# Supplementary material for: Identification and differential analysis of noncoding RNAs in response to drought in Phyllostachys aureosulcata f. spectabilis
Source: Front Plant Sci. 2022 Nov 10;13:1040470. doi: 10.3389/fpls.2022.1040470 (PMC9686404; doi:10.3389/fpls.2022.1040470)
Supplement: Supplementary file 2 [file Table_1.xlsx]

## Sheet: Sheet1
Supplementary Table 1: Quality of the sequence data
Sample ID	Obtained Reads	Obtained Bases	GC(%)	Q30(%)
P11	56576840	16868887458	44.31	94.39
P12	58166846	17371526758	44.41	94.14
P13	68260021	20289347922	44.4	94.6
P21	53609996	15812802054	44.33	94.56
P22	63618433	18578118520	44.71	94.67
P23	64454494	19203529954	44.04	94.46
P31	63234391	18781411292	45.01	94.42
P32	54893099	16361806984	44.68	94.43
P33	62201812	18311342766	44.99	94.57
P41	66234946	19796814490	44.79	93.89
P42	82156700	24287834568	44.44	94.69
P43	85056383	25235905480	44.8	94.8
