# Supplementary material for: Identification and differential analysis of noncoding RNAs in response to drought in Phyllostachys aureosulcata f. spectabilis
Source: Front Plant Sci. 2022 Nov 10;13:1040470. doi: 10.3389/fpls.2022.1040470 (PMC9686404; doi:10.3389/fpls.2022.1040470)
Supplement: Supplementary file 3 [file Table_2.xlsx]

## Sheet: Sheet1
Supplementary Table 2: The primers used in this study
Gene Name	Primer sequence(F/R)	Amplicon size (bp)	usage
TIP41	AAAATCATTGTAGGCCATTGTCG	102	qRT-PCR
TIP41-like family protein	ACTAAATTAAGCCAGCGGGAGTG
NTB	TCTTGTTTGACACCGAAGAGGAG	133	qRT-PCR
Nucleotide tract-binding protein	AATAGCTGTCCCTGGAGGAGTTT
PP2A	TGTTGGCGAGTCAGTTAGGTGTTG	114	qRT-PCR
Phosphoprotein phosphatase 2A	TCAAGTTGTTAGCGGCAGCATCTC
ACT	TACGCTTCCTCACGCTATTCTTC	115	qRT-PCR
Actin	TTCTCGCTCGGCAGTTGTTG
eIF-4α	AGTTCCGCCAATCAGCAATAC	126	qRT-PCR
Eukaryotic initiation factor 4α	CCATAGGCAAGCAAGCATCC
UBC18	CTCCTCGTCTCCTTCCCGAA	141	qRT-PCR
Ubiquitin-conjugating Enzyme 18	GTCCGTTGCTGTAAATGTGTGG
EF1α	AAGGCTGAGCGTGAAAGAGGTAT	81	qRT-PCR
Elongation Factor 1 Alpha	AATGACCGTGCAGTAGTATTTGG
UBQ	CTGACGGGCAAGACCATCACG	167	qRT-PCR
Polyubiquitin	TGTTGTAGTCGGCGAGGGTGC
ACT2-1	ATACGCTTCCTCACGCTATTCTT	145	qRT-PCR
Actin2-1	CCGAGCTTCTCCTTTATGTCCCT
CYP	GGTCGGAGAAATCCGTCAAGAGG	116	qRT-PCR
Cyclophilin	CTTGCCGATCAGGATGTCGAAGA
CAC	AGTGAAACCGTTCCTTCCTCTGC	157	qRT-PCR
Clathrin Adaptor Complexes Medium Subunit	GAACAATCTGCCAGTAACCTCA
hic_scaffold_7:13424059|13425949	GCTAGACGTCCATGCAGACAAAA	176bp	qRT-PCR
	TAATGGTGTTGCAGCCCCATT
hic_scaffold_23:61590184|61592907	GGATTGTTTCTTAGTGGATCGAGG	164BP	qRT-PCR
	CCAAACAAGTTACCAGCAGCAAT
hic_scaffold_22:10652336|10653429	ATCTGCCCCAATGCATGATG	201	qRT-PCR
	GGAGCAGCTGTGCTAAAATCAGA
	convergent F: TCCCTTGTCAACCATCCCAG	572	PCR
	convergent R:TGCCGAACTCGGTAATCCA
	divergent F: CTTTGAGATCTGCCCCAATG	210	PCR
	divergent R: AGGGAGCAGCTGTGCTAAAA
hic_scaffold_8:14927508|14928145	convergent F: AGTTCATAGATTGTGGAGATGGCA	303	PCR
	convergent R:CAAAAAGCAACAACCCCAGTC
	divergent F: ACTGGGGTTGTTGCTTTTTG	196	PCR
	divergent R: ACCACTGCTGCCTCTTTTGT
