# Supplementary material for: Identification and differential analysis of noncoding RNAs in response to drought in Phyllostachys aureosulcata f. spectabilis
Source: Front Plant Sci. 2022 Nov 10;13:1040470. doi: 10.3389/fpls.2022.1040470 (PMC9686404; doi:10.3389/fpls.2022.1040470)
Supplement: Supplementary file 4 [file Table_3.xlsx]

## Sheet: circ，GO_enrichment.stat
Supplementary Table 3: GO enrichment of RNAs host gene
GO Term (classify 1)	GO ID (classify 1)	GO Term (classify 2)	GO ID (classify 2)	number of all	number of DEcircRNA	number of DElncRNA	number of DEmiRNA
#Total_gene				77469	109	45161	5367
cellular component	GO:0005575	extracellular region	GO:0044421	1306	2	832	107
cellular component	GO:0005575	cell	GO:0005623	42795	67	23312	3050
cellular component	GO:0005575	nucleoid	GO:0009295	51	0	13	1
cellular component	GO:0005575	membrane	GO:0016020	24087	42	13295	1515
cellular component	GO:0005575	virion	GO:0044423	185	0	61	11
cellular component	GO:0005575	cell junction	GO:0030054	770	5	400	71
cellular component	GO:0005575	membrane-enclosed lumen	GO:0031974	2209	7	1042	139
cellular component	GO:0005575	macromolecular complex	GO:0032991	6338	18	2992	390
cellular component	GO:0005575	organelle	GO:0043226	35415	56	19272	2540
cellular component	GO:0005575	extracellular region part	GO:0044421	162	0	98	4
cellular component	GO:0005575	organelle part	GO:0044422	7946	23	3504	476
cellular component	GO:0005575	virion part	GO:0044423	185	0	61	11
cellular component	GO:0005575	membrane part	GO:0044425	17732	34	9518	1104
cellular component	GO:0005575	cell part	GO:0044464	42722	67	23279	3042
cellular component	GO:0005575	symplast	GO:0055044	770	5	400	71
cellular component	GO:0005575	supramolecular complex	GO:0099080	338	2	139	25
molecular function	GO:0003674	transcription factor activity, protein binding	GO:0005515	208	1	97	21
molecular function	GO:0003674	nucleic acid binding transcription factor activity	GO:0003700	2024	6	1179	155
molecular function	GO:0003674	catalytic activity	GO:0003824	36550	53	20902	2468
molecular function	GO:0003674	signal transducer activity	GO:0004871	559	0	289	26
molecular function	GO:0003674	structural molecule activity	GO:0005198	1389	1	667	70
molecular function	GO:0003674	transporter activity	GO:0005215	3797	7	2092	286
molecular function	GO:0003674	binding	GO:0005488	48270	62	29362	3416
molecular function	GO:0003674	electron carrier activity	GO:0009055	561	0	336	59
molecular function	GO:0003674	antioxidant activity	GO:0016209	559	0	339	43
molecular function	GO:0003674	metallochaperone activity	GO:0016530	6	0	5	0
molecular function	GO:0003674	protein tag	GO:0031386	15	0	7	2
molecular function	GO:0003674	nutrient reservoir activity	GO:0045735	130	0	93	6
molecular function	GO:0003674	molecular transducer activity	GO:0060089	260	0	138	12
molecular function	GO:0003674	molecular function regulator	GO:0098772	830	1	462	43
biological process	GO:0008150	reproduction	GO:0000003	1309	7	657	88
biological process	GO:0008150	cell killing	GO:0001906	13	0	9	0
biological process	GO:0008150	immune system process	GO:0002376	162	1	56	5
biological process	GO:0008150	metabolic process	GO:0008152	44539	57	26565	3053
biological process	GO:0008150	cellular process	GO:0044763	43680	60	25826	3015
biological process	GO:0008150	reproductive process	GO:0022414	1297	7	651	87
biological process	GO:0008150	biological adhesion	GO:0022610	4	0	3	0
biological process	GO:0008150	signaling	GO:0023052	2402	1	1216	157
biological process	GO:0008150	multicellular organismal process	GO:0032501	2093	10	1045	131
biological process	GO:0008150	developmental process	GO:0032502	2114	11	1053	170
biological process	GO:0008150	growth	GO:0040007	191	1	78	14
biological process	GO:0008150	locomotion	GO:0040011	38	0	18	1
biological process	GO:0008150	single-organism process	GO:0006465	18134	34	9278	1236
biological process	GO:0008150	biological phase	GO:0044848	7	0	6	1
biological process	GO:0008150	rhythmic process	GO:0048511	29	0	18	3
biological process	GO:0008150	response to stimulus	GO:0050896	6881	13	3493	470
biological process	GO:0008150	localization	GO:0051179	6801	19	3623	455
biological process	GO:0008150	multi-organism process	GO:0051704	874	1	430	52
biological process	GO:0008150	biological regulation	GO:0065007	10211	24	5325	734
biological process	GO:0008150	cellular component organization or biogenesis	GO:0071840	5433	13	2761	347
biological process	GO:0008150	detoxification	GO:0098754	640	0	382	54
