# Supplementary material for: Identification and differential analysis of noncoding RNAs in response to drought in Phyllostachys aureosulcata f. spectabilis
Source: Front Plant Sci. 2022 Nov 10;13:1040470. doi: 10.3389/fpls.2022.1040470 (PMC9686404; doi:10.3389/fpls.2022.1040470)
Supplement: Supplementary file 6 [file Table_5.xlsx]

## Sheet: Sheet1
Supplementary Table 5: All DEncRNAs among all treatment
part 1 DEcircRNA
circRNA ID	P1vsP2	P1vsP3	P1vsP4	P2vsP3	P2vsP4	P3vsP4
hic_scaffold_13:135676362|135677291	NA	hic_scaffold_13:135676362|135677291	NA	hic_scaffold_13:135676362|135677291	NA	hic_scaffold_13:135676362|135677291
hic_scaffold_6:10172530|10173899	NA	NA	NA	NA	hic_scaffold_6:10172530|10173899	hic_scaffold_6:10172530|10173899
hic_scaffold_4:792371|792874	NA	hic_scaffold_4:792371|792874	NA	NA	NA	NA
hic_scaffold_14:99470491|99475703	NA	NA	NA	hic_scaffold_14:99470491|99475703	NA	hic_scaffold_14:99470491|99475703
hic_scaffold_17:11455086|11460260	hic_scaffold_17:11455086|11460260	NA	hic_scaffold_17:11455086|11460260	hic_scaffold_17:11455086|11460260	NA	hic_scaffold_17:11455086|11460260
hic_scaffold_13:51841761|51846583	NA	NA	NA	NA	hic_scaffold_13:51841761|51846583	NA
hic_scaffold_7:6063510|6151393	NA	hic_scaffold_7:6063510|6151393	NA	NA	NA	hic_scaffold_7:6063510|6151393
hic_scaffold_10:13606246|13781809	hic_scaffold_10:13606246|13781809	hic_scaffold_10:13606246|13781809	hic_scaffold_10:13606246|13781809	NA	NA	NA
hic_scaffold_21:14966804|15028479	NA	hic_scaffold_21:14966804|15028479	NA	hic_scaffold_21:14966804|15028479	NA	hic_scaffold_21:14966804|15028479
hic_scaffold_22:35374183|35375578	NA	hic_scaffold_22:35374183|35375578	NA	NA	NA	NA
hic_scaffold_13:51928610|51929657	NA	NA	NA	hic_scaffold_13:51928610|51929657	NA	NA
hic_scaffold_13:105818942|105943267	NA	hic_scaffold_13:105818942|105943267	hic_scaffold_13:105818942|105943267	NA	NA	NA
hic_scaffold_3:101904012|101904611	NA	NA	hic_scaffold_3:101904012|101904611	NA	NA	NA
hic_scaffold_23:10612028|10712565	NA	NA	hic_scaffold_23:10612028|10712565	NA	hic_scaffold_23:10612028|10712565	hic_scaffold_23:10612028|10712565
hic_scaffold_3:4146190|4147121	NA	NA	hic_scaffold_3:4146190|4147121	NA	NA	NA
hic_scaffold_15:94742371|94842723	NA	NA	hic_scaffold_15:94742371|94842723	NA	hic_scaffold_15:94742371|94842723	hic_scaffold_15:94742371|94842723
hic_scaffold_9:6678531|6683905	NA	hic_scaffold_9:6678531|6683905	NA	hic_scaffold_9:6678531|6683905	NA	hic_scaffold_9:6678531|6683905
hic_scaffold_16:110844298|110965526	NA	hic_scaffold_16:110844298|110965526	NA	NA	NA	hic_scaffold_16:110844298|110965526
hic_scaffold_21:14966363|15028277	NA	NA	NA	NA	hic_scaffold_21:14966363|15028277	NA
hic_scaffold_23:44325926|44363359	hic_scaffold_23:44325926|44363359	NA	NA	hic_scaffold_23:44325926|44363359	hic_scaffold_23:44325926|44363359	NA
hic_scaffold_15:52852655|52869552	hic_scaffold_15:52852655|52869552	NA	NA	hic_scaffold_15:52852655|52869552	hic_scaffold_15:52852655|52869552	NA
hic_scaffold_15:96961443|96961830	NA	hic_scaffold_15:96961443|96961830	NA	NA	NA	NA
hic_scaffold_12:33151026|33151650	NA	NA	NA	NA	hic_scaffold_12:33151026|33151650	hic_scaffold_12:33151026|33151650
hic_scaffold_21:24518466|24521528	NA	NA	hic_scaffold_21:24518466|24521528	NA	hic_scaffold_21:24518466|24521528	hic_scaffold_21:24518466|24521528
hic_scaffold_1:9864777|9967444	NA	NA	NA	hic_scaffold_1:9864777|9967444	NA	NA
hic_scaffold_16:49606964|49608524	NA	NA	hic_scaffold_16:49606964|49608524	NA	NA	hic_scaffold_16:49606964|49608524
hic_scaffold_8:14927508|14928145	hic_scaffold_8:14927508|14928145	hic_scaffold_8:14927508|14928145	NA	NA	hic_scaffold_8:14927508|14928145	hic_scaffold_8:14927508|14928145
hic_scaffold_13:750631|751233	NA	hic_scaffold_13:750631|751233	NA	NA	NA	hic_scaffold_13:750631|751233
hic_scaffold_14:39359135|39364264	hic_scaffold_14:39359135|39364264	NA	NA	hic_scaffold_14:39359135|39364264	NA	NA
hic_scaffold_22:869413|935372	hic_scaffold_22:869413|935372	NA	NA	NA	hic_scaffold_22:869413|935372	NA
hic_scaffold_17:58592432|58593327	NA	NA	NA	NA	NA	hic_scaffold_17:58592432|58593327
hic_scaffold_16:8079740|8152313	hic_scaffold_16:8079740|8152313	NA	NA	hic_scaffold_16:8079740|8152313	hic_scaffold_16:8079740|8152313	NA
hic_scaffold_24:1540975|1541967	NA	NA	NA	NA	NA	hic_scaffold_24:1540975|1541967
hic_scaffold_12:14149076|14196002	NA	NA	hic_scaffold_12:14149076|14196002	NA	NA	NA
hic_scaffold_8:72854602|72998578	NA	NA	NA	NA	NA	hic_scaffold_8:72854602|72998578
hic_scaffold_20:51171846|51182990	NA	NA	NA	hic_scaffold_20:51171846|51182990	NA	NA
hic_scaffold_17:26622071|26624649	NA	NA	hic_scaffold_17:26622071|26624649	NA	hic_scaffold_17:26622071|26624649	NA
hic_scaffold_15:48602611|48616095	NA	hic_scaffold_15:48602611|48616095	NA	hic_scaffold_15:48602611|48616095	NA	hic_scaffold_15:48602611|48616095
hic_scaffold_9:5071042|5073670	NA	NA	NA	NA	hic_scaffold_9:5071042|5073670	NA
hic_scaffold_10:13713403|13781809	hic_scaffold_10:13713403|13781809	hic_scaffold_10:13713403|13781809	NA	NA	hic_scaffold_10:13713403|13781809	hic_scaffold_10:13713403|13781809
hic_scaffold_4:43206824|43379446	NA	hic_scaffold_4:43206824|43379446	NA	NA	NA	hic_scaffold_4:43206824|43379446
hic_scaffold_23:78212398|78298235	NA	NA	NA	NA	NA	hic_scaffold_23:78212398|78298235
hic_scaffold_15:44814617|44815869	hic_scaffold_15:44814617|44815869	hic_scaffold_15:44814617|44815869	hic_scaffold_15:44814617|44815869	NA	NA	NA
hic_scaffold_13:95551863|95637174	NA	NA	hic_scaffold_13:95551863|95637174	NA	hic_scaffold_13:95551863|95637174	NA
hic_scaffold_12:14150406|14192202	NA	NA	NA	NA	hic_scaffold_12:14150406|14192202	NA
hic_scaffold_16:14374897|14376400	NA	NA	hic_scaffold_16:14374897|14376400	NA	NA	NA
hic_scaffold_3:51300269|51300877	NA	NA	hic_scaffold_3:51300269|51300877	NA	NA	NA
hic_scaffold_8:31585833|31586163	NA	hic_scaffold_8:31585833|31586163	NA	hic_scaffold_8:31585833|31586163	NA	hic_scaffold_8:31585833|31586163
hic_scaffold_15:87385347|87385941	NA	hic_scaffold_15:87385347|87385941	hic_scaffold_15:87385347|87385941	NA	hic_scaffold_15:87385347|87385941	NA
hic_scaffold_13:41390388|41396961	hic_scaffold_13:41390388|41396961	hic_scaffold_13:41390388|41396961	NA	NA	NA	NA
hic_scaffold_7:35668463|35668954	NA	hic_scaffold_7:35668463|35668954	NA	NA	NA	hic_scaffold_7:35668463|35668954
hic_scaffold_3:52402119|52402570	NA	NA	NA	NA	NA	hic_scaffold_3:52402119|52402570
hic_scaffold_3:79442978|79446281	NA	hic_scaffold_3:79442978|79446281	NA	hic_scaffold_3:79442978|79446281	NA	hic_scaffold_3:79442978|79446281
hic_scaffold_15:4067280|4077480	hic_scaffold_15:4067280|4077480	hic_scaffold_15:4067280|4077480	hic_scaffold_15:4067280|4077480	NA	NA	NA
hic_scaffold_8:10168885|10172773	NA	hic_scaffold_8:10168885|10172773	NA	hic_scaffold_8:10168885|10172773	NA	hic_scaffold_8:10168885|10172773
hic_scaffold_12:50263448|50266608	hic_scaffold_12:50263448|50266608	hic_scaffold_12:50263448|50266608	NA	NA	hic_scaffold_12:50263448|50266608	hic_scaffold_12:50263448|50266608
hic_scaffold_21:64201182|64203431	NA	hic_scaffold_21:64201182|64203431	NA	hic_scaffold_21:64201182|64203431	NA	NA
hic_scaffold_14:37117071|37117730	NA	NA	hic_scaffold_14:37117071|37117730	NA	hic_scaffold_14:37117071|37117730	hic_scaffold_14:37117071|37117730
hic_scaffold_20:22430237|22430743	hic_scaffold_20:22430237|22430743	hic_scaffold_20:22430237|22430743	hic_scaffold_20:22430237|22430743	NA	NA	NA
hic_scaffold_6:72482|75692	NA	NA	hic_scaffold_6:72482|75692	NA	NA	hic_scaffold_6:72482|75692
hic_scaffold_13:66518545|66520950	NA	hic_scaffold_13:66518545|66520950	NA	NA	NA	hic_scaffold_13:66518545|66520950
hic_scaffold_8:78448395|78449684	NA	NA	NA	hic_scaffold_8:78448395|78449684	NA	NA
hic_scaffold_15:48616002|48623189	NA	hic_scaffold_15:48616002|48623189	NA	NA	NA	hic_scaffold_15:48616002|48623189
hic_scaffold_4:29073004|29075300	hic_scaffold_4:29073004|29075300	NA	NA	NA	hic_scaffold_4:29073004|29075300	NA
hic_scaffold_14:29234814|29430977	NA	NA	hic_scaffold_14:29234814|29430977	NA	NA	NA
hic_scaffold_7:13424059|13425949	hic_scaffold_7:13424059|13425949	hic_scaffold_7:13424059|13425949	NA	NA	NA	NA
hic_scaffold_5:16483166|16483626	NA	hic_scaffold_5:16483166|16483626	hic_scaffold_5:16483166|16483626	NA	hic_scaffold_5:16483166|16483626	NA
hic_scaffold_3:55170212|55171620	NA	NA	hic_scaffold_3:55170212|55171620	NA	hic_scaffold_3:55170212|55171620	hic_scaffold_3:55170212|55171620
hic_scaffold_7:50965700|50968259	NA	hic_scaffold_7:50965700|50968259	NA	NA	NA	hic_scaffold_7:50965700|50968259
hic_scaffold_3:16115483|16117447	NA	NA	NA	NA	NA	hic_scaffold_3:16115483|16117447
hic_scaffold_9:49824204|49826760	NA	hic_scaffold_9:49824204|49826760	NA	hic_scaffold_9:49824204|49826760	NA	hic_scaffold_9:49824204|49826760
hic_scaffold_3:53295786|53296296	NA	hic_scaffold_3:53295786|53296296	hic_scaffold_3:53295786|53296296	NA	NA	NA
hic_scaffold_16:4762016|4762915	NA	hic_scaffold_16:4762016|4762915	NA	hic_scaffold_16:4762016|4762915	NA	NA
hic_scaffold_8:32213621|32215034	NA	hic_scaffold_8:32213621|32215034	NA	NA	NA	hic_scaffold_8:32213621|32215034
hic_scaffold_17:87014809|87016061	NA	NA	hic_scaffold_17:87014809|87016061	NA	NA	NA
hic_scaffold_14:106083974|106090259	NA	NA	NA	NA	NA	hic_scaffold_14:106083974|106090259
hic_scaffold_6:76075629|76075992	NA	NA	NA	NA	NA	hic_scaffold_6:76075629|76075992
hic_scaffold_14:104185909|104251559	hic_scaffold_14:104185909|104251559	NA	NA	hic_scaffold_14:104185909|104251559	hic_scaffold_14:104185909|104251559	NA
hic_scaffold_21:24031340|24034152	NA	hic_scaffold_21:24031340|24034152	NA	hic_scaffold_21:24031340|24034152	NA	hic_scaffold_21:24031340|24034152
hic_scaffold_24:65414268|65484511	hic_scaffold_24:65414268|65484511	NA	NA	hic_scaffold_24:65414268|65484511	hic_scaffold_24:65414268|65484511	NA
hic_scaffold_2:39454055|39552321	NA	hic_scaffold_2:39454055|39552321	hic_scaffold_2:39454055|39552321	NA	NA	NA
hic_scaffold_16:80360942|80388941	NA	hic_scaffold_16:80360942|80388941	hic_scaffold_16:80360942|80388941	hic_scaffold_16:80360942|80388941	hic_scaffold_16:80360942|80388941	NA
hic_scaffold_11:4127087|4127813	NA	NA	NA	NA	hic_scaffold_11:4127087|4127813	hic_scaffold_11:4127087|4127813
hic_scaffold_18:17461032|17462315	hic_scaffold_18:17461032|17462315	hic_scaffold_18:17461032|17462315	NA	NA	hic_scaffold_18:17461032|17462315	hic_scaffold_18:17461032|17462315
hic_scaffold_4:9652897|9653645	NA	hic_scaffold_4:9652897|9653645	NA	NA	NA	NA
hic_scaffold_6:4811457|4832269	hic_scaffold_6:4811457|4832269	NA	hic_scaffold_6:4811457|4832269	NA	NA	NA
hic_scaffold_23:61590184|61592907	hic_scaffold_23:61590184|61592907	hic_scaffold_23:61590184|61592907	hic_scaffold_23:61590184|61592907	NA	NA	NA
hic_scaffold_23:11696620|11698229	NA	NA	NA	hic_scaffold_23:11696620|11698229	hic_scaffold_23:11696620|11698229	NA
hic_scaffold_14:104185904|104270475	NA	hic_scaffold_14:104185904|104270475	NA	hic_scaffold_14:104185904|104270475	NA	hic_scaffold_14:104185904|104270475
hic_scaffold_17:141357|142850	NA	hic_scaffold_17:141357|142850	NA	hic_scaffold_17:141357|142850	NA	hic_scaffold_17:141357|142850
hic_scaffold_20:46381295|46429434	NA	hic_scaffold_20:46381295|46429434	NA	NA	NA	NA
hic_scaffold_9:25698339|25803114	hic_scaffold_9:25698339|25803114	hic_scaffold_9:25698339|25803114	hic_scaffold_9:25698339|25803114	NA	NA	NA
hic_scaffold_22:10652336|10653429	NA	NA	NA	NA	hic_scaffold_22:10652336|10653429	hic_scaffold_22:10652336|10653429
hic_scaffold_5:9380499|9512560	hic_scaffold_5:9380499|9512560	NA	NA	hic_scaffold_5:9380499|9512560	hic_scaffold_5:9380499|9512560	NA
hic_scaffold_4:20463609|20489733	NA	hic_scaffold_4:20463609|20489733	NA	hic_scaffold_4:20463609|20489733	NA	hic_scaffold_4:20463609|20489733
hic_scaffold_7:57625710|57651559	NA	NA	NA	NA	NA	hic_scaffold_7:57625710|57651559
hic_scaffold_2:6949472|6950566	hic_scaffold_2:6949472|6950566	NA	hic_scaffold_2:6949472|6950566	NA	NA	NA
hic_scaffold_20:40206907|40340836	NA	hic_scaffold_20:40206907|40340836	NA	NA	NA	hic_scaffold_20:40206907|40340836
hic_scaffold_19:17136995|17140158	NA	NA	NA	NA	hic_scaffold_19:17136995|17140158	NA
hic_scaffold_22:51545261|51547275	NA	NA	hic_scaffold_22:51545261|51547275	NA	NA	NA
hic_scaffold_8:75036717|75216449	NA	hic_scaffold_8:75036717|75216449	NA	NA	NA	NA
hic_scaffold_13:48129188|48273203	hic_scaffold_13:48129188|48273203	NA	hic_scaffold_13:48129188|48273203	NA	NA	hic_scaffold_13:48129188|48273203
hic_scaffold_8:12409593|12435791	NA	hic_scaffold_8:12409593|12435791	NA	hic_scaffold_8:12409593|12435791	NA	hic_scaffold_8:12409593|12435791
hic_scaffold_6:71582268|71583904	NA	hic_scaffold_6:71582268|71583904	NA	NA	NA	NA
hic_scaffold_17:77761414|77764439	NA	NA	NA	hic_scaffold_17:77761414|77764439	hic_scaffold_17:77761414|77764439	NA
hic_scaffold_13:21306079|21340528	NA	hic_scaffold_13:21306079|21340528	hic_scaffold_13:21306079|21340528	NA	hic_scaffold_13:21306079|21340528	NA
hic_scaffold_5:53076238|53076598	hic_scaffold_5:53076238|53076598	hic_scaffold_5:53076238|53076598	hic_scaffold_5:53076238|53076598	NA	NA	NA
hic_scaffold_22:51545261|51548017	NA	NA	NA	hic_scaffold_22:51545261|51548017	NA	NA
hic_scaffold_11:15772615|15827401	NA	NA	hic_scaffold_11:15772615|15827401	NA	NA	NA
hic_scaffold_3:101105653|101139289	NA	NA	NA	hic_scaffold_3:101105653|101139289	NA	NA
hic_scaffold_20:6855839|6857337	NA	NA	NA	NA	hic_scaffold_20:6855839|6857337	NA
hic_scaffold_5:49285975|49333544	NA	NA	hic_scaffold_5:49285975|49333544	NA	NA	NA
hic_scaffold_21:30562563|30564509	NA	hic_scaffold_21:30562563|30564509	NA	NA	NA	hic_scaffold_21:30562563|30564509
hic_scaffold_15:4062512|4063059	hic_scaffold_15:4062512|4063059	hic_scaffold_15:4062512|4063059	NA	NA	hic_scaffold_15:4062512|4063059	hic_scaffold_15:4062512|4063059
hic_scaffold_5:54500941|54513056	hic_scaffold_5:54500941|54513056	NA	NA	hic_scaffold_5:54500941|54513056	hic_scaffold_5:54500941|54513056	NA
hic_scaffold_15:30116702|30118319	NA	NA	NA	NA	hic_scaffold_15:30116702|30118319	NA
hic_scaffold_1:9735348|9859720	NA	NA	NA	NA	hic_scaffold_1:9735348|9859720	NA
hic_scaffold_5:42610062|42627397	hic_scaffold_5:42610062|42627397	NA	NA	NA	hic_scaffold_5:42610062|42627397	NA
hic_scaffold_5:54076566|54077621	NA	hic_scaffold_5:54076566|54077621	NA	NA	NA	NA
hic_scaffold_17:10326590|10327759	NA	hic_scaffold_17:10326590|10327759	NA	NA	NA	hic_scaffold_17:10326590|10327759
hic_scaffold_15:48593663|48595278	hic_scaffold_15:48593663|48595278	hic_scaffold_15:48593663|48595278	NA	NA	hic_scaffold_15:48593663|48595278	hic_scaffold_15:48593663|48595278
hic_scaffold_11:15078373|15078863	NA	NA	hic_scaffold_11:15078373|15078863	NA	NA	NA
hic_scaffold_24:64556119|64562495	NA	NA	hic_scaffold_24:64556119|64562495	NA	hic_scaffold_24:64556119|64562495	NA
hic_scaffold_8:16334202|16335494	hic_scaffold_8:16334202|16335494	hic_scaffold_8:16334202|16335494	NA	NA	NA	NA
hic_scaffold_17:87409426|87410528	NA	hic_scaffold_17:87409426|87410528	NA	NA	NA	NA
hic_scaffold_17:15779065|15864957	NA	hic_scaffold_17:15779065|15864957	NA	hic_scaffold_17:15779065|15864957	NA	hic_scaffold_17:15779065|15864957
hic_scaffold_13:48549430|48555288	hic_scaffold_13:48549430|48555288	NA	hic_scaffold_13:48549430|48555288	NA	NA	NA
hic_scaffold_3:39238918|39239832	NA	NA	hic_scaffold_3:39238918|39239832	NA	NA	NA
hic_scaffold_4:36994876|36996028	NA	NA	hic_scaffold_4:36994876|36996028	NA	NA	NA
hic_scaffold_18:5190024|5282194	NA	hic_scaffold_18:5190024|5282194	NA	hic_scaffold_18:5190024|5282194	NA	hic_scaffold_18:5190024|5282194
hic_scaffold_11:25045373|25049196	NA	NA	NA	NA	hic_scaffold_11:25045373|25049196	NA
hic_scaffold_17:30127911|30153504	NA	NA	hic_scaffold_17:30127911|30153504	NA	NA	NA
hic_scaffold_3:24124342|24124922	NA	NA	hic_scaffold_3:24124342|24124922	NA	NA	NA
hic_scaffold_13:14696573|14697337	NA	NA	NA	NA	NA	hic_scaffold_13:14696573|14697337
hic_scaffold_23:36112841|36113474	NA	hic_scaffold_23:36112841|36113474	NA	NA	NA	NA
hic_scaffold_3:102316589|102363661	NA	NA	hic_scaffold_3:102316589|102363661	NA	hic_scaffold_3:102316589|102363661	hic_scaffold_3:102316589|102363661
hic_scaffold_11:20924867|20928034	NA	NA	hic_scaffold_11:20924867|20928034	NA	hic_scaffold_11:20924867|20928034	NA
hic_scaffold_7:58489210|58537122	NA	hic_scaffold_7:58489210|58537122	NA	hic_scaffold_7:58489210|58537122	NA	hic_scaffold_7:58489210|58537122
hic_scaffold_3:51291807|51292048	NA	NA	hic_scaffold_3:51291807|51292048	NA	hic_scaffold_3:51291807|51292048	hic_scaffold_3:51291807|51292048
hic_scaffold_13:122315343|122316037	NA	NA	NA	NA	NA	hic_scaffold_13:122315343|122316037
hic_scaffold_6:74934828|74935959	NA	NA	NA	NA	NA	hic_scaffold_6:74934828|74935959
hic_scaffold_9:57877034|57878303	hic_scaffold_9:57877034|57878303	hic_scaffold_9:57877034|57878303	NA	NA	NA	NA
hic_scaffold_8:70864512|70868997	NA	NA	hic_scaffold_8:70864512|70868997	NA	NA	NA
hic_scaffold_13:9160542|9234187	NA	NA	hic_scaffold_13:9160542|9234187	NA	NA	hic_scaffold_13:9160542|9234187
hic_scaffold_15:4108481|4109229	NA	hic_scaffold_15:4108481|4109229	NA	hic_scaffold_15:4108481|4109229	NA	hic_scaffold_15:4108481|4109229
hic_scaffold_15:38656253|38665300	NA	hic_scaffold_15:38656253|38665300	NA	hic_scaffold_15:38656253|38665300	NA	hic_scaffold_15:38656253|38665300
hic_scaffold_2:12508008|12508528	hic_scaffold_2:12508008|12508528	hic_scaffold_2:12508008|12508528	hic_scaffold_2:12508008|12508528	NA	NA	NA
hic_scaffold_15:67850184|67851717	NA	hic_scaffold_15:67850184|67851717	NA	hic_scaffold_15:67850184|67851717	NA	hic_scaffold_15:67850184|67851717
hic_scaffold_17:98691347|98691713	NA	NA	NA	NA	NA	hic_scaffold_17:98691347|98691713
hic_scaffold_2:31939407|31941187	NA	hic_scaffold_2:31939407|31941187	NA	NA	NA	hic_scaffold_2:31939407|31941187
hic_scaffold_4:9526999|9527575	hic_scaffold_4:9526999|9527575	hic_scaffold_4:9526999|9527575	hic_scaffold_4:9526999|9527575	NA	NA	NA
hic_scaffold_15:51268182|51269313	NA	hic_scaffold_15:51268182|51269313	NA	NA	NA	hic_scaffold_15:51268182|51269313
hic_scaffold_10:16961836|16962826	NA	hic_scaffold_10:16961836|16962826	NA	hic_scaffold_10:16961836|16962826	NA	hic_scaffold_10:16961836|16962826
hic_scaffold_7:52011393|52049407	NA	NA	NA	hic_scaffold_7:52011393|52049407	hic_scaffold_7:52011393|52049407	NA
hic_scaffold_9:454806|485166	hic_scaffold_9:454806|485166	NA	NA	NA	hic_scaffold_9:454806|485166	NA
hic_scaffold_13:790494|796837	NA	hic_scaffold_13:790494|796837	NA	hic_scaffold_13:790494|796837	NA	hic_scaffold_13:790494|796837
hic_scaffold_23:19741846|19742141	NA	NA	NA	NA	hic_scaffold_23:19741846|19742141	NA
hic_scaffold_17:11455223|11460260	hic_scaffold_17:11455223|11460260	hic_scaffold_17:11455223|11460260	hic_scaffold_17:11455223|11460260	NA	NA	NA
hic_scaffold_15:41598908|41599225	NA	hic_scaffold_15:41598908|41599225	NA	NA	NA	NA
hic_scaffold_22:57452617|57453401	hic_scaffold_22:57452617|57453401	NA	NA	hic_scaffold_22:57452617|57453401	hic_scaffold_22:57452617|57453401	NA
hic_scaffold_4:26524020|26527760	NA	hic_scaffold_4:26524020|26527760	NA	NA	NA	hic_scaffold_4:26524020|26527760
hic_scaffold_16:14146427|14148831	NA	NA	NA	NA	NA	hic_scaffold_16:14146427|14148831
hic_scaffold_6:38811648|38832275	NA	NA	NA	NA	NA	hic_scaffold_6:38811648|38832275
hic_scaffold_21:65769394|65771565	hic_scaffold_21:65769394|65771565	hic_scaffold_21:65769394|65771565	hic_scaffold_21:65769394|65771565	NA	NA	NA
hic_scaffold_9:5862751|5892949	NA	NA	NA	NA	hic_scaffold_9:5862751|5892949	hic_scaffold_9:5862751|5892949
hic_scaffold_7:63013465|63211397	NA	hic_scaffold_7:63013465|63211397	hic_scaffold_7:63013465|63211397	NA	hic_scaffold_7:63013465|63211397	NA
hic_scaffold_5:22153573|22154771	NA	hic_scaffold_5:22153573|22154771	NA	NA	NA	hic_scaffold_5:22153573|22154771
hic_scaffold_8:65350445|65396576	NA	NA	hic_scaffold_8:65350445|65396576	NA	hic_scaffold_8:65350445|65396576	NA
hic_scaffold_21:14966804|15028484	NA	NA	hic_scaffold_21:14966804|15028484	NA	NA	NA
hic_scaffold_16:97664468|97668758	hic_scaffold_16:97664468|97668758	NA	NA	hic_scaffold_16:97664468|97668758	hic_scaffold_16:97664468|97668758	NA
hic_scaffold_23:56723229|56724065	NA	hic_scaffold_23:56723229|56724065	NA	hic_scaffold_23:56723229|56724065	NA	NA
hic_scaffold_15:78361268|78455916	hic_scaffold_15:78361268|78455916	hic_scaffold_15:78361268|78455916	NA	NA	NA	NA
hic_scaffold_3:97963498|97967360	NA	NA	hic_scaffold_3:97963498|97967360	NA	NA	NA
hic_scaffold_18:25677654|25678816	hic_scaffold_18:25677654|25678816	NA	NA	hic_scaffold_18:25677654|25678816	hic_scaffold_18:25677654|25678816	NA
hic_scaffold_12:13133406|13180861	hic_scaffold_12:13133406|13180861	hic_scaffold_12:13133406|13180861	NA	NA	NA	NA
hic_scaffold_15:48593663|48616095	NA	hic_scaffold_15:48593663|48616095	hic_scaffold_15:48593663|48616095	hic_scaffold_15:48593663|48616095	hic_scaffold_15:48593663|48616095	NA
hic_scaffold_14:62384352|62385048	NA	hic_scaffold_14:62384352|62385048	NA	NA	NA	hic_scaffold_14:62384352|62385048
hic_scaffold_23:64597208|64697578	hic_scaffold_23:64597208|64697578	NA	hic_scaffold_23:64597208|64697578	NA	NA	NA
hic_scaffold_14:41240261|41262822	NA	NA	NA	NA	hic_scaffold_14:41240261|41262822	hic_scaffold_14:41240261|41262822
hic_scaffold_14:8469434|8471220	NA	hic_scaffold_14:8469434|8471220	NA	hic_scaffold_14:8469434|8471220	NA	hic_scaffold_14:8469434|8471220
hic_scaffold_21:107949186|107959442	NA	NA	hic_scaffold_21:107949186|107959442	NA	NA	NA
hic_scaffold_18:11010030|11022609	NA	NA	NA	NA	hic_scaffold_18:11010030|11022609	NA
hic_scaffold_10:53623067|53623382	NA	hic_scaffold_10:53623067|53623382	NA	NA	NA	hic_scaffold_10:53623067|53623382
hic_scaffold_13:44619638|44620488	NA	NA	NA	hic_scaffold_13:44619638|44620488	NA	hic_scaffold_13:44619638|44620488
hic_scaffold_13:82927699|82928834	NA	NA	NA	NA	hic_scaffold_13:82927699|82928834	NA
hic_scaffold_24:61742563|61745174	NA	NA	hic_scaffold_24:61742563|61745174	NA	NA	hic_scaffold_24:61742563|61745174
hic_scaffold_15:4069277|4077480	NA	NA	NA	NA	hic_scaffold_15:4069277|4077480	NA
hic_scaffold_3:71168131|71170741	NA	NA	hic_scaffold_3:71168131|71170741	NA	hic_scaffold_3:71168131|71170741	NA
hic_scaffold_21:81815996|81816436	hic_scaffold_21:81815996|81816436	hic_scaffold_21:81815996|81816436	hic_scaffold_21:81815996|81816436	NA	NA	NA
hic_scaffold_16:120805139|120809954	NA	NA	NA	NA	NA	hic_scaffold_16:120805139|120809954
hic_scaffold_15:16813805|16815098	NA	hic_scaffold_15:16813805|16815098	hic_scaffold_15:16813805|16815098	hic_scaffold_15:16813805|16815098	hic_scaffold_15:16813805|16815098	NA
hic_scaffold_14:81203577|81204259	NA	hic_scaffold_14:81203577|81204259	NA	NA	NA	hic_scaffold_14:81203577|81204259
hic_scaffold_7:32482012|32484360	hic_scaffold_7:32482012|32484360	NA	hic_scaffold_7:32482012|32484360	hic_scaffold_7:32482012|32484360	NA	hic_scaffold_7:32482012|32484360
hic_scaffold_14:61634806|61704241	NA	hic_scaffold_14:61634806|61704241	NA	NA	NA	hic_scaffold_14:61634806|61704241
hic_scaffold_13:48051847|48052124	hic_scaffold_13:48051847|48052124	hic_scaffold_13:48051847|48052124	hic_scaffold_13:48051847|48052124	NA	NA	NA
hic_scaffold_17:13397273|13397509	NA	hic_scaffold_17:13397273|13397509	NA	hic_scaffold_17:13397273|13397509	NA	hic_scaffold_17:13397273|13397509
hic_scaffold_17:2965427|2966990	hic_scaffold_17:2965427|2966990	hic_scaffold_17:2965427|2966990	NA	NA	hic_scaffold_17:2965427|2966990	hic_scaffold_17:2965427|2966990
hic_scaffold_17:56450335|56496101	NA	NA	NA	NA	hic_scaffold_17:56450335|56496101	NA
hic_scaffold_14:10988001|10988627	NA	NA	hic_scaffold_14:10988001|10988627	NA	NA	hic_scaffold_14:10988001|10988627
hic_scaffold_17:17748236|17754085	hic_scaffold_17:17748236|17754085	hic_scaffold_17:17748236|17754085	hic_scaffold_17:17748236|17754085	NA	NA	NA
hic_scaffold_1:16529872|16533749	NA	NA	hic_scaffold_1:16529872|16533749	NA	NA	NA
hic_scaffold_9:46838129|46839255	hic_scaffold_9:46838129|46839255	hic_scaffold_9:46838129|46839255	NA	NA	NA	NA
hic_scaffold_7:16920118|16928180	NA	NA	NA	NA	hic_scaffold_7:16920118|16928180	NA
hic_scaffold_12:13180567|13184899	NA	hic_scaffold_12:13180567|13184899	NA	hic_scaffold_12:13180567|13184899	NA	NA
hic_scaffold_24:50836513|50839712	NA	hic_scaffold_24:50836513|50839712	NA	NA	NA	NA
hic_scaffold_13:48290972|48291533	NA	NA	hic_scaffold_13:48290972|48291533	NA	hic_scaffold_13:48290972|48291533	NA
hic_scaffold_18:27511930|27512207	NA	hic_scaffold_18:27511930|27512207	hic_scaffold_18:27511930|27512207	NA	NA	NA
hic_scaffold_23:46043827|46046934	NA	hic_scaffold_23:46043827|46046934	NA	NA	NA	hic_scaffold_23:46043827|46046934
hic_scaffold_13:88574317|88581730	NA	NA	NA	NA	hic_scaffold_13:88574317|88581730	NA
hic_scaffold_3:83696771|83697493	NA	NA	NA	NA	NA	hic_scaffold_3:83696771|83697493
hic_scaffold_14:51929197|51929782	NA	NA	NA	NA	NA	hic_scaffold_14:51929197|51929782
hic_scaffold_7:58470665|58532274	hic_scaffold_7:58470665|58532274	NA	hic_scaffold_7:58470665|58532274	hic_scaffold_7:58470665|58532274	NA	NA
part 2 DElncRNA
lncRNA ID	P1vsP2	P1vsP3	P1vsP4	P2vsP3	P2vsP4	P3vsP4
MSTRG.381758.1	NA	NA	MSTRG.381758.1	NA	NA	NA
MSTRG.276414.2	NA	NA	MSTRG.276414.2	NA	NA	MSTRG.276414.2
MSTRG.368613.1	MSTRG.368613.1	MSTRG.368613.1	MSTRG.368613.1	NA	NA	NA
MSTRG.449682.1	NA	NA	NA	NA	NA	MSTRG.449682.1
MSTRG.433894.1	NA	MSTRG.433894.1	NA	NA	NA	MSTRG.433894.1
MSTRG.247852.1	NA	NA	NA	NA	NA	MSTRG.247852.1
MSTRG.311002.1	NA	NA	NA	NA	NA	MSTRG.311002.1
MSTRG.150420.12	NA	NA	NA	NA	MSTRG.150420.12	MSTRG.150420.12
MSTRG.300682.2	NA	NA	NA	NA	NA	MSTRG.300682.2
MSTRG.157841.2	NA	NA	MSTRG.157841.2	NA	NA	NA
MSTRG.79515.3	NA	NA	NA	NA	MSTRG.79515.3	MSTRG.79515.3
MSTRG.200672.1	NA	MSTRG.200672.1	MSTRG.200672.1	NA	NA	NA
MSTRG.33126.3	NA	NA	MSTRG.33126.3	NA	NA	NA
MSTRG.270366.1	NA	NA	MSTRG.270366.1	NA	NA	NA
MSTRG.20488.1	MSTRG.20488.1	NA	NA	NA	NA	NA
MSTRG.300307.3	NA	MSTRG.300307.3	NA	NA	NA	NA
MSTRG.81526.1	MSTRG.81526.1	NA	NA	NA	NA	NA
MSTRG.332779.1	NA	MSTRG.332779.1	NA	NA	NA	NA
MSTRG.427965.2	NA	NA	MSTRG.427965.2	NA	NA	NA
MSTRG.302308.1	MSTRG.302308.1	NA	NA	NA	NA	NA
MSTRG.433717.1	NA	NA	MSTRG.433717.1	NA	NA	NA
MSTRG.374221.1	NA	NA	MSTRG.374221.1	NA	NA	NA
MSTRG.86512.2	MSTRG.86512.2	NA	NA	NA	NA	NA
MSTRG.211435.2	NA	NA	NA	NA	NA	MSTRG.211435.2
MSTRG.410919.2	NA	NA	NA	NA	MSTRG.410919.2	NA
MSTRG.199058.4	NA	MSTRG.199058.4	NA	NA	NA	MSTRG.199058.4
MSTRG.221148.1	NA	NA	NA	NA	NA	MSTRG.221148.1
MSTRG.82908.1	NA	NA	NA	NA	MSTRG.82908.1	NA
MSTRG.204927.1	NA	NA	NA	NA	MSTRG.204927.1	NA
MSTRG.162109.4	NA	NA	NA	NA	MSTRG.162109.4	MSTRG.162109.4
MSTRG.49214.8	NA	NA	MSTRG.49214.8	NA	MSTRG.49214.8	NA
MSTRG.179732.1	NA	NA	MSTRG.179732.1	NA	MSTRG.179732.1	NA
MSTRG.379090.4	NA	NA	MSTRG.379090.4	NA	NA	NA
MSTRG.107402.3	MSTRG.107402.3	NA	NA	NA	NA	NA
MSTRG.292621.1	NA	NA	NA	NA	MSTRG.292621.1	NA
MSTRG.456797.1	MSTRG.456797.1	NA	NA	MSTRG.456797.1	NA	NA
MSTRG.382352.3	MSTRG.382352.3	NA	NA	NA	NA	NA
MSTRG.87224.1	NA	MSTRG.87224.1	NA	NA	NA	NA
MSTRG.223891.1	NA	NA	NA	MSTRG.223891.1	NA	NA
MSTRG.75523.45	NA	MSTRG.75523.45	NA	MSTRG.75523.45	NA	NA
MSTRG.48802.2	NA	NA	MSTRG.48802.2	NA	NA	MSTRG.48802.2
MSTRG.225202.1	NA	NA	NA	MSTRG.225202.1	NA	NA
MSTRG.103767.1	NA	NA	MSTRG.103767.1	NA	MSTRG.103767.1	NA
MSTRG.14774.1	NA	NA	MSTRG.14774.1	NA	NA	MSTRG.14774.1
MSTRG.341439.4	MSTRG.341439.4	NA	NA	MSTRG.341439.4	MSTRG.341439.4	NA
MSTRG.274307.8	NA	NA	NA	MSTRG.274307.8	NA	NA
MSTRG.52870.1	NA	NA	NA	NA	NA	MSTRG.52870.1
MSTRG.332356.4	NA	MSTRG.332356.4	NA	NA	NA	NA
MSTRG.100550.1	NA	NA	NA	NA	NA	MSTRG.100550.1
MSTRG.384508.2	MSTRG.384508.2	NA	NA	NA	MSTRG.384508.2	NA
MSTRG.286373.5	NA	NA	NA	MSTRG.286373.5	NA	NA
MSTRG.241617.1	NA	NA	NA	NA	NA	MSTRG.241617.1
MSTRG.50237.1	NA	NA	NA	MSTRG.50237.1	NA	NA
MSTRG.258852.1	MSTRG.258852.1	NA	NA	MSTRG.258852.1	MSTRG.258852.1	NA
MSTRG.415710.3	NA	MSTRG.415710.3	NA	MSTRG.415710.3	NA	NA
MSTRG.467332.1	NA	NA	MSTRG.467332.1	NA	NA	NA
MSTRG.382649.1	MSTRG.382649.1	NA	NA	NA	NA	NA
MSTRG.146720.1	MSTRG.146720.1	NA	NA	NA	NA	NA
MSTRG.162768.29	NA	MSTRG.162768.29	NA	NA	NA	NA
MSTRG.392595.1	NA	NA	NA	NA	NA	MSTRG.392595.1
MSTRG.415869.11	MSTRG.415869.11	NA	NA	NA	MSTRG.415869.11	NA
MSTRG.168666.2	NA	NA	MSTRG.168666.2	NA	NA	NA
MSTRG.429649.1	MSTRG.429649.1	NA	NA	NA	NA	NA
MSTRG.237517.1	NA	NA	NA	NA	NA	MSTRG.237517.1
MSTRG.340109.4	NA	NA	NA	NA	NA	MSTRG.340109.4
MSTRG.138727.1	NA	NA	NA	NA	NA	MSTRG.138727.1
MSTRG.311513.1	NA	NA	MSTRG.311513.1	NA	NA	NA
MSTRG.42102.2	NA	NA	NA	MSTRG.42102.2	NA	NA
MSTRG.420794.6	NA	NA	MSTRG.420794.6	NA	NA	NA
MSTRG.340295.1	MSTRG.340295.1	MSTRG.340295.1	MSTRG.340295.1	NA	NA	NA
MSTRG.114812.2	NA	NA	MSTRG.114812.2	NA	NA	NA
MSTRG.253509.4	NA	NA	NA	NA	NA	MSTRG.253509.4
MSTRG.138874.3	NA	NA	NA	MSTRG.138874.3	NA	NA
MSTRG.225899.5	NA	MSTRG.225899.5	NA	NA	NA	NA
MSTRG.56630.1	NA	MSTRG.56630.1	NA	NA	NA	NA
MSTRG.426630.1	NA	NA	NA	NA	NA	MSTRG.426630.1
MSTRG.228199.1	MSTRG.228199.1	NA	NA	NA	NA	NA
MSTRG.264772.2	NA	MSTRG.264772.2	MSTRG.264772.2	NA	NA	NA
MSTRG.12703.1	NA	NA	NA	NA	MSTRG.12703.1	NA
MSTRG.73693.2	NA	NA	NA	MSTRG.73693.2	MSTRG.73693.2	NA
MSTRG.270938.3	NA	NA	NA	NA	NA	MSTRG.270938.3
MSTRG.52067.1	NA	NA	NA	MSTRG.52067.1	NA	NA
MSTRG.397303.1	NA	NA	MSTRG.397303.1	NA	NA	NA
MSTRG.463448.2	NA	NA	NA	MSTRG.463448.2	NA	NA
MSTRG.367885.5	NA	NA	MSTRG.367885.5	NA	MSTRG.367885.5	NA
MSTRG.438163.2	NA	NA	MSTRG.438163.2	NA	NA	NA
MSTRG.441026.1	NA	MSTRG.441026.1	NA	NA	NA	NA
MSTRG.356482.1	NA	MSTRG.356482.1	NA	NA	NA	NA
MSTRG.435443.2	NA	NA	NA	NA	MSTRG.435443.2	MSTRG.435443.2
MSTRG.78339.1	MSTRG.78339.1	MSTRG.78339.1	NA	NA	MSTRG.78339.1	MSTRG.78339.1
MSTRG.295273.2	MSTRG.295273.2	NA	NA	NA	NA	NA
MSTRG.377569.11	MSTRG.377569.11	NA	NA	NA	NA	NA
MSTRG.305045.1	NA	NA	MSTRG.305045.1	NA	NA	NA
MSTRG.353452.1	NA	NA	NA	MSTRG.353452.1	MSTRG.353452.1	NA
MSTRG.12715.1	NA	NA	NA	NA	MSTRG.12715.1	MSTRG.12715.1
MSTRG.336842.2	NA	NA	NA	NA	NA	MSTRG.336842.2
MSTRG.329854.16	MSTRG.329854.16	MSTRG.329854.16	NA	NA	NA	NA
MSTRG.77925.1	MSTRG.77925.1	NA	NA	NA	NA	NA
MSTRG.65240.1	NA	NA	MSTRG.65240.1	NA	NA	NA
MSTRG.12601.1	MSTRG.12601.1	NA	NA	NA	NA	NA
MSTRG.263278.3	NA	NA	MSTRG.263278.3	NA	MSTRG.263278.3	MSTRG.263278.3
MSTRG.123807.1	NA	NA	MSTRG.123807.1	NA	NA	NA
MSTRG.438185.3	NA	NA	NA	NA	MSTRG.438185.3	NA
MSTRG.5524.2	NA	MSTRG.5524.2	NA	NA	NA	NA
MSTRG.286708.2	MSTRG.286708.2	MSTRG.286708.2	NA	NA	NA	NA
MSTRG.101641.1	NA	NA	MSTRG.101641.1	NA	NA	NA
MSTRG.431968.8	NA	NA	NA	MSTRG.431968.8	MSTRG.431968.8	NA
MSTRG.228163.1	NA	NA	MSTRG.228163.1	NA	NA	MSTRG.228163.1
MSTRG.39027.1	NA	MSTRG.39027.1	NA	NA	NA	NA
MSTRG.392638.1	NA	NA	MSTRG.392638.1	NA	NA	NA
MSTRG.222270.1	MSTRG.222270.1	MSTRG.222270.1	NA	NA	NA	NA
MSTRG.6955.2	NA	NA	NA	NA	NA	MSTRG.6955.2
MSTRG.172297.1	NA	MSTRG.172297.1	NA	MSTRG.172297.1	NA	MSTRG.172297.1
MSTRG.460910.1	NA	NA	NA	NA	NA	MSTRG.460910.1
MSTRG.290594.45	NA	MSTRG.290594.45	NA	NA	NA	NA
MSTRG.402443.1	NA	NA	MSTRG.402443.1	NA	NA	NA
MSTRG.93607.1	NA	MSTRG.93607.1	NA	NA	NA	NA
MSTRG.403236.25	NA	NA	NA	NA	NA	MSTRG.403236.25
MSTRG.463535.2	NA	NA	MSTRG.463535.2	NA	NA	NA
MSTRG.22566.1	MSTRG.22566.1	NA	NA	NA	NA	NA
MSTRG.254357.2	NA	NA	NA	NA	NA	MSTRG.254357.2
MSTRG.399925.1	NA	NA	MSTRG.399925.1	NA	NA	NA
MSTRG.233451.1	NA	NA	NA	MSTRG.233451.1	NA	NA
MSTRG.184522.1	NA	NA	MSTRG.184522.1	NA	NA	NA
MSTRG.376210.2	NA	NA	NA	NA	MSTRG.376210.2	NA
MSTRG.244258.3	NA	MSTRG.244258.3	NA	NA	NA	NA
MSTRG.157792.1	MSTRG.157792.1	NA	NA	NA	NA	NA
MSTRG.233661.1	NA	MSTRG.233661.1	NA	NA	NA	NA
MSTRG.3474.2	NA	NA	NA	MSTRG.3474.2	NA	MSTRG.3474.2
MSTRG.229214.1	MSTRG.229214.1	NA	NA	NA	NA	NA
MSTRG.395031.23	NA	NA	NA	NA	NA	MSTRG.395031.23
MSTRG.7137.17	NA	NA	MSTRG.7137.17	NA	NA	MSTRG.7137.17
MSTRG.87718.1	MSTRG.87718.1	NA	NA	NA	NA	NA
MSTRG.377569.14	MSTRG.377569.14	NA	NA	NA	NA	NA
MSTRG.90748.1	MSTRG.90748.1	NA	NA	NA	NA	NA
MSTRG.275169.27	NA	MSTRG.275169.27	NA	NA	NA	NA
MSTRG.359669.3	NA	NA	MSTRG.359669.3	NA	NA	NA
MSTRG.223542.1	NA	NA	NA	MSTRG.223542.1	NA	NA
MSTRG.279077.2	NA	NA	NA	NA	MSTRG.279077.2	NA
MSTRG.132495.3	NA	MSTRG.132495.3	MSTRG.132495.3	NA	NA	NA
MSTRG.332147.3	NA	NA	NA	NA	NA	MSTRG.332147.3
MSTRG.98776.1	NA	MSTRG.98776.1	NA	NA	NA	NA
MSTRG.2621.7	MSTRG.2621.7	NA	MSTRG.2621.7	NA	NA	NA
MSTRG.85248.3	NA	NA	NA	NA	MSTRG.85248.3	NA
MSTRG.437892.1	MSTRG.437892.1	NA	MSTRG.437892.1	NA	NA	NA
MSTRG.226186.1	NA	MSTRG.226186.1	NA	MSTRG.226186.1	NA	NA
MSTRG.170486.2	NA	NA	NA	NA	NA	MSTRG.170486.2
MSTRG.423213.1	MSTRG.423213.1	NA	NA	NA	NA	NA
MSTRG.121403.1	NA	MSTRG.121403.1	NA	NA	NA	NA
MSTRG.303893.1	NA	NA	MSTRG.303893.1	NA	NA	NA
MSTRG.310509.2	NA	NA	NA	NA	NA	MSTRG.310509.2
MSTRG.71295.3	NA	NA	MSTRG.71295.3	NA	MSTRG.71295.3	NA
MSTRG.132165.2	NA	NA	NA	MSTRG.132165.2	NA	NA
MSTRG.1410.1	NA	MSTRG.1410.1	NA	NA	NA	MSTRG.1410.1
MSTRG.28920.1	NA	NA	MSTRG.28920.1	NA	NA	NA
MSTRG.446054.30	NA	NA	NA	NA	NA	MSTRG.446054.30
MSTRG.454180.4	NA	MSTRG.454180.4	NA	NA	NA	NA
MSTRG.33899.2	NA	NA	NA	MSTRG.33899.2	NA	NA
MSTRG.213844.3	NA	NA	NA	NA	NA	MSTRG.213844.3
MSTRG.348445.3	NA	NA	NA	NA	MSTRG.348445.3	NA
MSTRG.429642.2	NA	NA	NA	NA	MSTRG.429642.2	NA
MSTRG.449863.1	NA	NA	NA	NA	NA	MSTRG.449863.1
MSTRG.221385.1	MSTRG.221385.1	MSTRG.221385.1	NA	NA	NA	NA
MSTRG.8235.1	NA	NA	NA	NA	MSTRG.8235.1	NA
MSTRG.3195.2	NA	NA	NA	NA	NA	MSTRG.3195.2
MSTRG.72415.2	NA	MSTRG.72415.2	NA	NA	NA	NA
MSTRG.112543.1	NA	NA	NA	MSTRG.112543.1	NA	NA
MSTRG.417210.1	NA	NA	NA	NA	MSTRG.417210.1	MSTRG.417210.1
MSTRG.284000.1	NA	MSTRG.284000.1	NA	NA	NA	NA
MSTRG.314681.4	NA	NA	NA	NA	MSTRG.314681.4	NA
MSTRG.398107.1	MSTRG.398107.1	NA	NA	NA	NA	NA
MSTRG.120243.1	NA	NA	MSTRG.120243.1	NA	MSTRG.120243.1	NA
MSTRG.87870.1	NA	MSTRG.87870.1	NA	NA	NA	NA
MSTRG.27300.1	NA	NA	NA	NA	NA	MSTRG.27300.1
MSTRG.63376.2	NA	NA	NA	NA	NA	MSTRG.63376.2
MSTRG.289434.5	NA	MSTRG.289434.5	NA	NA	NA	MSTRG.289434.5
MSTRG.230780.1	NA	MSTRG.230780.1	NA	MSTRG.230780.1	NA	MSTRG.230780.1
MSTRG.121393.2	NA	MSTRG.121393.2	NA	NA	NA	MSTRG.121393.2
MSTRG.404676.1	NA	NA	NA	MSTRG.404676.1	NA	MSTRG.404676.1
MSTRG.437619.4	MSTRG.437619.4	MSTRG.437619.4	NA	NA	NA	NA
MSTRG.461602.1	NA	NA	NA	NA	MSTRG.461602.1	MSTRG.461602.1
MSTRG.260468.1	NA	NA	MSTRG.260468.1	NA	NA	NA
MSTRG.96301.1	NA	MSTRG.96301.1	NA	NA	NA	NA
MSTRG.59699.2	MSTRG.59699.2	NA	NA	NA	NA	NA
MSTRG.434369.8	NA	NA	MSTRG.434369.8	NA	NA	NA
MSTRG.297255.1	NA	NA	NA	MSTRG.297255.1	NA	NA
MSTRG.250331.1	NA	NA	MSTRG.250331.1	NA	NA	NA
MSTRG.82321.1	MSTRG.82321.1	NA	NA	NA	NA	NA
MSTRG.417583.31	MSTRG.417583.31	NA	MSTRG.417583.31	NA	NA	NA
MSTRG.331568.1	NA	MSTRG.331568.1	NA	NA	NA	NA
MSTRG.237140.1	NA	MSTRG.237140.1	NA	NA	NA	NA
MSTRG.165370.2	NA	MSTRG.165370.2	NA	NA	NA	NA
MSTRG.378580.1	NA	NA	NA	NA	MSTRG.378580.1	MSTRG.378580.1
MSTRG.121147.2	NA	NA	NA	NA	MSTRG.121147.2	NA
MSTRG.290857.1	NA	MSTRG.290857.1	NA	NA	NA	NA
MSTRG.43309.1	MSTRG.43309.1	NA	NA	NA	NA	NA
MSTRG.419396.1	NA	NA	MSTRG.419396.1	NA	NA	NA
MSTRG.221270.1	NA	NA	NA	NA	NA	MSTRG.221270.1
MSTRG.301004.1	NA	NA	NA	NA	MSTRG.301004.1	NA
MSTRG.404384.2	NA	NA	MSTRG.404384.2	NA	MSTRG.404384.2	MSTRG.404384.2
MSTRG.21065.1	NA	NA	NA	NA	MSTRG.21065.1	NA
MSTRG.23700.1	NA	MSTRG.23700.1	NA	NA	NA	NA
MSTRG.441366.2	NA	NA	MSTRG.441366.2	NA	NA	NA
MSTRG.204373.4	NA	NA	NA	MSTRG.204373.4	NA	NA
MSTRG.349470.2	MSTRG.349470.2	NA	MSTRG.349470.2	NA	NA	NA
MSTRG.237904.1	MSTRG.237904.1	NA	MSTRG.237904.1	NA	NA	NA
MSTRG.11900.3	NA	NA	NA	NA	NA	MSTRG.11900.3
MSTRG.421073.2	NA	MSTRG.421073.2	MSTRG.421073.2	NA	NA	NA
MSTRG.110278.2	NA	NA	NA	MSTRG.110278.2	NA	NA
MSTRG.151821.1	NA	NA	NA	MSTRG.151821.1	NA	NA
MSTRG.433279.5	NA	NA	NA	MSTRG.433279.5	NA	NA
MSTRG.68119.2	NA	MSTRG.68119.2	NA	MSTRG.68119.2	NA	NA
MSTRG.56138.1	MSTRG.56138.1	NA	NA	NA	NA	NA
MSTRG.28260.6	NA	MSTRG.28260.6	MSTRG.28260.6	NA	NA	NA
MSTRG.245302.2	MSTRG.245302.2	NA	NA	NA	NA	NA
MSTRG.398474.2	NA	NA	MSTRG.398474.2	NA	MSTRG.398474.2	NA
MSTRG.307728.1	NA	NA	MSTRG.307728.1	NA	NA	NA
MSTRG.58176.4	NA	NA	MSTRG.58176.4	NA	NA	NA
MSTRG.390772.3	NA	MSTRG.390772.3	NA	NA	NA	NA
MSTRG.159325.2	MSTRG.159325.2	NA	NA	NA	NA	NA
MSTRG.381731.2	MSTRG.381731.2	NA	NA	NA	NA	NA
MSTRG.125427.3	MSTRG.125427.3	NA	NA	NA	NA	NA
MSTRG.418516.1	NA	NA	MSTRG.418516.1	NA	NA	NA
MSTRG.85899.1	MSTRG.85899.1	MSTRG.85899.1	NA	NA	NA	NA
MSTRG.53636.2	NA	MSTRG.53636.2	MSTRG.53636.2	NA	NA	NA
MSTRG.329805.9	MSTRG.329805.9	NA	NA	MSTRG.329805.9	NA	NA
MSTRG.12736.3	NA	NA	NA	NA	NA	MSTRG.12736.3
MSTRG.218704.1	NA	NA	NA	MSTRG.218704.1	NA	NA
MSTRG.298312.5	NA	NA	NA	MSTRG.298312.5	NA	NA
MSTRG.439150.1	NA	MSTRG.439150.1	NA	NA	NA	NA
MSTRG.116902.1	MSTRG.116902.1	NA	MSTRG.116902.1	NA	NA	MSTRG.116902.1
MSTRG.167627.4	NA	NA	NA	NA	MSTRG.167627.4	NA
MSTRG.387983.1	MSTRG.387983.1	MSTRG.387983.1	MSTRG.387983.1	NA	NA	NA
MSTRG.69192.3	NA	NA	NA	MSTRG.69192.3	NA	MSTRG.69192.3
MSTRG.203253.4	NA	NA	NA	NA	NA	MSTRG.203253.4
MSTRG.314574.9	NA	NA	NA	NA	NA	MSTRG.314574.9
MSTRG.289434.9	NA	NA	MSTRG.289434.9	NA	NA	NA
MSTRG.188891.2	NA	NA	MSTRG.188891.2	NA	NA	NA
MSTRG.61537.2	NA	NA	NA	MSTRG.61537.2	NA	NA
MSTRG.77923.2	NA	NA	NA	NA	NA	MSTRG.77923.2
MSTRG.164017.2	NA	MSTRG.164017.2	NA	NA	NA	NA
MSTRG.446341.1	NA	NA	MSTRG.446341.1	NA	NA	NA
MSTRG.432506.1	NA	MSTRG.432506.1	NA	NA	NA	NA
MSTRG.237165.4	NA	NA	MSTRG.237165.4	NA	NA	NA
MSTRG.74897.1	NA	MSTRG.74897.1	NA	NA	NA	NA
MSTRG.409750.1	MSTRG.409750.1	MSTRG.409750.1	NA	NA	NA	NA
MSTRG.407166.1	NA	NA	MSTRG.407166.1	NA	NA	NA
MSTRG.53744.2	NA	NA	NA	NA	NA	MSTRG.53744.2
MSTRG.298729.11	NA	NA	NA	NA	NA	MSTRG.298729.11
MSTRG.193112.1	MSTRG.193112.1	NA	NA	NA	MSTRG.193112.1	NA
MSTRG.60471.1	NA	NA	MSTRG.60471.1	NA	NA	NA
MSTRG.17163.1	MSTRG.17163.1	NA	NA	NA	NA	NA
MSTRG.132219.1	MSTRG.132219.1	NA	NA	MSTRG.132219.1	NA	NA
MSTRG.207793.1	NA	NA	MSTRG.207793.1	NA	NA	NA
MSTRG.350632.1	NA	NA	MSTRG.350632.1	NA	NA	MSTRG.350632.1
MSTRG.89839.2	NA	NA	NA	NA	NA	MSTRG.89839.2
MSTRG.17318.1	NA	NA	MSTRG.17318.1	NA	NA	NA
MSTRG.310700.2	NA	NA	NA	MSTRG.310700.2	NA	NA
MSTRG.138753.1	NA	NA	MSTRG.138753.1	NA	MSTRG.138753.1	MSTRG.138753.1
MSTRG.460141.1	NA	NA	NA	MSTRG.460141.1	NA	NA
MSTRG.67311.3	MSTRG.67311.3	NA	NA	NA	NA	NA
MSTRG.7757.1	NA	NA	MSTRG.7757.1	NA	MSTRG.7757.1	NA
MSTRG.338956.1	MSTRG.338956.1	NA	MSTRG.338956.1	NA	NA	NA
MSTRG.9906.1	NA	NA	NA	NA	NA	MSTRG.9906.1
MSTRG.340133.2	NA	NA	MSTRG.340133.2	NA	NA	MSTRG.340133.2
MSTRG.53125.2	NA	NA	NA	NA	MSTRG.53125.2	NA
MSTRG.284574.1	MSTRG.284574.1	NA	NA	NA	NA	NA
MSTRG.264669.9	NA	NA	NA	NA	NA	MSTRG.264669.9
MSTRG.28104.2	NA	NA	MSTRG.28104.2	NA	NA	NA
MSTRG.307963.2	NA	NA	NA	NA	NA	MSTRG.307963.2
MSTRG.347425.2	NA	NA	NA	NA	MSTRG.347425.2	NA
MSTRG.111574.1	NA	NA	NA	MSTRG.111574.1	NA	MSTRG.111574.1
MSTRG.280333.1	NA	NA	NA	MSTRG.280333.1	NA	MSTRG.280333.1
MSTRG.440741.1	MSTRG.440741.1	NA	NA	NA	NA	NA
MSTRG.229074.1	NA	NA	NA	NA	NA	MSTRG.229074.1
MSTRG.204626.1	NA	NA	MSTRG.204626.1	NA	NA	NA
MSTRG.143760.2	NA	NA	NA	NA	MSTRG.143760.2	NA
MSTRG.28592.3	NA	NA	NA	MSTRG.28592.3	NA	NA
MSTRG.302337.3	NA	NA	NA	MSTRG.302337.3	NA	NA
MSTRG.380189.63	NA	NA	MSTRG.380189.63	NA	NA	NA
MSTRG.102656.3	NA	NA	NA	NA	MSTRG.102656.3	NA
MSTRG.371272.1	NA	NA	MSTRG.371272.1	NA	NA	NA
MSTRG.34407.1	NA	NA	MSTRG.34407.1	NA	NA	MSTRG.34407.1
MSTRG.129630.4	NA	NA	MSTRG.129630.4	NA	NA	NA
MSTRG.361061.3	NA	NA	NA	NA	NA	MSTRG.361061.3
MSTRG.201011.1	NA	MSTRG.201011.1	NA	NA	NA	NA
MSTRG.223336.1	NA	MSTRG.223336.1	MSTRG.223336.1	NA	NA	NA
MSTRG.432487.1	NA	NA	NA	MSTRG.432487.1	NA	NA
MSTRG.116360.2	NA	NA	NA	NA	NA	MSTRG.116360.2
MSTRG.408286.2	NA	NA	NA	NA	MSTRG.408286.2	NA
MSTRG.227707.3	NA	NA	NA	MSTRG.227707.3	MSTRG.227707.3	NA
MSTRG.5507.31	NA	NA	MSTRG.5507.31	NA	NA	NA
MSTRG.284888.1	NA	MSTRG.284888.1	MSTRG.284888.1	NA	NA	NA
MSTRG.148310.1	NA	NA	MSTRG.148310.1	NA	NA	NA
MSTRG.153319.1	NA	NA	NA	NA	MSTRG.153319.1	NA
MSTRG.246206.3	NA	MSTRG.246206.3	NA	NA	NA	NA
MSTRG.106743.9	NA	NA	NA	NA	NA	MSTRG.106743.9
MSTRG.273146.1	MSTRG.273146.1	NA	NA	NA	NA	NA
MSTRG.75523.3	MSTRG.75523.3	NA	NA	NA	NA	NA
MSTRG.129515.1	MSTRG.129515.1	NA	NA	NA	NA	NA
MSTRG.329854.33	MSTRG.329854.33	MSTRG.329854.33	NA	NA	NA	MSTRG.329854.33
MSTRG.289455.1	NA	NA	NA	NA	MSTRG.289455.1	NA
MSTRG.261163.1	NA	MSTRG.261163.1	NA	NA	NA	NA
MSTRG.86782.3	NA	NA	MSTRG.86782.3	NA	NA	NA
MSTRG.376322.1	NA	NA	MSTRG.376322.1	NA	NA	NA
MSTRG.310912.2	NA	NA	NA	MSTRG.310912.2	NA	MSTRG.310912.2
MSTRG.75526.40	MSTRG.75526.40	MSTRG.75526.40	MSTRG.75526.40	NA	NA	NA
MSTRG.316862.1	NA	NA	NA	NA	NA	MSTRG.316862.1
MSTRG.243339.1	NA	NA	NA	MSTRG.243339.1	NA	NA
MSTRG.375229.4	MSTRG.375229.4	NA	MSTRG.375229.4	NA	NA	NA
MSTRG.298732.1	NA	NA	MSTRG.298732.1	NA	NA	NA
MSTRG.176360.6	NA	NA	MSTRG.176360.6	NA	NA	MSTRG.176360.6
MSTRG.287390.6	NA	NA	NA	NA	NA	MSTRG.287390.6
MSTRG.40463.1	NA	NA	MSTRG.40463.1	NA	NA	NA
MSTRG.392339.1	NA	NA	MSTRG.392339.1	NA	NA	NA
MSTRG.291871.1	NA	NA	NA	NA	NA	MSTRG.291871.1
MSTRG.400381.5	NA	NA	NA	NA	NA	MSTRG.400381.5
MSTRG.121193.2	NA	MSTRG.121193.2	NA	NA	NA	NA
MSTRG.309389.1	NA	NA	MSTRG.309389.1	NA	NA	NA
MSTRG.249178.1	NA	NA	NA	MSTRG.249178.1	NA	NA
MSTRG.182802.2	NA	NA	NA	NA	MSTRG.182802.2	NA
MSTRG.385482.1	NA	NA	MSTRG.385482.1	NA	NA	MSTRG.385482.1
MSTRG.315527.2	NA	NA	MSTRG.315527.2	NA	NA	NA
MSTRG.346543.4	NA	NA	NA	MSTRG.346543.4	NA	MSTRG.346543.4
MSTRG.226971.2	NA	NA	MSTRG.226971.2	NA	NA	NA
MSTRG.252597.1	NA	NA	NA	MSTRG.252597.1	NA	MSTRG.252597.1
MSTRG.406743.5	NA	NA	NA	NA	MSTRG.406743.5	NA
MSTRG.336252.1	MSTRG.336252.1	NA	NA	NA	MSTRG.336252.1	NA
MSTRG.453009.2	NA	NA	NA	MSTRG.453009.2	NA	NA
MSTRG.110417.1	NA	NA	MSTRG.110417.1	NA	NA	NA
MSTRG.303418.1	NA	NA	NA	NA	MSTRG.303418.1	NA
MSTRG.228995.2	NA	NA	MSTRG.228995.2	NA	NA	NA
MSTRG.77499.2	NA	NA	NA	NA	MSTRG.77499.2	NA
MSTRG.120312.1	NA	NA	NA	NA	NA	MSTRG.120312.1
MSTRG.285022.2	NA	NA	NA	NA	NA	MSTRG.285022.2
MSTRG.389711.3	NA	NA	MSTRG.389711.3	NA	NA	NA
MSTRG.405836.1	MSTRG.405836.1	NA	NA	NA	NA	NA
MSTRG.319084.15	NA	NA	NA	NA	NA	MSTRG.319084.15
MSTRG.328121.2	NA	NA	NA	NA	MSTRG.328121.2	NA
MSTRG.103429.2	NA	NA	NA	MSTRG.103429.2	NA	NA
MSTRG.189308.1	NA	NA	NA	NA	MSTRG.189308.1	NA
MSTRG.411842.1	NA	NA	NA	NA	NA	MSTRG.411842.1
MSTRG.446053.32	MSTRG.446053.32	NA	NA	NA	NA	NA
MSTRG.360105.2	NA	MSTRG.360105.2	NA	NA	NA	NA
MSTRG.9034.3	NA	NA	NA	MSTRG.9034.3	MSTRG.9034.3	NA
MSTRG.439269.1	NA	MSTRG.439269.1	NA	MSTRG.439269.1	NA	MSTRG.439269.1
MSTRG.409044.1	NA	NA	NA	NA	NA	MSTRG.409044.1
MSTRG.177859.2	NA	MSTRG.177859.2	NA	NA	NA	MSTRG.177859.2
MSTRG.299761.2	MSTRG.299761.2	NA	NA	NA	NA	NA
MSTRG.452005.1	NA	NA	NA	NA	MSTRG.452005.1	NA
MSTRG.330797.4	NA	MSTRG.330797.4	NA	NA	NA	NA
MSTRG.255450.4	NA	NA	NA	NA	NA	MSTRG.255450.4
MSTRG.102038.1	NA	NA	MSTRG.102038.1	NA	NA	NA
MSTRG.347665.1	NA	NA	MSTRG.347665.1	NA	NA	NA
MSTRG.168259.2	NA	MSTRG.168259.2	NA	NA	NA	NA
MSTRG.204324.1	NA	NA	MSTRG.204324.1	NA	NA	NA
MSTRG.306350.2	NA	NA	NA	MSTRG.306350.2	NA	NA
MSTRG.230445.1	NA	MSTRG.230445.1	NA	NA	NA	NA
MSTRG.115695.1	NA	NA	MSTRG.115695.1	NA	NA	NA
MSTRG.185076.2	NA	MSTRG.185076.2	NA	NA	NA	NA
MSTRG.228801.1	NA	MSTRG.228801.1	MSTRG.228801.1	NA	NA	NA
MSTRG.115651.2	MSTRG.115651.2	NA	NA	NA	NA	NA
MSTRG.129263.8	NA	NA	NA	NA	NA	MSTRG.129263.8
MSTRG.91766.1	NA	MSTRG.91766.1	NA	NA	NA	NA
MSTRG.66592.1	NA	NA	NA	NA	NA	MSTRG.66592.1
MSTRG.319538.2	NA	NA	NA	NA	NA	MSTRG.319538.2
MSTRG.140360.1	MSTRG.140360.1	NA	NA	NA	NA	NA
MSTRG.53550.2	NA	MSTRG.53550.2	NA	NA	NA	NA
MSTRG.106743.13	NA	NA	NA	NA	NA	MSTRG.106743.13
MSTRG.213686.1	NA	NA	MSTRG.213686.1	NA	NA	NA
MSTRG.53472.1	NA	NA	MSTRG.53472.1	NA	NA	NA
MSTRG.390018.1	NA	NA	NA	MSTRG.390018.1	NA	NA
MSTRG.284151.51	NA	NA	NA	MSTRG.284151.51	NA	NA
MSTRG.79508.16	NA	NA	NA	NA	MSTRG.79508.16	NA
MSTRG.55896.1	NA	NA	NA	NA	MSTRG.55896.1	NA
MSTRG.126772.1	NA	NA	MSTRG.126772.1	NA	NA	NA
MSTRG.321760.3	NA	MSTRG.321760.3	NA	NA	NA	NA
MSTRG.159132.1	MSTRG.159132.1	NA	NA	NA	NA	NA
MSTRG.384770.1	NA	NA	MSTRG.384770.1	NA	NA	MSTRG.384770.1
MSTRG.48450.2	MSTRG.48450.2	NA	NA	NA	NA	NA
MSTRG.274299.4	MSTRG.274299.4	NA	NA	NA	NA	NA
MSTRG.428068.1	MSTRG.428068.1	NA	NA	NA	NA	NA
MSTRG.299864.1	NA	NA	MSTRG.299864.1	NA	NA	NA
MSTRG.279163.3	NA	NA	NA	MSTRG.279163.3	NA	NA
MSTRG.465587.1	NA	NA	NA	NA	NA	MSTRG.465587.1
MSTRG.31683.2	NA	NA	NA	NA	MSTRG.31683.2	NA
MSTRG.176360.5	NA	NA	MSTRG.176360.5	NA	NA	MSTRG.176360.5
MSTRG.211790.2	NA	NA	NA	MSTRG.211790.2	NA	NA
MSTRG.357600.6	NA	NA	NA	MSTRG.357600.6	NA	NA
MSTRG.42345.2	NA	NA	MSTRG.42345.2	NA	NA	NA
MSTRG.412324.1	MSTRG.412324.1	NA	NA	NA	NA	NA
MSTRG.104101.1	NA	MSTRG.104101.1	NA	NA	NA	NA
MSTRG.246067.1	NA	NA	NA	NA	MSTRG.246067.1	NA
MSTRG.454354.1	NA	MSTRG.454354.1	NA	NA	NA	MSTRG.454354.1
MSTRG.299754.5	NA	MSTRG.299754.5	NA	NA	NA	NA
MSTRG.56665.4	NA	NA	MSTRG.56665.4	NA	NA	NA
MSTRG.259301.1	MSTRG.259301.1	NA	NA	NA	NA	NA
MSTRG.382430.1	MSTRG.382430.1	MSTRG.382430.1	NA	NA	NA	NA
MSTRG.340783.1	NA	NA	NA	NA	NA	MSTRG.340783.1
MSTRG.320987.1	NA	NA	NA	NA	MSTRG.320987.1	NA
MSTRG.64963.1	NA	NA	MSTRG.64963.1	NA	NA	NA
MSTRG.9914.3	NA	NA	NA	NA	NA	MSTRG.9914.3
MSTRG.301755.3	NA	MSTRG.301755.3	NA	NA	NA	NA
MSTRG.195573.1	NA	NA	MSTRG.195573.1	NA	NA	NA
MSTRG.414523.2	NA	MSTRG.414523.2	NA	MSTRG.414523.2	NA	NA
MSTRG.126278.1	NA	NA	NA	NA	MSTRG.126278.1	NA
MSTRG.43015.2	NA	MSTRG.43015.2	NA	NA	NA	NA
MSTRG.385031.2	NA	NA	MSTRG.385031.2	NA	NA	MSTRG.385031.2
MSTRG.7740.5	NA	MSTRG.7740.5	NA	NA	NA	NA
MSTRG.381419.1	NA	NA	NA	NA	MSTRG.381419.1	NA
MSTRG.266836.1	NA	NA	NA	NA	NA	MSTRG.266836.1
MSTRG.72192.1	NA	NA	MSTRG.72192.1	NA	NA	NA
MSTRG.141577.1	MSTRG.141577.1	MSTRG.141577.1	NA	NA	NA	NA
MSTRG.377569.17	NA	NA	MSTRG.377569.17	NA	NA	NA
MSTRG.40246.3	NA	NA	NA	NA	NA	MSTRG.40246.3
MSTRG.196373.1	NA	NA	NA	NA	NA	MSTRG.196373.1
MSTRG.358057.2	MSTRG.358057.2	NA	NA	NA	NA	NA
MSTRG.300494.1	NA	MSTRG.300494.1	NA	NA	NA	NA
MSTRG.387851.2	NA	NA	MSTRG.387851.2	NA	MSTRG.387851.2	MSTRG.387851.2
MSTRG.402832.1	NA	NA	NA	NA	MSTRG.402832.1	MSTRG.402832.1
MSTRG.61439.1	MSTRG.61439.1	MSTRG.61439.1	NA	NA	NA	NA
MSTRG.152195.1	NA	MSTRG.152195.1	NA	NA	NA	NA
MSTRG.153787.20	NA	NA	MSTRG.153787.20	NA	NA	NA
MSTRG.320272.1	NA	MSTRG.320272.1	NA	NA	NA	NA
MSTRG.346893.1	NA	NA	NA	NA	NA	MSTRG.346893.1
MSTRG.52308.2	NA	NA	MSTRG.52308.2	NA	NA	NA
MSTRG.367885.6	NA	NA	NA	NA	MSTRG.367885.6	NA
MSTRG.37070.14	MSTRG.37070.14	NA	NA	NA	MSTRG.37070.14	NA
MSTRG.72854.1	NA	NA	NA	NA	NA	MSTRG.72854.1
MSTRG.218959.2	MSTRG.218959.2	NA	NA	MSTRG.218959.2	NA	NA
MSTRG.25971.1	MSTRG.25971.1	NA	NA	NA	NA	NA
MSTRG.75526.30	NA	NA	MSTRG.75526.30	NA	NA	NA
MSTRG.9271.2	NA	NA	NA	NA	NA	MSTRG.9271.2
MSTRG.93339.10	NA	NA	NA	NA	NA	MSTRG.93339.10
MSTRG.317679.2	NA	MSTRG.317679.2	NA	NA	NA	NA
MSTRG.133754.1	NA	NA	NA	MSTRG.133754.1	NA	NA
MSTRG.159861.1	NA	NA	NA	MSTRG.159861.1	NA	NA
MSTRG.95769.4	NA	NA	NA	NA	MSTRG.95769.4	NA
MSTRG.419929.11	NA	NA	NA	NA	NA	MSTRG.419929.11
MSTRG.141819.1	MSTRG.141819.1	MSTRG.141819.1	NA	NA	NA	NA
MSTRG.430736.1	MSTRG.430736.1	NA	NA	NA	NA	NA
MSTRG.69544.1	MSTRG.69544.1	NA	NA	NA	NA	NA
MSTRG.311387.1	NA	NA	MSTRG.311387.1	NA	NA	NA
MSTRG.336657.1	NA	NA	MSTRG.336657.1	NA	NA	NA
MSTRG.86292.2	MSTRG.86292.2	NA	NA	NA	NA	NA
MSTRG.234792.2	NA	NA	NA	NA	MSTRG.234792.2	NA
MSTRG.73282.1	MSTRG.73282.1	NA	NA	NA	NA	NA
MSTRG.401040.1	NA	MSTRG.401040.1	NA	NA	NA	NA
MSTRG.339003.1	NA	NA	NA	NA	MSTRG.339003.1	NA
MSTRG.325312.1	NA	MSTRG.325312.1	NA	MSTRG.325312.1	NA	NA
MSTRG.275464.3	NA	NA	MSTRG.275464.3	NA	NA	NA
MSTRG.164161.3	NA	NA	NA	MSTRG.164161.3	NA	NA
MSTRG.310179.9	MSTRG.310179.9	NA	NA	NA	NA	NA
MSTRG.331359.2	NA	NA	NA	NA	MSTRG.331359.2	NA
MSTRG.75527.15	NA	MSTRG.75527.15	NA	NA	NA	MSTRG.75527.15
MSTRG.335127.1	NA	NA	NA	MSTRG.335127.1	NA	NA
MSTRG.114237.2	NA	MSTRG.114237.2	NA	NA	NA	NA
MSTRG.145778.2	NA	NA	NA	MSTRG.145778.2	NA	NA
MSTRG.48068.1	NA	MSTRG.48068.1	NA	NA	NA	NA
MSTRG.395225.6	NA	NA	NA	NA	MSTRG.395225.6	NA
MSTRG.329946.2	NA	NA	NA	NA	NA	MSTRG.329946.2
MSTRG.40060.1	NA	NA	MSTRG.40060.1	NA	NA	NA
MSTRG.223626.2	NA	NA	MSTRG.223626.2	NA	MSTRG.223626.2	MSTRG.223626.2
MSTRG.377569.6	MSTRG.377569.6	NA	NA	NA	NA	NA
MSTRG.280168.2	NA	NA	NA	NA	NA	MSTRG.280168.2
MSTRG.409574.9	NA	NA	NA	NA	MSTRG.409574.9	MSTRG.409574.9
MSTRG.379303.1	NA	MSTRG.379303.1	MSTRG.379303.1	NA	NA	NA
MSTRG.264809.4	NA	MSTRG.264809.4	NA	NA	NA	NA
MSTRG.20897.1	NA	NA	NA	NA	NA	MSTRG.20897.1
MSTRG.67722.2	NA	MSTRG.67722.2	NA	NA	NA	NA
MSTRG.110303.3	NA	NA	NA	MSTRG.110303.3	NA	NA
MSTRG.75523.38	NA	NA	NA	NA	NA	MSTRG.75523.38
MSTRG.311069.1	NA	NA	NA	NA	MSTRG.311069.1	MSTRG.311069.1
MSTRG.175642.1	NA	NA	NA	NA	NA	MSTRG.175642.1
MSTRG.157283.1	MSTRG.157283.1	NA	NA	MSTRG.157283.1	NA	NA
MSTRG.310416.4	NA	NA	NA	NA	NA	MSTRG.310416.4
MSTRG.95960.1	NA	MSTRG.95960.1	NA	NA	NA	NA
MSTRG.379851.1	MSTRG.379851.1	NA	NA	NA	NA	NA
MSTRG.174219.1	NA	NA	MSTRG.174219.1	NA	NA	NA
MSTRG.5948.1	NA	NA	MSTRG.5948.1	NA	NA	NA
MSTRG.415977.2	NA	NA	MSTRG.415977.2	NA	NA	NA
MSTRG.164895.1	MSTRG.164895.1	MSTRG.164895.1	MSTRG.164895.1	NA	NA	NA
MSTRG.272354.3	NA	NA	MSTRG.272354.3	NA	NA	NA
MSTRG.51223.2	MSTRG.51223.2	NA	MSTRG.51223.2	NA	NA	NA
MSTRG.42655.1	NA	MSTRG.42655.1	NA	NA	NA	NA
MSTRG.194844.1	MSTRG.194844.1	NA	NA	NA	NA	NA
MSTRG.361425.1	NA	NA	MSTRG.361425.1	NA	NA	NA
MSTRG.260728.1	NA	MSTRG.260728.1	NA	NA	NA	NA
MSTRG.391748.2	MSTRG.391748.2	NA	NA	MSTRG.391748.2	NA	NA
MSTRG.267043.1	NA	NA	NA	NA	NA	MSTRG.267043.1
MSTRG.350316.1	NA	NA	NA	NA	NA	MSTRG.350316.1
MSTRG.356684.5	NA	NA	NA	MSTRG.356684.5	NA	NA
MSTRG.366788.1	MSTRG.366788.1	NA	NA	NA	NA	NA
MSTRG.449773.2	NA	NA	MSTRG.449773.2	NA	NA	NA
MSTRG.284012.1	NA	MSTRG.284012.1	NA	NA	NA	NA
MSTRG.50598.1	NA	MSTRG.50598.1	NA	MSTRG.50598.1	NA	NA
MSTRG.397797.1	NA	NA	MSTRG.397797.1	NA	NA	NA
MSTRG.470101.1	NA	MSTRG.470101.1	NA	NA	NA	NA
MSTRG.154637.1	NA	NA	MSTRG.154637.1	NA	NA	NA
MSTRG.15784.1	MSTRG.15784.1	NA	NA	NA	NA	NA
MSTRG.64085.1	NA	MSTRG.64085.1	MSTRG.64085.1	NA	NA	NA
MSTRG.399462.7	NA	NA	NA	NA	MSTRG.399462.7	MSTRG.399462.7
MSTRG.149327.6	NA	NA	NA	NA	MSTRG.149327.6	NA
MSTRG.212987.3	NA	NA	NA	MSTRG.212987.3	NA	NA
MSTRG.302762.1	NA	NA	NA	NA	MSTRG.302762.1	NA
MSTRG.240733.3	NA	NA	NA	MSTRG.240733.3	NA	NA
MSTRG.106862.1	NA	NA	MSTRG.106862.1	NA	NA	NA
MSTRG.152184.1	NA	MSTRG.152184.1	NA	NA	NA	NA
MSTRG.8218.10	NA	NA	NA	NA	NA	MSTRG.8218.10
MSTRG.23652.6	NA	MSTRG.23652.6	NA	NA	NA	NA
MSTRG.275539.2	NA	NA	NA	NA	MSTRG.275539.2	NA
MSTRG.70170.1	NA	MSTRG.70170.1	NA	MSTRG.70170.1	NA	NA
MSTRG.270112.1	NA	NA	NA	NA	MSTRG.270112.1	NA
MSTRG.301481.1	NA	NA	NA	NA	NA	MSTRG.301481.1
MSTRG.76793.2	NA	NA	NA	MSTRG.76793.2	NA	NA
MSTRG.222110.2	MSTRG.222110.2	NA	NA	NA	NA	NA
MSTRG.458807.1	NA	NA	NA	MSTRG.458807.1	NA	NA
MSTRG.288367.1	NA	NA	NA	NA	MSTRG.288367.1	NA
MSTRG.160240.2	NA	NA	MSTRG.160240.2	NA	MSTRG.160240.2	MSTRG.160240.2
MSTRG.457402.1	NA	NA	MSTRG.457402.1	NA	NA	NA
MSTRG.87695.2	NA	NA	NA	NA	MSTRG.87695.2	NA
MSTRG.315025.2	MSTRG.315025.2	NA	NA	NA	NA	NA
MSTRG.123207.1	NA	MSTRG.123207.1	NA	NA	NA	NA
MSTRG.133810.1	MSTRG.133810.1	NA	NA	NA	NA	NA
MSTRG.38181.1	MSTRG.38181.1	NA	MSTRG.38181.1	NA	NA	NA
MSTRG.133075.1	MSTRG.133075.1	NA	NA	NA	NA	NA
MSTRG.291277.2	NA	NA	NA	NA	MSTRG.291277.2	MSTRG.291277.2
MSTRG.193641.2	NA	MSTRG.193641.2	NA	NA	NA	NA
MSTRG.431573.1	NA	NA	NA	NA	MSTRG.431573.1	NA
MSTRG.439572.1	NA	NA	MSTRG.439572.1	NA	NA	NA
MSTRG.439154.1	NA	NA	MSTRG.439154.1	NA	NA	NA
MSTRG.184486.2	NA	MSTRG.184486.2	MSTRG.184486.2	NA	NA	NA
MSTRG.471640.1	NA	NA	NA	MSTRG.471640.1	NA	NA
MSTRG.185809.1	NA	MSTRG.185809.1	NA	NA	NA	NA
MSTRG.437943.1	NA	NA	NA	NA	NA	MSTRG.437943.1
MSTRG.52577.11	MSTRG.52577.11	NA	MSTRG.52577.11	NA	NA	NA
MSTRG.418547.4	MSTRG.418547.4	NA	NA	NA	NA	NA
MSTRG.311188.1	NA	NA	MSTRG.311188.1	NA	NA	NA
MSTRG.308646.1	MSTRG.308646.1	NA	NA	MSTRG.308646.1	NA	NA
MSTRG.13439.1	NA	NA	MSTRG.13439.1	NA	NA	NA
MSTRG.288002.3	NA	NA	NA	NA	NA	MSTRG.288002.3
MSTRG.220324.4	NA	NA	NA	NA	NA	MSTRG.220324.4
MSTRG.201638.1	NA	NA	MSTRG.201638.1	NA	NA	NA
MSTRG.464423.1	NA	NA	MSTRG.464423.1	NA	NA	NA
MSTRG.406743.1	NA	MSTRG.406743.1	NA	NA	NA	MSTRG.406743.1
MSTRG.131973.1	NA	NA	NA	MSTRG.131973.1	NA	NA
MSTRG.246371.22	NA	NA	NA	MSTRG.246371.22	MSTRG.246371.22	NA
MSTRG.95769.2	NA	MSTRG.95769.2	NA	NA	NA	NA
MSTRG.433849.3	NA	NA	NA	NA	NA	MSTRG.433849.3
MSTRG.474134.30	NA	MSTRG.474134.30	NA	NA	NA	NA
MSTRG.388969.2	NA	NA	NA	MSTRG.388969.2	NA	MSTRG.388969.2
MSTRG.91831.2	MSTRG.91831.2	MSTRG.91831.2	MSTRG.91831.2	NA	NA	NA
MSTRG.284404.1	MSTRG.284404.1	NA	NA	MSTRG.284404.1	MSTRG.284404.1	NA
MSTRG.6636.3	NA	NA	MSTRG.6636.3	NA	NA	NA
MSTRG.299766.2	NA	NA	NA	NA	NA	MSTRG.299766.2
MSTRG.248626.1	NA	NA	MSTRG.248626.1	NA	NA	NA
MSTRG.214555.2	NA	NA	NA	NA	MSTRG.214555.2	MSTRG.214555.2
MSTRG.443664.1	NA	NA	NA	MSTRG.443664.1	NA	NA
MSTRG.279666.2	MSTRG.279666.2	NA	NA	NA	NA	NA
MSTRG.400341.1	NA	NA	NA	NA	MSTRG.400341.1	NA
MSTRG.182957.2	NA	NA	NA	MSTRG.182957.2	NA	NA
MSTRG.137523.1	NA	NA	NA	NA	MSTRG.137523.1	NA
MSTRG.393601.11	NA	MSTRG.393601.11	NA	NA	NA	NA
MSTRG.204082.2	NA	MSTRG.204082.2	NA	NA	NA	MSTRG.204082.2
MSTRG.157854.1	MSTRG.157854.1	MSTRG.157854.1	NA	NA	NA	NA
MSTRG.372910.1	MSTRG.372910.1	NA	NA	NA	NA	NA
MSTRG.427202.1	NA	NA	NA	NA	NA	MSTRG.427202.1
MSTRG.75108.3	NA	NA	NA	NA	MSTRG.75108.3	MSTRG.75108.3
MSTRG.392345.1	NA	NA	NA	NA	NA	MSTRG.392345.1
MSTRG.21769.6	NA	NA	NA	MSTRG.21769.6	NA	NA
MSTRG.56198.2	NA	MSTRG.56198.2	MSTRG.56198.2	NA	NA	NA
MSTRG.377569.22	NA	MSTRG.377569.22	NA	NA	NA	NA
MSTRG.307226.1	MSTRG.307226.1	NA	MSTRG.307226.1	NA	NA	NA
MSTRG.283869.1	NA	NA	MSTRG.283869.1	NA	NA	NA
MSTRG.247614.2	NA	NA	NA	NA	NA	MSTRG.247614.2
MSTRG.259156.4	MSTRG.259156.4	NA	NA	NA	NA	NA
MSTRG.216184.1	NA	MSTRG.216184.1	NA	NA	NA	NA
MSTRG.293879.1	NA	NA	MSTRG.293879.1	NA	NA	NA
MSTRG.360652.15	NA	MSTRG.360652.15	NA	NA	NA	MSTRG.360652.15
MSTRG.78932.1	NA	MSTRG.78932.1	NA	NA	NA	NA
MSTRG.92950.7	NA	NA	MSTRG.92950.7	NA	NA	MSTRG.92950.7
MSTRG.144924.1	NA	MSTRG.144924.1	NA	NA	NA	NA
MSTRG.443018.1	NA	NA	NA	NA	MSTRG.443018.1	NA
MSTRG.84622.2	MSTRG.84622.2	NA	NA	NA	NA	NA
MSTRG.204852.7	NA	NA	NA	NA	NA	MSTRG.204852.7
MSTRG.64043.2	NA	NA	MSTRG.64043.2	NA	NA	NA
MSTRG.306420.3	NA	MSTRG.306420.3	NA	NA	NA	NA
MSTRG.372445.3	MSTRG.372445.3	NA	NA	NA	NA	NA
MSTRG.298820.5	NA	NA	NA	NA	NA	MSTRG.298820.5
MSTRG.81643.2	NA	NA	MSTRG.81643.2	NA	NA	NA
MSTRG.78839.1	MSTRG.78839.1	NA	NA	NA	NA	NA
MSTRG.271347.2	NA	NA	NA	NA	MSTRG.271347.2	NA
MSTRG.81782.2	NA	MSTRG.81782.2	NA	NA	NA	NA
MSTRG.317975.22	NA	MSTRG.317975.22	NA	NA	NA	MSTRG.317975.22
MSTRG.46511.2	NA	NA	NA	MSTRG.46511.2	NA	NA
MSTRG.161176.8	NA	NA	MSTRG.161176.8	NA	NA	NA
MSTRG.385305.1	NA	NA	NA	NA	NA	MSTRG.385305.1
MSTRG.398209.1	NA	NA	NA	NA	MSTRG.398209.1	NA
MSTRG.164039.1	NA	NA	MSTRG.164039.1	NA	NA	NA
MSTRG.397615.2	NA	MSTRG.397615.2	NA	NA	NA	NA
MSTRG.398351.1	NA	MSTRG.398351.1	NA	NA	NA	NA
MSTRG.72051.1	NA	NA	NA	NA	MSTRG.72051.1	NA
MSTRG.425000.2	NA	NA	NA	NA	MSTRG.425000.2	NA
MSTRG.8993.1	NA	NA	MSTRG.8993.1	NA	NA	NA
MSTRG.462039.1	NA	NA	NA	NA	MSTRG.462039.1	NA
MSTRG.437649.1	NA	NA	MSTRG.437649.1	NA	NA	MSTRG.437649.1
MSTRG.160465.1	NA	NA	NA	NA	MSTRG.160465.1	MSTRG.160465.1
MSTRG.284953.1	NA	MSTRG.284953.1	NA	NA	NA	NA
MSTRG.237797.3	NA	NA	NA	NA	MSTRG.237797.3	NA
MSTRG.396741.1	NA	NA	MSTRG.396741.1	NA	NA	MSTRG.396741.1
MSTRG.252784.2	NA	NA	NA	MSTRG.252784.2	NA	NA
MSTRG.349079.1	NA	NA	MSTRG.349079.1	NA	NA	NA
MSTRG.338680.2	NA	NA	NA	NA	NA	MSTRG.338680.2
MSTRG.273417.3	NA	NA	NA	NA	NA	MSTRG.273417.3
MSTRG.347344.1	MSTRG.347344.1	MSTRG.347344.1	NA	NA	NA	NA
MSTRG.447978.1	NA	NA	MSTRG.447978.1	NA	NA	NA
MSTRG.250377.5	NA	NA	NA	MSTRG.250377.5	NA	NA
MSTRG.114828.1	MSTRG.114828.1	NA	NA	NA	NA	NA
MSTRG.470854.1	NA	NA	NA	NA	MSTRG.470854.1	NA
MSTRG.73548.43	NA	NA	MSTRG.73548.43	NA	NA	NA
MSTRG.418247.1	NA	NA	NA	NA	MSTRG.418247.1	NA
MSTRG.366817.1	NA	NA	MSTRG.366817.1	NA	NA	MSTRG.366817.1
MSTRG.217754.1	NA	NA	NA	NA	NA	MSTRG.217754.1
MSTRG.323107.1	NA	NA	MSTRG.323107.1	NA	NA	NA
MSTRG.249790.1	NA	NA	NA	NA	MSTRG.249790.1	NA
MSTRG.432616.4	NA	NA	NA	NA	NA	MSTRG.432616.4
MSTRG.353103.1	NA	MSTRG.353103.1	NA	NA	NA	NA
MSTRG.452796.1	NA	MSTRG.452796.1	NA	NA	NA	NA
MSTRG.93961.2	NA	NA	MSTRG.93961.2	NA	NA	NA
MSTRG.284163.20	NA	NA	NA	NA	MSTRG.284163.20	NA
MSTRG.265353.1	NA	NA	MSTRG.265353.1	NA	NA	NA
MSTRG.51269.2	MSTRG.51269.2	NA	NA	NA	NA	NA
MSTRG.441387.1	NA	NA	MSTRG.441387.1	NA	NA	NA
MSTRG.3921.5	NA	NA	NA	NA	MSTRG.3921.5	NA
MSTRG.154784.1	NA	NA	NA	NA	MSTRG.154784.1	NA
MSTRG.307119.2	NA	NA	MSTRG.307119.2	NA	NA	NA
MSTRG.199298.1	NA	MSTRG.199298.1	NA	NA	NA	NA
MSTRG.19283.2	NA	NA	NA	NA	NA	MSTRG.19283.2
MSTRG.259933.18	NA	NA	NA	NA	MSTRG.259933.18	NA
MSTRG.8839.2	NA	NA	MSTRG.8839.2	NA	NA	NA
MSTRG.400381.6	NA	NA	NA	NA	NA	MSTRG.400381.6
MSTRG.280238.1	NA	NA	NA	NA	NA	MSTRG.280238.1
MSTRG.9646.1	NA	NA	MSTRG.9646.1	NA	NA	NA
MSTRG.152059.2	NA	NA	MSTRG.152059.2	NA	MSTRG.152059.2	NA
MSTRG.27942.3	NA	NA	MSTRG.27942.3	NA	NA	NA
MSTRG.340817.3	NA	NA	MSTRG.340817.3	NA	NA	NA
MSTRG.356393.4	NA	NA	NA	NA	NA	MSTRG.356393.4
MSTRG.441529.3	MSTRG.441529.3	MSTRG.441529.3	NA	NA	NA	NA
MSTRG.409729.1	NA	NA	NA	NA	NA	MSTRG.409729.1
MSTRG.171384.21	MSTRG.171384.21	NA	NA	NA	NA	NA
MSTRG.226903.2	NA	MSTRG.226903.2	NA	NA	NA	NA
MSTRG.316642.1	MSTRG.316642.1	NA	NA	NA	NA	NA
MSTRG.378839.15	MSTRG.378839.15	NA	NA	NA	NA	NA
MSTRG.217088.2	NA	NA	MSTRG.217088.2	NA	NA	NA
MSTRG.293744.2	NA	NA	NA	NA	MSTRG.293744.2	MSTRG.293744.2
MSTRG.349013.1	NA	NA	NA	MSTRG.349013.1	NA	NA
MSTRG.8977.3	NA	NA	NA	NA	MSTRG.8977.3	NA
MSTRG.375229.2	NA	NA	MSTRG.375229.2	NA	NA	NA
MSTRG.411156.2	NA	MSTRG.411156.2	NA	NA	NA	MSTRG.411156.2
MSTRG.33580.1	NA	NA	NA	NA	MSTRG.33580.1	NA
MSTRG.17450.1	NA	NA	MSTRG.17450.1	NA	NA	NA
MSTRG.91171.1	MSTRG.91171.1	NA	NA	MSTRG.91171.1	NA	NA
MSTRG.374973.1	NA	NA	NA	MSTRG.374973.1	NA	NA
MSTRG.436016.1	NA	NA	MSTRG.436016.1	NA	NA	NA
MSTRG.323364.1	NA	NA	MSTRG.323364.1	NA	NA	NA
MSTRG.155714.6	NA	NA	NA	NA	NA	MSTRG.155714.6
MSTRG.68946.1	MSTRG.68946.1	NA	NA	MSTRG.68946.1	NA	NA
MSTRG.315215.3	NA	NA	NA	NA	MSTRG.315215.3	NA
MSTRG.246371.31	MSTRG.246371.31	MSTRG.246371.31	NA	NA	NA	NA
MSTRG.44656.1	NA	NA	NA	MSTRG.44656.1	NA	NA
MSTRG.114206.1	NA	NA	NA	NA	NA	MSTRG.114206.1
MSTRG.242120.3	NA	NA	NA	MSTRG.242120.3	NA	NA
MSTRG.420173.2	NA	NA	NA	NA	NA	MSTRG.420173.2
MSTRG.256618.3	NA	NA	NA	NA	MSTRG.256618.3	MSTRG.256618.3
MSTRG.84214.6	NA	NA	NA	NA	NA	MSTRG.84214.6
MSTRG.393905.4	NA	NA	MSTRG.393905.4	NA	MSTRG.393905.4	MSTRG.393905.4
MSTRG.103357.1	NA	NA	NA	NA	MSTRG.103357.1	NA
MSTRG.121870.1	MSTRG.121870.1	NA	NA	NA	NA	NA
MSTRG.111455.1	NA	NA	NA	NA	NA	MSTRG.111455.1
MSTRG.381694.2	NA	NA	NA	MSTRG.381694.2	NA	NA
MSTRG.384609.1	NA	MSTRG.384609.1	NA	NA	NA	NA
MSTRG.250793.3	NA	NA	NA	NA	MSTRG.250793.3	MSTRG.250793.3
MSTRG.422920.3	NA	NA	NA	NA	NA	MSTRG.422920.3
MSTRG.15619.1	NA	MSTRG.15619.1	NA	NA	NA	NA
MSTRG.279559.1	NA	NA	NA	NA	NA	MSTRG.279559.1
MSTRG.236964.2	NA	NA	MSTRG.236964.2	NA	MSTRG.236964.2	MSTRG.236964.2
MSTRG.7913.1	NA	MSTRG.7913.1	NA	NA	NA	NA
MSTRG.74768.1	NA	NA	MSTRG.74768.1	NA	NA	NA
MSTRG.19467.1	NA	NA	MSTRG.19467.1	NA	MSTRG.19467.1	MSTRG.19467.1
MSTRG.290171.1	MSTRG.290171.1	NA	NA	NA	NA	NA
MSTRG.372524.1	NA	NA	NA	MSTRG.372524.1	NA	NA
MSTRG.290682.2	NA	MSTRG.290682.2	MSTRG.290682.2	NA	NA	NA
MSTRG.178096.5	MSTRG.178096.5	NA	NA	NA	NA	NA
MSTRG.124798.16	NA	NA	MSTRG.124798.16	NA	NA	MSTRG.124798.16
MSTRG.258243.2	MSTRG.258243.2	NA	MSTRG.258243.2	NA	NA	NA
MSTRG.415135.1	NA	NA	MSTRG.415135.1	NA	NA	NA
MSTRG.414235.2	MSTRG.414235.2	NA	NA	NA	NA	NA
MSTRG.68470.1	NA	MSTRG.68470.1	NA	NA	NA	NA
MSTRG.7137.8	NA	NA	NA	NA	NA	MSTRG.7137.8
MSTRG.437973.6	NA	MSTRG.437973.6	NA	NA	NA	NA
MSTRG.106743.12	NA	NA	NA	NA	MSTRG.106743.12	MSTRG.106743.12
MSTRG.392309.2	NA	NA	NA	NA	NA	MSTRG.392309.2
MSTRG.274299.6	NA	NA	NA	NA	MSTRG.274299.6	NA
MSTRG.162827.46	NA	NA	MSTRG.162827.46	NA	MSTRG.162827.46	NA
MSTRG.101989.2	MSTRG.101989.2	MSTRG.101989.2	NA	NA	MSTRG.101989.2	MSTRG.101989.2
MSTRG.44617.14	NA	NA	MSTRG.44617.14	NA	MSTRG.44617.14	NA
MSTRG.303351.1	NA	NA	MSTRG.303351.1	NA	NA	MSTRG.303351.1
MSTRG.254700.1	NA	NA	NA	NA	MSTRG.254700.1	NA
MSTRG.20699.3	NA	MSTRG.20699.3	NA	NA	NA	MSTRG.20699.3
MSTRG.81972.1	NA	NA	NA	NA	NA	MSTRG.81972.1
MSTRG.91831.4	NA	NA	NA	NA	MSTRG.91831.4	NA
MSTRG.314024.3	MSTRG.314024.3	MSTRG.314024.3	MSTRG.314024.3	NA	NA	NA
MSTRG.135529.2	NA	MSTRG.135529.2	NA	NA	NA	NA
MSTRG.409574.6	NA	MSTRG.409574.6	NA	NA	NA	MSTRG.409574.6
MSTRG.18892.2	NA	NA	MSTRG.18892.2	NA	MSTRG.18892.2	MSTRG.18892.2
MSTRG.320172.1	NA	NA	NA	NA	NA	MSTRG.320172.1
MSTRG.111712.1	NA	NA	NA	NA	NA	MSTRG.111712.1
MSTRG.1107.3	NA	NA	NA	NA	MSTRG.1107.3	MSTRG.1107.3
MSTRG.376111.1	NA	NA	MSTRG.376111.1	NA	NA	NA
MSTRG.244284.1	NA	NA	MSTRG.244284.1	NA	NA	MSTRG.244284.1
MSTRG.277769.1	NA	NA	MSTRG.277769.1	NA	NA	MSTRG.277769.1
MSTRG.471881.1	NA	MSTRG.471881.1	NA	NA	NA	NA
MSTRG.48354.8	NA	NA	MSTRG.48354.8	NA	NA	NA
MSTRG.262645.2	NA	NA	NA	MSTRG.262645.2	NA	NA
MSTRG.238289.1	NA	NA	NA	NA	NA	MSTRG.238289.1
MSTRG.404566.2	MSTRG.404566.2	NA	NA	NA	MSTRG.404566.2	NA
MSTRG.465726.2	NA	NA	NA	MSTRG.465726.2	NA	NA
MSTRG.211495.2	NA	NA	MSTRG.211495.2	NA	NA	NA
MSTRG.189689.2	NA	NA	NA	MSTRG.189689.2	NA	NA
MSTRG.276809.2	NA	NA	NA	NA	NA	MSTRG.276809.2
MSTRG.435455.11	NA	NA	NA	MSTRG.435455.11	NA	NA
MSTRG.347251.3	NA	NA	MSTRG.347251.3	NA	NA	NA
MSTRG.300749.2	MSTRG.300749.2	NA	NA	NA	MSTRG.300749.2	NA
MSTRG.40221.3	NA	NA	NA	NA	MSTRG.40221.3	NA
MSTRG.394714.10	MSTRG.394714.10	NA	NA	MSTRG.394714.10	NA	NA
MSTRG.349683.4	NA	MSTRG.349683.4	NA	NA	NA	NA
MSTRG.133850.2	MSTRG.133850.2	NA	NA	NA	NA	NA
MSTRG.27945.1	MSTRG.27945.1	NA	NA	NA	NA	NA
MSTRG.67243.1	NA	NA	MSTRG.67243.1	NA	NA	NA
MSTRG.337962.4	NA	NA	NA	NA	NA	MSTRG.337962.4
MSTRG.458342.2	NA	NA	NA	NA	MSTRG.458342.2	NA
MSTRG.380346.1	NA	NA	NA	MSTRG.380346.1	NA	NA
MSTRG.52726.1	MSTRG.52726.1	NA	NA	MSTRG.52726.1	NA	NA
MSTRG.341793.1	NA	MSTRG.341793.1	NA	MSTRG.341793.1	NA	MSTRG.341793.1
MSTRG.321107.4	NA	MSTRG.321107.4	NA	MSTRG.321107.4	NA	NA
MSTRG.254645.2	MSTRG.254645.2	NA	NA	NA	NA	NA
MSTRG.407721.1	NA	MSTRG.407721.1	NA	NA	NA	NA
MSTRG.441510.13	NA	NA	MSTRG.441510.13	NA	NA	NA
MSTRG.243271.1	NA	NA	NA	NA	MSTRG.243271.1	NA
MSTRG.466726.4	NA	NA	NA	NA	MSTRG.466726.4	NA
MSTRG.381349.1	NA	NA	NA	MSTRG.381349.1	NA	NA
MSTRG.433224.2	NA	NA	NA	NA	MSTRG.433224.2	NA
MSTRG.392042.1	NA	NA	MSTRG.392042.1	NA	MSTRG.392042.1	NA
MSTRG.207376.2	NA	NA	NA	NA	MSTRG.207376.2	NA
MSTRG.4983.3	NA	NA	NA	NA	NA	MSTRG.4983.3
MSTRG.18012.1	NA	NA	NA	NA	MSTRG.18012.1	MSTRG.18012.1
MSTRG.387358.1	NA	NA	MSTRG.387358.1	NA	NA	NA
MSTRG.381406.2	NA	NA	NA	NA	MSTRG.381406.2	NA
MSTRG.304005.5	NA	NA	NA	NA	MSTRG.304005.5	NA
MSTRG.347110.2	NA	NA	MSTRG.347110.2	NA	MSTRG.347110.2	MSTRG.347110.2
MSTRG.332900.1	NA	NA	NA	NA	MSTRG.332900.1	MSTRG.332900.1
MSTRG.248940.1	NA	MSTRG.248940.1	NA	NA	NA	NA
MSTRG.314131.1	NA	NA	MSTRG.314131.1	NA	NA	NA
MSTRG.75527.4	NA	NA	MSTRG.75527.4	NA	NA	NA
MSTRG.6206.1	NA	MSTRG.6206.1	NA	NA	NA	NA
MSTRG.236708.1	MSTRG.236708.1	NA	NA	NA	NA	NA
MSTRG.105753.1	MSTRG.105753.1	NA	NA	MSTRG.105753.1	NA	NA
MSTRG.85769.1	NA	NA	NA	NA	NA	MSTRG.85769.1
MSTRG.110799.3	MSTRG.110799.3	NA	NA	MSTRG.110799.3	NA	NA
MSTRG.57138.1	NA	NA	NA	NA	NA	MSTRG.57138.1
MSTRG.425105.1	NA	MSTRG.425105.1	NA	NA	NA	NA
MSTRG.38188.2	NA	NA	MSTRG.38188.2	NA	NA	NA
MSTRG.428937.2	NA	NA	NA	NA	NA	MSTRG.428937.2
MSTRG.108430.2	NA	NA	NA	NA	MSTRG.108430.2	MSTRG.108430.2
MSTRG.106743.7	NA	NA	NA	NA	NA	MSTRG.106743.7
MSTRG.35138.3	NA	NA	NA	NA	MSTRG.35138.3	NA
MSTRG.471.1	NA	NA	NA	NA	MSTRG.471.1	NA
MSTRG.179185.1	NA	NA	MSTRG.179185.1	NA	NA	NA
MSTRG.338111.1	NA	NA	NA	NA	MSTRG.338111.1	NA
MSTRG.48021.2	NA	MSTRG.48021.2	NA	NA	NA	NA
MSTRG.95233.1	NA	NA	NA	NA	NA	MSTRG.95233.1
MSTRG.473852.1	NA	NA	MSTRG.473852.1	NA	NA	NA
MSTRG.394688.2	NA	NA	MSTRG.394688.2	NA	MSTRG.394688.2	MSTRG.394688.2
MSTRG.370493.3	NA	NA	NA	NA	MSTRG.370493.3	MSTRG.370493.3
MSTRG.77189.2	NA	NA	MSTRG.77189.2	NA	NA	MSTRG.77189.2
MSTRG.168711.1	NA	MSTRG.168711.1	NA	NA	NA	NA
MSTRG.204934.2	NA	NA	NA	MSTRG.204934.2	NA	MSTRG.204934.2
MSTRG.404418.2	NA	NA	MSTRG.404418.2	NA	NA	MSTRG.404418.2
MSTRG.58629.2	NA	NA	NA	NA	MSTRG.58629.2	NA
MSTRG.1571.1	NA	MSTRG.1571.1	NA	NA	NA	NA
MSTRG.378839.9	NA	NA	MSTRG.378839.9	NA	NA	NA
MSTRG.344953.2	NA	NA	NA	NA	NA	MSTRG.344953.2
MSTRG.52524.4	NA	NA	NA	NA	MSTRG.52524.4	NA
MSTRG.149752.1	MSTRG.149752.1	MSTRG.149752.1	NA	NA	NA	NA
MSTRG.257266.2	NA	MSTRG.257266.2	NA	NA	NA	NA
MSTRG.403664.1	NA	NA	MSTRG.403664.1	NA	NA	MSTRG.403664.1
MSTRG.155865.1	NA	NA	MSTRG.155865.1	NA	NA	NA
MSTRG.159473.1	NA	MSTRG.159473.1	NA	NA	NA	NA
MSTRG.185532.1	NA	NA	NA	NA	MSTRG.185532.1	NA
MSTRG.335680.1	MSTRG.335680.1	NA	NA	NA	NA	NA
MSTRG.75527.8	NA	NA	NA	NA	MSTRG.75527.8	NA
MSTRG.146014.16	NA	MSTRG.146014.16	NA	NA	NA	NA
MSTRG.75523.36	MSTRG.75523.36	NA	NA	NA	NA	NA
MSTRG.91766.3	MSTRG.91766.3	NA	MSTRG.91766.3	MSTRG.91766.3	NA	MSTRG.91766.3
MSTRG.459230.1	NA	MSTRG.459230.1	MSTRG.459230.1	NA	NA	NA
MSTRG.395256.1	MSTRG.395256.1	NA	NA	NA	NA	NA
MSTRG.367361.1	MSTRG.367361.1	MSTRG.367361.1	NA	NA	NA	NA
MSTRG.19021.1	MSTRG.19021.1	NA	NA	NA	NA	NA
MSTRG.441770.1	NA	NA	MSTRG.441770.1	NA	NA	NA
MSTRG.178219.1	MSTRG.178219.1	NA	NA	NA	NA	NA
MSTRG.86460.1	MSTRG.86460.1	NA	NA	MSTRG.86460.1	NA	NA
MSTRG.50550.1	NA	NA	MSTRG.50550.1	NA	NA	NA
MSTRG.250717.1	NA	NA	NA	NA	NA	MSTRG.250717.1
MSTRG.152376.1	NA	NA	NA	NA	MSTRG.152376.1	NA
MSTRG.178823.1	NA	NA	MSTRG.178823.1	NA	MSTRG.178823.1	NA
MSTRG.413420.2	NA	NA	NA	NA	MSTRG.413420.2	MSTRG.413420.2
MSTRG.243904.3	NA	MSTRG.243904.3	NA	NA	NA	NA
MSTRG.88628.2	NA	MSTRG.88628.2	NA	NA	NA	NA
MSTRG.125470.3	NA	NA	NA	MSTRG.125470.3	NA	NA
MSTRG.411939.2	NA	NA	MSTRG.411939.2	NA	NA	NA
MSTRG.382410.1	MSTRG.382410.1	NA	MSTRG.382410.1	MSTRG.382410.1	NA	MSTRG.382410.1
MSTRG.304008.1	NA	NA	NA	NA	MSTRG.304008.1	MSTRG.304008.1
MSTRG.53124.1	NA	NA	MSTRG.53124.1	NA	NA	NA
MSTRG.445805.3	NA	NA	NA	MSTRG.445805.3	NA	NA
MSTRG.131839.4	NA	MSTRG.131839.4	NA	NA	NA	NA
MSTRG.150635.1	NA	NA	MSTRG.150635.1	NA	NA	NA
MSTRG.140140.1	MSTRG.140140.1	NA	MSTRG.140140.1	NA	NA	NA
MSTRG.4962.1	NA	MSTRG.4962.1	NA	NA	NA	NA
MSTRG.202619.1	NA	NA	MSTRG.202619.1	NA	NA	NA
MSTRG.1262.4	NA	NA	NA	MSTRG.1262.4	NA	NA
MSTRG.445982.2	NA	MSTRG.445982.2	NA	NA	NA	NA
MSTRG.282225.2	NA	MSTRG.282225.2	NA	NA	NA	NA
MSTRG.474134.38	NA	NA	MSTRG.474134.38	NA	NA	NA
MSTRG.80423.1	NA	NA	MSTRG.80423.1	NA	NA	NA
MSTRG.236711.1	NA	NA	MSTRG.236711.1	NA	NA	MSTRG.236711.1
MSTRG.330908.3	NA	MSTRG.330908.3	NA	NA	NA	NA
MSTRG.155476.2	NA	MSTRG.155476.2	NA	NA	NA	NA
MSTRG.12370.1	MSTRG.12370.1	NA	NA	NA	NA	NA
MSTRG.330171.3	NA	NA	NA	NA	NA	MSTRG.330171.3
MSTRG.227879.2	NA	MSTRG.227879.2	NA	NA	NA	NA
MSTRG.9855.3	NA	MSTRG.9855.3	NA	NA	NA	NA
MSTRG.446434.1	NA	NA	MSTRG.446434.1	NA	NA	NA
MSTRG.386097.1	NA	MSTRG.386097.1	NA	NA	NA	NA
MSTRG.354205.3	NA	NA	NA	MSTRG.354205.3	MSTRG.354205.3	NA
MSTRG.335618.1	NA	NA	MSTRG.335618.1	NA	NA	NA
MSTRG.88027.2	NA	NA	MSTRG.88027.2	NA	NA	NA
MSTRG.252592.1	MSTRG.252592.1	NA	NA	NA	NA	NA
MSTRG.26014.2	NA	NA	MSTRG.26014.2	NA	MSTRG.26014.2	NA
MSTRG.20228.1	NA	NA	NA	NA	MSTRG.20228.1	NA
MSTRG.351832.1	NA	NA	NA	NA	NA	MSTRG.351832.1
MSTRG.297287.1	NA	NA	MSTRG.297287.1	NA	NA	NA
MSTRG.170465.5	NA	NA	NA	NA	NA	MSTRG.170465.5
MSTRG.49158.2	NA	NA	NA	NA	NA	MSTRG.49158.2
MSTRG.63716.1	NA	NA	NA	NA	MSTRG.63716.1	NA
MSTRG.135514.2	NA	NA	NA	MSTRG.135514.2	NA	NA
MSTRG.382834.1	NA	MSTRG.382834.1	NA	NA	NA	NA
MSTRG.54787.1	NA	MSTRG.54787.1	NA	NA	NA	NA
MSTRG.215622.1	MSTRG.215622.1	NA	NA	NA	NA	NA
MSTRG.348633.1	NA	MSTRG.348633.1	NA	NA	NA	NA
MSTRG.101177.1	NA	NA	NA	NA	MSTRG.101177.1	NA
MSTRG.412275.1	NA	NA	MSTRG.412275.1	NA	NA	NA
MSTRG.301469.1	NA	NA	MSTRG.301469.1	NA	NA	NA
MSTRG.128458.2	NA	NA	NA	NA	MSTRG.128458.2	NA
MSTRG.14926.1	MSTRG.14926.1	NA	NA	NA	NA	NA
MSTRG.230866.1	NA	MSTRG.230866.1	NA	NA	NA	NA
MSTRG.286896.1	NA	NA	MSTRG.286896.1	NA	NA	MSTRG.286896.1
MSTRG.348508.1	NA	NA	MSTRG.348508.1	NA	NA	NA
MSTRG.316403.3	NA	MSTRG.316403.3	NA	NA	NA	NA
MSTRG.310622.2	NA	MSTRG.310622.2	NA	NA	NA	NA
MSTRG.232312.1	NA	NA	MSTRG.232312.1	NA	MSTRG.232312.1	MSTRG.232312.1
MSTRG.387470.2	NA	MSTRG.387470.2	NA	NA	NA	NA
MSTRG.383664.2	NA	NA	MSTRG.383664.2	NA	NA	NA
MSTRG.241757.2	NA	NA	MSTRG.241757.2	NA	NA	NA
MSTRG.322305.2	NA	NA	MSTRG.322305.2	NA	MSTRG.322305.2	NA
MSTRG.162827.33	NA	MSTRG.162827.33	NA	NA	NA	NA
MSTRG.66897.3	MSTRG.66897.3	NA	NA	NA	NA	NA
MSTRG.443308.2	NA	NA	NA	NA	MSTRG.443308.2	NA
MSTRG.340710.1	NA	MSTRG.340710.1	NA	NA	NA	MSTRG.340710.1
MSTRG.387583.1	NA	NA	NA	NA	NA	MSTRG.387583.1
MSTRG.98977.1	NA	NA	NA	NA	MSTRG.98977.1	MSTRG.98977.1
MSTRG.335616.2	NA	NA	MSTRG.335616.2	NA	NA	NA
MSTRG.428112.3	NA	MSTRG.428112.3	NA	NA	NA	NA
MSTRG.191978.1	MSTRG.191978.1	NA	MSTRG.191978.1	NA	NA	NA
MSTRG.113210.1	NA	MSTRG.113210.1	NA	NA	NA	NA
MSTRG.315527.3	NA	NA	NA	MSTRG.315527.3	NA	NA
MSTRG.11141.1	NA	NA	MSTRG.11141.1	NA	NA	NA
MSTRG.225413.4	NA	NA	MSTRG.225413.4	NA	NA	MSTRG.225413.4
MSTRG.120773.2	NA	NA	NA	NA	MSTRG.120773.2	NA
MSTRG.333653.1	NA	NA	NA	NA	NA	MSTRG.333653.1
MSTRG.400628.1	NA	NA	MSTRG.400628.1	NA	NA	MSTRG.400628.1
MSTRG.266306.1	NA	MSTRG.266306.1	NA	NA	NA	NA
MSTRG.293003.1	NA	NA	NA	MSTRG.293003.1	NA	NA
MSTRG.141554.1	NA	MSTRG.141554.1	NA	NA	NA	NA
MSTRG.101799.1	NA	NA	NA	NA	MSTRG.101799.1	NA
MSTRG.154840.1	MSTRG.154840.1	NA	NA	NA	NA	NA
MSTRG.385991.4	NA	NA	NA	NA	NA	MSTRG.385991.4
MSTRG.446054.6	NA	NA	NA	NA	NA	MSTRG.446054.6
MSTRG.295951.1	NA	NA	MSTRG.295951.1	NA	NA	NA
MSTRG.144592.1	NA	MSTRG.144592.1	NA	MSTRG.144592.1	NA	NA
MSTRG.69628.1	NA	MSTRG.69628.1	MSTRG.69628.1	NA	NA	NA
MSTRG.154845.2	MSTRG.154845.2	NA	NA	MSTRG.154845.2	MSTRG.154845.2	NA
MSTRG.162109.1	NA	NA	NA	NA	MSTRG.162109.1	MSTRG.162109.1
MSTRG.392258.1	NA	NA	NA	NA	MSTRG.392258.1	NA
MSTRG.225314.1	NA	MSTRG.225314.1	NA	NA	NA	NA
MSTRG.312086.2	NA	NA	NA	NA	NA	MSTRG.312086.2
MSTRG.426051.1	NA	NA	NA	NA	NA	MSTRG.426051.1
MSTRG.336726.2	MSTRG.336726.2	MSTRG.336726.2	NA	NA	NA	NA
MSTRG.105803.1	NA	NA	NA	NA	MSTRG.105803.1	NA
MSTRG.348797.4	NA	NA	NA	NA	MSTRG.348797.4	NA
MSTRG.372021.1	MSTRG.372021.1	NA	NA	NA	NA	NA
MSTRG.264669.5	NA	NA	NA	NA	NA	MSTRG.264669.5
MSTRG.220283.1	NA	NA	MSTRG.220283.1	NA	MSTRG.220283.1	MSTRG.220283.1
MSTRG.444441.1	NA	NA	MSTRG.444441.1	NA	NA	NA
MSTRG.306627.1	MSTRG.306627.1	MSTRG.306627.1	MSTRG.306627.1	NA	NA	NA
MSTRG.173245.1	NA	NA	NA	MSTRG.173245.1	NA	MSTRG.173245.1
MSTRG.80749.1	NA	NA	MSTRG.80749.1	NA	NA	NA
MSTRG.255741.1	NA	MSTRG.255741.1	NA	NA	NA	NA
MSTRG.74315.2	NA	NA	NA	NA	NA	MSTRG.74315.2
MSTRG.63734.1	MSTRG.63734.1	NA	NA	NA	NA	NA
MSTRG.368106.2	MSTRG.368106.2	MSTRG.368106.2	NA	NA	NA	NA
MSTRG.393709.1	NA	NA	NA	NA	NA	MSTRG.393709.1
MSTRG.134269.1	MSTRG.134269.1	NA	NA	NA	NA	NA
MSTRG.86512.7	NA	NA	NA	NA	MSTRG.86512.7	NA
MSTRG.246543.2	NA	NA	NA	MSTRG.246543.2	NA	NA
MSTRG.222271.2	NA	MSTRG.222271.2	NA	NA	NA	NA
MSTRG.432800.1	NA	NA	MSTRG.432800.1	NA	NA	NA
MSTRG.369850.2	NA	NA	NA	NA	MSTRG.369850.2	NA
MSTRG.302232.1	NA	MSTRG.302232.1	NA	NA	NA	NA
MSTRG.431874.7	NA	NA	NA	NA	MSTRG.431874.7	NA
MSTRG.430571.1	NA	NA	NA	NA	NA	MSTRG.430571.1
MSTRG.427975.3	MSTRG.427975.3	NA	NA	NA	NA	NA
MSTRG.83348.8	NA	NA	NA	NA	MSTRG.83348.8	MSTRG.83348.8
MSTRG.453153.3	MSTRG.453153.3	NA	NA	NA	MSTRG.453153.3	NA
MSTRG.31475.1	NA	NA	NA	NA	NA	MSTRG.31475.1
MSTRG.326287.3	MSTRG.326287.3	NA	NA	NA	NA	NA
MSTRG.63395.1	NA	NA	NA	MSTRG.63395.1	NA	NA
MSTRG.270157.3	NA	NA	MSTRG.270157.3	NA	NA	NA
MSTRG.440260.1	MSTRG.440260.1	NA	MSTRG.440260.1	NA	NA	NA
MSTRG.397619.1	MSTRG.397619.1	NA	MSTRG.397619.1	NA	NA	NA
MSTRG.309996.1	NA	NA	MSTRG.309996.1	NA	NA	NA
MSTRG.473493.1	NA	MSTRG.473493.1	NA	NA	NA	NA
MSTRG.140404.2	NA	NA	NA	MSTRG.140404.2	NA	NA
MSTRG.419929.9	NA	NA	NA	NA	NA	MSTRG.419929.9
MSTRG.151794.3	NA	NA	NA	MSTRG.151794.3	NA	NA
MSTRG.451121.1	NA	NA	NA	NA	NA	MSTRG.451121.1
MSTRG.378575.33	NA	NA	NA	NA	NA	MSTRG.378575.33
MSTRG.176358.4	NA	NA	MSTRG.176358.4	NA	NA	MSTRG.176358.4
MSTRG.404974.3	MSTRG.404974.3	NA	NA	NA	NA	NA
MSTRG.31117.2	NA	NA	MSTRG.31117.2	NA	NA	NA
MSTRG.327842.1	NA	MSTRG.327842.1	NA	NA	MSTRG.327842.1	MSTRG.327842.1
MSTRG.426251.1	NA	MSTRG.426251.1	MSTRG.426251.1	NA	NA	NA
MSTRG.59434.1	MSTRG.59434.1	NA	NA	NA	NA	NA
MSTRG.21133.1	NA	NA	MSTRG.21133.1	NA	NA	NA
MSTRG.68885.2	MSTRG.68885.2	NA	NA	MSTRG.68885.2	MSTRG.68885.2	NA
MSTRG.225544.1	NA	MSTRG.225544.1	NA	NA	NA	NA
MSTRG.314274.1	NA	NA	NA	MSTRG.314274.1	NA	NA
MSTRG.47660.3	NA	NA	MSTRG.47660.3	NA	NA	MSTRG.47660.3
MSTRG.188593.1	NA	NA	NA	NA	MSTRG.188593.1	NA
MSTRG.57439.4	NA	NA	NA	NA	NA	MSTRG.57439.4
MSTRG.6471.1	NA	NA	NA	MSTRG.6471.1	NA	NA
MSTRG.28365.1	NA	NA	NA	NA	NA	MSTRG.28365.1
MSTRG.362008.3	NA	MSTRG.362008.3	NA	NA	NA	NA
MSTRG.347943.2	NA	MSTRG.347943.2	NA	NA	NA	MSTRG.347943.2
MSTRG.317458.1	NA	NA	MSTRG.317458.1	NA	NA	NA
MSTRG.429002.1	NA	MSTRG.429002.1	NA	MSTRG.429002.1	NA	NA
MSTRG.329529.2	NA	NA	MSTRG.329529.2	NA	NA	NA
MSTRG.64245.3	NA	NA	NA	NA	MSTRG.64245.3	NA
MSTRG.237485.2	NA	NA	NA	NA	NA	MSTRG.237485.2
MSTRG.453987.2	NA	NA	MSTRG.453987.2	NA	NA	NA
MSTRG.411879.1	NA	NA	NA	NA	MSTRG.411879.1	NA
MSTRG.295881.2	NA	NA	MSTRG.295881.2	NA	NA	MSTRG.295881.2
MSTRG.19118.7	NA	MSTRG.19118.7	MSTRG.19118.7	NA	NA	NA
MSTRG.457712.19	MSTRG.457712.19	MSTRG.457712.19	NA	NA	NA	NA
MSTRG.412748.2	NA	NA	MSTRG.412748.2	NA	NA	NA
MSTRG.120947.10	NA	NA	NA	NA	NA	MSTRG.120947.10
MSTRG.232980.3	NA	NA	MSTRG.232980.3	NA	NA	NA
MSTRG.447210.1	NA	NA	MSTRG.447210.1	NA	NA	NA
MSTRG.200695.1	NA	NA	NA	NA	MSTRG.200695.1	MSTRG.200695.1
MSTRG.171404.2	MSTRG.171404.2	NA	NA	NA	NA	NA
MSTRG.469362.5	NA	NA	NA	MSTRG.469362.5	NA	NA
MSTRG.171506.2	NA	NA	MSTRG.171506.2	NA	NA	NA
MSTRG.410751.1	NA	NA	NA	NA	NA	MSTRG.410751.1
MSTRG.118035.1	NA	MSTRG.118035.1	NA	NA	NA	NA
MSTRG.191922.1	NA	NA	MSTRG.191922.1	NA	NA	NA
MSTRG.230122.1	NA	NA	NA	MSTRG.230122.1	NA	NA
MSTRG.44361.1	NA	MSTRG.44361.1	NA	NA	NA	NA
MSTRG.297286.1	NA	NA	NA	NA	NA	MSTRG.297286.1
MSTRG.331729.8	NA	NA	NA	NA	MSTRG.331729.8	NA
MSTRG.54532.1	NA	NA	NA	NA	NA	MSTRG.54532.1
MSTRG.394977.16	MSTRG.394977.16	NA	NA	NA	NA	NA
MSTRG.37393.1	NA	NA	MSTRG.37393.1	NA	NA	NA
MSTRG.132726.1	NA	MSTRG.132726.1	NA	NA	NA	NA
MSTRG.183908.1	MSTRG.183908.1	NA	MSTRG.183908.1	NA	NA	NA
MSTRG.148022.1	MSTRG.148022.1	MSTRG.148022.1	NA	NA	NA	NA
MSTRG.170798.2	NA	MSTRG.170798.2	NA	MSTRG.170798.2	NA	NA
MSTRG.402406.1	NA	NA	NA	MSTRG.402406.1	NA	NA
MSTRG.284163.13	NA	NA	MSTRG.284163.13	NA	NA	NA
MSTRG.359827.1	NA	NA	NA	NA	MSTRG.359827.1	NA
MSTRG.203338.1	NA	MSTRG.203338.1	NA	NA	NA	NA
MSTRG.431547.1	NA	NA	NA	NA	MSTRG.431547.1	NA
MSTRG.473981.6	NA	NA	NA	MSTRG.473981.6	MSTRG.473981.6	NA
MSTRG.29965.1	NA	MSTRG.29965.1	MSTRG.29965.1	NA	NA	NA
MSTRG.204934.3	NA	NA	NA	MSTRG.204934.3	NA	MSTRG.204934.3
MSTRG.153524.2	NA	NA	NA	MSTRG.153524.2	NA	MSTRG.153524.2
MSTRG.435442.1	NA	NA	NA	NA	MSTRG.435442.1	NA
MSTRG.95338.1	MSTRG.95338.1	NA	NA	NA	NA	NA
MSTRG.278320.1	NA	MSTRG.278320.1	NA	NA	NA	NA
MSTRG.50194.1	NA	NA	MSTRG.50194.1	NA	MSTRG.50194.1	NA
MSTRG.218249.1	NA	NA	NA	NA	MSTRG.218249.1	MSTRG.218249.1
MSTRG.195968.3	NA	NA	NA	NA	NA	MSTRG.195968.3
MSTRG.457081.1	NA	MSTRG.457081.1	NA	MSTRG.457081.1	NA	NA
MSTRG.458360.1	NA	NA	NA	MSTRG.458360.1	NA	NA
MSTRG.164507.11	NA	NA	MSTRG.164507.11	NA	NA	MSTRG.164507.11
MSTRG.234940.12	NA	NA	MSTRG.234940.12	NA	MSTRG.234940.12	NA
MSTRG.132870.2	NA	NA	MSTRG.132870.2	NA	NA	NA
MSTRG.234889.3	NA	NA	NA	MSTRG.234889.3	NA	MSTRG.234889.3
MSTRG.7570.1	NA	NA	NA	NA	MSTRG.7570.1	NA
MSTRG.227770.1	MSTRG.227770.1	NA	NA	NA	NA	NA
MSTRG.301373.1	NA	NA	NA	NA	MSTRG.301373.1	NA
MSTRG.342801.1	NA	MSTRG.342801.1	NA	NA	NA	NA
MSTRG.353291.1	MSTRG.353291.1	NA	NA	NA	NA	NA
MSTRG.176360.2	NA	NA	MSTRG.176360.2	NA	NA	MSTRG.176360.2
MSTRG.462907.1	NA	NA	MSTRG.462907.1	NA	NA	MSTRG.462907.1
MSTRG.60351.1	NA	NA	MSTRG.60351.1	NA	NA	NA
MSTRG.363104.1	NA	NA	NA	NA	MSTRG.363104.1	NA
MSTRG.126135.1	NA	MSTRG.126135.1	NA	NA	NA	MSTRG.126135.1
MSTRG.73464.4	MSTRG.73464.4	NA	NA	NA	MSTRG.73464.4	NA
MSTRG.291885.14	NA	NA	NA	NA	MSTRG.291885.14	MSTRG.291885.14
MSTRG.201542.1	NA	NA	MSTRG.201542.1	NA	MSTRG.201542.1	NA
MSTRG.208685.1	NA	NA	NA	NA	NA	MSTRG.208685.1
MSTRG.237943.1	NA	NA	MSTRG.237943.1	NA	NA	NA
MSTRG.259000.1	NA	NA	NA	MSTRG.259000.1	NA	MSTRG.259000.1
MSTRG.279918.1	NA	NA	MSTRG.279918.1	NA	NA	NA
MSTRG.348261.1	NA	NA	MSTRG.348261.1	NA	NA	NA
MSTRG.356052.1	NA	MSTRG.356052.1	NA	NA	NA	NA
MSTRG.185255.1	NA	NA	NA	NA	MSTRG.185255.1	NA
MSTRG.245570.1	NA	MSTRG.245570.1	NA	NA	NA	NA
MSTRG.176142.3	NA	MSTRG.176142.3	MSTRG.176142.3	NA	NA	NA
MSTRG.407363.2	NA	MSTRG.407363.2	NA	NA	NA	MSTRG.407363.2
MSTRG.118079.2	NA	MSTRG.118079.2	NA	NA	NA	NA
MSTRG.114763.1	NA	NA	NA	NA	MSTRG.114763.1	NA
MSTRG.413492.1	MSTRG.413492.1	NA	NA	NA	MSTRG.413492.1	NA
MSTRG.223626.3	NA	NA	NA	NA	NA	MSTRG.223626.3
MSTRG.105949.1	NA	NA	NA	NA	MSTRG.105949.1	NA
MSTRG.216920.1	NA	NA	MSTRG.216920.1	NA	NA	NA
MSTRG.382874.1	NA	MSTRG.382874.1	NA	NA	NA	NA
MSTRG.76293.3	MSTRG.76293.3	NA	NA	NA	NA	NA
MSTRG.130956.1	NA	MSTRG.130956.1	MSTRG.130956.1	NA	NA	NA
MSTRG.460553.3	MSTRG.460553.3	NA	NA	MSTRG.460553.3	NA	NA
MSTRG.137608.1	NA	MSTRG.137608.1	NA	NA	NA	NA
MSTRG.224281.1	NA	NA	NA	NA	MSTRG.224281.1	NA
MSTRG.228616.1	NA	NA	NA	NA	MSTRG.228616.1	NA
MSTRG.310623.2	NA	MSTRG.310623.2	NA	MSTRG.310623.2	NA	NA
MSTRG.227008.2	MSTRG.227008.2	NA	NA	NA	NA	NA
MSTRG.97675.2	NA	NA	NA	NA	MSTRG.97675.2	NA
MSTRG.53219.1	NA	MSTRG.53219.1	NA	NA	NA	NA
MSTRG.11448.1	NA	NA	NA	NA	MSTRG.11448.1	NA
MSTRG.416443.4	NA	NA	NA	NA	NA	MSTRG.416443.4
MSTRG.421423.3	NA	NA	MSTRG.421423.3	NA	NA	MSTRG.421423.3
MSTRG.207741.1	NA	MSTRG.207741.1	NA	NA	NA	NA
MSTRG.183200.36	NA	NA	MSTRG.183200.36	NA	NA	NA
MSTRG.170465.2	NA	NA	MSTRG.170465.2	NA	NA	NA
MSTRG.348797.5	MSTRG.348797.5	MSTRG.348797.5	NA	NA	NA	NA
MSTRG.334441.1	NA	NA	NA	NA	NA	MSTRG.334441.1
MSTRG.115163.3	NA	NA	NA	NA	MSTRG.115163.3	NA
MSTRG.341439.2	NA	NA	NA	MSTRG.341439.2	NA	NA
MSTRG.282346.2	NA	NA	NA	NA	NA	MSTRG.282346.2
MSTRG.40060.2	NA	NA	NA	MSTRG.40060.2	NA	NA
MSTRG.17371.1	NA	NA	NA	NA	MSTRG.17371.1	MSTRG.17371.1
MSTRG.118687.3	NA	NA	NA	NA	MSTRG.118687.3	NA
MSTRG.96393.1	NA	MSTRG.96393.1	NA	NA	NA	NA
MSTRG.324646.4	MSTRG.324646.4	NA	MSTRG.324646.4	NA	NA	NA
MSTRG.90832.1	NA	NA	NA	NA	MSTRG.90832.1	NA
MSTRG.41402.7	MSTRG.41402.7	NA	MSTRG.41402.7	NA	NA	NA
MSTRG.174611.2	NA	NA	MSTRG.174611.2	NA	NA	NA
MSTRG.249738.2	NA	MSTRG.249738.2	NA	NA	NA	NA
MSTRG.6361.1	MSTRG.6361.1	NA	NA	NA	MSTRG.6361.1	NA
MSTRG.452358.2	NA	NA	NA	NA	NA	MSTRG.452358.2
MSTRG.178131.2	NA	NA	NA	NA	MSTRG.178131.2	NA
MSTRG.54424.1	NA	NA	MSTRG.54424.1	NA	NA	NA
MSTRG.88125.11	NA	NA	MSTRG.88125.11	NA	NA	NA
MSTRG.436281.1	NA	NA	NA	MSTRG.436281.1	NA	NA
MSTRG.84214.3	NA	NA	MSTRG.84214.3	NA	MSTRG.84214.3	MSTRG.84214.3
MSTRG.28047.1	NA	NA	NA	MSTRG.28047.1	NA	NA
MSTRG.240748.3	NA	NA	NA	MSTRG.240748.3	NA	NA
MSTRG.153752.1	NA	NA	NA	MSTRG.153752.1	NA	NA
MSTRG.228301.16	NA	NA	NA	NA	NA	MSTRG.228301.16
MSTRG.360114.5	NA	NA	MSTRG.360114.5	NA	NA	NA
MSTRG.6671.1	NA	NA	MSTRG.6671.1	NA	NA	NA
MSTRG.227670.1	MSTRG.227670.1	NA	NA	NA	NA	NA
MSTRG.439275.1	NA	NA	NA	NA	NA	MSTRG.439275.1
MSTRG.466726.3	NA	NA	MSTRG.466726.3	NA	NA	NA
MSTRG.13125.1	MSTRG.13125.1	NA	NA	NA	NA	NA
MSTRG.53530.1	NA	MSTRG.53530.1	NA	NA	NA	NA
MSTRG.314533.1	MSTRG.314533.1	NA	NA	NA	MSTRG.314533.1	NA
MSTRG.21587.4	MSTRG.21587.4	NA	NA	NA	NA	NA
MSTRG.455303.2	NA	NA	NA	MSTRG.455303.2	NA	NA
MSTRG.148284.1	NA	NA	NA	NA	MSTRG.148284.1	MSTRG.148284.1
MSTRG.144823.2	NA	NA	NA	MSTRG.144823.2	NA	NA
MSTRG.81274.2	MSTRG.81274.2	NA	NA	NA	MSTRG.81274.2	NA
MSTRG.232632.2	NA	NA	NA	MSTRG.232632.2	NA	MSTRG.232632.2
MSTRG.232954.1	NA	NA	MSTRG.232954.1	NA	MSTRG.232954.1	MSTRG.232954.1
MSTRG.24300.1	MSTRG.24300.1	NA	NA	NA	NA	NA
MSTRG.413258.1	NA	NA	NA	MSTRG.413258.1	NA	NA
MSTRG.290599.3	MSTRG.290599.3	NA	NA	NA	NA	NA
MSTRG.1570.1	NA	NA	MSTRG.1570.1	NA	NA	NA
MSTRG.97408.3	MSTRG.97408.3	MSTRG.97408.3	NA	NA	NA	NA
MSTRG.301424.1	NA	NA	NA	MSTRG.301424.1	NA	NA
MSTRG.66905.1	NA	NA	MSTRG.66905.1	NA	NA	NA
MSTRG.473870.3	NA	NA	NA	NA	MSTRG.473870.3	NA
MSTRG.310200.14	NA	NA	NA	NA	MSTRG.310200.14	NA
MSTRG.73500.5	NA	NA	NA	MSTRG.73500.5	NA	NA
MSTRG.33238.1	NA	NA	NA	NA	MSTRG.33238.1	NA
MSTRG.201007.5	NA	NA	NA	NA	MSTRG.201007.5	NA
MSTRG.211094.2	NA	NA	MSTRG.211094.2	NA	MSTRG.211094.2	MSTRG.211094.2
MSTRG.20316.2	NA	MSTRG.20316.2	NA	NA	NA	NA
MSTRG.208838.1	NA	NA	NA	MSTRG.208838.1	NA	NA
MSTRG.467265.1	NA	NA	MSTRG.467265.1	NA	NA	MSTRG.467265.1
MSTRG.138535.1	NA	NA	MSTRG.138535.1	NA	NA	NA
MSTRG.343702.1	NA	NA	MSTRG.343702.1	NA	NA	NA
MSTRG.24007.2	NA	MSTRG.24007.2	NA	NA	NA	NA
MSTRG.225414.1	NA	NA	MSTRG.225414.1	NA	NA	NA
MSTRG.339967.3	NA	MSTRG.339967.3	NA	NA	NA	NA
MSTRG.344126.2	NA	MSTRG.344126.2	NA	NA	NA	NA
MSTRG.89650.1	NA	MSTRG.89650.1	NA	NA	NA	NA
MSTRG.122554.1	NA	NA	MSTRG.122554.1	NA	NA	NA
MSTRG.57466.2	NA	NA	MSTRG.57466.2	NA	NA	MSTRG.57466.2
MSTRG.439049.2	MSTRG.439049.2	MSTRG.439049.2	NA	NA	NA	NA
MSTRG.305640.5	NA	MSTRG.305640.5	NA	NA	NA	NA
MSTRG.287390.7	NA	NA	NA	NA	NA	MSTRG.287390.7
MSTRG.310312.1	MSTRG.310312.1	NA	NA	NA	NA	NA
MSTRG.364505.2	NA	NA	NA	NA	NA	MSTRG.364505.2
MSTRG.71774.1	NA	NA	MSTRG.71774.1	NA	NA	NA
MSTRG.25323.1	NA	NA	NA	NA	NA	MSTRG.25323.1
MSTRG.181155.1	MSTRG.181155.1	NA	NA	NA	NA	NA
MSTRG.1674.3	NA	NA	MSTRG.1674.3	NA	NA	NA
MSTRG.390928.1	NA	MSTRG.390928.1	NA	NA	NA	NA
MSTRG.446146.1	NA	NA	NA	NA	NA	MSTRG.446146.1
MSTRG.332331.1	NA	NA	NA	MSTRG.332331.1	NA	NA
MSTRG.240049.4	NA	NA	NA	MSTRG.240049.4	NA	NA
MSTRG.133592.1	MSTRG.133592.1	NA	NA	NA	NA	NA
MSTRG.429870.1	MSTRG.429870.1	NA	NA	NA	NA	NA
MSTRG.39654.2	NA	NA	NA	NA	MSTRG.39654.2	NA
MSTRG.287652.2	NA	NA	MSTRG.287652.2	NA	MSTRG.287652.2	NA
MSTRG.272821.1	NA	NA	MSTRG.272821.1	NA	NA	MSTRG.272821.1
MSTRG.147481.3	NA	MSTRG.147481.3	MSTRG.147481.3	NA	NA	NA
MSTRG.378840.6	MSTRG.378840.6	NA	NA	NA	NA	NA
MSTRG.286524.1	NA	NA	NA	NA	MSTRG.286524.1	NA
MSTRG.28259.5	MSTRG.28259.5	MSTRG.28259.5	MSTRG.28259.5	NA	NA	NA
MSTRG.388628.1	MSTRG.388628.1	NA	NA	NA	NA	NA
MSTRG.294819.9	NA	MSTRG.294819.9	NA	NA	NA	NA
MSTRG.176360.3	NA	NA	MSTRG.176360.3	NA	NA	MSTRG.176360.3
MSTRG.366030.2	MSTRG.366030.2	NA	NA	NA	NA	NA
MSTRG.213029.2	NA	NA	NA	MSTRG.213029.2	MSTRG.213029.2	NA
MSTRG.377569.38	NA	NA	MSTRG.377569.38	NA	NA	NA
MSTRG.264669.7	NA	NA	NA	NA	NA	MSTRG.264669.7
MSTRG.411719.2	MSTRG.411719.2	NA	NA	NA	MSTRG.411719.2	NA
MSTRG.473570.2	NA	NA	NA	NA	NA	MSTRG.473570.2
MSTRG.360652.2	NA	NA	NA	MSTRG.360652.2	NA	NA
MSTRG.420079.2	NA	NA	MSTRG.420079.2	NA	NA	MSTRG.420079.2
MSTRG.4062.1	NA	NA	NA	NA	NA	MSTRG.4062.1
MSTRG.42093.2	NA	NA	NA	MSTRG.42093.2	NA	NA
MSTRG.366348.1	NA	NA	NA	NA	MSTRG.366348.1	NA
MSTRG.395060.1	NA	NA	MSTRG.395060.1	NA	NA	NA
MSTRG.420794.4	NA	NA	MSTRG.420794.4	NA	NA	NA
MSTRG.257009.3	MSTRG.257009.3	NA	NA	MSTRG.257009.3	MSTRG.257009.3	NA
MSTRG.234539.2	NA	NA	NA	NA	NA	MSTRG.234539.2
MSTRG.329805.1	NA	NA	MSTRG.329805.1	NA	NA	NA
MSTRG.176358.3	NA	NA	MSTRG.176358.3	NA	NA	NA
MSTRG.159742.2	NA	MSTRG.159742.2	MSTRG.159742.2	NA	NA	NA
MSTRG.174425.1	NA	NA	NA	NA	NA	MSTRG.174425.1
MSTRG.204662.1	NA	NA	NA	NA	NA	MSTRG.204662.1
MSTRG.432000.1	NA	NA	NA	MSTRG.432000.1	NA	MSTRG.432000.1
MSTRG.193858.2	NA	NA	MSTRG.193858.2	NA	NA	NA
MSTRG.147286.1	NA	NA	NA	NA	MSTRG.147286.1	NA
MSTRG.430321.1	NA	NA	NA	NA	MSTRG.430321.1	MSTRG.430321.1
MSTRG.69584.4	NA	MSTRG.69584.4	MSTRG.69584.4	NA	NA	NA
MSTRG.8389.2	NA	NA	NA	NA	MSTRG.8389.2	NA
MSTRG.58176.2	NA	NA	NA	NA	NA	MSTRG.58176.2
MSTRG.119122.1	NA	NA	NA	NA	MSTRG.119122.1	NA
MSTRG.407106.1	NA	NA	MSTRG.407106.1	NA	NA	NA
MSTRG.138529.1	NA	NA	NA	NA	MSTRG.138529.1	NA
MSTRG.159255.1	NA	NA	NA	NA	NA	MSTRG.159255.1
MSTRG.399907.3	NA	NA	NA	NA	MSTRG.399907.3	MSTRG.399907.3
MSTRG.220860.6	NA	NA	NA	NA	MSTRG.220860.6	NA
MSTRG.311988.1	NA	NA	NA	NA	NA	MSTRG.311988.1
MSTRG.419876.1	NA	MSTRG.419876.1	NA	NA	NA	NA
MSTRG.239834.1	MSTRG.239834.1	NA	NA	NA	NA	NA
MSTRG.226416.1	MSTRG.226416.1	NA	NA	NA	NA	NA
MSTRG.103159.1	MSTRG.103159.1	NA	NA	NA	MSTRG.103159.1	NA
MSTRG.18468.1	MSTRG.18468.1	NA	NA	NA	NA	NA
MSTRG.18764.1	NA	NA	NA	NA	NA	MSTRG.18764.1
MSTRG.188453.2	MSTRG.188453.2	NA	NA	NA	NA	NA
MSTRG.126220.1	MSTRG.126220.1	NA	NA	NA	NA	NA
MSTRG.95307.1	NA	MSTRG.95307.1	NA	NA	NA	NA
MSTRG.344953.3	NA	MSTRG.344953.3	MSTRG.344953.3	NA	NA	NA
MSTRG.149611.1	NA	NA	MSTRG.149611.1	NA	NA	NA
MSTRG.376239.1	NA	NA	NA	NA	MSTRG.376239.1	NA
MSTRG.400400.1	NA	NA	NA	MSTRG.400400.1	NA	MSTRG.400400.1
MSTRG.31249.1	NA	NA	NA	NA	MSTRG.31249.1	NA
MSTRG.237828.2	NA	NA	MSTRG.237828.2	NA	NA	NA
MSTRG.184875.1	NA	MSTRG.184875.1	NA	MSTRG.184875.1	NA	NA
MSTRG.226416.2	NA	MSTRG.226416.2	NA	MSTRG.226416.2	NA	NA
MSTRG.44746.6	NA	MSTRG.44746.6	NA	MSTRG.44746.6	NA	NA
MSTRG.52577.8	NA	NA	MSTRG.52577.8	NA	NA	NA
MSTRG.417070.1	NA	MSTRG.417070.1	NA	NA	NA	NA
MSTRG.274679.1	NA	NA	NA	NA	MSTRG.274679.1	NA
MSTRG.372709.1	NA	NA	NA	MSTRG.372709.1	NA	NA
MSTRG.223466.1	MSTRG.223466.1	NA	MSTRG.223466.1	NA	NA	NA
MSTRG.29421.3	MSTRG.29421.3	MSTRG.29421.3	MSTRG.29421.3	NA	NA	NA
MSTRG.339845.1	MSTRG.339845.1	NA	MSTRG.339845.1	NA	NA	NA
MSTRG.234401.5	NA	NA	MSTRG.234401.5	NA	MSTRG.234401.5	NA
MSTRG.309301.1	NA	MSTRG.309301.1	NA	NA	NA	NA
MSTRG.389869.1	NA	NA	MSTRG.389869.1	NA	NA	NA
MSTRG.352562.1	NA	NA	NA	NA	MSTRG.352562.1	NA
MSTRG.40312.2	MSTRG.40312.2	NA	NA	MSTRG.40312.2	MSTRG.40312.2	NA
MSTRG.28260.2	NA	NA	MSTRG.28260.2	NA	NA	NA
MSTRG.342464.1	NA	NA	NA	NA	NA	MSTRG.342464.1
MSTRG.174014.2	NA	NA	MSTRG.174014.2	NA	NA	NA
MSTRG.180355.1	NA	MSTRG.180355.1	MSTRG.180355.1	NA	NA	NA
MSTRG.366510.1	NA	NA	NA	NA	MSTRG.366510.1	NA
MSTRG.332501.2	NA	NA	NA	MSTRG.332501.2	NA	NA
MSTRG.412595.2	NA	NA	NA	NA	NA	MSTRG.412595.2
MSTRG.2940.7	MSTRG.2940.7	NA	MSTRG.2940.7	NA	NA	NA
MSTRG.279509.3	MSTRG.279509.3	NA	NA	NA	NA	NA
MSTRG.402464.1	NA	NA	NA	NA	NA	MSTRG.402464.1
MSTRG.469988.12	NA	NA	NA	NA	NA	MSTRG.469988.12
MSTRG.463932.1	NA	NA	NA	NA	NA	MSTRG.463932.1
MSTRG.387801.9	NA	MSTRG.387801.9	NA	MSTRG.387801.9	NA	MSTRG.387801.9
MSTRG.456326.1	NA	NA	NA	NA	MSTRG.456326.1	NA
MSTRG.198182.1	NA	NA	NA	NA	NA	MSTRG.198182.1
MSTRG.284151.41	NA	NA	MSTRG.284151.41	NA	NA	NA
MSTRG.436277.1	NA	NA	NA	MSTRG.436277.1	NA	NA
MSTRG.404995.1	NA	NA	NA	NA	MSTRG.404995.1	NA
MSTRG.418108.1	NA	NA	MSTRG.418108.1	NA	NA	NA
MSTRG.427154.1	NA	NA	MSTRG.427154.1	NA	NA	NA
MSTRG.78108.3	MSTRG.78108.3	NA	NA	NA	NA	NA
MSTRG.329854.26	NA	MSTRG.329854.26	NA	MSTRG.329854.26	NA	MSTRG.329854.26
MSTRG.385086.3	MSTRG.385086.3	NA	NA	NA	NA	NA
MSTRG.254358.1	NA	NA	NA	NA	NA	MSTRG.254358.1
MSTRG.128773.2	MSTRG.128773.2	NA	NA	NA	NA	NA
MSTRG.94921.1	MSTRG.94921.1	NA	NA	NA	NA	NA
MSTRG.321727.1	NA	NA	MSTRG.321727.1	NA	NA	NA
MSTRG.264172.7	NA	NA	NA	NA	MSTRG.264172.7	MSTRG.264172.7
MSTRG.306445.1	NA	NA	NA	NA	NA	MSTRG.306445.1
MSTRG.247993.1	NA	NA	NA	NA	NA	MSTRG.247993.1
MSTRG.69584.19	NA	NA	MSTRG.69584.19	NA	NA	NA
MSTRG.410937.1	NA	NA	MSTRG.410937.1	NA	NA	MSTRG.410937.1
MSTRG.397516.1	NA	NA	NA	NA	MSTRG.397516.1	NA
MSTRG.149299.1	NA	NA	MSTRG.149299.1	NA	NA	NA
MSTRG.446053.16	MSTRG.446053.16	NA	MSTRG.446053.16	MSTRG.446053.16	NA	MSTRG.446053.16
MSTRG.28128.4	NA	MSTRG.28128.4	NA	NA	NA	NA
MSTRG.269960.3	NA	NA	NA	MSTRG.269960.3	NA	NA
MSTRG.332567.1	NA	MSTRG.332567.1	NA	NA	NA	NA
MSTRG.75526.4	MSTRG.75526.4	NA	NA	NA	NA	NA
MSTRG.61071.2	NA	MSTRG.61071.2	NA	NA	NA	NA
MSTRG.344453.1	NA	MSTRG.344453.1	MSTRG.344453.1	NA	NA	NA
MSTRG.287390.1	NA	NA	NA	NA	NA	MSTRG.287390.1
MSTRG.13625.2	NA	NA	NA	NA	MSTRG.13625.2	MSTRG.13625.2
MSTRG.140399.1	NA	NA	NA	NA	MSTRG.140399.1	NA
MSTRG.110302.3	NA	NA	NA	MSTRG.110302.3	NA	NA
MSTRG.96604.2	NA	NA	MSTRG.96604.2	NA	NA	NA
MSTRG.37270.2	NA	NA	NA	NA	MSTRG.37270.2	MSTRG.37270.2
MSTRG.137943.1	NA	NA	MSTRG.137943.1	NA	NA	NA
MSTRG.15244.2	NA	NA	NA	NA	MSTRG.15244.2	NA
MSTRG.245137.16	NA	NA	MSTRG.245137.16	NA	NA	NA
MSTRG.256302.1	MSTRG.256302.1	NA	NA	NA	NA	NA
MSTRG.228514.2	NA	NA	NA	MSTRG.228514.2	MSTRG.228514.2	NA
MSTRG.451329.4	MSTRG.451329.4	NA	NA	NA	NA	NA
MSTRG.247334.1	NA	NA	MSTRG.247334.1	NA	MSTRG.247334.1	MSTRG.247334.1
MSTRG.29926.15	NA	NA	NA	MSTRG.29926.15	NA	NA
MSTRG.234956.1	NA	NA	MSTRG.234956.1	NA	NA	NA
MSTRG.155496.1	MSTRG.155496.1	NA	NA	NA	NA	NA
MSTRG.224162.1	NA	NA	NA	MSTRG.224162.1	NA	NA
MSTRG.433925.1	NA	MSTRG.433925.1	NA	NA	NA	MSTRG.433925.1
MSTRG.459215.1	NA	NA	NA	NA	NA	MSTRG.459215.1
MSTRG.333514.2	NA	NA	NA	NA	NA	MSTRG.333514.2
MSTRG.338301.1	NA	NA	MSTRG.338301.1	NA	NA	MSTRG.338301.1
MSTRG.166521.6	NA	NA	NA	MSTRG.166521.6	MSTRG.166521.6	NA
MSTRG.218395.1	NA	NA	MSTRG.218395.1	NA	NA	NA
MSTRG.433240.1	NA	NA	MSTRG.433240.1	NA	NA	NA
MSTRG.341997.1	NA	NA	MSTRG.341997.1	NA	NA	NA
MSTRG.359121.1	NA	NA	MSTRG.359121.1	NA	MSTRG.359121.1	NA
MSTRG.396095.45	NA	MSTRG.396095.45	NA	NA	NA	NA
MSTRG.290997.1	NA	NA	MSTRG.290997.1	NA	NA	NA
MSTRG.101051.1	NA	NA	MSTRG.101051.1	NA	NA	NA
MSTRG.270883.2	NA	NA	MSTRG.270883.2	NA	NA	MSTRG.270883.2
MSTRG.251653.1	NA	NA	MSTRG.251653.1	NA	NA	NA
MSTRG.420067.1	MSTRG.420067.1	NA	NA	NA	NA	NA
MSTRG.175542.1	NA	NA	NA	NA	MSTRG.175542.1	MSTRG.175542.1
MSTRG.213404.3	NA	NA	NA	NA	NA	MSTRG.213404.3
MSTRG.227558.2	NA	MSTRG.227558.2	NA	NA	NA	NA
MSTRG.68022.1	NA	NA	NA	NA	NA	MSTRG.68022.1
MSTRG.225871.1	NA	NA	NA	NA	MSTRG.225871.1	NA
MSTRG.418101.1	NA	NA	NA	NA	MSTRG.418101.1	NA
MSTRG.430937.1	NA	NA	MSTRG.430937.1	NA	NA	NA
MSTRG.394888.3	NA	NA	NA	MSTRG.394888.3	NA	NA
MSTRG.142138.5	NA	MSTRG.142138.5	NA	NA	NA	NA
MSTRG.71989.1	NA	NA	NA	NA	MSTRG.71989.1	NA
MSTRG.228274.1	NA	NA	MSTRG.228274.1	NA	MSTRG.228274.1	NA
MSTRG.295677.2	MSTRG.295677.2	NA	NA	NA	NA	NA
MSTRG.2621.3	MSTRG.2621.3	NA	MSTRG.2621.3	NA	NA	NA
MSTRG.225484.1	MSTRG.225484.1	MSTRG.225484.1	MSTRG.225484.1	NA	NA	NA
MSTRG.223789.6	NA	NA	NA	NA	MSTRG.223789.6	NA
MSTRG.172464.1	NA	NA	MSTRG.172464.1	NA	NA	NA
MSTRG.7059.3	MSTRG.7059.3	NA	NA	MSTRG.7059.3	NA	NA
MSTRG.142699.2	NA	NA	NA	NA	NA	MSTRG.142699.2
MSTRG.459532.1	NA	MSTRG.459532.1	NA	MSTRG.459532.1	NA	MSTRG.459532.1
MSTRG.138936.1	NA	NA	MSTRG.138936.1	NA	NA	NA
MSTRG.221385.7	NA	NA	NA	NA	MSTRG.221385.7	NA
MSTRG.307529.1	NA	NA	MSTRG.307529.1	NA	NA	NA
MSTRG.220609.2	NA	NA	MSTRG.220609.2	NA	NA	NA
MSTRG.448296.1	NA	NA	MSTRG.448296.1	NA	NA	NA
MSTRG.8860.1	NA	NA	NA	MSTRG.8860.1	NA	NA
MSTRG.344420.3	NA	MSTRG.344420.3	NA	NA	NA	MSTRG.344420.3
MSTRG.114518.20	NA	NA	NA	NA	NA	MSTRG.114518.20
MSTRG.161075.1	NA	MSTRG.161075.1	MSTRG.161075.1	NA	NA	NA
MSTRG.97374.3	NA	NA	NA	NA	NA	MSTRG.97374.3
MSTRG.389711.1	NA	NA	MSTRG.389711.1	NA	NA	NA
MSTRG.61552.5	NA	MSTRG.61552.5	NA	NA	NA	NA
MSTRG.226813.1	NA	NA	NA	NA	NA	MSTRG.226813.1
MSTRG.335585.1	NA	NA	NA	NA	MSTRG.335585.1	NA
MSTRG.84708.2	NA	NA	MSTRG.84708.2	NA	MSTRG.84708.2	NA
MSTRG.152842.1	NA	MSTRG.152842.1	NA	NA	NA	NA
MSTRG.292089.1	NA	NA	MSTRG.292089.1	NA	NA	NA
MSTRG.446054.32	NA	NA	NA	NA	MSTRG.446054.32	NA
MSTRG.339691.3	NA	NA	NA	MSTRG.339691.3	MSTRG.339691.3	NA
MSTRG.189391.1	NA	MSTRG.189391.1	NA	NA	NA	NA
MSTRG.143890.1	NA	NA	MSTRG.143890.1	NA	NA	NA
MSTRG.179741.11	NA	NA	NA	NA	MSTRG.179741.11	MSTRG.179741.11
MSTRG.281666.2	NA	NA	NA	NA	NA	MSTRG.281666.2
MSTRG.111867.5	MSTRG.111867.5	MSTRG.111867.5	NA	NA	MSTRG.111867.5	MSTRG.111867.5
MSTRG.170256.1	NA	MSTRG.170256.1	NA	NA	NA	MSTRG.170256.1
MSTRG.309045.2	NA	NA	NA	NA	MSTRG.309045.2	NA
MSTRG.326683.1	NA	NA	MSTRG.326683.1	NA	MSTRG.326683.1	NA
MSTRG.99999.2	MSTRG.99999.2	NA	NA	NA	NA	NA
MSTRG.69297.3	NA	NA	NA	NA	MSTRG.69297.3	NA
MSTRG.3295.15	NA	NA	MSTRG.3295.15	NA	NA	NA
MSTRG.46883.1	NA	NA	MSTRG.46883.1	NA	NA	NA
MSTRG.118080.2	NA	MSTRG.118080.2	NA	NA	NA	NA
MSTRG.195007.1	NA	NA	MSTRG.195007.1	NA	NA	MSTRG.195007.1
MSTRG.313716.13	NA	NA	NA	MSTRG.313716.13	MSTRG.313716.13	NA
MSTRG.199031.1	NA	MSTRG.199031.1	NA	NA	NA	NA
MSTRG.180901.1	NA	NA	NA	NA	MSTRG.180901.1	NA
MSTRG.223788.17	NA	NA	MSTRG.223788.17	NA	NA	NA
MSTRG.19587.3	NA	MSTRG.19587.3	NA	NA	NA	NA
MSTRG.456797.2	NA	NA	MSTRG.456797.2	NA	NA	NA
MSTRG.269020.1	NA	MSTRG.269020.1	NA	NA	NA	NA
MSTRG.135194.2	NA	NA	NA	NA	NA	MSTRG.135194.2
MSTRG.154592.1	NA	MSTRG.154592.1	MSTRG.154592.1	NA	NA	NA
MSTRG.176360.1	NA	NA	MSTRG.176360.1	NA	NA	NA
MSTRG.417581.38	NA	MSTRG.417581.38	NA	NA	NA	NA
MSTRG.25906.3	MSTRG.25906.3	MSTRG.25906.3	MSTRG.25906.3	NA	NA	NA
MSTRG.167551.4	MSTRG.167551.4	NA	NA	NA	MSTRG.167551.4	NA
MSTRG.267403.8	NA	NA	NA	NA	NA	MSTRG.267403.8
MSTRG.424705.1	MSTRG.424705.1	MSTRG.424705.1	MSTRG.424705.1	NA	NA	NA
MSTRG.329854.2	NA	NA	NA	NA	MSTRG.329854.2	NA
MSTRG.106743.5	NA	MSTRG.106743.5	NA	NA	NA	MSTRG.106743.5
MSTRG.222769.1	NA	NA	MSTRG.222769.1	NA	NA	NA
MSTRG.295546.2	MSTRG.295546.2	NA	NA	MSTRG.295546.2	NA	NA
MSTRG.201183.1	NA	NA	MSTRG.201183.1	NA	NA	NA
MSTRG.122481.2	NA	MSTRG.122481.2	NA	NA	NA	NA
MSTRG.50401.2	NA	MSTRG.50401.2	NA	NA	NA	NA
MSTRG.335756.1	NA	NA	NA	MSTRG.335756.1	NA	NA
MSTRG.339065.3	NA	NA	NA	MSTRG.339065.3	NA	NA
MSTRG.16675.4	NA	NA	NA	NA	NA	MSTRG.16675.4
MSTRG.72791.1	MSTRG.72791.1	NA	NA	NA	NA	NA
MSTRG.293859.3	NA	NA	MSTRG.293859.3	NA	NA	NA
MSTRG.8045.2	NA	NA	NA	NA	NA	MSTRG.8045.2
MSTRG.409184.1	NA	MSTRG.409184.1	NA	NA	NA	NA
MSTRG.223788.18	NA	NA	NA	MSTRG.223788.18	MSTRG.223788.18	NA
MSTRG.111353.5	MSTRG.111353.5	NA	MSTRG.111353.5	MSTRG.111353.5	NA	NA
MSTRG.110303.1	NA	NA	MSTRG.110303.1	NA	NA	NA
MSTRG.40040.1	NA	NA	MSTRG.40040.1	NA	NA	NA
MSTRG.344275.2	NA	MSTRG.344275.2	MSTRG.344275.2	NA	NA	NA
MSTRG.400034.12	NA	MSTRG.400034.12	NA	NA	NA	NA
MSTRG.400381.7	NA	NA	NA	NA	NA	MSTRG.400381.7
MSTRG.96620.1	NA	NA	NA	NA	MSTRG.96620.1	NA
MSTRG.470492.1	NA	NA	MSTRG.470492.1	NA	NA	NA
MSTRG.176181.1	NA	NA	MSTRG.176181.1	NA	MSTRG.176181.1	NA
MSTRG.77405.2	MSTRG.77405.2	MSTRG.77405.2	NA	NA	MSTRG.77405.2	MSTRG.77405.2
MSTRG.88020.1	NA	MSTRG.88020.1	NA	NA	NA	NA
MSTRG.54811.9	NA	NA	NA	NA	NA	MSTRG.54811.9
MSTRG.304007.1	NA	NA	NA	NA	NA	MSTRG.304007.1
MSTRG.369849.2	MSTRG.369849.2	MSTRG.369849.2	MSTRG.369849.2	NA	NA	NA
MSTRG.71155.1	NA	NA	NA	MSTRG.71155.1	NA	NA
MSTRG.314248.2	MSTRG.314248.2	NA	NA	NA	NA	NA
MSTRG.413866.3	MSTRG.413866.3	MSTRG.413866.3	MSTRG.413866.3	NA	NA	NA
MSTRG.125843.1	NA	NA	MSTRG.125843.1	NA	NA	NA
MSTRG.286520.1	MSTRG.286520.1	NA	NA	NA	NA	NA
MSTRG.302910.1	NA	NA	NA	NA	MSTRG.302910.1	NA
MSTRG.446054.33	NA	MSTRG.446054.33	NA	NA	NA	NA
MSTRG.468570.1	NA	NA	NA	NA	NA	MSTRG.468570.1
MSTRG.11671.1	NA	NA	NA	NA	NA	MSTRG.11671.1
MSTRG.15093.1	MSTRG.15093.1	NA	MSTRG.15093.1	NA	NA	NA
MSTRG.304257.4	NA	NA	MSTRG.304257.4	NA	NA	MSTRG.304257.4
MSTRG.60291.1	NA	NA	MSTRG.60291.1	NA	NA	NA
MSTRG.340132.2	MSTRG.340132.2	NA	NA	NA	NA	NA
MSTRG.74999.1	NA	MSTRG.74999.1	NA	NA	NA	NA
MSTRG.299679.2	NA	NA	NA	NA	NA	MSTRG.299679.2
MSTRG.77810.1	MSTRG.77810.1	NA	MSTRG.77810.1	NA	NA	NA
MSTRG.221141.1	NA	MSTRG.221141.1	NA	NA	NA	NA
MSTRG.298729.9	NA	NA	NA	NA	NA	MSTRG.298729.9
MSTRG.197550.1	NA	NA	NA	NA	NA	MSTRG.197550.1
MSTRG.78417.2	NA	NA	MSTRG.78417.2	NA	NA	NA
MSTRG.190083.1	NA	NA	MSTRG.190083.1	NA	NA	NA
MSTRG.416075.2	NA	NA	NA	MSTRG.416075.2	NA	NA
MSTRG.183163.1	MSTRG.183163.1	NA	NA	NA	NA	NA
MSTRG.372838.1	NA	NA	MSTRG.372838.1	NA	NA	NA
MSTRG.444002.2	MSTRG.444002.2	NA	NA	NA	NA	NA
MSTRG.98505.1	NA	MSTRG.98505.1	NA	NA	NA	MSTRG.98505.1
MSTRG.322443.1	NA	NA	NA	NA	MSTRG.322443.1	NA
MSTRG.361526.1	NA	NA	MSTRG.361526.1	NA	NA	NA
MSTRG.233402.2	MSTRG.233402.2	NA	NA	NA	MSTRG.233402.2	NA
MSTRG.96728.3	NA	NA	NA	NA	MSTRG.96728.3	NA
MSTRG.79160.1	NA	MSTRG.79160.1	NA	NA	NA	NA
MSTRG.265452.1	NA	NA	MSTRG.265452.1	NA	NA	MSTRG.265452.1
MSTRG.344626.1	MSTRG.344626.1	NA	NA	NA	NA	NA
MSTRG.377143.2	NA	NA	NA	NA	MSTRG.377143.2	NA
MSTRG.58177.1	NA	NA	NA	NA	MSTRG.58177.1	MSTRG.58177.1
MSTRG.446054.11	MSTRG.446054.11	NA	NA	NA	NA	NA
MSTRG.470600.2	NA	NA	NA	NA	MSTRG.470600.2	NA
MSTRG.164927.2	NA	NA	NA	MSTRG.164927.2	NA	NA
MSTRG.398474.4	NA	NA	MSTRG.398474.4	NA	NA	NA
MSTRG.79400.4	NA	NA	NA	NA	MSTRG.79400.4	NA
MSTRG.18235.2	NA	MSTRG.18235.2	NA	NA	NA	MSTRG.18235.2
MSTRG.90565.1	NA	NA	NA	MSTRG.90565.1	NA	NA
MSTRG.43958.1	NA	NA	NA	MSTRG.43958.1	NA	NA
MSTRG.109673.1	NA	NA	MSTRG.109673.1	NA	NA	NA
MSTRG.452884.1	NA	NA	NA	NA	NA	MSTRG.452884.1
MSTRG.181281.1	NA	NA	NA	MSTRG.181281.1	NA	NA
MSTRG.236880.2	NA	NA	NA	NA	NA	MSTRG.236880.2
MSTRG.60957.1	NA	NA	MSTRG.60957.1	NA	NA	NA
MSTRG.317015.2	NA	MSTRG.317015.2	NA	NA	NA	MSTRG.317015.2
MSTRG.111361.5	NA	MSTRG.111361.5	MSTRG.111361.5	NA	NA	NA
MSTRG.111690.1	NA	NA	NA	NA	NA	MSTRG.111690.1
MSTRG.2622.3	MSTRG.2622.3	NA	NA	MSTRG.2622.3	NA	NA
MSTRG.242856.1	MSTRG.242856.1	NA	NA	NA	NA	NA
MSTRG.305314.2	NA	NA	NA	MSTRG.305314.2	NA	MSTRG.305314.2
MSTRG.382946.1	MSTRG.382946.1	MSTRG.382946.1	MSTRG.382946.1	NA	NA	NA
MSTRG.18705.1	NA	NA	NA	NA	MSTRG.18705.1	NA
MSTRG.356007.2	NA	NA	MSTRG.356007.2	NA	NA	NA
MSTRG.305165.8	NA	NA	NA	MSTRG.305165.8	MSTRG.305165.8	NA
MSTRG.382692.1	NA	NA	MSTRG.382692.1	NA	NA	NA
MSTRG.305159.2	NA	NA	NA	MSTRG.305159.2	NA	NA
MSTRG.77241.1	NA	NA	NA	NA	MSTRG.77241.1	NA
MSTRG.458312.2	NA	NA	NA	NA	MSTRG.458312.2	NA
MSTRG.7137.24	NA	NA	NA	NA	NA	MSTRG.7137.24
MSTRG.370364.2	MSTRG.370364.2	NA	NA	NA	NA	NA
MSTRG.379303.2	NA	MSTRG.379303.2	MSTRG.379303.2	NA	NA	NA
MSTRG.380327.1	NA	NA	MSTRG.380327.1	NA	NA	NA
MSTRG.72516.4	MSTRG.72516.4	NA	NA	NA	NA	NA
MSTRG.265816.1	NA	NA	NA	NA	NA	MSTRG.265816.1
MSTRG.461807.8	MSTRG.461807.8	NA	NA	MSTRG.461807.8	MSTRG.461807.8	NA
MSTRG.371285.2	NA	NA	NA	MSTRG.371285.2	NA	NA
MSTRG.90937.2	NA	NA	MSTRG.90937.2	NA	NA	NA
MSTRG.179362.1	NA	MSTRG.179362.1	NA	NA	NA	NA
MSTRG.429952.1	NA	NA	MSTRG.429952.1	NA	NA	NA
MSTRG.406278.1	NA	MSTRG.406278.1	NA	NA	NA	NA
MSTRG.228042.1	NA	MSTRG.228042.1	NA	NA	NA	NA
MSTRG.452568.3	MSTRG.452568.3	NA	NA	NA	NA	NA
MSTRG.189172.2	NA	NA	NA	MSTRG.189172.2	NA	MSTRG.189172.2
MSTRG.408762.1	NA	NA	NA	NA	NA	MSTRG.408762.1
MSTRG.14534.1	NA	NA	NA	NA	NA	MSTRG.14534.1
MSTRG.160621.3	NA	NA	NA	NA	NA	MSTRG.160621.3
MSTRG.359607.1	NA	MSTRG.359607.1	NA	NA	NA	NA
MSTRG.30053.1	NA	NA	MSTRG.30053.1	NA	NA	NA
MSTRG.227128.1	MSTRG.227128.1	NA	NA	NA	NA	NA
MSTRG.317941.1	MSTRG.317941.1	NA	NA	NA	NA	NA
MSTRG.353026.1	NA	MSTRG.353026.1	NA	NA	NA	NA
MSTRG.74897.3	NA	MSTRG.74897.3	NA	NA	NA	NA
MSTRG.354626.1	NA	MSTRG.354626.1	NA	NA	NA	NA
MSTRG.144437.4	NA	NA	MSTRG.144437.4	NA	MSTRG.144437.4	NA
MSTRG.137036.2	NA	NA	MSTRG.137036.2	NA	NA	NA
MSTRG.305118.8	MSTRG.305118.8	NA	NA	NA	NA	NA
MSTRG.42729.1	MSTRG.42729.1	NA	NA	NA	NA	NA
MSTRG.79661.2	NA	MSTRG.79661.2	NA	NA	NA	NA
MSTRG.269622.1	NA	NA	NA	NA	MSTRG.269622.1	NA
MSTRG.347251.1	NA	MSTRG.347251.1	NA	NA	NA	NA
MSTRG.281215.2	NA	NA	NA	NA	MSTRG.281215.2	NA
MSTRG.263420.5	NA	NA	NA	MSTRG.263420.5	NA	NA
MSTRG.449376.1	NA	NA	NA	NA	NA	MSTRG.449376.1
MSTRG.160385.3	NA	NA	NA	MSTRG.160385.3	NA	MSTRG.160385.3
MSTRG.14589.2	MSTRG.14589.2	NA	NA	NA	NA	NA
MSTRG.149042.1	NA	NA	NA	NA	NA	MSTRG.149042.1
MSTRG.414885.2	NA	MSTRG.414885.2	MSTRG.414885.2	NA	NA	NA
MSTRG.351957.2	NA	NA	NA	NA	MSTRG.351957.2	NA
MSTRG.302835.2	NA	MSTRG.302835.2	NA	NA	NA	NA
MSTRG.455154.1	NA	NA	NA	NA	MSTRG.455154.1	MSTRG.455154.1
MSTRG.240674.2	NA	NA	NA	MSTRG.240674.2	NA	NA
MSTRG.402757.1	NA	NA	MSTRG.402757.1	NA	NA	NA
MSTRG.37636.1	MSTRG.37636.1	NA	NA	NA	NA	NA
MSTRG.91670.1	NA	MSTRG.91670.1	NA	MSTRG.91670.1	NA	NA
MSTRG.222895.1	NA	MSTRG.222895.1	NA	NA	NA	NA
MSTRG.279372.3	NA	NA	NA	NA	NA	MSTRG.279372.3
MSTRG.434387.2	NA	MSTRG.434387.2	MSTRG.434387.2	NA	NA	NA
MSTRG.238726.22	NA	MSTRG.238726.22	NA	NA	NA	NA
MSTRG.456800.2	NA	NA	NA	NA	MSTRG.456800.2	NA
MSTRG.285446.1	NA	NA	MSTRG.285446.1	NA	NA	NA
MSTRG.56025.3	NA	NA	MSTRG.56025.3	NA	NA	NA
MSTRG.209669.1	MSTRG.209669.1	MSTRG.209669.1	NA	NA	NA	NA
MSTRG.416438.1	NA	NA	MSTRG.416438.1	NA	NA	NA
MSTRG.384071.3	NA	NA	NA	NA	NA	MSTRG.384071.3
MSTRG.333269.1	NA	NA	MSTRG.333269.1	NA	NA	NA
MSTRG.86155.2	NA	NA	MSTRG.86155.2	NA	NA	NA
MSTRG.227148.1	NA	NA	NA	NA	MSTRG.227148.1	NA
MSTRG.393905.16	NA	NA	MSTRG.393905.16	NA	MSTRG.393905.16	MSTRG.393905.16
MSTRG.12370.2	MSTRG.12370.2	NA	MSTRG.12370.2	NA	NA	NA
MSTRG.430276.2	NA	MSTRG.430276.2	NA	NA	NA	NA
MSTRG.241397.2	NA	MSTRG.241397.2	NA	NA	NA	NA
MSTRG.5512.1	MSTRG.5512.1	MSTRG.5512.1	NA	NA	NA	NA
MSTRG.305641.3	MSTRG.305641.3	NA	NA	NA	NA	NA
MSTRG.147869.1	NA	MSTRG.147869.1	NA	NA	NA	NA
MSTRG.218802.2	NA	NA	NA	NA	NA	MSTRG.218802.2
MSTRG.5739.3	MSTRG.5739.3	MSTRG.5739.3	NA	NA	NA	NA
MSTRG.319234.2	NA	NA	MSTRG.319234.2	NA	NA	MSTRG.319234.2
MSTRG.105433.8	MSTRG.105433.8	NA	NA	NA	MSTRG.105433.8	NA
MSTRG.250926.1	NA	NA	NA	NA	NA	MSTRG.250926.1
MSTRG.57124.1	NA	MSTRG.57124.1	NA	NA	NA	NA
MSTRG.6301.1	NA	NA	NA	NA	NA	MSTRG.6301.1
MSTRG.335816.2	NA	NA	NA	NA	NA	MSTRG.335816.2
MSTRG.80229.6	MSTRG.80229.6	NA	NA	NA	NA	NA
MSTRG.456112.2	NA	MSTRG.456112.2	NA	NA	NA	NA
MSTRG.284151.47	MSTRG.284151.47	NA	MSTRG.284151.47	NA	NA	NA
MSTRG.66431.1	NA	NA	NA	MSTRG.66431.1	NA	NA
MSTRG.276290.1	NA	NA	NA	NA	NA	MSTRG.276290.1
MSTRG.244858.1	NA	NA	NA	NA	MSTRG.244858.1	NA
MSTRG.329854.3	NA	MSTRG.329854.3	NA	NA	NA	NA
MSTRG.232432.2	NA	NA	NA	NA	MSTRG.232432.2	NA
MSTRG.439687.2	MSTRG.439687.2	NA	NA	NA	MSTRG.439687.2	NA
MSTRG.332168.2	NA	NA	MSTRG.332168.2	NA	NA	NA
MSTRG.446983.2	NA	NA	MSTRG.446983.2	NA	NA	MSTRG.446983.2
MSTRG.396174.1	NA	NA	NA	NA	MSTRG.396174.1	NA
MSTRG.359412.1	NA	NA	MSTRG.359412.1	NA	NA	NA
MSTRG.401839.1	NA	NA	NA	NA	MSTRG.401839.1	NA
MSTRG.180746.2	NA	NA	NA	MSTRG.180746.2	NA	NA
MSTRG.381149.1	NA	MSTRG.381149.1	MSTRG.381149.1	NA	NA	NA
MSTRG.107820.1	NA	NA	NA	NA	MSTRG.107820.1	NA
MSTRG.240049.2	NA	NA	NA	MSTRG.240049.2	NA	NA
MSTRG.283320.3	NA	NA	MSTRG.283320.3	NA	NA	NA
MSTRG.435840.1	NA	NA	NA	NA	NA	MSTRG.435840.1
MSTRG.360252.3	NA	NA	NA	NA	MSTRG.360252.3	NA
MSTRG.386637.1	NA	NA	NA	NA	NA	MSTRG.386637.1
MSTRG.198231.1	NA	NA	NA	MSTRG.198231.1	NA	NA
MSTRG.311337.2	MSTRG.311337.2	NA	NA	NA	NA	NA
MSTRG.85770.2	NA	NA	NA	NA	MSTRG.85770.2	NA
MSTRG.183997.2	NA	NA	MSTRG.183997.2	NA	NA	MSTRG.183997.2
MSTRG.68885.3	MSTRG.68885.3	NA	NA	NA	NA	NA
MSTRG.248201.1	NA	NA	MSTRG.248201.1	NA	NA	NA
MSTRG.118681.1	NA	NA	MSTRG.118681.1	NA	NA	NA
MSTRG.412303.1	NA	NA	NA	NA	NA	MSTRG.412303.1
MSTRG.278995.2	NA	NA	MSTRG.278995.2	NA	NA	NA
MSTRG.313318.5	NA	NA	NA	NA	NA	MSTRG.313318.5
MSTRG.148885.1	NA	MSTRG.148885.1	NA	NA	NA	NA
MSTRG.14896.2	MSTRG.14896.2	NA	NA	NA	NA	NA
MSTRG.354123.1	NA	NA	MSTRG.354123.1	NA	NA	NA
MSTRG.397008.2	NA	MSTRG.397008.2	NA	NA	NA	NA
MSTRG.435315.1	NA	NA	NA	NA	MSTRG.435315.1	NA
MSTRG.16675.3	NA	NA	NA	NA	NA	MSTRG.16675.3
MSTRG.282401.1	NA	NA	NA	NA	MSTRG.282401.1	NA
MSTRG.393905.9	NA	NA	MSTRG.393905.9	NA	MSTRG.393905.9	MSTRG.393905.9
MSTRG.429097.1	NA	NA	NA	NA	NA	MSTRG.429097.1
MSTRG.160478.2	NA	NA	MSTRG.160478.2	NA	NA	NA
MSTRG.81640.1	NA	NA	MSTRG.81640.1	NA	NA	NA
MSTRG.56601.2	NA	NA	MSTRG.56601.2	NA	NA	NA
MSTRG.98257.1	NA	NA	NA	NA	MSTRG.98257.1	NA
MSTRG.160478.3	NA	NA	NA	NA	MSTRG.160478.3	NA
MSTRG.93339.8	NA	NA	NA	NA	NA	MSTRG.93339.8
MSTRG.173816.1	NA	NA	NA	MSTRG.173816.1	NA	NA
MSTRG.161402.1	MSTRG.161402.1	NA	MSTRG.161402.1	NA	NA	NA
MSTRG.108129.1	NA	NA	NA	NA	NA	MSTRG.108129.1
MSTRG.304005.2	NA	NA	NA	MSTRG.304005.2	NA	NA
MSTRG.169022.4	NA	NA	NA	NA	MSTRG.169022.4	NA
MSTRG.15996.2	NA	NA	NA	NA	MSTRG.15996.2	NA
MSTRG.39831.1	NA	NA	NA	MSTRG.39831.1	NA	NA
MSTRG.63802.1	NA	NA	MSTRG.63802.1	NA	NA	NA
MSTRG.270962.1	NA	NA	MSTRG.270962.1	NA	NA	NA
MSTRG.329854.6	NA	MSTRG.329854.6	NA	NA	NA	NA
MSTRG.77603.2	NA	NA	MSTRG.77603.2	NA	NA	NA
MSTRG.73142.1	NA	NA	NA	NA	MSTRG.73142.1	NA
MSTRG.420136.2	MSTRG.420136.2	NA	NA	NA	NA	NA
MSTRG.165408.1	NA	NA	NA	NA	NA	MSTRG.165408.1
MSTRG.120502.6	NA	NA	NA	NA	MSTRG.120502.6	NA
MSTRG.281654.2	NA	NA	NA	NA	NA	MSTRG.281654.2
MSTRG.257727.1	NA	NA	NA	NA	MSTRG.257727.1	NA
MSTRG.394947.1	NA	NA	NA	NA	NA	MSTRG.394947.1
MSTRG.145444.1	NA	MSTRG.145444.1	NA	NA	NA	NA
MSTRG.161751.1	NA	NA	MSTRG.161751.1	NA	NA	NA
MSTRG.58831.31	NA	NA	NA	NA	NA	MSTRG.58831.31
MSTRG.53720.4	NA	NA	MSTRG.53720.4	NA	NA	NA
MSTRG.403516.1	NA	NA	MSTRG.403516.1	NA	NA	NA
MSTRG.255450.9	NA	NA	NA	NA	MSTRG.255450.9	NA
MSTRG.322684.4	NA	NA	NA	MSTRG.322684.4	MSTRG.322684.4	NA
MSTRG.87798.2	MSTRG.87798.2	NA	NA	NA	NA	NA
MSTRG.305888.3	NA	NA	NA	NA	MSTRG.305888.3	NA
MSTRG.67993.2	NA	NA	MSTRG.67993.2	NA	NA	NA
MSTRG.373287.1	NA	NA	MSTRG.373287.1	NA	NA	MSTRG.373287.1
MSTRG.388649.1	NA	NA	NA	NA	NA	MSTRG.388649.1
MSTRG.121393.1	NA	MSTRG.121393.1	NA	MSTRG.121393.1	NA	MSTRG.121393.1
MSTRG.300779.3	MSTRG.300779.3	NA	NA	NA	NA	NA
MSTRG.351888.3	NA	MSTRG.351888.3	NA	MSTRG.351888.3	NA	NA
MSTRG.406895.2	NA	NA	NA	NA	NA	MSTRG.406895.2
MSTRG.4550.4	MSTRG.4550.4	NA	NA	NA	NA	NA
MSTRG.309604.3	NA	NA	NA	NA	NA	MSTRG.309604.3
MSTRG.17775.1	NA	MSTRG.17775.1	NA	NA	NA	NA
MSTRG.258816.1	NA	NA	NA	NA	MSTRG.258816.1	NA
MSTRG.79629.2	NA	NA	NA	NA	MSTRG.79629.2	NA
MSTRG.146233.2	NA	MSTRG.146233.2	NA	NA	NA	MSTRG.146233.2
MSTRG.58831.28	NA	NA	NA	NA	NA	MSTRG.58831.28
MSTRG.120834.4	NA	NA	NA	NA	NA	MSTRG.120834.4
MSTRG.176915.1	NA	NA	MSTRG.176915.1	NA	NA	NA
MSTRG.246042.1	NA	NA	NA	NA	MSTRG.246042.1	NA
MSTRG.42701.6	MSTRG.42701.6	NA	NA	NA	NA	NA
MSTRG.206894.1	NA	NA	NA	NA	MSTRG.206894.1	NA
MSTRG.207601.2	MSTRG.207601.2	NA	MSTRG.207601.2	NA	NA	NA
MSTRG.115706.2	NA	MSTRG.115706.2	NA	NA	NA	NA
MSTRG.355587.1	NA	NA	NA	NA	NA	MSTRG.355587.1
MSTRG.246371.9	NA	NA	MSTRG.246371.9	NA	NA	NA
MSTRG.181964.2	NA	NA	NA	MSTRG.181964.2	NA	NA
MSTRG.213351.2	MSTRG.213351.2	NA	MSTRG.213351.2	NA	NA	NA
MSTRG.69563.36	NA	NA	MSTRG.69563.36	NA	NA	NA
MSTRG.440422.1	NA	NA	NA	NA	NA	MSTRG.440422.1
MSTRG.414257.2	NA	MSTRG.414257.2	NA	NA	NA	NA
MSTRG.57312.1	MSTRG.57312.1	MSTRG.57312.1	NA	NA	MSTRG.57312.1	MSTRG.57312.1
MSTRG.176360.4	NA	NA	MSTRG.176360.4	NA	NA	MSTRG.176360.4
MSTRG.179369.7	NA	NA	MSTRG.179369.7	NA	MSTRG.179369.7	MSTRG.179369.7
MSTRG.74897.2	MSTRG.74897.2	NA	NA	NA	MSTRG.74897.2	NA
MSTRG.386072.1	NA	NA	MSTRG.386072.1	NA	NA	NA
MSTRG.70723.3	NA	MSTRG.70723.3	NA	NA	NA	NA
MSTRG.15561.1	NA	NA	NA	NA	NA	MSTRG.15561.1
MSTRG.199958.4	NA	NA	NA	NA	NA	MSTRG.199958.4
MSTRG.211663.1	NA	NA	MSTRG.211663.1	NA	MSTRG.211663.1	MSTRG.211663.1
MSTRG.466786.1	NA	NA	NA	MSTRG.466786.1	NA	NA
MSTRG.127785.1	NA	NA	MSTRG.127785.1	NA	NA	NA
MSTRG.48623.2	MSTRG.48623.2	NA	NA	NA	MSTRG.48623.2	NA
MSTRG.67015.2	NA	NA	NA	MSTRG.67015.2	NA	MSTRG.67015.2
MSTRG.312072.1	NA	NA	NA	MSTRG.312072.1	NA	MSTRG.312072.1
MSTRG.54822.1	NA	NA	NA	NA	NA	MSTRG.54822.1
MSTRG.254568.1	NA	NA	NA	NA	NA	MSTRG.254568.1
MSTRG.344275.1	NA	NA	MSTRG.344275.1	NA	NA	NA
MSTRG.339280.1	NA	NA	MSTRG.339280.1	NA	MSTRG.339280.1	NA
MSTRG.265696.2	NA	NA	NA	NA	NA	MSTRG.265696.2
MSTRG.227637.6	NA	NA	NA	NA	NA	MSTRG.227637.6
MSTRG.394966.2	NA	MSTRG.394966.2	NA	NA	NA	NA
MSTRG.21769.5	NA	NA	MSTRG.21769.5	NA	NA	MSTRG.21769.5
MSTRG.180657.1	NA	MSTRG.180657.1	MSTRG.180657.1	NA	NA	NA
MSTRG.240435.1	NA	MSTRG.240435.1	NA	NA	NA	NA
MSTRG.406743.2	NA	NA	NA	NA	MSTRG.406743.2	NA
MSTRG.59542.1	NA	MSTRG.59542.1	NA	NA	NA	NA
MSTRG.236713.3	NA	MSTRG.236713.3	MSTRG.236713.3	NA	NA	NA
MSTRG.393909.1	NA	NA	MSTRG.393909.1	NA	NA	NA
MSTRG.80259.4	MSTRG.80259.4	NA	NA	NA	NA	NA
MSTRG.199452.4	NA	NA	NA	NA	NA	MSTRG.199452.4
MSTRG.382310.4	NA	NA	MSTRG.382310.4	NA	NA	MSTRG.382310.4
MSTRG.2305.3	NA	NA	NA	NA	MSTRG.2305.3	NA
MSTRG.314733.3	NA	MSTRG.314733.3	NA	MSTRG.314733.3	NA	NA
MSTRG.215487.2	NA	NA	NA	NA	NA	MSTRG.215487.2
MSTRG.92642.1	MSTRG.92642.1	NA	NA	MSTRG.92642.1	NA	NA
MSTRG.393007.3	MSTRG.393007.3	NA	NA	NA	NA	NA
MSTRG.432261.1	NA	NA	NA	NA	MSTRG.432261.1	NA
MSTRG.232782.4	MSTRG.232782.4	NA	MSTRG.232782.4	NA	NA	NA
MSTRG.81340.4	NA	MSTRG.81340.4	NA	NA	NA	NA
MSTRG.18089.1	NA	NA	NA	NA	MSTRG.18089.1	NA
MSTRG.300779.1	MSTRG.300779.1	NA	NA	NA	NA	NA
MSTRG.43413.19	NA	NA	NA	NA	NA	MSTRG.43413.19
MSTRG.281362.3	NA	NA	NA	NA	NA	MSTRG.281362.3
MSTRG.283701.2	NA	NA	NA	NA	MSTRG.283701.2	NA
MSTRG.19127.4	MSTRG.19127.4	NA	NA	NA	NA	NA
MSTRG.316577.2	NA	NA	MSTRG.316577.2	NA	NA	NA
MSTRG.329805.5	NA	NA	MSTRG.329805.5	NA	NA	NA
MSTRG.201437.1	NA	NA	NA	NA	NA	MSTRG.201437.1
MSTRG.217733.2	NA	NA	MSTRG.217733.2	NA	NA	NA
MSTRG.275900.2	NA	NA	MSTRG.275900.2	NA	NA	NA
MSTRG.282654.9	NA	NA	NA	NA	MSTRG.282654.9	NA
MSTRG.468420.2	NA	MSTRG.468420.2	NA	NA	NA	NA
MSTRG.420832.1	NA	NA	NA	NA	NA	MSTRG.420832.1
MSTRG.283156.1	MSTRG.283156.1	NA	NA	NA	NA	NA
MSTRG.151962.5	NA	MSTRG.151962.5	NA	NA	NA	NA
MSTRG.197450.2	NA	NA	MSTRG.197450.2	NA	NA	NA
MSTRG.184583.1	NA	NA	MSTRG.184583.1	NA	NA	NA
MSTRG.1255.2	NA	MSTRG.1255.2	NA	NA	NA	NA
MSTRG.399250.2	NA	NA	NA	NA	NA	MSTRG.399250.2
MSTRG.58138.1	NA	MSTRG.58138.1	MSTRG.58138.1	NA	NA	NA
MSTRG.161594.1	NA	MSTRG.161594.1	NA	NA	NA	MSTRG.161594.1
MSTRG.41577.12	NA	NA	MSTRG.41577.12	NA	NA	MSTRG.41577.12
MSTRG.75527.22	NA	MSTRG.75527.22	MSTRG.75527.22	NA	NA	NA
MSTRG.400681.1	NA	NA	NA	MSTRG.400681.1	MSTRG.400681.1	NA
MSTRG.221153.1	MSTRG.221153.1	NA	NA	NA	NA	NA
MSTRG.277778.1	NA	NA	NA	MSTRG.277778.1	NA	NA
MSTRG.178471.1	NA	NA	NA	NA	MSTRG.178471.1	NA
MSTRG.57975.1	NA	NA	NA	MSTRG.57975.1	MSTRG.57975.1	NA
MSTRG.402984.1	NA	NA	MSTRG.402984.1	NA	NA	NA
MSTRG.294646.1	NA	NA	MSTRG.294646.1	NA	NA	NA
MSTRG.361120.14	NA	NA	NA	NA	MSTRG.361120.14	NA
MSTRG.372463.1	NA	NA	MSTRG.372463.1	NA	NA	NA
MSTRG.63972.1	NA	NA	MSTRG.63972.1	NA	NA	NA
MSTRG.130517.1	NA	MSTRG.130517.1	NA	NA	NA	NA
MSTRG.119886.1	NA	NA	MSTRG.119886.1	NA	NA	NA
MSTRG.425545.1	MSTRG.425545.1	NA	NA	NA	NA	NA
MSTRG.144965.1	NA	NA	NA	NA	NA	MSTRG.144965.1
MSTRG.369602.3	NA	NA	NA	NA	NA	MSTRG.369602.3
MSTRG.412410.2	MSTRG.412410.2	NA	NA	NA	NA	NA
MSTRG.377667.1	NA	NA	NA	NA	MSTRG.377667.1	NA
MSTRG.95821.1	NA	NA	NA	MSTRG.95821.1	NA	NA
MSTRG.188592.2	NA	NA	MSTRG.188592.2	NA	NA	NA
MSTRG.466335.1	NA	NA	NA	NA	NA	MSTRG.466335.1
MSTRG.448148.4	MSTRG.448148.4	NA	NA	MSTRG.448148.4	NA	NA
MSTRG.458600.3	NA	NA	MSTRG.458600.3	NA	NA	NA
MSTRG.74927.3	MSTRG.74927.3	NA	MSTRG.74927.3	NA	NA	NA
MSTRG.146796.1	NA	NA	NA	NA	NA	MSTRG.146796.1
MSTRG.252299.3	NA	NA	MSTRG.252299.3	NA	NA	NA
MSTRG.75522.27	NA	NA	NA	MSTRG.75522.27	MSTRG.75522.27	NA
MSTRG.434369.5	NA	NA	MSTRG.434369.5	NA	MSTRG.434369.5	NA
MSTRG.409586.1	MSTRG.409586.1	MSTRG.409586.1	NA	NA	NA	NA
MSTRG.349471.2	MSTRG.349471.2	NA	NA	NA	NA	NA
MSTRG.392658.18	NA	MSTRG.392658.18	NA	MSTRG.392658.18	NA	MSTRG.392658.18
MSTRG.321844.1	NA	NA	MSTRG.321844.1	NA	NA	MSTRG.321844.1
MSTRG.107855.1	NA	NA	MSTRG.107855.1	NA	NA	NA
MSTRG.440316.1	NA	NA	NA	MSTRG.440316.1	NA	NA
MSTRG.59158.1	NA	NA	NA	MSTRG.59158.1	NA	NA
MSTRG.255450.8	NA	NA	MSTRG.255450.8	NA	NA	MSTRG.255450.8
MSTRG.301679.1	NA	MSTRG.301679.1	NA	NA	NA	NA
MSTRG.442549.2	NA	MSTRG.442549.2	NA	NA	NA	MSTRG.442549.2
MSTRG.403390.2	NA	NA	NA	MSTRG.403390.2	NA	NA
MSTRG.284256.1	NA	NA	MSTRG.284256.1	NA	NA	NA
MSTRG.201009.2	NA	NA	NA	NA	NA	MSTRG.201009.2
MSTRG.306465.2	MSTRG.306465.2	NA	NA	MSTRG.306465.2	MSTRG.306465.2	NA
MSTRG.367638.1	NA	NA	MSTRG.367638.1	NA	NA	NA
MSTRG.314454.1	NA	NA	NA	NA	MSTRG.314454.1	NA
MSTRG.183751.1	NA	MSTRG.183751.1	NA	NA	NA	NA
MSTRG.95121.1	MSTRG.95121.1	NA	NA	NA	NA	NA
MSTRG.416957.2	NA	NA	NA	NA	MSTRG.416957.2	NA
MSTRG.165445.1	NA	MSTRG.165445.1	NA	NA	NA	NA
MSTRG.372445.1	MSTRG.372445.1	NA	NA	NA	NA	NA
MSTRG.152821.1	NA	NA	NA	MSTRG.152821.1	NA	NA
MSTRG.114711.1	NA	NA	NA	MSTRG.114711.1	NA	NA
MSTRG.357140.1	NA	NA	NA	MSTRG.357140.1	NA	NA
MSTRG.208900.1	NA	NA	NA	MSTRG.208900.1	NA	NA
MSTRG.188974.2	NA	NA	NA	NA	MSTRG.188974.2	MSTRG.188974.2
MSTRG.54320.1	NA	NA	NA	MSTRG.54320.1	NA	NA
MSTRG.430193.1	NA	MSTRG.430193.1	NA	NA	NA	NA
MSTRG.365148.2	MSTRG.365148.2	NA	NA	NA	NA	NA
MSTRG.75526.21	MSTRG.75526.21	MSTRG.75526.21	MSTRG.75526.21	NA	NA	NA
MSTRG.370343.1	NA	NA	MSTRG.370343.1	NA	NA	NA
MSTRG.48450.3	MSTRG.48450.3	NA	NA	MSTRG.48450.3	MSTRG.48450.3	NA
MSTRG.137596.1	NA	NA	MSTRG.137596.1	NA	MSTRG.137596.1	MSTRG.137596.1
MSTRG.102721.1	NA	NA	MSTRG.102721.1	NA	MSTRG.102721.1	MSTRG.102721.1
MSTRG.205037.13	NA	NA	MSTRG.205037.13	NA	MSTRG.205037.13	MSTRG.205037.13
MSTRG.35138.4	NA	NA	NA	MSTRG.35138.4	NA	MSTRG.35138.4
MSTRG.369850.1	NA	NA	NA	NA	MSTRG.369850.1	MSTRG.369850.1
MSTRG.72153.1	NA	NA	NA	NA	MSTRG.72153.1	NA
MSTRG.88107.1	NA	NA	MSTRG.88107.1	NA	MSTRG.88107.1	MSTRG.88107.1
MSTRG.318399.3	NA	NA	NA	NA	MSTRG.318399.3	NA
MSTRG.237426.3	NA	NA	NA	NA	NA	MSTRG.237426.3
MSTRG.108340.1	NA	NA	NA	NA	NA	MSTRG.108340.1
MSTRG.251476.3	NA	NA	NA	NA	NA	MSTRG.251476.3
MSTRG.331287.1	MSTRG.331287.1	NA	NA	MSTRG.331287.1	NA	NA
MSTRG.35431.2	NA	NA	NA	MSTRG.35431.2	NA	NA
MSTRG.431407.1	NA	NA	NA	MSTRG.431407.1	NA	MSTRG.431407.1
MSTRG.437484.3	NA	NA	NA	NA	NA	MSTRG.437484.3
MSTRG.351732.1	NA	NA	NA	NA	MSTRG.351732.1	NA
MSTRG.294729.1	NA	NA	NA	MSTRG.294729.1	NA	NA
MSTRG.194749.3	NA	NA	MSTRG.194749.3	NA	NA	NA
MSTRG.85771.2	NA	NA	MSTRG.85771.2	NA	NA	NA
MSTRG.173095.1	MSTRG.173095.1	NA	NA	NA	NA	NA
MSTRG.241279.5	MSTRG.241279.5	NA	MSTRG.241279.5	NA	NA	NA
MSTRG.15279.1	MSTRG.15279.1	NA	NA	NA	NA	NA
MSTRG.363027.2	NA	MSTRG.363027.2	NA	NA	NA	NA
MSTRG.237165.5	MSTRG.237165.5	NA	NA	NA	MSTRG.237165.5	NA
MSTRG.365796.1	NA	NA	MSTRG.365796.1	NA	MSTRG.365796.1	MSTRG.365796.1
MSTRG.115309.1	NA	MSTRG.115309.1	MSTRG.115309.1	NA	NA	NA
MSTRG.256133.3	MSTRG.256133.3	NA	NA	NA	NA	NA
MSTRG.63377.1	NA	NA	NA	NA	NA	MSTRG.63377.1
MSTRG.73500.1	NA	NA	MSTRG.73500.1	NA	NA	NA
MSTRG.440916.2	NA	MSTRG.440916.2	NA	NA	NA	NA
MSTRG.454181.1	NA	MSTRG.454181.1	NA	NA	NA	MSTRG.454181.1
MSTRG.430322.1	NA	NA	MSTRG.430322.1	NA	NA	NA
MSTRG.77077.1	NA	MSTRG.77077.1	NA	NA	NA	NA
MSTRG.373829.1	NA	NA	NA	NA	NA	MSTRG.373829.1
MSTRG.104816.2	NA	MSTRG.104816.2	NA	NA	NA	NA
MSTRG.209877.2	NA	NA	MSTRG.209877.2	NA	NA	MSTRG.209877.2
MSTRG.413425.1	NA	NA	MSTRG.413425.1	NA	NA	NA
MSTRG.6379.1	NA	MSTRG.6379.1	MSTRG.6379.1	NA	NA	NA
[truncated: 424 more rows]
