# Supplementary material for: Identification and differential analysis of noncoding RNAs in response to drought in Phyllostachys aureosulcata f. spectabilis
Source: Front Plant Sci. 2022 Nov 10;13:1040470. doi: 10.3389/fpls.2022.1040470 (PMC9686404; doi:10.3389/fpls.2022.1040470)
Supplement: Supplementary file 7 [file Table_6.xls]

#ID	Target
novel_miR_197	hic_scaffold_2:37502917|37644919;hic_scaffold_8:11196658|11282980;hic_scaffold_17:56375602|56495928;hic_scaffold_13:76195085|76365456;hic_scaffold_10:13713403|13781809;hic_scaffold_8:11187523|11281467;hic_scaffold_4:20322635|20490487;hic_scaffold_8:11199146|11298238;hic_scaffold_14:61634806|61704241;hic_scaffold_17:56375789|56496101;hic_scaffold_13:76188672|76365456;hic_scaffold_4:41089640|411844…
novel_miR_61	hic_scaffold_13:45107037|45205575
novel_miR_256	hic_scaffold_20:23254158|23427847;hic_scaffold_20:23396318|23430193;hic_scaffold_24:14133327|14212284;hic_scaffold_14:98831189|98836383;hic_scaffold_17:81928691|82091726
novel_miR_23	hic_scaffold_13:21306079|21349814;hic_scaffold_9:8023172|8179015;hic_scaffold_20:40206907|40340836;hic_scaffold_14:103081182|103192808
novel_miR_92	hic_scaffold_17:56375789|56496101;hic_scaffold_22:45517386|45577527;hic_scaffold_17:56375602|56495928
novel_miR_261	hic_scaffold_18:5190615|5345945;hic_scaffold_21:14966804|15028484;hic_scaffold_12:13225624|13415097;hic_scaffold_13:122585169|122703497;hic_scaffold_11:33282817|33408069;hic_scaffold_18:5190780|5346223;hic_scaffold_24:64556119|64682964;hic_scaffold_18:5164415|5345945;hic_scaffold_18:5190024|5282194;hic_scaffold_18:5186537|5285617;hic_scaffold_18:5214806|5345945;hic_scaffold_11:33282814|33408069;h…
novel_miR_291	hic_scaffold_6:42222631|42304317;hic_scaffold_14:29234814|29430977;hic_scaffold_6:76476404|76498203
novel_miR_285	hic_scaffold_16:53943247|54065851;hic_scaffold_15:48602611|48616095;hic_scaffold_16:119786409|119939997;hic_scaffold_3:72754223|72824621;hic_scaffold_14:1166205|1360560;hic_scaffold_14:1165751|1360560;hic_scaffold_4:43206838|43379446;hic_scaffold_14:13133095|13279301;hic_scaffold_14:23313256|23379716;hic_scaffold_23:9266158|9330769;hic_scaffold_13:794627|874867;hic_scaffold_7:63013465|63211397;hi…
novel_miR_51	hic_scaffold_8:76179999|76205129;hic_scaffold_16:85795491|85974662;hic_scaffold_2:20586193|20674094;hic_scaffold_9:25698339|25803114;hic_scaffold_3:14428379|14595607;hic_scaffold_13:9160542|9234187;hic_scaffold_2:20597956|20674094;hic_scaffold_5:15387513|15472466
novel_miR_348	hic_scaffold_3:63522556|63630733;hic_scaffold_1:14191550|14332720
zma-miR156l-3p	hic_scaffold_12:42844332|42853506;hic_scaffold_14:104185885|104270475;hic_scaffold_14:104185904|104270475;hic_scaffold_13:95562770|95637174;hic_scaffold_12:13099616|13274520;hic_scaffold_13:101073117|101145087;hic_scaffold_13:95551863|95637174;hic_scaffold_17:15779065|15864957;hic_scaffold_13:101084127|101152095;hic_scaffold_13:101062053|101140101;hic_scaffold_14:104185909|104251559;hic_scaffold_…
novel_miR_21	hic_scaffold_16:80360942|80388941;hic_scaffold_4:43206824|43379446;hic_scaffold_12:50277771|50279184;hic_scaffold_4:43206848|43379446;hic_scaffold_5:15387513|15472466;hic_scaffold_21:8212087|8240665;hic_scaffold_4:43206838|43379446
sbi-miR156b	hic_scaffold_21:14966363|15028277;hic_scaffold_12:50277771|50279184;hic_scaffold_16:80360942|80388941;hic_scaffold_21:8212087|8240665;hic_scaffold_21:14966804|15028479;hic_scaffold_13:45107037|45205575;hic_scaffold_2:20467337|20639586;hic_scaffold_10:13606246|13781809;hic_scaffold_6:23540810|23715448;hic_scaffold_17:99128975|99131095;hic_scaffold_14:99675648|99730278;hic_scaffold_2:10231750|10410…
novel_miR_184	hic_scaffold_18:5186537|5285617;hic_scaffold_18:5190024|5282194;hic_scaffold_12:42674217|42774553;hic_scaffold_18:5214806|5345945;hic_scaffold_18:5276594|5338130;hic_scaffold_18:5164415|5345945;hic_scaffold_1:3261873|3282327;hic_scaffold_3:63522556|63630733;hic_scaffold_18:5190780|5346223;hic_scaffold_8:58045614|58208783;hic_scaffold_1:5214082|5339873;hic_scaffold_18:5190615|5345945;hic_scaffold_…
novel_miR_355	hic_scaffold_4:59431405|59529564
novel_miR_245	hic_scaffold_1:18109608|18197122;hic_scaffold_6:23540810|23715448;hic_scaffold_8:58045614|58208783
novel_miR_8	hic_scaffold_11:33282814|33408069;hic_scaffold_7:56511791|56650062;hic_scaffold_11:33282817|33408069;hic_scaffold_4:59431405|59529564
novel_miR_154	hic_scaffold_24:35250480|35325577;hic_scaffold_15:78361268|78455916;hic_scaffold_8:36903325|37006472;hic_scaffold_7:44102639|44107038;hic_scaffold_2:10231750|10410828
bdi-miR171f	hic_scaffold_13:105818942|105943267;hic_scaffold_12:13099616|13274520
novel_miR_156	hic_scaffold_23:78212398|78298235;hic_scaffold_13:45915634|45949788;hic_scaffold_15:66844498|66864468;hic_scaffold_24:33429971|33480370;hic_scaffold_9:8023172|8179015;hic_scaffold_22:5657725|5728729;hic_scaffold_4:20322635|20490487;hic_scaffold_22:5657725|5715436;hic_scaffold_8:58045614|58208783;hic_scaffold_13:45710777|45750226
novel_miR_238	hic_scaffold_13:75353795|75410308;hic_scaffold_16:115814723|115967213;hic_scaffold_7:62376269|62459266;hic_scaffold_1:5198910|5319485;hic_scaffold_10:23801014|23832927;hic_scaffold_16:85795491|85974662;hic_scaffold_21:8212087|8240665;hic_scaffold_12:17285489|17401169;hic_scaffold_5:49285975|49333544;hic_scaffold_20:40206907|40340836;hic_scaffold_1:5197002|5316125;hic_scaffold_8:58045614|58208783;…
novel_miR_34	hic_scaffold_4:8007684|8042308
novel_miR_106	hic_scaffold_4:44735325|44740595;hic_scaffold_23:9784700|9877970;hic_scaffold_16:85795491|85974662;hic_scaffold_4:3337165|3404658;hic_scaffold_11:33282814|33408069;hic_scaffold_6:1747015|1784161;hic_scaffold_6:23540810|23715448;hic_scaffold_11:33282817|33408069
novel_miR_110	hic_scaffold_3:14595680|14700392;hic_scaffold_10:13606246|13781809;hic_scaffold_17:56450148|56495928;hic_scaffold_16:43551176|43581503;hic_scaffold_20:46383788|46429168;hic_scaffold_8:11199146|11298238;hic_scaffold_7:56408546|56511634;hic_scaffold_8:11244239|11311465;hic_scaffold_17:56375789|56496101;hic_scaffold_4:41945835|41978331;hic_scaffold_11:33282817|33408069;hic_scaffold_20:46382384|46427…
novel_miR_310	hic_scaffold_2:10231750|10410828;hic_scaffold_8:11199146|11298238;hic_scaffold_17:56375789|56496101;hic_scaffold_14:53021219|53059869;hic_scaffold_2:39415634|39535783;hic_scaffold_3:14595680|14700392;hic_scaffold_11:36490107|36536681;hic_scaffold_22:5657725|5728729;hic_scaffold_12:3576139|3621386;hic_scaffold_8:11196658|11282980;hic_scaffold_14:104185909|104251559;hic_scaffold_17:46966036|4706552…
novel_miR_359	hic_scaffold_14:61634806|61704241;hic_scaffold_13:754425|769449;hic_scaffold_15:49986761|50008069
novel_miR_22	hic_scaffold_13:45710777|45750226;hic_scaffold_8:58045614|58208783;hic_scaffold_22:5657725|5715436;hic_scaffold_4:20322635|20490487;hic_scaffold_22:5657725|5728729;hic_scaffold_9:8023172|8179015;hic_scaffold_24:33429971|33480370;hic_scaffold_15:66844498|66864468;hic_scaffold_13:45915634|45949788;hic_scaffold_23:78212398|78298235
novel_miR_116	hic_scaffold_16:85795491|85974662;hic_scaffold_14:89024452|89160297;hic_scaffold_14:89025563|89079189
novel_miR_137	hic_scaffold_17:91295279|91335544;hic_scaffold_21:66832571|66901859;hic_scaffold_8:76179999|76205129;hic_scaffold_13:113959751|114034635;hic_scaffold_1:9735348|9859720;hic_scaffold_23:10612028|10712565;hic_scaffold_5:20756669|20791676;hic_scaffold_8:72620373|72675615;hic_scaffold_14:104185909|104251559;hic_scaffold_16:8079740|8152313;hic_scaffold_9:23185612|23223459;hic_scaffold_13:76195085|76365…
osa-miR535-3p	hic_scaffold_17:81928691|82091726;hic_scaffold_4:3337165|3404658;hic_scaffold_6:38811648|38832275;hic_scaffold_22:2917080|2972686;hic_scaffold_2:10231750|10410828;hic_scaffold_14:99675648|99730278
novel_miR_319	hic_scaffold_8:75036717|75216449;hic_scaffold_14:107188768|107190065
osa-miR395q	hic_scaffold_24:64510563|64555999;hic_scaffold_1:19735810|19739587;hic_scaffold_12:13225624|13415097;hic_scaffold_14:29234814|29430977;hic_scaffold_14:89024452|89160297
novel_miR_105	hic_scaffold_2:39410392|39535783;hic_scaffold_23:64597208|64697578;hic_scaffold_15:34573663|34599451;hic_scaffold_20:40206907|40340836;hic_scaffold_24:35250480|35325577;hic_scaffold_12:34986068|34996772;hic_scaffold_12:17285489|17401169;hic_scaffold_24:64510563|64555999;hic_scaffold_2:32642188|32758079;hic_scaffold_7:62376269|62459266;hic_scaffold_4:26661526|26726768;hic_scaffold_14:17792378|1785…
novel_miR_235	hic_scaffold_16:119786409|119939997;hic_scaffold_13:95551863|95637174;hic_scaffold_11:33282814|33408069;hic_scaffold_22:54965334|54968201;hic_scaffold_17:15779065|15864957;hic_scaffold_2:32642188|32758079;hic_scaffold_12:42844332|42853506;hic_scaffold_10:24932780|24945795;hic_scaffold_13:95562770|95637174;hic_scaffold_11:33282817|33408069;hic_scaffold_7:25227491|25247432;hic_scaffold_17:19791816|…
novel_miR_124	hic_scaffold_9:8023172|8179015;hic_scaffold_14:89024452|89160297;hic_scaffold_16:119805300|119963466;hic_scaffold_2:32642188|32758079
novel_miR_132	hic_scaffold_13:48482649|48555288;hic_scaffold_15:75884098|75993455;hic_scaffold_7:62376269|62459266;hic_scaffold_16:119805300|119963466;hic_scaffold_9:8023172|8179015;hic_scaffold_24:11308530|11329440;hic_scaffold_14:103081182|103192808
sbi-miR156c	hic_scaffold_13:135556707|135558286;hic_scaffold_5:15387513|15472466;hic_scaffold_6:23540810|23715448;hic_scaffold_14:99675648|99730278;hic_scaffold_17:99128975|99131095;hic_scaffold_2:10231750|10410828;hic_scaffold_21:14966804|15028484;hic_scaffold_2:20467337|20639586;hic_scaffold_13:45107037|45205575;hic_scaffold_10:13606246|13781809;hic_scaffold_21:14966804|15028479;hic_scaffold_21:8212087|824…
novel_miR_276	hic_scaffold_13:95562770|95637174;hic_scaffold_2:32642188|32758079;hic_scaffold_10:24932780|24945795;hic_scaffold_12:42844332|42853506;hic_scaffold_13:101041098|101132920;hic_scaffold_22:54965334|54968201;hic_scaffold_7:62376269|62459266;hic_scaffold_13:101062053|101140101;hic_scaffold_13:101084127|101152095;hic_scaffold_17:15779065|15864957;hic_scaffold_13:95551863|95637174;hic_scaffold_16:11978…
novel_miR_249	hic_scaffold_13:45915634|45949788;hic_scaffold_3:14428379|14595607;hic_scaffold_6:18414031|18480939;hic_scaffold_2:20586193|20674094;hic_scaffold_14:84080938|84151489;hic_scaffold_8:11187523|11281467;hic_scaffold_2:20597956|20674094;hic_scaffold_8:11199146|11298238;hic_scaffold_8:11196658|11282980
novel_miR_304	hic_scaffold_13:76188672|76365456;hic_scaffold_12:13225624|13415097;hic_scaffold_18:5190615|5345945;hic_scaffold_11:5027235|5079295;hic_scaffold_3:102316589|102363661;hic_scaffold_4:20322635|20490487;hic_scaffold_15:94742371|94842723;hic_scaffold_10:13713403|13781809;hic_scaffold_4:26661526|26726768;hic_scaffold_11:33282814|33408069;hic_scaffold_16:53943247|54065851;hic_scaffold_23:10609983|10710…
zma-miR168a-3p	hic_scaffold_14:5334244|5487669;hic_scaffold_17:18483247|18520333;hic_scaffold_6:35826181|35871771;hic_scaffold_13:794627|827802;hic_scaffold_16:53943247|54065851;hic_scaffold_23:64597205|64697578;hic_scaffold_12:17285489|17401169;hic_scaffold_1:9735348|9859720;hic_scaffold_20:40206907|40340836;hic_scaffold_13:794627|874867;hic_scaffold_23:64597208|64697578;hic_scaffold_16:53941853|54065505
sbi-miR160b	hic_scaffold_8:72854602|72998578;hic_scaffold_21:4173990|4260098;hic_scaffold_1:13920370|13974272;hic_scaffold_1:13920370|13974244;hic_scaffold_2:32642188|32758079;hic_scaffold_12:17285489|17401169;hic_scaffold_13:113959751|114034635;hic_scaffold_14:99675648|99730278;hic_scaffold_24:70663360|70678261;hic_scaffold_24:70663360|70685740;hic_scaffold_1:13920370|13976799
novel_miR_37	hic_scaffold_13:45107037|45205575;hic_scaffold_7:6063510|6151393;hic_scaffold_7:6063510|6151415;hic_scaffold_14:89024452|89160297;hic_scaffold_14:89025563|89079189;hic_scaffold_14:6809242|6910011;hic_scaffold_16:8079740|8152313
novel_miR_58	hic_scaffold_18:18882970|18906458;hic_scaffold_18:5190780|5346223;hic_scaffold_2:9895804|9901462;hic_scaffold_1:14620286|14679690;hic_scaffold_18:5190615|5345945;hic_scaffold_2:9368659|9393229;hic_scaffold_5:9975705|10039075;hic_scaffold_18:5276594|5338130;hic_scaffold_18:5214806|5345945;hic_scaffold_5:9575733|9597058;hic_scaffold_24:7925070|7979674;hic_scaffold_18:5164415|5345945;hic_scaffold_3:…
novel_miR_313	hic_scaffold_17:81928691|82091726;hic_scaffold_14:98831189|98836383;hic_scaffold_24:14133327|14212284;hic_scaffold_20:23396318|23430193;hic_scaffold_20:23254158|23427847;hic_scaffold_9:58417484|58443437
novel_miR_330	hic_scaffold_7:6063510|6151415;hic_scaffold_14:89024452|89160297;hic_scaffold_14:89025563|89079189;hic_scaffold_16:8079740|8152313;hic_scaffold_14:6809242|6910011;hic_scaffold_13:45107037|45205575;hic_scaffold_7:6063510|6151393
novel_miR_272	hic_scaffold_9:64867472|64964913;hic_scaffold_9:64870544|64968345;hic_scaffold_14:86741683|86766120;hic_scaffold_10:19290612|19325950;hic_scaffold_14:84133363|84151489;hic_scaffold_14:86741683|86766243;hic_scaffold_9:37407736|37427917;hic_scaffold_5:49285975|49333544;hic_scaffold_15:94741915|94832423;hic_scaffold_13:98903715|98926389;hic_scaffold_1:14620286|14679690;hic_scaffold_15:94742371|94842…
novel_miR_152	hic_scaffold_23:9266158|9329753;hic_scaffold_8:79483899|79488560;hic_scaffold_14:29234814|29430977;hic_scaffold_13:98903715|98926389;hic_scaffold_23:9278061|9331229;hic_scaffold_23:9266158|9330769;hic_scaffold_9:8023172|8179015;hic_scaffold_23:9284963|9343894
bdi-miR395n-3p	hic_scaffold_17:56450148|56495928;hic_scaffold_15:66844498|66864468;hic_scaffold_17:56375789|56496101;hic_scaffold_1:6009148|6043525;hic_scaffold_1:19735810|19739587;hic_scaffold_8:11199146|11298238;hic_scaffold_21:13236316|13238657;hic_scaffold_12:13225624|13415097;hic_scaffold_7:63013465|63211397;hic_scaffold_14:29234814|29430977;hic_scaffold_24:64510563|64555999;hic_scaffold_14:89024452|891602…
novel_miR_186	hic_scaffold_3:14428379|14595607;hic_scaffold_13:9160542|9234187;hic_scaffold_16:85795491|85974662;hic_scaffold_2:20586193|20674094;hic_scaffold_9:25698339|25803114;hic_scaffold_8:76179999|76205129;hic_scaffold_5:15387513|15472466;hic_scaffold_2:20597956|20674094
novel_miR_323	hic_scaffold_3:14428379|14595607;hic_scaffold_13:9160542|9234187;hic_scaffold_2:20586193|20674094;hic_scaffold_16:85795491|85974662;hic_scaffold_9:25698339|25803114;hic_scaffold_8:76179999|76205129;hic_scaffold_5:15387513|15472466;hic_scaffold_2:20597956|20674094
novel_miR_129	hic_scaffold_4:3337165|3404658;hic_scaffold_13:48482649|48555288;hic_scaffold_15:89062429|89083066;hic_scaffold_16:119805300|119963466;hic_scaffold_9:8023172|8179015
novel_miR_199	hic_scaffold_8:12409593|12435791;hic_scaffold_8:76179999|76205129;hic_scaffold_3:14428379|14595607;hic_scaffold_13:9160542|9234187;hic_scaffold_2:20586193|20674094;hic_scaffold_16:85795491|85974662;hic_scaffold_9:25698339|25803114;hic_scaffold_5:15387513|15472466;hic_scaffold_2:20597956|20674094
novel_miR_351	hic_scaffold_2:37502917|37644919;hic_scaffold_7:62376269|62459266;hic_scaffold_13:75353795|75410308;hic_scaffold_1:5198910|5319485;hic_scaffold_5:44544095|44564314;hic_scaffold_5:49285975|49333544;hic_scaffold_1:5197002|5316125;hic_scaffold_20:40206907|40340836;hic_scaffold_1:5214082|5339873;hic_scaffold_5:9380499|9512560;hic_scaffold_14:61634806|61704241;hic_scaffold_15:75884098|75993455;hic_sca…
novel_miR_224	hic_scaffold_14:89024452|89160297;hic_scaffold_14:89025563|89079189;hic_scaffold_16:85795491|85974662
novel_miR_206	hic_scaffold_13:97521892|97589247
novel_miR_82	hic_scaffold_14:95022806|95030597;hic_scaffold_3:102316589|102363661;hic_scaffold_8:75036717|75216449;hic_scaffold_14:95023853|95030597
novel_miR_191	hic_scaffold_12:13225624|13415097;hic_scaffold_21:1175521|1176262;hic_scaffold_20:23254158|23427847;hic_scaffold_22:14275523|14364306;hic_scaffold_18:14049892|14115431;hic_scaffold_14:102916402|103016884;hic_scaffold_21:66834258|66903440;hic_scaffold_14:102916402|103081080;hic_scaffold_16:35673982|35727928;hic_scaffold_12:578904|608923;hic_scaffold_12:17285489|17401169;hic_scaffold_4:43206838|433…
novel_miR_118	hic_scaffold_12:17285489|17401169;hic_scaffold_9:8023172|8179015;hic_scaffold_24:33429971|33480370;hic_scaffold_1:14624227|14683567;hic_scaffold_14:103081182|103192808;hic_scaffold_17:92210743|92219556;hic_scaffold_23:71818951|71868127;hic_scaffold_1:14620286|14679690;hic_scaffold_23:62013632|62045082
novel_miR_338	hic_scaffold_9:8023172|8179015;hic_scaffold_14:89024452|89160297;hic_scaffold_15:34573663|34599451;hic_scaffold_14:104185904|104270475;hic_scaffold_14:50280635|50298585;hic_scaffold_2:39410392|39535783;hic_scaffold_12:17285489|17401169;hic_scaffold_4:43206838|43379446;hic_scaffold_14:104185885|104270475;hic_scaffold_20:40206907|40340836;hic_scaffold_24:35250480|35325577;hic_scaffold_11:33282814|3…
novel_miR_252	hic_scaffold_7:62376269|62459266;hic_scaffold_9:8023172|8179015
novel_miR_182	hic_scaffold_14:89024452|89160297;hic_scaffold_8:1274092|1289992;hic_scaffold_10:29749951|29759242;hic_scaffold_23:46602022|46715826;hic_scaffold_3:97849391|97877192;hic_scaffold_7:26277331|26285941;hic_scaffold_18:19203557|19212487;hic_scaffold_11:40945162|40954606;hic_scaffold_14:89025563|89079189;hic_scaffold_7:59761032|59886829;hic_scaffold_8:36903325|37006472;hic_scaffold_10:13196857|13200902
novel_miR_237	hic_scaffold_9:60154695|60183095;hic_scaffold_23:7885775|7950933;hic_scaffold_24:13783058|13875757;hic_scaffold_20:21585829|21647216;hic_scaffold_5:27688322|27746516;hic_scaffold_12:13225624|13415097;hic_scaffold_14:99470491|99475703;hic_scaffold_5:27690381|27748155;hic_scaffold_9:60156874|60183736;hic_scaffold_1:9735348|9859720;hic_scaffold_21:8212087|8240665;hic_scaffold_20:21584094|21645695;hi…
novel_miR_104	hic_scaffold_16:115814723|115967213;hic_scaffold_15:75884098|75993455;hic_scaffold_22:5657725|5715436;hic_scaffold_20:41704926|41732376;hic_scaffold_22:5657725|5728729;hic_scaffold_3:14595680|14700392;hic_scaffold_2:32642188|32758079;hic_scaffold_24:64510563|64555999
novel_miR_292	hic_scaffold_24:14133327|14212284;hic_scaffold_14:98831189|98836383;hic_scaffold_9:58417484|58443437;hic_scaffold_20:23254158|23427847;hic_scaffold_20:23396318|23430193;hic_scaffold_17:81928691|82091726
novel_miR_64	hic_scaffold_16:110844298|110965526;hic_scaffold_13:21306079|21349814;hic_scaffold_7:58471279|58534009;hic_scaffold_11:34765949|34828098;hic_scaffold_11:1548815|1557908;hic_scaffold_17:19791816|19837381;hic_scaffold_14:1161775|1340057;hic_scaffold_7:58470665|58532274;hic_scaffold_7:6063510|6151415;hic_scaffold_16:85795491|85974662;hic_scaffold_7:6063510|6151393;hic_scaffold_11:34765949|34824446;h…
novel_miR_239	hic_scaffold_18:14049892|14115431;hic_scaffold_15:76937039|76965520;hic_scaffold_16:53706460|53723060;hic_scaffold_16:53698504|53723060
novel_miR_171	hic_scaffold_14:102916402|103081080;hic_scaffold_14:103081182|103192808;hic_scaffold_3:178687|267703
novel_miR_81	hic_scaffold_8:79483899|79488560;hic_scaffold_23:10609983|10710655;hic_scaffold_14:29234814|29430977;hic_scaffold_12:3576139|3621386;hic_scaffold_3:101032811|101035996;hic_scaffold_6:41718882|41854680;hic_scaffold_9:8023172|8179015;hic_scaffold_4:41089640|41184402;hic_scaffold_13:130177010|130185434;hic_scaffold_16:85795491|85974662
novel_miR_342	hic_scaffold_11:5027235|5079295;hic_scaffold_15:75884098|75993455;hic_scaffold_23:9266158|9329753;hic_scaffold_17:92210743|92219556;hic_scaffold_18:31017300|31019192;hic_scaffold_23:9284963|9343894;hic_scaffold_13:48482649|48555288;hic_scaffold_3:14595680|14700392;hic_scaffold_3:178687|267703;hic_scaffold_23:9278061|9331229;hic_scaffold_18:37021566|37044791;hic_scaffold_10:13606246|13781809;hic_s…
novel_miR_28	hic_scaffold_2:20586193|20674094;hic_scaffold_3:14428379|14595607
osa-miR2118d	hic_scaffold_8:76179999|76205129;hic_scaffold_23:9784700|9877970;hic_scaffold_10:25692156|25705900;hic_scaffold_7:62376269|62459266
ata-miR156b-3p	hic_scaffold_13:101073117|101145087;hic_scaffold_8:70864512|70868997;hic_scaffold_8:72620373|72675615;hic_scaffold_13:101041098|101132920;hic_scaffold_16:110844298|110965526;hic_scaffold_14:104234758|104270475;hic_scaffold_13:76145126|76322435;hic_scaffold_13:101084127|101152095;hic_scaffold_11:1861031|1865660;hic_scaffold_13:101062053|101140101;hic_scaffold_5:9380499|9512560;hic_scaffold_16:3567…
novel_miR_35	hic_scaffold_3:14428379|14595607;hic_scaffold_11:15772615|15827401;hic_scaffold_10:32456329|32542619;hic_scaffold_4:3337165|3404658;hic_scaffold_15:20764197|20956984;hic_scaffold_1:28928331|28931911;hic_scaffold_11:15783237|15832167;hic_scaffold_23:64597208|64697578;hic_scaffold_15:34573663|34599451;hic_scaffold_16:85795491|85974662;hic_scaffold_14:104185904|104270475;hic_scaffold_14:104185885|10…
novel_miR_273	hic_scaffold_1:5197002|5316125;hic_scaffold_1:5198910|5319485;hic_scaffold_11:33282817|33408069;hic_scaffold_1:5214082|5339873;hic_scaffold_5:9380499|9512560;hic_scaffold_15:20764197|20956984;hic_scaffold_11:33282814|33408069
novel_miR_284	hic_scaffold_23:38447945|38618941
novel_miR_305	hic_scaffold_4:3337165|3377776;hic_scaffold_23:44325026|44360797;hic_scaffold_23:44325926|44363359;hic_scaffold_1:5198910|5319485;hic_scaffold_23:38447945|38618941;hic_scaffold_7:63013465|63211397;hic_scaffold_1:5214082|5339873;hic_scaffold_1:5197002|5316125;hic_scaffold_4:3337165|3404658
bdi-miR395k-5p	hic_scaffold_9:58417484|58443437;hic_scaffold_5:15387513|15472466;hic_scaffold_1:9735348|9859720;hic_scaffold_1:9864777|9967444
novel_miR_352	hic_scaffold_13:754425|769449;hic_scaffold_13:122585169|122703497;hic_scaffold_9:37407736|37427917
novel_miR_41	hic_scaffold_8:75036717|75216449
zma-miR160g-3p	hic_scaffold_6:4811457|4832269;hic_scaffold_16:115814723|115967213;hic_scaffold_13:44212809|44270001;hic_scaffold_3:1412534|1475637;hic_scaffold_13:44212809|44270008;hic_scaffold_9:53835658|53842451;hic_scaffold_6:4811457|4833764
novel_miR_222	hic_scaffold_1:14620286|14679690;hic_scaffold_15:94741915|94832423;hic_scaffold_13:98903715|98926389;hic_scaffold_15:94742371|94842723;hic_scaffold_14:86741683|86766120;hic_scaffold_9:64870544|64968345;hic_scaffold_9:64867472|64964913;hic_scaffold_9:37407736|37427917;hic_scaffold_5:49285975|49333544;hic_scaffold_14:86741683|86766243;hic_scaffold_10:19290612|19325950;hic_scaffold_14:84133363|84151…
novel_miR_68	hic_scaffold_6:18414031|18480939
novel_miR_102	hic_scaffold_14:99470491|99475703;hic_scaffold_5:27690381|27748155;hic_scaffold_1:9735348|9859720;hic_scaffold_9:60156874|60183736;hic_scaffold_21:8212087|8240665;hic_scaffold_20:21584094|21645695;hic_scaffold_16:119786409|119939997;hic_scaffold_2:37502917|37644919;hic_scaffold_23:38447945|38618941;hic_scaffold_8:72620373|72675615;hic_scaffold_9:60154695|60183095;hic_scaffold_23:7885775|7950933;h…
novel_miR_46	hic_scaffold_13:76188672|76365456;hic_scaffold_13:76135177|76315868;hic_scaffold_13:76145126|76322435;hic_scaffold_7:63013465|63211397;hic_scaffold_13:76145126|76188760;hic_scaffold_13:76195085|76365456;hic_scaffold_16:8079740|8152313
novel_miR_293	hic_scaffold_4:48586011|48593177;hic_scaffold_14:29173334|29256443;hic_scaffold_1:13920370|13974244;hic_scaffold_14:13133095|13279301;hic_scaffold_2:32856925|32882190;hic_scaffold_20:40206907|40340836;hic_scaffold_15:34573663|34599451;hic_scaffold_14:89024452|89160297;hic_scaffold_14:84080938|84151489;hic_scaffold_23:44325926|44363359;hic_scaffold_8:11187523|11281467;hic_scaffold_23:10609983|1071…
novel_miR_121	hic_scaffold_2:13889910|13937815;hic_scaffold_2:13889910|13970007;hic_scaffold_12:17285489|17401169
novel_miR_349	hic_scaffold_14:104185904|104270475;hic_scaffold_16:85795491|85974662;hic_scaffold_9:8023172|8179015;hic_scaffold_20:21584094|21645695;hic_scaffold_12:17285489|17401169;hic_scaffold_4:59431405|59529564;hic_scaffold_2:32642188|32758079;hic_scaffold_14:35502416|35511141;hic_scaffold_14:104185885|104270475;hic_scaffold_23:38447945|38618941;hic_scaffold_16:35673982|35727928;hic_scaffold_14:17792378|1…
novel_miR_91	hic_scaffold_23:9284963|9343894;hic_scaffold_3:178687|267703;hic_scaffold_18:5164415|5345945;hic_scaffold_18:5186537|5285617;hic_scaffold_6:41718882|41854680;hic_scaffold_18:5190024|5282194;hic_scaffold_23:9278061|9331229;hic_scaffold_18:5214806|5345945;hic_scaffold_2:39415634|39535783;hic_scaffold_23:9266158|9329753;hic_scaffold_13:48127539|48269765;hic_scaffold_18:5190780|5346223;hic_scaffold_8…
osa-miR160a-5p	hic_scaffold_24:70663360|70685740;hic_scaffold_24:70663360|70678261;hic_scaffold_1:13920370|13976799;hic_scaffold_14:99675648|99730278;hic_scaffold_21:4173990|4260098;hic_scaffold_1:13920370|13974272;hic_scaffold_1:13920370|13974244;hic_scaffold_2:32642188|32758079;hic_scaffold_13:113959751|114034635;hic_scaffold_12:17285489|17401169;hic_scaffold_8:72854602|72998578
novel_miR_311	hic_scaffold_13:9160542|9234187;hic_scaffold_3:14428379|14595607;hic_scaffold_16:115814723|115967213;hic_scaffold_5:15387513|15472466;hic_scaffold_22:45517386|45577527
novel_miR_321	hic_scaffold_1:18109608|18197122;hic_scaffold_10:23801014|23832927;hic_scaffold_4:20322635|20490487;hic_scaffold_2:20597956|20674094;hic_scaffold_8:72854602|72998578;hic_scaffold_2:20586193|20674094;hic_scaffold_2:32642188|32758079;hic_scaffold_13:794627|874867;hic_scaffold_5:49285975|49333544;hic_scaffold_13:44212809|44270001;hic_scaffold_14:29234814|29430977;hic_scaffold_20:23254158|23427847;hi…
novel_miR_335	hic_scaffold_24:58633962|58634621
novel_miR_185	hic_scaffold_18:5190615|5345945;hic_scaffold_23:64597205|64697578;hic_scaffold_18:5190780|5346223;hic_scaffold_8:11244239|11311465;hic_scaffold_18:5164415|5345945;hic_scaffold_15:16813805|16815098;hic_scaffold_23:64597208|64697578;hic_scaffold_23:78212398|78298235;hic_scaffold_18:5276594|5338130;hic_scaffold_18:5214806|5345945
novel_miR_209	hic_scaffold_8:58045614|58208783
zma-miR156l-5p	hic_scaffold_21:8212087|8240665;hic_scaffold_21:14966804|15028479;hic_scaffold_10:13606246|13781809;hic_scaffold_13:45107037|45205575;hic_scaffold_2:20467337|20639586;hic_scaffold_12:50277771|50279184;hic_scaffold_21:14966363|15028277;hic_scaffold_16:80360942|80388941;hic_scaffold_5:15387513|15472466;hic_scaffold_13:135556707|135558286;hic_scaffold_14:99675648|99730278;hic_scaffold_17:99128975|99…
novel_miR_16	hic_scaffold_2:13889910|13970007;hic_scaffold_23:46602022|46715826;hic_scaffold_15:10580482|10583737;hic_scaffold_20:36162607|36228855;hic_scaffold_2:39410392|39535783;hic_scaffold_16:85795491|85974662;hic_scaffold_23:1023616|1026617;hic_scaffold_4:33259185|33278693;hic_scaffold_13:94351813|94403072;hic_scaffold_16:115814723|115967213;hic_scaffold_6:1747015|1784161;hic_scaffold_7:56511791|5665006…
novel_miR_286	hic_scaffold_13:76135177|76315868;hic_scaffold_6:41718882|41854680;hic_scaffold_23:7885775|7950933;hic_scaffold_4:43206848|43379446;hic_scaffold_8:79135395|79175907;hic_scaffold_8:11244239|11311465;hic_scaffold_13:60325954|60462384;hic_scaffold_2:28555297|28674347;hic_scaffold_2:20467337|20639586;hic_scaffold_14:6809242|6910011;hic_scaffold_15:76937039|76965520;hic_scaffold_13:95551863|95637174;h…
novel_miR_170	hic_scaffold_2:37502917|37644919;hic_scaffold_17:56375602|56495928;hic_scaffold_16:53943247|54065851;hic_scaffold_7:56511791|56650062;hic_scaffold_6:35826181|35871771;hic_scaffold_15:94742371|94842723;hic_scaffold_12:13099616|13274520;hic_scaffold_12:14150406|14192202;hic_scaffold_2:39410392|39535783;hic_scaffold_2:32642188|32758079;hic_scaffold_4:43206838|43379446;hic_scaffold_4:59431405|5952956…
novel_miR_44	hic_scaffold_18:14049892|14115431;hic_scaffold_15:4108481|4109229;hic_scaffold_15:10580482|10583737;hic_scaffold_20:36162607|36228855;hic_scaffold_2:39410392|39535783;hic_scaffold_2:39415634|39535783;hic_scaffold_17:81928691|82091726;hic_scaffold_13:94351813|94403072;hic_scaffold_13:94349888|94400499;hic_scaffold_6:1747015|1784161;hic_scaffold_16:115814723|115967213
novel_miR_180	hic_scaffold_21:8212087|8240665;hic_scaffold_24:14133327|14212284
novel_miR_337	hic_scaffold_12:42674217|42774553;hic_scaffold_14:39373207|39383082;hic_scaffold_12:45573403|45626915;hic_scaffold_3:14428379|14595607;hic_scaffold_24:13783058|13875757;hic_scaffold_24:64556119|64682964;hic_scaffold_13:769290|796837;hic_scaffold_20:23254158|23427847;hic_scaffold_23:38066633|38115059;hic_scaffold_15:20764197|20956984;hic_scaffold_18:5190615|5345945;hic_scaffold_12:17285489|1740116…
osa-miR171c-5p	hic_scaffold_15:94808620|94840914;hic_scaffold_24:47234822|47243493;hic_scaffold_12:14150406|14192936;hic_scaffold_12:14150406|14192202;hic_scaffold_10:32456329|32542619;hic_scaffold_15:94808620|94873764
novel_miR_70	hic_scaffold_7:62376269|62459266;hic_scaffold_9:8023172|8179015
novel_miR_17	hic_scaffold_8:72854602|72998578;hic_scaffold_3:102316589|102363661;hic_scaffold_18:5164415|5345945;hic_scaffold_5:9575733|9597058;hic_scaffold_18:5214806|5345945;hic_scaffold_24:7925070|7979674;hic_scaffold_18:5276594|5338130;hic_scaffold_5:9975705|10039075;hic_scaffold_2:9368659|9393229;hic_scaffold_1:14620286|14679690;hic_scaffold_2:9895804|9901462;hic_scaffold_18:5190615|5345945;hic_scaffold_…
novel_miR_13	hic_scaffold_7:58469131|58536143;hic_scaffold_7:58470665|58532274;hic_scaffold_23:10049773|10061972;hic_scaffold_7:58471279|58534009
novel_miR_109	hic_scaffold_8:75036717|75216449;hic_scaffold_24:8991041|9093602;hic_scaffold_15:49986761|50008069;hic_scaffold_24:61010562|61037491;hic_scaffold_10:32456329|32542619;hic_scaffold_1:9735348|9859720
novel_miR_163	hic_scaffold_17:9258299|9309911;hic_scaffold_17:9258299|9288621;hic_scaffold_3:3916516|3956419
novel_miR_214	hic_scaffold_9:8023172|8179015;hic_scaffold_8:58045614|58208783;hic_scaffold_13:45915634|45949788;hic_scaffold_5:48768767|48770305;hic_scaffold_4:20322635|20490487;hic_scaffold_23:78212398|78298235
novel_miR_83	hic_scaffold_4:3337165|3377776;hic_scaffold_23:44325026|44360797;hic_scaffold_23:44325926|44363359;hic_scaffold_1:5198910|5319485;hic_scaffold_7:63013465|63211397;hic_scaffold_23:38447945|38618941;hic_scaffold_1:5214082|5339873;hic_scaffold_1:5197002|5316125;hic_scaffold_4:3337165|3404658
novel_miR_345	hic_scaffold_3:14428379|14595607;hic_scaffold_13:9160542|9234187;hic_scaffold_16:85795491|85974662;hic_scaffold_2:20586193|20674094;hic_scaffold_9:25698339|25803114;hic_scaffold_8:76179999|76205129;hic_scaffold_5:15387513|15472466;hic_scaffold_2:20597956|20674094
novel_miR_244	hic_scaffold_2:20467337|20639586;hic_scaffold_2:28555297|28674347;hic_scaffold_15:76937039|76965520;hic_scaffold_14:6809242|6910011;hic_scaffold_22:869207|935139;hic_scaffold_13:95551863|95637174;hic_scaffold_4:43206824|43379446;hic_scaffold_16:115814723|115967213;hic_scaffold_4:43206848|43379446;hic_scaffold_13:76135177|76315868;hic_scaffold_23:7885775|7950933;hic_scaffold_6:41718882|41854680;hi…
novel_miR_288	hic_scaffold_4:8007684|8042308
novel_miR_76	hic_scaffold_13:95562770|95637174;hic_scaffold_14:61634806|61704241;hic_scaffold_13:95551863|95637174
novel_miR_113	hic_scaffold_13:94351813|94403072;hic_scaffold_13:94349888|94400499
novel_miR_164	hic_scaffold_2:37502917|37644919;hic_scaffold_8:11196658|11282980;hic_scaffold_17:56375602|56495928;hic_scaffold_13:76195085|76365456;hic_scaffold_10:13713403|13781809;hic_scaffold_8:11187523|11281467;hic_scaffold_4:20322635|20490487;hic_scaffold_8:11199146|11298238;hic_scaffold_14:61634806|61704241;hic_scaffold_13:76188672|76365456;hic_scaffold_17:56375789|56496101;hic_scaffold_4:41089640|411844…
novel_miR_63	hic_scaffold_23:64597205|64697578;hic_scaffold_7:56511791|56650062;hic_scaffold_17:15779065|15864957;hic_scaffold_6:42222631|42304317;hic_scaffold_16:35673982|35727928;hic_scaffold_14:17792378|17855228;hic_scaffold_23:38447945|38618941;hic_scaffold_7:62376269|62459266;hic_scaffold_12:10604753|10683518;hic_scaffold_22:5657725|5715436;hic_scaffold_12:13099616|13274520;hic_scaffold_2:20597956|206740…
novel_miR_160	hic_scaffold_14:29234814|29430977;hic_scaffold_7:59761032|59886829;hic_scaffold_13:98903715|98926389;hic_scaffold_8:79483899|79488560;hic_scaffold_7:59848393|59884894;hic_scaffold_10:13713403|13781809;hic_scaffold_18:5161122|5207671;hic_scaffold_9:8023172|8179015;hic_scaffold_10:13606246|13781809
novel_miR_94	hic_scaffold_18:14049892|14115431;hic_scaffold_4:3337165|3404658;hic_scaffold_16:119916087|119934043;hic_scaffold_9:25698339|25803114;hic_scaffold_16:119805300|119963466;hic_scaffold_3:14595680|14700392;hic_scaffold_4:3337165|3377776;hic_scaffold_3:72754223|72824621;hic_scaffold_12:13099616|13274520;hic_scaffold_6:35826181|35871771;hic_scaffold_1:18109608|18197122
novel_miR_296	hic_scaffold_18:14049892|14115431;hic_scaffold_3:63611695|63630733;hic_scaffold_3:63522556|63630733
novel_miR_227	hic_scaffold_3:14428379|14595607;hic_scaffold_3:63522556|63630733;hic_scaffold_13:48482649|48555288;hic_scaffold_3:14595680|14700392;hic_scaffold_10:13606246|13781809;hic_scaffold_4:3337165|3404658;hic_scaffold_16:110844298|110965526;hic_scaffold_2:10231750|10410828;hic_scaffold_21:15220797|15249464;hic_scaffold_4:3337165|3377776;hic_scaffold_4:41945835|41978331;hic_scaffold_14:89024452|89160297;…
novel_miR_194	hic_scaffold_20:21584094|21645695;hic_scaffold_4:29963806|29970424;hic_scaffold_2:20586193|20674094;hic_scaffold_24:64556119|64562495;hic_scaffold_24:7925070|7979674;hic_scaffold_10:19290612|19325950;hic_scaffold_24:7925070|7961126;hic_scaffold_16:119786409|119939997;hic_scaffold_24:43865008|44028263;hic_scaffold_2:20597956|20674094;hic_scaffold_5:15831195|15860685;hic_scaffold_4:41089640|4118440…
novel_miR_344	hic_scaffold_8:58045614|58208783
novel_miR_31	hic_scaffold_17:56375602|56495928;hic_scaffold_22:45517386|45577527;hic_scaffold_17:56375789|56496101
novel_miR_65	hic_scaffold_1:13920370|13974272;hic_scaffold_14:6809242|6910011;hic_scaffold_8:75551526|75608671;hic_scaffold_20:46382384|46427118;hic_scaffold_1:13920370|13976799;hic_scaffold_13:95551863|95637174;hic_scaffold_12:44192513|44292188;hic_scaffold_8:36903325|37006472;hic_scaffold_16:115814723|115967213;hic_scaffold_13:21306079|21349814;hic_scaffold_24:43813546|43842099;hic_scaffold_4:43206824|43379…
novel_miR_108	hic_scaffold_13:45107037|45205575
novel_miR_101	hic_scaffold_23:9266158|9330769;hic_scaffold_23:9278061|9331229;hic_scaffold_23:9284963|9343894;hic_scaffold_9:8023172|8179015;hic_scaffold_23:9266158|9329753;hic_scaffold_8:79483899|79488560;hic_scaffold_13:98903715|98926389;hic_scaffold_14:29234814|29430977
novel_miR_9	hic_scaffold_16:81061835|81066513;hic_scaffold_13:45107037|45205575
osa-miR171b	hic_scaffold_24:20226386|20407154;hic_scaffold_14:103081182|103192808;hic_scaffold_1:9864777|9967444
novel_miR_341	hic_scaffold_13:98903715|98926389;hic_scaffold_7:59761032|59886829;hic_scaffold_14:29234814|29430977;hic_scaffold_10:13713403|13781809;hic_scaffold_7:59848393|59884894;hic_scaffold_18:5161122|5207671;hic_scaffold_8:79483899|79488560;hic_scaffold_9:8023172|8179015;hic_scaffold_10:13606246|13781809
novel_miR_318	hic_scaffold_14:86741683|86766120;hic_scaffold_13:105818942|105943267;hic_scaffold_14:86741683|86766243
zma-miR168b-3p	hic_scaffold_8:11244239|11311465;hic_scaffold_14:5334244|5487669;hic_scaffold_20:40206907|40340836;hic_scaffold_13:45107037|45205575;hic_scaffold_12:17285489|17401169
sbi-miR171k	hic_scaffold_24:20226386|20407154;hic_scaffold_1:9864777|9967444;hic_scaffold_14:103081182|103192808
novel_miR_100	hic_scaffold_2:37502917|37644919;hic_scaffold_23:44325926|44363359;hic_scaffold_23:44325026|44360797;hic_scaffold_13:113959751|114034635
novel_miR_75	hic_scaffold_8:75551526|75608671;hic_scaffold_22:5657725|5728729;hic_scaffold_22:5657725|5715436
novel_miR_248	hic_scaffold_10:13606246|13781809
novel_miR_205	hic_scaffold_23:78212398|78298235;hic_scaffold_9:8023172|8179015;hic_scaffold_3:14595680|14700392;hic_scaffold_7:62376269|62459266
novel_miR_19	hic_scaffold_3:14428379|14595607;hic_scaffold_16:115814723|115967213;hic_scaffold_13:9160542|9234187;hic_scaffold_22:45517386|45577527;hic_scaffold_5:15387513|15472466
novel_miR_280	hic_scaffold_4:41945835|41978331;hic_scaffold_4:20322635|20490487;hic_scaffold_6:1747015|1784161;hic_scaffold_23:38447945|38618941
novel_miR_201	hic_scaffold_5:15387513|15472466;hic_scaffold_17:56375789|56496101;hic_scaffold_8:72620373|72675615;hic_scaffold_14:104185909|104251559;hic_scaffold_17:56375602|56495928;hic_scaffold_14:104185885|104270475;hic_scaffold_13:9160542|9234187;hic_scaffold_9:25698339|25803114;hic_scaffold_14:104185904|104270475
novel_miR_254	hic_scaffold_20:23254158|23427847;hic_scaffold_20:23396318|23430193;hic_scaffold_24:14133327|14212284;hic_scaffold_14:98831189|98836383;hic_scaffold_17:81928691|82091726
osa-miR395n	hic_scaffold_1:19735810|19739587;hic_scaffold_24:64510563|64555999;hic_scaffold_14:89024452|89160297;hic_scaffold_14:29234814|29430977;hic_scaffold_12:13225624|13415097
novel_miR_57	hic_scaffold_18:5164415|5345945;hic_scaffold_18:5190615|5345945;hic_scaffold_23:38447945|38618941;hic_scaffold_18:5190780|5346223;hic_scaffold_18:5276594|5338130;hic_scaffold_5:15387513|15472466;hic_scaffold_18:5214806|5345945
novel_miR_174	hic_scaffold_14:89025563|89079189;hic_scaffold_14:89024452|89160297;hic_scaffold_16:85795491|85974662
novel_miR_47	hic_scaffold_4:46359285|46380110;hic_scaffold_12:17285489|17401169;hic_scaffold_22:5657725|5728729;hic_scaffold_3:14428379|14595607;hic_scaffold_12:13133406|13184899;hic_scaffold_14:6809242|6910011;hic_scaffold_22:5657725|5715436;hic_scaffold_12:13133406|13180861;hic_scaffold_13:130445396|130482130;hic_scaffold_8:58045614|58208783;hic_scaffold_12:13132308|13184899;hic_scaffold_23:10609983|1071065…
novel_miR_162	hic_scaffold_13:94349888|94400499;hic_scaffold_17:81928691|82091726;hic_scaffold_2:39415634|39535783;hic_scaffold_20:23254158|23427847;hic_scaffold_15:4108481|4109229;hic_scaffold_15:94808620|94873764;hic_scaffold_18:14049892|14115431;hic_scaffold_6:27909739|27978827;hic_scaffold_23:1024676|1026617;hic_scaffold_4:33272344|33278693;hic_scaffold_13:94351813|94403072;hic_scaffold_4:33259185|33278693…
novel_miR_52	hic_scaffold_18:5276594|5338130;hic_scaffold_13:6974398|7038150;hic_scaffold_15:94808620|94873764;hic_scaffold_24:43847394|44009295;hic_scaffold_3:14595680|14700392;hic_scaffold_3:178687|267703;hic_scaffold_3:70011152|70012424;hic_scaffold_20:23396318|23430193;hic_scaffold_22:866592|933786;hic_scaffold_10:6113945|6122909;hic_scaffold_4:3337165|3377776;hic_scaffold_13:122585169|122703497;hic_scaff…
novel_miR_246	hic_scaffold_13:101084127|101152095;hic_scaffold_23:38447945|38618941
novel_miR_130	hic_scaffold_3:1532231|1645772;hic_scaffold_14:81674493|81686835;hic_scaffold_6:27909739|27978827;hic_scaffold_22:14275523|14364306;hic_scaffold_11:34765949|34824446;hic_scaffold_23:64597208|64697578;hic_scaffold_3:1412534|1475637;hic_scaffold_16:53941853|54065505;hic_scaffold_14:5334244|5487669;hic_scaffold_16:53943247|54065851;hic_scaffold_23:64597205|64697578;hic_scaffold_24:8991041|9093602;hi…
novel_miR_53	hic_scaffold_22:45517386|45577527;hic_scaffold_13:76188672|76365456;hic_scaffold_14:53020465|53059112;hic_scaffold_17:81928691|82091726;hic_scaffold_8:65350445|65396576;hic_scaffold_14:103081182|103192808;hic_scaffold_16:110844298|110965526;hic_scaffold_4:3337165|3404658;hic_scaffold_12:42674217|42774553;hic_scaffold_14:102916402|103016884;hic_scaffold_13:48482649|48555288;hic_scaffold_3:14428379…
osa-miR171c-3p	hic_scaffold_24:20226386|20407154;hic_scaffold_14:103081182|103192808;hic_scaffold_1:9864777|9967444
novel_miR_200	hic_scaffold_16:119805300|119963466;hic_scaffold_18:5164415|5345945;hic_scaffold_16:119916087|119934043;hic_scaffold_14:29234814|29430977;hic_scaffold_10:24932780|24945795;hic_scaffold_18:5161122|5207671;hic_scaffold_24:11308530|11329440
novel_miR_175	hic_scaffold_16:115814723|115967213;hic_scaffold_23:38447945|38618941;hic_scaffold_12:3576139|3621386;hic_scaffold_14:103081182|103192808;hic_scaffold_22:3876919|3942899;hic_scaffold_20:46381295|46429434;hic_scaffold_13:95551863|95637174;hic_scaffold_22:3867996|3942360;hic_scaffold_11:36490107|36536681;hic_scaffold_20:46382384|46427118;hic_scaffold_13:95562770|95637174;hic_scaffold_20:46383788|46…
zma-miR160g-5p	hic_scaffold_24:70663360|70678261;hic_scaffold_24:70663360|70685740;hic_scaffold_1:13920370|13976799;hic_scaffold_14:99675648|99730278;hic_scaffold_1:13920370|13974272;hic_scaffold_21:4173990|4260098;hic_scaffold_13:113959751|114034635;hic_scaffold_12:17285489|17401169;hic_scaffold_1:13920370|13974244;hic_scaffold_2:32642188|32758079;hic_scaffold_8:72854602|72998578
novel_miR_54	hic_scaffold_10:24932780|24945795;hic_scaffold_12:42844332|42853506;hic_scaffold_2:32642188|32758079;hic_scaffold_13:95562770|95637174;hic_scaffold_16:119786409|119939997;hic_scaffold_13:95551863|95637174;hic_scaffold_13:101073117|101145087;hic_scaffold_13:101062053|101140101;hic_scaffold_7:62376269|62459266;hic_scaffold_13:101084127|101152095;hic_scaffold_17:15779065|15864957;hic_scaffold_22:549…
novel_miR_332	hic_scaffold_9:8023172|8179015;hic_scaffold_7:62376269|62459266
novel_miR_356	hic_scaffold_6:35826181|35871771;hic_scaffold_1:18109608|18197122;hic_scaffold_12:13099616|13274520;hic_scaffold_4:3337165|3377776;hic_scaffold_3:72754223|72824621;hic_scaffold_3:14595680|14700392;hic_scaffold_16:119805300|119963466;hic_scaffold_9:25698339|25803114;hic_scaffold_16:119916087|119934043;hic_scaffold_4:3337165|3404658;hic_scaffold_18:14049892|14115431
bdi-miR2275c	hic_scaffold_6:57457142|57465349;hic_scaffold_17:81928691|82091726;hic_scaffold_4:20322635|20490487;hic_scaffold_12:42844332|42853506
novel_miR_223	hic_scaffold_17:11455223|11460260;hic_scaffold_3:86694812|86698479;hic_scaffold_17:11455086|11460260
novel_miR_153	hic_scaffold_13:45107037|45205575
novel_miR_73	hic_scaffold_9:53835658|53842451;hic_scaffold_1:28931726|28933667;hic_scaffold_3:178687|267703
osa-miR399k	hic_scaffold_13:136976905|136980554;hic_scaffold_13:95551863|95637174;hic_scaffold_13:75353795|75410308;hic_scaffold_4:43206824|43379446;hic_scaffold_4:43206838|43379446;hic_scaffold_4:43206848|43379446;hic_scaffold_5:9975705|10039075;hic_scaffold_21:64038053|64041430;hic_scaffold_13:95562770|95637174
novel_miR_350	hic_scaffold_13:9160542|9234187;hic_scaffold_3:14428379|14595607;hic_scaffold_9:25698339|25803114;hic_scaffold_16:85795491|85974662;hic_scaffold_8:76179999|76205129;hic_scaffold_20:40206907|40340836;hic_scaffold_5:15387513|15472466;hic_scaffold_22:45517386|45577527
novel_miR_145	hic_scaffold_14:104234758|104270475;hic_scaffold_13:60325954|60462384;hic_scaffold_8:11244239|11311465;hic_scaffold_8:79135395|79175907;hic_scaffold_11:33282817|33408069;hic_scaffold_10:13606246|13781809;hic_scaffold_6:41718882|41854680;hic_scaffold_20:46383788|46429168;hic_scaffold_13:21306079|21349814;hic_scaffold_16:115814723|115967213;hic_scaffold_22:57552260|57589129;hic_scaffold_12:44192513…
novel_miR_173	hic_scaffold_13:130445396|130482130;hic_scaffold_15:89062429|89083066;hic_scaffold_16:11814384|11858887;hic_scaffold_13:95551863|95637174;hic_scaffold_13:95562770|95637174;hic_scaffold_9:8023172|8179015;hic_scaffold_16:53706460|53723060;hic_scaffold_14:13133095|13279301;hic_scaffold_24:11308530|11329440;hic_scaffold_16:110844298|110965526;hic_scaffold_16:53698504|53723060;hic_scaffold_14:61634806…
novel_miR_135	hic_scaffold_5:9975705|10039075
novel_miR_139	hic_scaffold_14:104185904|104270475;hic_scaffold_14:50280635|50298585;hic_scaffold_9:8023172|8179015;hic_scaffold_4:59431405|59529564;hic_scaffold_14:104185885|104270475;hic_scaffold_14:35502416|35511141;hic_scaffold_23:38447945|38618941;hic_scaffold_17:15779065|15864957;hic_scaffold_7:56511791|56650062;hic_scaffold_11:33282814|33408069;hic_scaffold_23:64597205|64697578;hic_scaffold_12:13099616|1…
novel_miR_18	hic_scaffold_4:26661526|26726768;hic_scaffold_14:5333420|5388680;hic_scaffold_12:13132308|13184899;hic_scaffold_2:37502917|37644919;hic_scaffold_23:10609983|10710655;hic_scaffold_8:11187523|11281467;hic_scaffold_16:119786409|119939997;hic_scaffold_23:44325926|44363359;hic_scaffold_14:84080938|84151489;hic_scaffold_16:80360942|80388941;hic_scaffold_2:39410392|39535783;hic_scaffold_13:9160542|92341…
novel_miR_290	hic_scaffold_13:45107037|45205575
novel_miR_303	hic_scaffold_7:56408546|56511634;hic_scaffold_14:29234814|29430977;hic_scaffold_14:104234758|104270475;hic_scaffold_11:33282817|33408069;hic_scaffold_8:11244239|11311465;hic_scaffold_15:66844498|66864468;hic_scaffold_20:46383788|46429168;hic_scaffold_10:13606246|13781809;hic_scaffold_17:56444700|56485773;hic_scaffold_16:115814723|115967213;hic_scaffold_1:13920370|13976799;hic_scaffold_12:44192513…
novel_miR_190	hic_scaffold_9:8023172|8179015;hic_scaffold_10:13606246|13781809;hic_scaffold_13:98903715|98926389;hic_scaffold_7:59761032|59886829;hic_scaffold_14:29234814|29430977;hic_scaffold_18:5161122|5207671;hic_scaffold_7:59848393|59884894;hic_scaffold_10:13713403|13781809;hic_scaffold_8:79483899|79488560
bdi-miR171a	hic_scaffold_21:66307988|66320238
novel_miR_219	hic_scaffold_4:8007684|8042308
novel_miR_232	hic_scaffold_18:5276594|5338130;hic_scaffold_18:5190780|5346223;hic_scaffold_18:5214806|5345945;hic_scaffold_6:18414031|18480939;hic_scaffold_18:5190615|5345945;hic_scaffold_18:5164415|5345945
novel_miR_45	hic_scaffold_17:46966036|47065529;hic_scaffold_8:11196658|11282980;hic_scaffold_16:8079740|8152313;hic_scaffold_8:76179999|76205129;hic_scaffold_21:66832571|66901859;hic_scaffold_13:95562770|95637174;hic_scaffold_17:91295279|91335544;hic_scaffold_22:3867996|3942360;hic_scaffold_4:3337165|3377776;hic_scaffold_4:41945835|41978331;hic_scaffold_2:10231750|10410828;hic_scaffold_8:11199146|11298238;hic…
novel_miR_301	hic_scaffold_17:56450335|56496101;hic_scaffold_14:84080938|84151489;hic_scaffold_4:20322635|20490487;hic_scaffold_8:11187523|11281467;hic_scaffold_23:64597205|64697578;hic_scaffold_16:35673982|35727928;hic_scaffold_17:56375602|56495928;hic_scaffold_2:37502917|37644919;hic_scaffold_20:40206907|40340836;hic_scaffold_24:35250480|35325577;hic_scaffold_9:8023172|8179015;hic_scaffold_23:64597208|646975…
novel_miR_89	hic_scaffold_13:76195085|76365456;hic_scaffold_12:3576139|3621386;hic_scaffold_13:95562770|95637174;hic_scaffold_1:9735348|9859720;hic_scaffold_13:113959751|114034635;hic_scaffold_5:20756669|20791676;hic_scaffold_23:10612028|10712565;hic_scaffold_8:11199146|11298238;hic_scaffold_2:39415634|39535783;hic_scaffold_22:866592|933786;hic_scaffold_17:56375789|56496101;hic_scaffold_22:3867996|3942360;hic…
osa-miR156e	hic_scaffold_14:99675648|99730278;hic_scaffold_17:99128975|99131095;hic_scaffold_21:14966804|15028484;hic_scaffold_2:10231750|10410828;hic_scaffold_6:23540810|23715448;hic_scaffold_5:15387513|15472466;hic_scaffold_13:135556707|135558286;hic_scaffold_16:80360942|80388941;hic_scaffold_21:14966363|15028277;hic_scaffold_12:50277771|50279184;hic_scaffold_10:13606246|13781809;hic_scaffold_2:20467337|20…
novel_miR_84	hic_scaffold_10:6316358|6324481;hic_scaffold_14:89024452|89160297;hic_scaffold_5:44429171|44488440;hic_scaffold_12:45573403|45626915;hic_scaffold_24:43847394|44009295;hic_scaffold_11:33282814|33408069;hic_scaffold_23:38447945|38618941;hic_scaffold_11:33282817|33408069;hic_scaffold_20:25868440|25891710
novel_miR_257	hic_scaffold_13:60325954|60462384;hic_scaffold_10:25692156|25705900
novel_miR_302	hic_scaffold_5:9975705|10039075;hic_scaffold_20:21585829|21647216;hic_scaffold_4:29932778|29970424;hic_scaffold_8:36903325|37006472;hic_scaffold_20:21584094|21645695;hic_scaffold_7:56408546|56511634
novel_miR_78	hic_scaffold_9:8023172|8179015;hic_scaffold_7:62376269|62459266
novel_miR_158	hic_scaffold_5:15387513|15472466;hic_scaffold_2:20597956|20674094;hic_scaffold_8:76179999|76205129;hic_scaffold_3:14428379|14595607;hic_scaffold_13:9160542|9234187;hic_scaffold_2:20586193|20674094;hic_scaffold_16:85795491|85974662;hic_scaffold_9:25698339|25803114
novel_miR_317	hic_scaffold_1:9864777|9967444;hic_scaffold_24:39586235|39600451;hic_scaffold_14:99675648|99730278;hic_scaffold_1:14191550|14332720;hic_scaffold_17:38995444|39013818;hic_scaffold_13:97521892|97589247;hic_scaffold_16:115814723|115967213
sbi-miR171h	hic_scaffold_14:13133095|13279301;hic_scaffold_8:75036717|75216449;hic_scaffold_21:66307988|66320238
sbi-miR156h	hic_scaffold_2:20467337|20639586;hic_scaffold_13:45107037|45205575;hic_scaffold_10:13606246|13781809;hic_scaffold_21:14966804|15028479;hic_scaffold_21:8212087|8240665;hic_scaffold_16:80360942|80388941;hic_scaffold_12:50277771|50279184;hic_scaffold_21:14966363|15028277;hic_scaffold_13:135556707|135558286;hic_scaffold_5:15387513|15472466;hic_scaffold_6:23540810|23715448;hic_scaffold_17:99128975|991…
novel_miR_60	hic_scaffold_15:94742371|94842723;hic_scaffold_8:36903325|37006472;hic_scaffold_5:15387513|15472466;hic_scaffold_13:122585169|122703497;hic_scaffold_15:94741915|94832423;hic_scaffold_22:2917080|2972686;hic_scaffold_23:64597205|64697578;hic_scaffold_21:4173990|4260098;hic_scaffold_6:27909739|27978827;hic_scaffold_8:72854602|72998578;hic_scaffold_23:64597208|64697578
novel_miR_354	hic_scaffold_18:5164415|5345945;hic_scaffold_16:119805300|119963466;hic_scaffold_14:29234814|29430977;hic_scaffold_16:119916087|119934043;hic_scaffold_10:24932780|24945795;hic_scaffold_24:11308530|11329440;hic_scaffold_18:5161122|5207671
novel_miR_6	hic_scaffold_14:104185885|104270475;hic_scaffold_14:29173334|29256443;hic_scaffold_14:104185904|104270475;hic_scaffold_9:25698339|25803114;hic_scaffold_14:104185909|104251559;hic_scaffold_8:72620373|72675615
novel_miR_269	hic_scaffold_4:20322635|20490487;hic_scaffold_8:10932016|10935889
novel_miR_27	hic_scaffold_22:5657725|5728729;hic_scaffold_3:14595680|14700392;hic_scaffold_17:56450148|56495928;hic_scaffold_8:11199146|11298238;hic_scaffold_2:10231750|10410828;hic_scaffold_4:41945835|41978331;hic_scaffold_22:866592|933786;hic_scaffold_17:56375789|56496101;hic_scaffold_16:53941853|54065505;hic_scaffold_1:9735348|9859720;hic_scaffold_23:10612028|10712565;hic_scaffold_8:72620373|72675615;hic_s…
novel_miR_270	hic_scaffold_7:62376269|62459266;hic_scaffold_13:75353795|75410308;hic_scaffold_16:115814723|115967213;hic_scaffold_10:23801014|23832927;hic_scaffold_1:5198910|5319485;hic_scaffold_16:85795491|85974662;hic_scaffold_1:5197002|5316125;hic_scaffold_20:40206907|40340836;hic_scaffold_5:49285975|49333544;hic_scaffold_12:17285489|17401169;hic_scaffold_21:8212087|8240665;hic_scaffold_5:9380499|9512560;hi…
novel_miR_155	hic_scaffold_9:8023172|8179015;hic_scaffold_22:5657725|5728729;hic_scaffold_15:66844498|66864468;hic_scaffold_24:33429971|33480370;hic_scaffold_13:45915634|45949788;hic_scaffold_23:78212398|78298235;hic_scaffold_13:45710777|45750226;hic_scaffold_8:58045614|58208783;hic_scaffold_4:20322635|20490487;hic_scaffold_22:5657725|5715436
osa-miR5079b	hic_scaffold_13:21306079|21349814;hic_scaffold_13:136976905|136980554;hic_scaffold_12:1321744|1323531;hic_scaffold_1:5198910|5319485;hic_scaffold_16:85795491|85974662;hic_scaffold_1:14624227|14683567;hic_scaffold_4:62229072|62267110;hic_scaffold_1:5197002|5316125;hic_scaffold_23:7885775|7950933
novel_miR_202	hic_scaffold_5:15387513|15472466;hic_scaffold_2:20597956|20674094;hic_scaffold_16:115814723|115967213;hic_scaffold_8:76179999|76205129;hic_scaffold_8:72854602|72998578;hic_scaffold_13:9160542|9234187;hic_scaffold_3:14428379|14595607;hic_scaffold_9:25698339|25803114;hic_scaffold_2:20586193|20674094;hic_scaffold_16:85795491|85974662
novel_miR_326	hic_scaffold_22:869207|935139;hic_scaffold_12:44192513|44292188;hic_scaffold_23:71818951|71868127;hic_scaffold_24:43813546|43842099;hic_scaffold_16:115814723|115967213;hic_scaffold_24:8991041|9093602;hic_scaffold_5:49285975|49333544;hic_scaffold_20:46382384|46427118;hic_scaffold_5:54500941|54513056;hic_scaffold_8:75551526|75608671;hic_scaffold_22:57564203|57590541;hic_scaffold_17:38995444|3901381…
novel_miR_66	hic_scaffold_17:81928691|82091726;hic_scaffold_20:23396318|23430193;hic_scaffold_20:23254158|23427847;hic_scaffold_14:98831189|98836383;hic_scaffold_24:14133327|14212284
novel_miR_271	hic_scaffold_21:8212087|8240665;hic_scaffold_2:32642188|32758079;hic_scaffold_12:42844332|42853506;hic_scaffold_10:24932780|24945795;hic_scaffold_14:89024452|89160297;hic_scaffold_16:119786409|119939997;hic_scaffold_13:101041098|101132920;hic_scaffold_22:54965334|54968201;hic_scaffold_11:33282814|33408069;hic_scaffold_7:62376269|62459266;hic_scaffold_17:15779065|15864957;hic_scaffold_23:7885775|7…
novel_miR_230	hic_scaffold_16:85795491|85974662;hic_scaffold_17:79804101|79806464;hic_scaffold_13:794627|874867;hic_scaffold_3:97849391|97877192;hic_scaffold_12:17285489|17401169;hic_scaffold_13:794627|798721;hic_scaffold_17:79804101|79807239;hic_scaffold_13:794627|827802;hic_scaffold_13:794627|799379;hic_scaffold_11:1548815|1557908;hic_scaffold_13:122585169|122703497
osa-miR156i	hic_scaffold_5:15387513|15472466;hic_scaffold_13:135556707|135558286;hic_scaffold_2:10231750|10410828;hic_scaffold_17:99128975|99131095;hic_scaffold_14:99675648|99730278;hic_scaffold_21:14966804|15028484;hic_scaffold_6:23540810|23715448;hic_scaffold_21:14966804|15028479;hic_scaffold_21:8212087|8240665;hic_scaffold_10:13606246|13781809;hic_scaffold_13:45107037|45205575;hic_scaffold_2:20467337|2063…
novel_miR_33	hic_scaffold_13:94349888|94400499;hic_scaffold_13:94351813|94403072
novel_miR_203	hic_scaffold_24:14133327|14212284;hic_scaffold_7:63013465|63211397
novel_miR_225	hic_scaffold_4:43206838|43379446;hic_scaffold_21:8212087|8240665;hic_scaffold_5:15387513|15472466;hic_scaffold_4:43206848|43379446;hic_scaffold_12:50277771|50279184;hic_scaffold_4:43206824|43379446;hic_scaffold_16:80360942|80388941
novel_miR_30	hic_scaffold_6:41718882|41854680;hic_scaffold_20:46383788|46429168;hic_scaffold_15:94808620|94873764;hic_scaffold_12:14150406|14192936;hic_scaffold_4:43206848|43379446;hic_scaffold_10:13606246|13781809;hic_scaffold_2:39415634|39535783;hic_scaffold_13:122585169|122703497;hic_scaffold_17:56375789|56496101;hic_scaffold_14:29234814|29430977;hic_scaffold_8:58045614|58208783;hic_scaffold_1:9735348|9859…
novel_miR_43	hic_scaffold_14:89024452|89160297;hic_scaffold_1:14620286|14679690;hic_scaffold_16:35673982|35727928
novel_miR_20	hic_scaffold_16:119786409|119939997;hic_scaffold_1:3261873|3282327;hic_scaffold_23:38447945|38618941;hic_scaffold_8:72854602|72998578;hic_scaffold_8:72620373|72675615
novel_miR_312	hic_scaffold_3:14428379|14595607;hic_scaffold_3:14595680|14700392;hic_scaffold_3:63522556|63630733;hic_scaffold_13:48482649|48555288;hic_scaffold_4:3337165|3404658;hic_scaffold_10:13606246|13781809;hic_scaffold_16:110844298|110965526;hic_scaffold_21:15220797|15249464;hic_scaffold_2:10231750|10410828;hic_scaffold_4:41945835|41978331;hic_scaffold_4:3337165|3377776;hic_scaffold_14:89024452|89160297;…
novel_miR_294	hic_scaffold_23:1024676|1026617;hic_scaffold_18:14049892|14115431;hic_scaffold_15:94808620|94873764;hic_scaffold_6:27909739|27978827;hic_scaffold_15:4108481|4109229;hic_scaffold_4:33272344|33278693;hic_scaffold_2:39415634|39535783;hic_scaffold_17:81928691|82091726;hic_scaffold_13:94349888|94400499;hic_scaffold_20:23254158|23427847;hic_scaffold_2:13889910|13970007;hic_scaffold_23:46602022|46715826…
bdi-miR395h-3p	hic_scaffold_17:56450148|56495928;hic_scaffold_15:66844498|66864468;hic_scaffold_1:19735810|19739587;hic_scaffold_1:6009148|6043525;hic_scaffold_17:56375789|56496101;hic_scaffold_14:29234814|29430977;hic_scaffold_21:13236316|13238657;hic_scaffold_8:11199146|11298238;hic_scaffold_12:13225624|13415097;hic_scaffold_7:63013465|63211397;hic_scaffold_24:64510563|64555999;hic_scaffold_14:89024452|891602…
novel_miR_329	hic_scaffold_15:75884098|75993455;hic_scaffold_9:8023172|8179015;hic_scaffold_14:29234814|29430977
novel_miR_146	hic_scaffold_13:794627|827802;hic_scaffold_18:5164415|5345945;hic_scaffold_13:794627|874867;hic_scaffold_18:5161122|5207671
novel_miR_327	hic_scaffold_1:5214082|5339873;hic_scaffold_1:14191550|14332720;hic_scaffold_7:44102639|44107038;hic_scaffold_7:52011393|52049407;hic_scaffold_22:1077570|1201735;hic_scaffold_13:48482649|48555288;hic_scaffold_14:1166205|1360560;hic_scaffold_14:1161775|1340057;hic_scaffold_8:72854602|72998578;hic_scaffold_6:19409081|19436919;hic_scaffold_14:1165751|1360560
novel_miR_24	hic_scaffold_17:56375602|56495928;hic_scaffold_16:115814723|115967213;hic_scaffold_22:45517386|45577527;hic_scaffold_17:56375789|56496101;hic_scaffold_8:76179999|76205129;hic_scaffold_22:1077570|1201735
novel_miR_306	hic_scaffold_1:9864777|9967444
osa-miR5523	hic_scaffold_20:21585829|21647216;hic_scaffold_11:33282817|33408069;hic_scaffold_4:8007684|8042308;hic_scaffold_1:3261873|3282327;hic_scaffold_11:33282814|33408069;hic_scaffold_20:21584094|21645695
novel_miR_336	hic_scaffold_15:76937039|76965520;hic_scaffold_16:53706460|53723060;hic_scaffold_16:53698504|53723060;hic_scaffold_18:14049892|14115431
novel_miR_299	hic_scaffold_7:25227491|25247432;hic_scaffold_13:48127539|48269765;hic_scaffold_13:48129188|48273203;hic_scaffold_13:45710777|45750226;hic_scaffold_23:38066633|38115059;hic_scaffold_16:53943247|54065851;hic_scaffold_2:20467337|20639586;hic_scaffold_14:16981324|17014197;hic_scaffold_16:53941853|54065505;hic_scaffold_2:20586193|20674094
novel_miR_126	hic_scaffold_13:76188672|76365456;hic_scaffold_14:5334244|5487669;hic_scaffold_13:60325954|60462384;hic_scaffold_7:59761032|59886829;hic_scaffold_11:34765949|34828098;hic_scaffold_13:76145126|76322435;hic_scaffold_15:94808620|94873764;hic_scaffold_13:76135177|76315868;hic_scaffold_6:41718882|41854680;hic_scaffold_23:78212398|78298235;hic_scaffold_15:94742371|94842723;hic_scaffold_14:5334244|53487…
novel_miR_242	hic_scaffold_1:9735348|9859720;hic_scaffold_21:66832571|66901859;hic_scaffold_16:53941853|54065505;hic_scaffold_13:97521892|97589247;hic_scaffold_20:46382384|46427118;hic_scaffold_5:15387513|15472466;hic_scaffold_15:94741915|94832423;hic_scaffold_4:43206824|43379446;hic_scaffold_15:94808620|94840914;hic_scaffold_16:115814723|115967213;hic_scaffold_10:13606246|13781809;hic_scaffold_12:14150406|141…
novel_miR_140	hic_scaffold_17:81928691|82091726;hic_scaffold_20:23396318|23430193;hic_scaffold_20:23254158|23427847;hic_scaffold_9:58417484|58443437;hic_scaffold_14:98831189|98836383;hic_scaffold_24:14133327|14212284
novel_miR_178	hic_scaffold_17:46966036|47065529;hic_scaffold_8:79483899|79488560;hic_scaffold_14:41240261|41262822;hic_scaffold_13:45710777|45750226;hic_scaffold_1:14191550|14332720;hic_scaffold_1:18109608|18197122;hic_scaffold_11:34765949|34824446;hic_scaffold_21:4173990|4260098;hic_scaffold_24:11308530|11329440;hic_scaffold_13:113959751|114034635;hic_scaffold_13:97521892|97589247;hic_scaffold_14:68259942|682…
novel_miR_143	hic_scaffold_13:45107037|45205575;hic_scaffold_2:20467337|20639586;hic_scaffold_14:104185885|104270475;hic_scaffold_14:104185904|104270475;hic_scaffold_24:39586235|39600451;hic_scaffold_5:54500941|54513056;hic_scaffold_13:97521892|97589247;hic_scaffold_24:43865008|44028263;hic_scaffold_12:44192513|44292188;hic_scaffold_2:37502917|37644919;hic_scaffold_16:115814723|115967213;hic_scaffold_14:104185…
novel_miR_36	hic_scaffold_16:115814723|115967213;hic_scaffold_3:14428379|14595607;hic_scaffold_13:9160542|9234187;hic_scaffold_5:15387513|15472466;hic_scaffold_22:45517386|45577527
novel_miR_211	hic_scaffold_14:6809242|6910011;hic_scaffold_2:20467337|20639586;hic_scaffold_6:23540810|23715448;hic_scaffold_4:43206824|43379446;hic_scaffold_17:56444700|56485773;hic_scaffold_2:32857665|32903239;hic_scaffold_10:13606246|13781809;hic_scaffold_23:7885775|7950933;hic_scaffold_13:76135177|76315868;hic_scaffold_13:60325954|60462384;hic_scaffold_8:79135395|79175907;hic_scaffold_15:34573663|34599451;…
novel_miR_148	hic_scaffold_6:27980320|28003756;hic_scaffold_8:58045614|58208783;hic_scaffold_13:94351813|94403072;hic_scaffold_13:94349888|94400499;hic_scaffold_16:9067168|9089718;hic_scaffold_17:81928691|82091726;hic_scaffold_16:9067165|9089718;hic_scaffold_14:89024452|89160297;hic_scaffold_16:9067436|9089718;hic_scaffold_6:27909739|27978827;hic_scaffold_21:8212087|8240665
novel_miR_198	hic_scaffold_13:122585169|122703497;hic_scaffold_9:37407736|37427917;hic_scaffold_13:754425|769449
zma-miR171b-5p	hic_scaffold_23:64597205|64697578;hic_scaffold_15:28544172|28557207;hic_scaffold_12:14150406|14192202;hic_scaffold_23:64597208|64697578;hic_scaffold_3:1412534|1475637;hic_scaffold_10:32456329|32542619;hic_scaffold_22:14275523|14364306;hic_scaffold_12:14150406|14192936
novel_miR_343	hic_scaffold_8:75036717|75216449;hic_scaffold_6:23540810|23715448;hic_scaffold_16:119786409|119939997;hic_scaffold_13:48129188|48273203;hic_scaffold_10:50743000|50748847;hic_scaffold_13:97521892|97589247;hic_scaffold_24:7925070|7979674;hic_scaffold_2:32642188|32758079;hic_scaffold_11:34765949|34824446;hic_scaffold_23:10612028|10712565;hic_scaffold_24:7925070|7961126;hic_scaffold_7:59761032|598868…
novel_miR_260	hic_scaffold_15:75884098|75993455;hic_scaffold_11:5027235|5079295;hic_scaffold_17:92210743|92219556;hic_scaffold_23:9266158|9329753;hic_scaffold_3:14595680|14700392;hic_scaffold_3:178687|267703;hic_scaffold_13:48482649|48555288;hic_scaffold_18:31017300|31019192;hic_scaffold_23:9284963|9343894;hic_scaffold_10:13606246|13781809;hic_scaffold_18:37021566|37044791;hic_scaffold_23:9278061|9331229;hic_s…
novel_miR_247	hic_scaffold_16:110844298|110965526;hic_scaffold_20:46381295|46429434;hic_scaffold_14:103081182|103192808;hic_scaffold_17:81928691|82091726;hic_scaffold_22:45517386|45577527;hic_scaffold_9:25698339|25803114;hic_scaffold_14:102916402|103016884;hic_scaffold_10:32456329|32542619;hic_scaffold_12:42674217|42774553;hic_scaffold_4:3337165|3404658;hic_scaffold_17:56375602|56495928;hic_scaffold_4:26661526…
novel_miR_277	hic_scaffold_8:11199146|11298238;hic_scaffold_15:48592981|48595278;hic_scaffold_13:76145126|76322435;hic_scaffold_1:5214082|5339873;hic_scaffold_14:103081182|103192808;hic_scaffold_13:76188672|76365456;hic_scaffold_15:48593663|48616095;hic_scaffold_14:77666232|77667274;hic_scaffold_5:44070839|44144325;hic_scaffold_9:25698339|25803114;hic_scaffold_24:43847394|44009295;hic_scaffold_4:62229072|62267…
novel_miR_265	hic_scaffold_8:58045614|58208783
novel_miR_189	hic_scaffold_1:14191550|14332720
novel_miR_59	hic_scaffold_20:46382384|46427118;hic_scaffold_11:36490107|36536681;hic_scaffold_13:95562770|95637174;hic_scaffold_2:20467337|20639586;hic_scaffold_20:40206907|40340836;hic_scaffold_20:46383788|46429168;hic_scaffold_23:38447945|38618941;hic_scaffold_12:3576139|3621386;hic_scaffold_16:115814723|115967213;hic_scaffold_22:3867996|3942360;hic_scaffold_14:103081182|103192808;hic_scaffold_22:3876919|39…
novel_miR_55	hic_scaffold_12:13225624|13415097
novel_miR_103	hic_scaffold_20:23254158|23427847;hic_scaffold_20:41704926|41732376;hic_scaffold_13:8899152|8934324;hic_scaffold_8:11196658|11282980;hic_scaffold_8:11199146|11298238;hic_scaffold_8:11187523|11281467
novel_miR_298	hic_scaffold_20:40206907|40340836;hic_scaffold_2:32642188|32758079;hic_scaffold_23:9266158|9330769;hic_scaffold_9:64870544|64968345;hic_scaffold_9:64867472|64964913;hic_scaffold_10:13713403|13781809;hic_scaffold_15:94742371|94842723;hic_scaffold_4:20322635|20490487;hic_scaffold_4:26661526|26726768;hic_scaffold_23:10609983|10710655;hic_scaffold_16:53943247|54065851;hic_scaffold_11:33282814|3340806…
novel_miR_7	hic_scaffold_12:42674217|42774553;hic_scaffold_14:29173334|29256443;hic_scaffold_3:74762552|74874638;hic_scaffold_14:102916402|103016884;hic_scaffold_16:85795491|85974662;hic_scaffold_23:64597208|64697578;hic_scaffold_17:56375789|56496101;hic_scaffold_14:103081182|103192808;hic_scaffold_17:56375602|56495928;hic_scaffold_2:37502917|37644919;hic_scaffold_23:64597205|64697578
novel_miR_12	hic_scaffold_13:794627|874867;hic_scaffold_18:5161122|5207671;hic_scaffold_18:5164415|5345945;hic_scaffold_13:794627|827802
novel_miR_72	hic_scaffold_13:45915634|45949788;hic_scaffold_5:48768767|48770305;hic_scaffold_4:20322635|20490487;hic_scaffold_23:78212398|78298235;hic_scaffold_9:8023172|8179015;hic_scaffold_8:58045614|58208783
novel_miR_289	hic_scaffold_14:84133363|84151489;hic_scaffold_2:28555297|28674347;hic_scaffold_1:14624227|14683567;hic_scaffold_14:89024452|89160297;hic_scaffold_10:13713403|13781809;hic_scaffold_14:84080938|84151489;hic_scaffold_1:14620286|14679690;hic_scaffold_23:62013632|62045082;hic_scaffold_23:71818951|71868127;hic_scaffold_14:89025563|89079189;hic_scaffold_10:13606246|13781809;hic_scaffold_18:37021566|370…
novel_miR_122	hic_scaffold_14:86741683|86766120;hic_scaffold_13:105818942|105943267;hic_scaffold_14:86741683|86766243
novel_miR_127	hic_scaffold_13:94349888|94400499;hic_scaffold_13:94351813|94403072
novel_miR_264	hic_scaffold_2:20586193|20674094;hic_scaffold_16:53941853|54065505;hic_scaffold_2:20467337|20639586;hic_scaffold_14:16981324|17014197;hic_scaffold_23:38066633|38115059;hic_scaffold_13:45710777|45750226;hic_scaffold_16:53943247|54065851;hic_scaffold_13:48127539|48269765;hic_scaffold_7:25227491|25247432;hic_scaffold_13:48129188|48273203
novel_miR_300	hic_scaffold_12:50277771|50279184;hic_scaffold_16:80360942|80388941;hic_scaffold_4:43206824|43379446;hic_scaffold_5:15387513|15472466;hic_scaffold_21:8212087|8240665;hic_scaffold_4:43206838|43379446;hic_scaffold_4:43206848|43379446
novel_miR_287	hic_scaffold_2:20586193|20674094;hic_scaffold_9:25698339|25803114;hic_scaffold_20:40206907|40340836;hic_scaffold_22:1077570|1201735;hic_scaffold_8:76179999|76205129;hic_scaffold_17:56375602|56495928;hic_scaffold_16:115814723|115967213;hic_scaffold_17:56375789|56496101;hic_scaffold_2:20597956|20674094;hic_scaffold_22:3867996|3942360;hic_scaffold_22:3876919|3942899
novel_miR_221	hic_scaffold_15:75884098|75993455;hic_scaffold_24:14133327|14212284;hic_scaffold_4:43206824|43379446;hic_scaffold_19:1705716|1706719;hic_scaffold_6:23540810|23715448;hic_scaffold_3:72754223|72824621;hic_scaffold_2:39415634|39535783;hic_scaffold_2:39410392|39535783;hic_scaffold_12:42674217|42774553;hic_scaffold_4:43206838|43379446;hic_scaffold_1:9735348|9859720;hic_scaffold_4:43206848|43379446
ata-miR156b-5p	hic_scaffold_5:15387513|15472466;hic_scaffold_13:135556707|135558286;hic_scaffold_17:99128975|99131095;hic_scaffold_21:14966804|15028484;hic_scaffold_14:99675648|99730278;hic_scaffold_2:10231750|10410828;hic_scaffold_6:23540810|23715448;hic_scaffold_21:14966804|15028479;hic_scaffold_21:8212087|8240665;hic_scaffold_10:13606246|13781809;hic_scaffold_13:45107037|45205575;hic_scaffold_2:20467337|2063…
novel_miR_168	hic_scaffold_7:63013465|63211397;hic_scaffold_15:94741915|94832423;hic_scaffold_15:94742371|94842723;hic_scaffold_24:11308530|11329440;hic_scaffold_10:22796459|22831324
zma-miR171b-3p	hic_scaffold_17:9258299|9309911;hic_scaffold_24:20226386|20407154;hic_scaffold_6:19409081|19436919;hic_scaffold_14:78866190|78866502;hic_scaffold_22:58348405|58361531;hic_scaffold_8:11187523|11281467;hic_scaffold_13:60325954|60462384;hic_scaffold_13:101041098|101132920;hic_scaffold_2:10231750|10410828;hic_scaffold_8:11196658|11282980;hic_scaffold_8:11199146|11298238
bdi-miR395k-3p	hic_scaffold_17:56375789|56496101;hic_scaffold_1:6009148|6043525;hic_scaffold_1:19735810|19739587;hic_scaffold_21:13236316|13238657;hic_scaffold_8:11199146|11298238;hic_scaffold_12:13225624|13415097;hic_scaffold_7:63013465|63211397;hic_scaffold_14:29234814|29430977;hic_scaffold_17:56450148|56495928;hic_scaffold_15:66844498|66864468;hic_scaffold_8:11187523|11281467;hic_scaffold_10:23801014|2383292…
bdi-miR395l-3p	hic_scaffold_15:66844498|66864468;hic_scaffold_17:56450148|56495928;hic_scaffold_8:11199146|11298238;hic_scaffold_21:13236316|13238657;hic_scaffold_7:63013465|63211397;hic_scaffold_12:13225624|13415097;hic_scaffold_14:29234814|29430977;hic_scaffold_17:56375789|56496101;hic_scaffold_1:19735810|19739587;hic_scaffold_1:6009148|6043525;hic_scaffold_14:89024452|89160297;hic_scaffold_24:64510563|645559…
osa-miR160a-3p	hic_scaffold_6:4811457|4832269;hic_scaffold_13:44212809|44270008;hic_scaffold_3:1412534|1475637;hic_scaffold_9:53835658|53842451;hic_scaffold_13:44212809|44270001;hic_scaffold_16:115814723|115967213;hic_scaffold_6:4811457|4833764
novel_miR_309	hic_scaffold_1:28931726|28933667;hic_scaffold_9:53835658|53842451;hic_scaffold_3:178687|267703
novel_miR_149	hic_scaffold_18:31017300|31019192;hic_scaffold_23:9284963|9343894;hic_scaffold_5:44429171|44488440;hic_scaffold_18:37021566|37044791;hic_scaffold_23:9278061|9331229;hic_scaffold_23:9266158|9330769;hic_scaffold_10:25692156|25705900;hic_scaffold_11:5027235|5079295;hic_scaffold_15:75884098|75993455;hic_scaffold_1:14620286|14679690;hic_scaffold_23:62013632|62045082;hic_scaffold_23:9266158|9329753
novel_miR_138	hic_scaffold_4:3337165|3377776;hic_scaffold_4:41945835|41978331;hic_scaffold_14:53021219|53059869;hic_scaffold_2:10231750|10410828;hic_scaffold_1:5214082|5339873;hic_scaffold_13:6974398|7038150;hic_scaffold_17:56450148|56495928;hic_scaffold_22:5657725|5728729;hic_scaffold_11:36490107|36536681;hic_scaffold_3:14595680|14700392;hic_scaffold_5:15387513|15472466;hic_scaffold_5:20756794|20791676;hic_sc…
novel_miR_187	hic_scaffold_14:89024452|89160297;hic_scaffold_14:89025563|89079189;hic_scaffold_16:85795491|85974662
novel_miR_231	hic_scaffold_16:81061835|81066513;hic_scaffold_23:78212398|78298235;hic_scaffold_13:130445396|130482130
novel_miR_69	hic_scaffold_3:11282739|11299537
novel_miR_114	hic_scaffold_1:9864777|9967444;hic_scaffold_6:3950494|3969607;hic_scaffold_22:3876919|3942899;hic_scaffold_15:20764197|20956984;hic_scaffold_17:91258523|91335544;hic_scaffold_3:74762552|74874638;hic_scaffold_4:20463609|20489733;hic_scaffold_3:14428379|14595607;hic_scaffold_3:72754223|72824621;hic_scaffold_4:20322635|20490487;hic_scaffold_12:13099616|13274520;hic_scaffold_24:61010562|61037491;hic_…
ata-miR156a-5p	hic_scaffold_13:45107037|45205575;hic_scaffold_2:20467337|20639586;hic_scaffold_10:13606246|13781809;hic_scaffold_21:8212087|8240665;hic_scaffold_21:14966804|15028479;hic_scaffold_16:80360942|80388941;hic_scaffold_21:14966363|15028277;hic_scaffold_12:50277771|50279184;hic_scaffold_13:135556707|135558286;hic_scaffold_5:15387513|15472466;hic_scaffold_6:23540810|23715448;hic_scaffold_17:99128975|991…
novel_miR_88	hic_scaffold_20:36162607|36228855
novel_miR_26	hic_scaffold_14:5334244|5487669;hic_scaffold_17:46966036|47065529;hic_scaffold_13:60325954|60462384
novel_miR_183	hic_scaffold_3:14428379|14595607;hic_scaffold_16:115814723|115967213;hic_scaffold_13:9160542|9234187;hic_scaffold_5:15387513|15472466;hic_scaffold_22:45517386|45577527
osa-miR2275d	hic_scaffold_24:43847394|44009295;hic_scaffold_13:7092464|7127977;hic_scaffold_13:125998074|126024637;hic_scaffold_13:45107037|45205575;hic_scaffold_22:45517386|45577527;hic_scaffold_13:7093823|7127977;hic_scaffold_3:1532231|1645772
novel_miR_119	hic_scaffold_9:8023172|8179015;hic_scaffold_7:62376269|62459266
novel_miR_314	hic_scaffold_22:3876919|3942899;hic_scaffold_17:81928691|82091726;hic_scaffold_20:46381295|46429434;hic_scaffold_22:45517386|45577527;hic_scaffold_20:23254158|23427847;hic_scaffold_24:65414268|65484511;hic_scaffold_10:32456329|32542619;hic_scaffold_22:14275523|14364306;hic_scaffold_7:57625710|57651559;hic_scaffold_3:14428379|14595607;hic_scaffold_14:102916402|103016884;hic_scaffold_13:48482649|48…
osa-miR5079a	hic_scaffold_16:85795491|85974662;hic_scaffold_1:14624227|14683567;hic_scaffold_4:62229072|62267110;hic_scaffold_1:5197002|5316125;hic_scaffold_23:7885775|7950933;hic_scaffold_13:21306079|21349814;hic_scaffold_12:1321744|1323531;hic_scaffold_1:5198910|5319485;hic_scaffold_13:136976905|136980554
novel_miR_42	hic_scaffold_12:42674217|42774553;hic_scaffold_2:37502917|37644919;hic_scaffold_8:72854602|72998578;hic_scaffold_14:6809242|6910011
ata-miR168-3p	hic_scaffold_16:53943247|54065851;hic_scaffold_13:794627|827802;hic_scaffold_6:35826181|35871771;hic_scaffold_16:53941853|54065505;hic_scaffold_12:17285489|17401169;hic_scaffold_13:794627|874867
novel_miR_315	hic_scaffold_16:119916087|119934043;hic_scaffold_9:25698339|25803114;hic_scaffold_16:119805300|119963466;hic_scaffold_3:14595680|14700392;hic_scaffold_18:14049892|14115431;hic_scaffold_4:3337165|3404658;hic_scaffold_1:18109608|18197122;hic_scaffold_6:35826181|35871771;hic_scaffold_4:3337165|3377776;hic_scaffold_3:72754223|72824621;hic_scaffold_12:13099616|13274520
novel_miR_1	hic_scaffold_9:8023172|8179015;hic_scaffold_10:13606246|13781809;hic_scaffold_7:59761032|59886829;hic_scaffold_14:29234814|29430977;hic_scaffold_13:98903715|98926389;hic_scaffold_8:79483899|79488560;hic_scaffold_10:13713403|13781809;hic_scaffold_7:59848393|59884894;hic_scaffold_18:5161122|5207671
novel_miR_195	hic_scaffold_23:64597208|64697578;hic_scaffold_23:78212398|78298235;hic_scaffold_2:32642188|32758079;hic_scaffold_23:64597205|64697578;hic_scaffold_13:94351813|94403072;hic_scaffold_8:11244239|11311465;hic_scaffold_12:13099616|13274520;hic_scaffold_13:94349888|94400499
novel_miR_295	hic_scaffold_24:35250480|35325577;hic_scaffold_20:40206907|40340836;hic_scaffold_14:13133095|13279301;hic_scaffold_4:43206838|43379446;hic_scaffold_14:29173334|29256443;hic_scaffold_2:39410392|39535783;hic_scaffold_23:64597208|64697578;hic_scaffold_13:9160542|9234187;hic_scaffold_14:84080938|84151489;hic_scaffold_16:119786409|119939997;hic_scaffold_2:37502917|37644919;hic_scaffold_17:56375602|564…
novel_miR_216	hic_scaffold_14:104185909|104251559;hic_scaffold_13:45107037|45205575;hic_scaffold_13:95562770|95637174;hic_scaffold_17:91295279|91335544;hic_scaffold_22:3867996|3942360;hic_scaffold_17:56375789|56496101;hic_scaffold_14:53021219|53059869;hic_scaffold_4:3337165|3377776;hic_scaffold_13:6974398|7038150;hic_scaffold_17:56450148|56495928;hic_scaffold_11:36490107|36536681;hic_scaffold_22:5657725|572872…
novel_miR_96	hic_scaffold_15:94742371|94842723;hic_scaffold_15:94741915|94832423
novel_miR_136	hic_scaffold_16:110844298|110965526;hic_scaffold_6:23540810|23715448
novel_miR_15	hic_scaffold_24:58633962|58634621;hic_scaffold_2:32742712|32759643;hic_scaffold_3:101032811|101035996;hic_scaffold_2:32642188|32758079
novel_miR_278	hic_scaffold_8:75036717|75216449;hic_scaffold_14:107188768|107190065
novel_miR_233	hic_scaffold_1:3261873|3282327;hic_scaffold_23:4328781|4331242;hic_scaffold_5:44544095|44564294;hic_scaffold_22:1077570|1201735;hic_scaffold_7:14589642|14590614;hic_scaffold_15:75884098|75993455;hic_scaffold_14:61634806|61704241;hic_scaffold_5:9380499|9512560;hic_scaffold_1:5214082|5339873;hic_scaffold_23:38066633|38115059;hic_scaffold_17:92210743|92219556;hic_scaffold_5:44544095|44564314;hic_sca…
novel_miR_263	hic_scaffold_15:94742371|94842723;hic_scaffold_13:98903715|98926389;hic_scaffold_15:94741915|94832423;hic_scaffold_1:14620286|14679690;hic_scaffold_14:86741683|86766243;hic_scaffold_5:49285975|49333544;hic_scaffold_9:37407736|37427917;hic_scaffold_10:19290612|19325950;hic_scaffold_14:84133363|84151489;hic_scaffold_9:64870544|64968345;hic_scaffold_14:86741683|86766120;hic_scaffold_9:64867472|64964…
novel_miR_74	hic_scaffold_11:1548815|1557908;hic_scaffold_20:36162607|36228855;hic_scaffold_16:85795491|85974662
novel_miR_228	hic_scaffold_1:9864777|9967444;hic_scaffold_24:14133327|14212284
novel_miR_274	hic_scaffold_23:64597205|64697578;hic_scaffold_13:94349888|94400499;hic_scaffold_12:13099616|13274520;hic_scaffold_13:94351813|94403072;hic_scaffold_8:11244239|11311465;hic_scaffold_23:64597208|64697578;hic_scaffold_2:32642188|32758079;hic_scaffold_23:78212398|78298235
novel_miR_4	hic_scaffold_14:6809242|6910011
novel_miR_234	hic_scaffold_17:11455086|11460260;hic_scaffold_3:86694812|86698479;hic_scaffold_17:11455223|11460260
novel_miR_38	hic_scaffold_8:11187523|11281467;hic_scaffold_2:37502917|37644919;hic_scaffold_2:9368659|9393229;hic_scaffold_13:75353795|75410308;hic_scaffold_20:40206907|40340836;hic_scaffold_8:12409593|12435791;hic_scaffold_4:43206838|43379446;hic_scaffold_14:13133095|13279301;hic_scaffold_14:29173334|29256443;hic_scaffold_4:48586011|48593177;hic_scaffold_2:39410392|39535783;hic_scaffold_2:20586193|20674094;h…
novel_miR_283	hic_scaffold_23:64597208|64697578;hic_scaffold_15:16813805|16815098;hic_scaffold_18:5164415|5345945;hic_scaffold_18:5214806|5345945;hic_scaffold_23:78212398|78298235;hic_scaffold_18:5276594|5338130;hic_scaffold_23:64597205|64697578;hic_scaffold_18:5190615|5345945;hic_scaffold_18:5190780|5346223;hic_scaffold_8:11244239|11311465
novel_miR_217	hic_scaffold_14:29234814|29430977;hic_scaffold_9:8023172|8179015;hic_scaffold_15:75884098|75993455
novel_miR_112	hic_scaffold_13:94351813|94403072;hic_scaffold_13:94349888|94400499
novel_miR_267	hic_scaffold_2:10231750|10410828;hic_scaffold_8:58045614|58208783;hic_scaffold_20:40206907|40340836;hic_scaffold_17:46966036|47065529
novel_miR_97	hic_scaffold_4:59431405|59529564
novel_miR_340	hic_scaffold_13:45107037|45205575
novel_miR_316	hic_scaffold_5:44070839|44144325;hic_scaffold_4:20322635|20490487;hic_scaffold_18:5190024|5282194;hic_scaffold_18:5186537|5285617;hic_scaffold_4:59431405|59529564;hic_scaffold_4:41089640|41184402
novel_miR_71	hic_scaffold_15:94741915|94832423;hic_scaffold_7:63013465|63211397;hic_scaffold_15:94742371|94842723;hic_scaffold_24:11308530|11329440;hic_scaffold_10:22796459|22831324
osa-miR6253	hic_scaffold_14:39359135|39364264;hic_scaffold_16:43551176|43581503;hic_scaffold_2:32642188|32758079;hic_scaffold_13:45915634|45949788;hic_scaffold_3:4185804|4189845
novel_miR_226	hic_scaffold_17:15779065|15864957;hic_scaffold_3:14595680|14700392;hic_scaffold_24:8991041|9093602;hic_scaffold_7:56408546|56511634;hic_scaffold_22:45517386|45577527;hic_scaffold_14:5334244|5487669;hic_scaffold_16:11797173|11858646
novel_miR_40	hic_scaffold_1:5197002|5316125;hic_scaffold_1:5198910|5319485;hic_scaffold_1:5214082|5339873;hic_scaffold_3:14428379|14595607
sbi-miR156a	hic_scaffold_17:99128975|99131095;hic_scaffold_14:99675648|99730278;hic_scaffold_2:10231750|10410828;hic_scaffold_21:14966804|15028484;hic_scaffold_6:23540810|23715448;hic_scaffold_5:15387513|15472466;hic_scaffold_13:135556707|135558286;hic_scaffold_16:80360942|80388941;hic_scaffold_21:14966363|15028277;hic_scaffold_12:50277771|50279184;hic_scaffold_10:13606246|13781809;hic_scaffold_2:20467337|20…
novel_miR_358	hic_scaffold_11:34765949|34828098;hic_scaffold_11:33282817|33408069;hic_scaffold_20:46381295|46429434;hic_scaffold_23:9266158|9329753;hic_scaffold_5:44429171|44488440;hic_scaffold_20:46383788|46429168;hic_scaffold_11:33282814|33408069;hic_scaffold_16:115814723|115967213;hic_scaffold_13:75353795|75410308;hic_scaffold_15:94741915|94832423;hic_scaffold_13:754425|769449;hic_scaffold_5:15387513|154724…
osa-miR535-5p	hic_scaffold_2:20467337|20639586;hic_scaffold_5:15387513|15472466;hic_scaffold_2:10231750|10410828
novel_miR_240	hic_scaffold_23:9278061|9331229;hic_scaffold_23:9266158|9330769;hic_scaffold_24:43865008|44028263;hic_scaffold_23:9284963|9343894
novel_miR_281	hic_scaffold_7:26277331|26285941;hic_scaffold_3:97849391|97877192;hic_scaffold_8:1274092|1289992;hic_scaffold_10:29749951|29759242;hic_scaffold_23:46602022|46715826;hic_scaffold_14:89024452|89160297;hic_scaffold_10:13196857|13200902;hic_scaffold_8:36903325|37006472;hic_scaffold_14:89025563|89079189;hic_scaffold_7:59761032|59886829;hic_scaffold_18:19203557|19212487;hic_scaffold_11:40945162|40954606
osa-miR319a-5p	hic_scaffold_16:11814384|11858887;hic_scaffold_22:45517386|45577527;hic_scaffold_16:11797173|11858646
sbi-miR160c	hic_scaffold_1:13920370|13974272;hic_scaffold_21:4173990|4260098;hic_scaffold_12:17285489|17401169;hic_scaffold_13:113959751|114034635;hic_scaffold_2:32642188|32758079;hic_scaffold_1:13920370|13974244;hic_scaffold_8:72854602|72998578;hic_scaffold_24:70663360|70685740;hic_scaffold_24:70663360|70678261;hic_scaffold_1:13920370|13976799;hic_scaffold_14:99675648|99730278
novel_miR_25	hic_scaffold_4:3337165|3404658;hic_scaffold_11:34765949|34824446;hic_scaffold_14:16981324|17014197;hic_scaffold_6:27909739|27978827;hic_scaffold_16:85795491|85974662;hic_scaffold_3:102316589|102363661;hic_scaffold_7:59848393|59884894;hic_scaffold_15:94742371|94842723;hic_scaffold_11:34765949|34828098;hic_scaffold_15:94741915|94832423;hic_scaffold_16:115814723|115967213;hic_scaffold_7:59761032|598…
novel_miR_250	hic_scaffold_6:27909739|27978827;hic_scaffold_13:94351813|94403072;hic_scaffold_13:94349888|94400499;hic_scaffold_5:49285975|49333544
novel_miR_259	hic_scaffold_13:45107037|45205575
novel_miR_67	hic_scaffold_13:60325954|60462384;hic_scaffold_14:5334244|5487669;hic_scaffold_17:46966036|47065529
novel_miR_236	hic_scaffold_13:794627|874867;hic_scaffold_18:5161122|5207671;hic_scaffold_18:5164415|5345945;hic_scaffold_13:794627|827802
novel_miR_347	hic_scaffold_13:101062053|101140101;hic_scaffold_4:8007684|8042308;hic_scaffold_11:33282814|33408069;hic_scaffold_12:13099616|13274520;hic_scaffold_11:1548815|1557908;hic_scaffold_16:85795491|85974662;hic_scaffold_14:104185904|104270475;hic_scaffold_9:64870544|64968345;hic_scaffold_14:104185885|104270475;hic_scaffold_2:32642188|32758079;hic_scaffold_23:9266158|9330769;hic_scaffold_18:5190615|5345…
novel_miR_131	hic_scaffold_12:13225624|13415097;hic_scaffold_3:103450116|103450726;hic_scaffold_24:52594170|52597780;hic_scaffold_2:32857665|32903239;hic_scaffold_15:94742371|94842723;hic_scaffold_15:94741915|94832423;hic_scaffold_13:98903715|98926389;hic_scaffold_1:14620286|14679690;hic_scaffold_10:19290612|19325950;hic_scaffold_14:84133363|84151489;hic_scaffold_14:86741683|86766243;hic_scaffold_9:37407736|37…
novel_miR_193	hic_scaffold_12:34986068|34996772;hic_scaffold_14:1166205|1360560;hic_scaffold_14:1161775|1340057;hic_scaffold_14:1165751|1360560;hic_scaffold_16:85795491|85974662;hic_scaffold_16:53706460|53723060;hic_scaffold_24:8991041|9093602;hic_scaffold_22:1077570|1201735;hic_scaffold_18:5214806|5345945;hic_scaffold_7:52011393|52049407;hic_scaffold_18:5276594|5338130;hic_scaffold_18:5164415|5345945;hic_scaf…
novel_miR_220	hic_scaffold_20:20646012|20655959;hic_scaffold_14:23313256|23379716
novel_miR_48	hic_scaffold_16:11814384|11858887;hic_scaffold_14:13133095|13279301;hic_scaffold_4:3337165|3404658;hic_scaffold_16:11797173|11858646;hic_scaffold_9:8023172|8179015;hic_scaffold_14:61634806|61704241
novel_miR_49	hic_scaffold_13:9160542|9234187;hic_scaffold_14:104185904|104270475;hic_scaffold_9:25698339|25803114;hic_scaffold_14:104185885|104270475;hic_scaffold_14:104185909|104251559;hic_scaffold_8:72620373|72675615;hic_scaffold_17:56375602|56495928;hic_scaffold_5:15387513|15472466;hic_scaffold_17:56375789|56496101
novel_miR_322	hic_scaffold_17:81928691|82091726;hic_scaffold_24:14133327|14212284;hic_scaffold_14:98831189|98836383;hic_scaffold_20:23254158|23427847;hic_scaffold_20:23396318|23430193
novel_miR_141	hic_scaffold_5:15387513|15472466;hic_scaffold_21:8212087|8240665;hic_scaffold_4:43206838|43379446;hic_scaffold_4:43206848|43379446;hic_scaffold_12:50277771|50279184;hic_scaffold_16:80360942|80388941;hic_scaffold_4:43206824|43379446
novel_miR_282	hic_scaffold_16:120805139|120809954;hic_scaffold_16:120805725|120811801;hic_scaffold_24:8991041|9093602;hic_scaffold_14:67290931|67315806
novel_miR_177	hic_scaffold_13:97521892|97589247
sbi-miR156g	hic_scaffold_21:8212087|8240665;hic_scaffold_21:14966804|15028479;hic_scaffold_10:13606246|13781809;hic_scaffold_2:20467337|20639586;hic_scaffold_13:45107037|45205575;hic_scaffold_12:50277771|50279184;hic_scaffold_21:14966363|15028277;hic_scaffold_16:80360942|80388941;hic_scaffold_5:15387513|15472466;hic_scaffold_13:135556707|135558286;hic_scaffold_17:99128975|99131095;hic_scaffold_21:14966804|15…
osa-miR171a	hic_scaffold_21:66307988|66320238
novel_miR_253	hic_scaffold_15:94742371|94842723;hic_scaffold_15:94741915|94832423;hic_scaffold_14:5333420|5388680;hic_scaffold_16:35673982|35727928;hic_scaffold_6:23540810|23715448;hic_scaffold_2:13889910|13970007;hic_scaffold_24:11308530|11329440;hic_scaffold_14:6809242|6910011;hic_scaffold_20:21584094|21645695;hic_scaffold_9:8023172|8179015;hic_scaffold_2:39410392|39535783;hic_scaffold_2:39415634|39535783;hi…
novel_miR_166	hic_scaffold_4:48586011|48593177
novel_miR_172	hic_scaffold_14:89024452|89160297;hic_scaffold_14:89025563|89079189;hic_scaffold_16:85795491|85974662
novel_miR_297	hic_scaffold_14:104185904|104270475;hic_scaffold_14:13133095|13279301;hic_scaffold_14:104185885|104270475;hic_scaffold_12:578904|608923;hic_scaffold_20:40206907|40340836;hic_scaffold_16:53943247|54065851;hic_scaffold_9:57877034|57878303;hic_scaffold_23:38447945|38618941;hic_scaffold_24:43865008|44028263;hic_scaffold_10:13713403|13781809;hic_scaffold_12:45573403|45626915;hic_scaffold_9:454806|4851…
novel_miR_144	hic_scaffold_2:32642188|32758079;hic_scaffold_9:8023172|8179015;hic_scaffold_14:89024452|89160297;hic_scaffold_16:119805300|119963466
novel_miR_207	hic_scaffold_22:2917080|2972686;hic_scaffold_16:53698504|53723060;hic_scaffold_7:63013465|63211397;hic_scaffold_11:33282817|33408069;hic_scaffold_3:14595680|14700392;hic_scaffold_22:1077570|1201735;hic_scaffold_18:14049892|14115431;hic_scaffold_7:52011393|52049407;hic_scaffold_24:8991041|9093602;hic_scaffold_11:33282814|33408069;hic_scaffold_7:62376269|62459266;hic_scaffold_14:1166205|1360560;hic…
novel_miR_134	hic_scaffold_3:63522556|63630733;hic_scaffold_1:14191550|14332720
novel_miR_243	hic_scaffold_21:4173990|4260098
novel_miR_87	hic_scaffold_4:3337165|3377776;hic_scaffold_4:41945835|41978331;hic_scaffold_2:10231750|10410828;hic_scaffold_21:15220797|15249464;hic_scaffold_16:110844298|110965526;hic_scaffold_10:13606246|13781809;hic_scaffold_4:3337165|3404658;hic_scaffold_3:63522556|63630733;hic_scaffold_13:48482649|48555288;hic_scaffold_3:14595680|14700392;hic_scaffold_3:14428379|14595607;hic_scaffold_23:44325026|44360797;…
novel_miR_208	hic_scaffold_13:45915634|45949788;hic_scaffold_23:78212398|78298235;hic_scaffold_9:8023172|8179015;hic_scaffold_22:5657725|5728729;hic_scaffold_15:66844498|66864468;hic_scaffold_24:33429971|33480370;hic_scaffold_4:20322635|20490487;hic_scaffold_22:5657725|5715436;hic_scaffold_13:45710777|45750226;hic_scaffold_8:58045614|58208783
novel_miR_357	hic_scaffold_23:44325926|44363359;hic_scaffold_23:44325026|44360797;hic_scaffold_17:30127911|30153504
novel_miR_275	hic_scaffold_12:13225624|13415097
novel_miR_204	hic_scaffold_12:17285489|17401169;hic_scaffold_21:8212087|8240665;hic_scaffold_5:49285975|49333544;hic_scaffold_1:5197002|5316125;hic_scaffold_20:40206907|40340836;hic_scaffold_16:85795491|85974662;hic_scaffold_1:5198910|5319485;hic_scaffold_10:23801014|23832927;hic_scaffold_16:115814723|115967213;hic_scaffold_13:75353795|75410308;hic_scaffold_7:62376269|62459266;hic_scaffold_18:5186537|5285617;h…
novel_miR_11	hic_scaffold_7:52011393|52049407;hic_scaffold_23:78212398|78298235;hic_scaffold_4:62229072|62267110;hic_scaffold_20:23396318|23430193;hic_scaffold_12:45573403|45626915;hic_scaffold_13:48127539|48269765;hic_scaffold_8:58045614|58208783;hic_scaffold_20:23254158|23427847;hic_scaffold_5:49285975|49333544;hic_scaffold_13:41394185|41394765;hic_scaffold_20:40206907|40340836;hic_scaffold_13:41390388|4139…
novel_miR_29	hic_scaffold_14:103081182|103192808;hic_scaffold_4:41945835|41978331;hic_scaffold_12:13225624|13415097;hic_scaffold_2:10231750|10410828;hic_scaffold_13:60325954|60462384;hic_scaffold_12:576370|605813;hic_scaffold_12:575687|605556;hic_scaffold_13:48482649|48555288;hic_scaffold_22:5657725|5728729;hic_scaffold_12:13099616|13274520;hic_scaffold_2:20597956|20674094;hic_scaffold_5:20756794|20791676;hic…
novel_miR_95	hic_scaffold_4:3337165|3404658;hic_scaffold_15:89062429|89083066;hic_scaffold_13:48482649|48555288
novel_miR_210	hic_scaffold_11:33282817|33408069;hic_scaffold_23:9266158|9329753;hic_scaffold_2:39415634|39535783;hic_scaffold_17:19791816|19837381;hic_scaffold_10:32456329|32542619;hic_scaffold_23:9278061|9331229;hic_scaffold_23:78212398|78298235;hic_scaffold_23:9284963|9343894;hic_scaffold_4:41089640|41184402;hic_scaffold_4:20322635|20490487;hic_scaffold_11:33282814|33408069;hic_scaffold_24:7925070|7979674;hi…
novel_miR_167	hic_scaffold_8:11187523|11281467;hic_scaffold_5:20756794|20791676;hic_scaffold_2:37502917|37644919;hic_scaffold_8:11196658|11282980;hic_scaffold_16:35673982|35727928;hic_scaffold_17:56375602|56495928;hic_scaffold_23:64597205|64697578;hic_scaffold_20:40206907|40340836;hic_scaffold_5:20756669|20791676;hic_scaffold_24:33429971|33480370;hic_scaffold_23:64597208|64697578;hic_scaffold_17:56375789|56496…
novel_miR_80	hic_scaffold_16:53941853|54065505;hic_scaffold_15:76937039|76965520;hic_scaffold_14:6809242|6910011;hic_scaffold_13:95562770|95637174;hic_scaffold_13:95551863|95637174;hic_scaffold_12:44192513|44292188;hic_scaffold_12:3576139|3621386;hic_scaffold_8:11196658|11282980;hic_scaffold_16:115814723|115967213;hic_scaffold_24:43813546|43842099;hic_scaffold_17:56444700|56485773;hic_scaffold_14:104185909|10…
novel_miR_85	hic_scaffold_2:20586193|20674094;hic_scaffold_16:85795491|85974662;hic_scaffold_14:1165751|1360560;hic_scaffold_14:1161775|1340057;hic_scaffold_8:72854602|72998578;hic_scaffold_14:1166205|1360560;hic_scaffold_5:20756669|20791676;hic_scaffold_12:578904|608923;hic_scaffold_8:76179999|76205129;hic_scaffold_12:575389|604878;hic_scaffold_2:37502917|37644919;hic_scaffold_16:115814723|115967213;hic_scaf…
novel_miR_353	hic_scaffold_14:35502416|35511141;hic_scaffold_3:72754223|72824621
novel_miR_111	hic_scaffold_14:63625795|63629687;hic_scaffold_9:64867472|64964913;hic_scaffold_23:38447945|38618941;hic_scaffold_12:13225624|13415097;hic_scaffold_9:64870544|64968345
novel_miR_86	hic_scaffold_12:17285489|17401169;hic_scaffold_13:48482649|48555288;hic_scaffold_12:13225624|13415097
novel_miR_98	hic_scaffold_22:14275523|14364306;hic_scaffold_12:42674217|42774553;hic_scaffold_3:74762552|74874638;hic_scaffold_14:102916402|103016884;hic_scaffold_13:48482649|48555288;hic_scaffold_3:63522556|63630733;hic_scaffold_3:14428379|14595607;hic_scaffold_22:45517386|45577527;hic_scaffold_20:46381295|46429434;hic_scaffold_1:9864777|9967444;hic_scaffold_16:110844298|110965526;hic_scaffold_20:23254158|23…
novel_miR_151	hic_scaffold_18:5190780|5346223;hic_scaffold_8:58045614|58208783;hic_scaffold_18:5190615|5345945;hic_scaffold_1:5214082|5339873;hic_scaffold_5:9380499|9512560;hic_scaffold_18:5276594|5338130;hic_scaffold_18:5186537|5285617;hic_scaffold_18:5190024|5282194;hic_scaffold_18:5214806|5345945;hic_scaffold_12:42674217|42774553;hic_scaffold_18:5164415|5345945;hic_scaffold_3:63522556|63630733;hic_scaffold_…
novel_miR_181	hic_scaffold_2:32857665|32903239;hic_scaffold_12:13225624|13415097;hic_scaffold_3:103450116|103450726;hic_scaffold_24:52594170|52597780;hic_scaffold_14:84133363|84151489;hic_scaffold_10:19290612|19325950;hic_scaffold_14:86741683|86766243;hic_scaffold_5:49285975|49333544;hic_scaffold_9:37407736|37427917;hic_scaffold_9:64867472|64964913;hic_scaffold_9:64870544|64968345;hic_scaffold_14:86741683|8676…
novel_miR_346	hic_scaffold_8:36903325|37006472;hic_scaffold_13:95551863|95637174;hic_scaffold_1:13920370|13976799;hic_scaffold_12:44192513|44292188;hic_scaffold_4:43206824|43379446;hic_scaffold_13:21306079|21349814;hic_scaffold_16:115814723|115967213;hic_scaffold_24:43813546|43842099;hic_scaffold_1:13920370|13974272;hic_scaffold_20:46382384|46427118;hic_scaffold_8:75551526|75608671;hic_scaffold_14:6809242|6910…
novel_miR_262	hic_scaffold_24:11308530|11329440;hic_scaffold_16:11797173|11858646;hic_scaffold_14:13133095|13279301;hic_scaffold_16:53706460|53723060;hic_scaffold_16:119805300|119963466;hic_scaffold_9:8023172|8179015;hic_scaffold_16:11814384|11858887;hic_scaffold_7:62376269|62459266;hic_scaffold_15:75884098|75993455;hic_scaffold_14:61634806|61704241;hic_scaffold_16:53698504|53723060;hic_scaffold_13:130445396|1…
novel_miR_10	hic_scaffold_20:46383788|46429168;hic_scaffold_15:94808620|94873764;hic_scaffold_6:41718882|41854680;hic_scaffold_10:13606246|13781809;hic_scaffold_12:14150406|14192936;hic_scaffold_4:43206848|43379446;hic_scaffold_14:29234814|29430977;hic_scaffold_8:58045614|58208783;hic_scaffold_2:39415634|39535783;hic_scaffold_13:122585169|122703497;hic_scaffold_17:56375789|56496101;hic_scaffold_13:97521892|97…
novel_miR_251	hic_scaffold_1:14620286|14679690;hic_scaffold_15:94808620|94840914;hic_scaffold_23:62013632|62045082;hic_scaffold_23:71818951|71868127;hic_scaffold_14:89025563|89079189;hic_scaffold_10:13713403|13781809;hic_scaffold_14:84080938|84151489;hic_scaffold_3:72754223|72824621;hic_scaffold_16:85795491|85974662;hic_scaffold_1:14624227|14683567;hic_scaffold_14:89024452|89160297;hic_scaffold_14:84133363|841…
novel_miR_3	hic_scaffold_6:41718882|41854680;hic_scaffold_23:7885775|7950933;hic_scaffold_4:43206848|43379446;hic_scaffold_13:60325954|60462384;hic_scaffold_7:56408546|56511634;hic_scaffold_14:104234758|104270475;hic_scaffold_8:79135395|79175907;hic_scaffold_8:11244239|11311465;hic_scaffold_14:6809242|6910011;hic_scaffold_22:57564203|57590541;hic_scaffold_15:76937039|76965520;hic_scaffold_1:13920370|13974272…
sbi-miR160a	hic_scaffold_8:72854602|72998578;hic_scaffold_21:4173990|4260098;hic_scaffold_1:13920370|13974272;hic_scaffold_2:32642188|32758079;hic_scaffold_1:13920370|13974244;hic_scaffold_13:113959751|114034635;hic_scaffold_12:17285489|17401169;hic_scaffold_14:99675648|99730278;hic_scaffold_24:70663360|70678261;hic_scaffold_24:70663360|70685740;hic_scaffold_1:13920370|13976799
novel_miR_77	hic_scaffold_13:130445396|130482130;hic_scaffold_3:102316589|102363661
novel_miR_255	hic_scaffold_12:42674217|42774553;hic_scaffold_4:3337165|3404658;hic_scaffold_14:102916402|103016884;hic_scaffold_9:25698339|25803114;hic_scaffold_24:13783058|13875757;hic_scaffold_14:103081182|103192808;hic_scaffold_13:76188672|76365456;hic_scaffold_22:45517386|45577527;hic_scaffold_23:38066633|38115059;hic_scaffold_10:25692156|25705900;hic_scaffold_21:15220797|15249464;hic_scaffold_4:48586011|4…
tae-miR9774	hic_scaffold_5:27688322|27746516;hic_scaffold_14:61145357|61150525
novel_miR_157	hic_scaffold_3:74762552|74874638;hic_scaffold_3:63522556|63630733;hic_scaffold_3:14428379|14595607;hic_scaffold_14:53020465|53059112;hic_scaffold_7:63013465|63211397;hic_scaffold_2:32642188|32758079;hic_scaffold_14:104185885|104270475;hic_scaffold_4:59431405|59529564;hic_scaffold_12:17285489|17401169;hic_scaffold_16:85795491|85974662;hic_scaffold_14:104185904|104270475;hic_scaffold_9:8023172|8179…
novel_miR_56	hic_scaffold_5:27688322|27746516;hic_scaffold_20:21585829|21647216;hic_scaffold_12:13225624|13415097;hic_scaffold_23:7885775|7950933;hic_scaffold_9:60154695|60183095;hic_scaffold_24:13783058|13875757;hic_scaffold_16:119786409|119939997;hic_scaffold_8:72620373|72675615;hic_scaffold_23:38447945|38618941;hic_scaffold_2:37502917|37644919;hic_scaffold_21:8212087|8240665;hic_scaffold_1:9735348|9859720;…
novel_miR_196	hic_scaffold_4:48586011|48593177
novel_miR_99	hic_scaffold_5:44429171|44488440;hic_scaffold_20:41704926|41732376
