# Supplementary material for: Identification and differential analysis of noncoding RNAs in response to drought in Phyllostachys aureosulcata f. spectabilis
Source: Front Plant Sci. 2022 Nov 10;13:1040470. doi: 10.3389/fpls.2022.1040470 (PMC9686404; doi:10.3389/fpls.2022.1040470)
Supplement: Supplementary file 8 [file Table_7.xls]

#miRNA	Target
ata-miR156a-5p	PH02Gene48511;PH02Gene38953;Phyllostachys_edulis_newGene_310450;PH02Gene22493;Phyllostachys_edulis_newGene_4213;PH02Gene27804;Phyllostachys_edulis_newGene_24837;PH02Gene07253;Phyllostachys_edulis_newGene_321653;Phyllostachys_edulis_newGene_51609;Phyllostachys_edulis_newGene_385935;Phyllostachys_edulis_newGene_400879;Phyllostachys_edulis_newGene_185299;Phyllostachys_edulis_newGene_310933;Phyllosta…
ata-miR156b-3p	Phyllostachys_edulis_newGene_221960;PH02Gene32226;Phyllostachys_edulis_newGene_201017;PH02Gene00591;Phyllostachys_edulis_newGene_379246;Phyllostachys_edulis_newGene_66207;PH02Gene39576;Phyllostachys_edulis_newGene_166899;PH02Gene36193;PH02Gene27571;PH02Gene33135;Phyllostachys_edulis_newGene_400792;Phyllostachys_edulis_newGene_246058;Phyllostachys_edulis_newGene_384195;Phyllostachys_edulis_newGene…
ata-miR156b-5p	Phyllostachys_edulis_newGene_305087;Phyllostachys_edulis_newGene_153580;Phyllostachys_edulis_newGene_213108;Phyllostachys_edulis_newGene_122030;Phyllostachys_edulis_newGene_58158;PH02Gene26145;Phyllostachys_edulis_newGene_386628;PH02Gene40523;Phyllostachys_edulis_newGene_367701;Phyllostachys_edulis_newGene_216638;PH02Gene49821;Phyllostachys_edulis_newGene_347889;Phyllostachys_edulis_newGene_11537…
ata-miR168-3p	PH02Gene31201;Phyllostachys_edulis_newGene_352466;Phyllostachys_edulis_newGene_92676;PH02Gene45473;Phyllostachys_edulis_newGene_99890;PH02Gene43357;Phyllostachys_edulis_newGene_284035;Phyllostachys_edulis_newGene_355303;Phyllostachys_edulis_newGene_160151;Phyllostachys_edulis_newGene_394569;Phyllostachys_edulis_newGene_16708;PH02Gene24140;PH02Gene16595;Phyllostachys_edulis_newGene_43689;Phyllosta…
ata-miR168-5p	PH02Gene41779;PH02Gene28054;PH02Gene08555;PH02Gene05870;PH02Gene16916;PH02Gene32335;Phyllostachys_edulis_newGene_38195;PH02Gene00024;PH02Gene14991;Phyllostachys_edulis_newGene_11579;PH02Gene13398;Phyllostachys_edulis_newGene_16682;Phyllostachys_edulis_newGene_237252;Phyllostachys_edulis_newGene_169474;PH02Gene49945;PH02Gene42652;PH02Gene50546;PH02Gene35715;PH02Gene06954;PH02Gene17899;Phyllostachy…
bdi-miR171a	Phyllostachys_edulis_newGene_326254;PH02Gene39110;PH02Gene32528;Phyllostachys_edulis_newGene_401886;Phyllostachys_edulis_newGene_359321;Phyllostachys_edulis_newGene_87306;PH02Gene17294;Phyllostachys_edulis_newGene_333426;Phyllostachys_edulis_newGene_79728;Phyllostachys_edulis_newGene_147034;Phyllostachys_edulis_newGene_260249;Phyllostachys_edulis_newGene_352978;PH02Gene29565;PH02Gene36517;Phyllos…
bdi-miR171f	Phyllostachys_edulis_newGene_314084;Phyllostachys_edulis_newGene_296633;Phyllostachys_edulis_newGene_334951;Phyllostachys_edulis_newGene_50617;PH02Gene39800;Phyllostachys_edulis_newGene_136456;Phyllostachys_edulis_newGene_373571;Phyllostachys_edulis_newGene_64098;Phyllostachys_edulis_newGene_95435;Phyllostachys_edulis_newGene_237044;Phyllostachys_edulis_newGene_201280;Phyllostachys_edulis_newGene…
bdi-miR2275c	PH02Gene39444;Phyllostachys_edulis_newGene_279458;PH02Gene03829;Phyllostachys_edulis_newGene_175469;PH02Gene21789;Phyllostachys_edulis_newGene_40945;PH02Gene34818;Phyllostachys_edulis_newGene_176242;PH02Gene36378;Phyllostachys_edulis_newGene_315544;Phyllostachys_edulis_newGene_288290;PH02Gene14665;Phyllostachys_edulis_newGene_343618;Phyllostachys_edulis_newGene_2652;Phyllostachys_edulis_newGene_3…
bdi-miR395h-3p	PH02Gene06475;PH02Gene05286;Phyllostachys_edulis_newGene_46656;Phyllostachys_edulis_newGene_265527;PH02Gene42534;Phyllostachys_edulis_newGene_188850;PH02Gene16294;Phyllostachys_edulis_newGene_309295;Phyllostachys_edulis_newGene_130010;Phyllostachys_edulis_newGene_258911;Phyllostachys_edulis_newGene_17162;Phyllostachys_edulis_newGene_101802;PH02Gene30668;Phyllostachys_edulis_newGene_44341;Phyllost…
bdi-miR395k-3p	Phyllostachys_edulis_newGene_40661;Phyllostachys_edulis_newGene_344082;Phyllostachys_edulis_newGene_394631;Phyllostachys_edulis_newGene_143132;Phyllostachys_edulis_newGene_401979;Phyllostachys_edulis_newGene_325844;Phyllostachys_edulis_newGene_235388;Phyllostachys_edulis_newGene_156362;Phyllostachys_edulis_newGene_181991;Phyllostachys_edulis_newGene_381974;Phyllostachys_edulis_newGene_15469;Phyll…
bdi-miR395k-5p	Phyllostachys_edulis_newGene_130285;PH02Gene09470;PH02Gene03328;Phyllostachys_edulis_newGene_62459;Phyllostachys_edulis_newGene_180163;Phyllostachys_edulis_newGene_133130;Phyllostachys_edulis_newGene_390245;PH02Gene19330;Phyllostachys_edulis_newGene_324243;PH02Gene17281;Phyllostachys_edulis_newGene_51945;PH02Gene44886;Phyllostachys_edulis_newGene_178174;Phyllostachys_edulis_newGene_123389;Phyllos…
bdi-miR395l-3p	PH02Gene11585;PH02Gene46343;Phyllostachys_edulis_newGene_199038;Phyllostachys_edulis_newGene_188455;PH02Gene19091;Phyllostachys_edulis_newGene_169312;Phyllostachys_edulis_newGene_353434;Phyllostachys_edulis_newGene_275373;Phyllostachys_edulis_newGene_601;Phyllostachys_edulis_newGene_172759;PH02Gene37348;Phyllostachys_edulis_newGene_345173;Phyllostachys_edulis_newGene_83736;PH02Gene49560;Phyllosta…
bdi-miR395n-3p	PH02Gene44273;Phyllostachys_edulis_newGene_215089;PH02Gene22742;PH02Gene13119;Phyllostachys_edulis_newGene_205301;PH02Gene17791;Phyllostachys_edulis_newGene_237514;PH02Gene50870;Phyllostachys_edulis_newGene_290350;PH02Gene34083;Phyllostachys_edulis_newGene_332770;PH02Gene33220;Phyllostachys_edulis_newGene_54414;Phyllostachys_edulis_newGene_378532;PH02Gene06635;Phyllostachys_edulis_newGene_365308;…
hvu-miR168-3p	PH02Gene23878;PH02Gene46872;Phyllostachys_edulis_newGene_103085
hvu-miR168-5p	PH02Gene06954;PH02Gene35715;PH02Gene01517;PH02Gene05101;Phyllostachys_edulis_newGene_283976;Phyllostachys_edulis_newGene_313014;PH02Gene17899;Phyllostachys_edulis_newGene_13278;PH02Gene27893;PH02Gene47131;PH02Gene47133;PH02Gene17900;Phyllostachys_edulis_newGene_83228;Phyllostachys_edulis_newGene_169474;PH02Gene49945;PH02Gene42652;PH02Gene50546;Phyllostachys_edulis_newGene_11579;Phyllostachys_edul…
hvu-miR6199	Phyllostachys_edulis_newGene_169547;PH02Gene00654;PH02Gene31440;Phyllostachys_edulis_newGene_385415;Phyllostachys_edulis_newGene_5822;PH02Gene29181;Phyllostachys_edulis_newGene_16519;Phyllostachys_edulis_newGene_153714;Phyllostachys_edulis_newGene_306341;PH02Gene27460
novel_miR_1	Phyllostachys_edulis_newGene_362183;Phyllostachys_edulis_newGene_251074;PH02Gene48226;Phyllostachys_edulis_newGene_126248;Phyllostachys_edulis_newGene_64968;Phyllostachys_edulis_newGene_128075;Phyllostachys_edulis_newGene_220075;Phyllostachys_edulis_newGene_239905;PH02Gene39882;Phyllostachys_edulis_newGene_130422;PH02Gene46177;PH02Gene40205;Phyllostachys_edulis_newGene_146940;Phyllostachys_edulis…
novel_miR_10	Phyllostachys_edulis_newGene_325079;Phyllostachys_edulis_newGene_243836;Phyllostachys_edulis_newGene_150241;Phyllostachys_edulis_newGene_197939;Phyllostachys_edulis_newGene_322002;Phyllostachys_edulis_newGene_370917;Phyllostachys_edulis_newGene_21550;Phyllostachys_edulis_newGene_244867;Phyllostachys_edulis_newGene_343365;Phyllostachys_edulis_newGene_10159;Phyllostachys_edulis_newGene_261223;Phyll…
novel_miR_100	Phyllostachys_edulis_newGene_352746;Phyllostachys_edulis_newGene_119347;Phyllostachys_edulis_newGene_351332;Phyllostachys_edulis_newGene_318529;Phyllostachys_edulis_newGene_25035;Phyllostachys_edulis_newGene_337617;Phyllostachys_edulis_newGene_87468;Phyllostachys_edulis_newGene_169607;Phyllostachys_edulis_newGene_384269;Phyllostachys_edulis_newGene_344577;Phyllostachys_edulis_newGene_168895;Phyll…
novel_miR_101	Phyllostachys_edulis_newGene_350510;Phyllostachys_edulis_newGene_383911;Phyllostachys_edulis_newGene_309241;Phyllostachys_edulis_newGene_251664;PH02Gene41084;Phyllostachys_edulis_newGene_312832;PH02Gene41629;Phyllostachys_edulis_newGene_195851;PH02Gene34289;Phyllostachys_edulis_newGene_334496;Phyllostachys_edulis_newGene_207556;PH02Gene39108;PH02Gene07521;Phyllostachys_edulis_newGene_74134;Phyllo…
novel_miR_102	PH02Gene00501;Phyllostachys_edulis_newGene_221247;Phyllostachys_edulis_newGene_112382;PH02Gene07990;Phyllostachys_edulis_newGene_288970;PH02Gene41281;Phyllostachys_edulis_newGene_14922;PH02Gene15566;PH02Gene07253;PH02Gene27804;Phyllostachys_edulis_newGene_183458;PH02Gene38569;PH02Gene33158;Phyllostachys_edulis_newGene_385938;Phyllostachys_edulis_newGene_68975;Phyllostachys_edulis_newGene_118266;P…
novel_miR_103	PH02Gene26281;PH02Gene41169;Phyllostachys_edulis_newGene_31933;PH02Gene19446;PH02Gene25019;PH02Gene25872;Phyllostachys_edulis_newGene_319508;PH02Gene20268;PH02Gene25986;PH02Gene05667;Phyllostachys_edulis_newGene_332185;Phyllostachys_edulis_newGene_235858;PH02Gene04498;Phyllostachys_edulis_newGene_243790;Phyllostachys_edulis_newGene_247238;PH02Gene26536;Phyllostachys_edulis_newGene_93169;PH02Gene1…
novel_miR_104	Phyllostachys_edulis_newGene_287887;Phyllostachys_edulis_newGene_100436;Phyllostachys_edulis_newGene_214815;Phyllostachys_edulis_newGene_162812;Phyllostachys_edulis_newGene_99145;Phyllostachys_edulis_newGene_17941;Phyllostachys_edulis_newGene_85958;Phyllostachys_edulis_newGene_330868;Phyllostachys_edulis_newGene_382539;Phyllostachys_edulis_newGene_400877;Phyllostachys_edulis_newGene_347670;Phyllo…
novel_miR_105	Phyllostachys_edulis_newGene_364085;Phyllostachys_edulis_newGene_61926;Phyllostachys_edulis_newGene_109902;Phyllostachys_edulis_newGene_90976;Phyllostachys_edulis_newGene_346443;Phyllostachys_edulis_newGene_131754;Phyllostachys_edulis_newGene_15793;Phyllostachys_edulis_newGene_202569;Phyllostachys_edulis_newGene_148372;Phyllostachys_edulis_newGene_265640;Phyllostachys_edulis_newGene_240870;Phyllo…
novel_miR_106	Phyllostachys_edulis_newGene_172727;Phyllostachys_edulis_newGene_323176;Phyllostachys_edulis_newGene_281746;Phyllostachys_edulis_newGene_304661;Phyllostachys_edulis_newGene_335939;Phyllostachys_edulis_newGene_247675;Phyllostachys_edulis_newGene_115621;Phyllostachys_edulis_newGene_216937;PH02Gene02921;Phyllostachys_edulis_newGene_338953;PH02Gene28208;Phyllostachys_edulis_newGene_137648;Phyllostach…
novel_miR_107	Phyllostachys_edulis_newGene_54707;Phyllostachys_edulis_newGene_239367;Phyllostachys_edulis_newGene_182966;Phyllostachys_edulis_newGene_326630;PH02Gene24393;Phyllostachys_edulis_newGene_62536;Phyllostachys_edulis_newGene_163598;Phyllostachys_edulis_newGene_80969
novel_miR_108	Phyllostachys_edulis_newGene_122127;Phyllostachys_edulis_newGene_34353;Phyllostachys_edulis_newGene_300279;Phyllostachys_edulis_newGene_133641;Phyllostachys_edulis_newGene_218207;Phyllostachys_edulis_newGene_104020;Phyllostachys_edulis_newGene_109452;Phyllostachys_edulis_newGene_99383;Phyllostachys_edulis_newGene_199970;Phyllostachys_edulis_newGene_108630;Phyllostachys_edulis_newGene_167356;Phyll…
novel_miR_109	Phyllostachys_edulis_newGene_394075;Phyllostachys_edulis_newGene_187823;PH02Gene39780;PH02Gene20989;PH02Gene08389;PH02Gene29124;PH02Gene13054;Phyllostachys_edulis_newGene_288719;Phyllostachys_edulis_newGene_91780;Phyllostachys_edulis_newGene_45849;Phyllostachys_edulis_newGene_159633;Phyllostachys_edulis_newGene_17644;Phyllostachys_edulis_newGene_187865;Phyllostachys_edulis_newGene_180333;Phyllost…
novel_miR_11	Phyllostachys_edulis_newGene_377510;Phyllostachys_edulis_newGene_214910;Phyllostachys_edulis_newGene_263447;Phyllostachys_edulis_newGene_328311;Phyllostachys_edulis_newGene_364251;Phyllostachys_edulis_newGene_2909;Phyllostachys_edulis_newGene_396484;Phyllostachys_edulis_newGene_61138;Phyllostachys_edulis_newGene_234612;Phyllostachys_edulis_newGene_168457;Phyllostachys_edulis_newGene_33544;Phyllos…
novel_miR_110	Phyllostachys_edulis_newGene_160575;Phyllostachys_edulis_newGene_26585;Phyllostachys_edulis_newGene_300410;Phyllostachys_edulis_newGene_310455;Phyllostachys_edulis_newGene_268513;Phyllostachys_edulis_newGene_93690;Phyllostachys_edulis_newGene_7714;Phyllostachys_edulis_newGene_328869;Phyllostachys_edulis_newGene_258104;Phyllostachys_edulis_newGene_230940;Phyllostachys_edulis_newGene_252868;Phyllos…
novel_miR_111	PH02Gene46133;Phyllostachys_edulis_newGene_61665;PH02Gene50370;PH02Gene35095;PH02Gene05789;PH02Gene25995;Phyllostachys_edulis_newGene_86716;Phyllostachys_edulis_newGene_4931;PH02Gene36719;PH02Gene22017;PH02Gene00892;Phyllostachys_edulis_newGene_238937;Phyllostachys_edulis_newGene_92031;PH02Gene12269;PH02Gene15186;Phyllostachys_edulis_newGene_173196;PH02Gene30467;PH02Gene20776;PH02Gene10249;PH02Ge…
novel_miR_112	PH02Gene03217;Phyllostachys_edulis_newGene_234073;Phyllostachys_edulis_newGene_24420;PH02Gene07668;PH02Gene14562;PH02Gene00770;Phyllostachys_edulis_newGene_25825;PH02Gene35369;PH02Gene20373;Phyllostachys_edulis_newGene_386022;PH02Gene33803;Phyllostachys_edulis_newGene_45387;PH02Gene08777;PH02Gene02258;PH02Gene24386;PH02Gene43496;PH02Gene01484;PH02Gene34199;PH02Gene14667;PH02Gene36418;PH02Gene3276…
novel_miR_113	PH02Gene42736;PH02Gene15670;PH02Gene29026;PH02Gene32979;Phyllostachys_edulis_newGene_71919;Phyllostachys_edulis_newGene_400287;PH02Gene13665;Phyllostachys_edulis_newGene_395951;PH02Gene31322;PH02Gene34039;PH02Gene19493;PH02Gene33579;Phyllostachys_edulis_newGene_111021;PH02Gene42358;PH02Gene16994;PH02Gene20190;PH02Gene15948;PH02Gene03768;PH02Gene34169;Phyllostachys_edulis_newGene_9217;Phyllostachy…
novel_miR_114	Phyllostachys_edulis_newGene_116601;Phyllostachys_edulis_newGene_380217;Phyllostachys_edulis_newGene_335241;Phyllostachys_edulis_newGene_125884;Phyllostachys_edulis_newGene_95758;Phyllostachys_edulis_newGene_133227;Phyllostachys_edulis_newGene_9996;Phyllostachys_edulis_newGene_383210;Phyllostachys_edulis_newGene_403916;Phyllostachys_edulis_newGene_220352;Phyllostachys_edulis_newGene_329810;Phyllo…
novel_miR_115	PH02Gene10070;PH02Gene37247;PH02Gene34321;Phyllostachys_edulis_newGene_104457;Phyllostachys_edulis_newGene_39889;Phyllostachys_edulis_newGene_167429;PH02Gene01409;Phyllostachys_edulis_newGene_89974;PH02Gene02133;Phyllostachys_edulis_newGene_178887;Phyllostachys_edulis_newGene_274664;PH02Gene21560;Phyllostachys_edulis_newGene_50919;Phyllostachys_edulis_newGene_274713;Phyllostachys_edulis_newGene_1…
novel_miR_116	Phyllostachys_edulis_newGene_268461;Phyllostachys_edulis_newGene_58656;PH02Gene12534;Phyllostachys_edulis_newGene_140583;Phyllostachys_edulis_newGene_72982;PH02Gene43623;Phyllostachys_edulis_newGene_101662;PH02Gene14819;PH02Gene14817;PH02Gene21836;Phyllostachys_edulis_newGene_175666;Phyllostachys_edulis_newGene_147249;PH02Gene23853;Phyllostachys_edulis_newGene_76068;Phyllostachys_edulis_newGene_5…
novel_miR_117	Phyllostachys_edulis_newGene_72685;Phyllostachys_edulis_newGene_13513;Phyllostachys_edulis_newGene_174231;Phyllostachys_edulis_newGene_165112;Phyllostachys_edulis_newGene_40414;Phyllostachys_edulis_newGene_90671;Phyllostachys_edulis_newGene_150967;Phyllostachys_edulis_newGene_21823;Phyllostachys_edulis_newGene_103031
novel_miR_118	Phyllostachys_edulis_newGene_90502;Phyllostachys_edulis_newGene_14759;Phyllostachys_edulis_newGene_60053;PH02Gene18690;Phyllostachys_edulis_newGene_333385;Phyllostachys_edulis_newGene_254093;Phyllostachys_edulis_newGene_79241;Phyllostachys_edulis_newGene_58319;Phyllostachys_edulis_newGene_191230;Phyllostachys_edulis_newGene_403848;Phyllostachys_edulis_newGene_29966;Phyllostachys_edulis_newGene_99…
novel_miR_119	Phyllostachys_edulis_newGene_369720;Phyllostachys_edulis_newGene_327404;Phyllostachys_edulis_newGene_241029;Phyllostachys_edulis_newGene_329220;PH02Gene04835;Phyllostachys_edulis_newGene_37980;Phyllostachys_edulis_newGene_271262;Phyllostachys_edulis_newGene_142278;PH02Gene43144;PH02Gene47687;Phyllostachys_edulis_newGene_282923;Phyllostachys_edulis_newGene_239957;Phyllostachys_edulis_newGene_19677…
novel_miR_12	Phyllostachys_edulis_newGene_86352;Phyllostachys_edulis_newGene_376873;Phyllostachys_edulis_newGene_106408;Phyllostachys_edulis_newGene_93349;PH02Gene02761
novel_miR_120	PH02Gene41110;PH02Gene02499;Phyllostachys_edulis_newGene_69028;PH02Gene33191;Phyllostachys_edulis_newGene_86227;PH02Gene21400;Phyllostachys_edulis_newGene_81591;PH02Gene36493;Phyllostachys_edulis_newGene_167027;PH02Gene06273;Phyllostachys_edulis_newGene_172417;PH02Gene48771;PH02Gene02941;Phyllostachys_edulis_newGene_34834;PH02Gene11118;PH02Gene08825;Phyllostachys_edulis_newGene_96565;Phyllostachy…
novel_miR_121	Phyllostachys_edulis_newGene_57102;Phyllostachys_edulis_newGene_65792;Phyllostachys_edulis_newGene_255150;Phyllostachys_edulis_newGene_91747;PH02Gene20408;PH02Gene31932;PH02Gene09060;Phyllostachys_edulis_newGene_317854;PH02Gene13322;Phyllostachys_edulis_newGene_363022;Phyllostachys_edulis_newGene_311149;Phyllostachys_edulis_newGene_294;Phyllostachys_edulis_newGene_119619;PH02Gene34818;PH02Gene009…
novel_miR_122	Phyllostachys_edulis_newGene_193554;PH02Gene08930;PH02Gene39691;Phyllostachys_edulis_newGene_307920;Phyllostachys_edulis_newGene_374183;PH02Gene09756;Phyllostachys_edulis_newGene_306608;PH02Gene09332;Phyllostachys_edulis_newGene_374053;Phyllostachys_edulis_newGene_272569;Phyllostachys_edulis_newGene_324205;Phyllostachys_edulis_newGene_214834;PH02Gene03610;PH02Gene15994;Phyllostachys_edulis_newGen…
novel_miR_123	Phyllostachys_edulis_newGene_370547;Phyllostachys_edulis_newGene_13807;Phyllostachys_edulis_newGene_317158
novel_miR_124	PH02Gene15103;PH02Gene06018;Phyllostachys_edulis_newGene_282995;PH02Gene17000;PH02Gene30176;Phyllostachys_edulis_newGene_286270;PH02Gene33811;Phyllostachys_edulis_newGene_216179;PH02Gene08206;Phyllostachys_edulis_newGene_152719;PH02Gene33544;PH02Gene15516;Phyllostachys_edulis_newGene_212666;PH02Gene13334;Phyllostachys_edulis_newGene_107780;Phyllostachys_edulis_newGene_51510;PH02Gene42807;Phyllost…
novel_miR_126	Phyllostachys_edulis_newGene_221088;PH02Gene12446;Phyllostachys_edulis_newGene_116627;Phyllostachys_edulis_newGene_136078;Phyllostachys_edulis_newGene_149036;Phyllostachys_edulis_newGene_180426;Phyllostachys_edulis_newGene_366039;Phyllostachys_edulis_newGene_213718;Phyllostachys_edulis_newGene_112766;Phyllostachys_edulis_newGene_269424;PH02Gene19584;Phyllostachys_edulis_newGene_96563;Phyllostachy…
novel_miR_127	PH02Gene35369;PH02Gene20373;PH02Gene07668;PH02Gene00770;Phyllostachys_edulis_newGene_25825;PH02Gene14562;Phyllostachys_edulis_newGene_386022;PH02Gene33803;Phyllostachys_edulis_newGene_45387;PH02Gene43496;PH02Gene24386;PH02Gene01484;PH02Gene02258;PH02Gene08777;PH02Gene03217;Phyllostachys_edulis_newGene_234073;Phyllostachys_edulis_newGene_24420;PH02Gene06730;Phyllostachys_edulis_newGene_19916;Phyll…
novel_miR_128	PH02Gene43192;PH02Gene27144;Phyllostachys_edulis_newGene_110203;Phyllostachys_edulis_newGene_281352;PH02Gene03160;Phyllostachys_edulis_newGene_112628;PH02Gene34681;PH02Gene07600;PH02Gene32942;Phyllostachys_edulis_newGene_273109;PH02Gene00927;Phyllostachys_edulis_newGene_161933;Phyllostachys_edulis_newGene_52031;Phyllostachys_edulis_newGene_316658;Phyllostachys_edulis_newGene_212139;Phyllostachys_…
novel_miR_129	PH02Gene06141;Phyllostachys_edulis_newGene_254976;Phyllostachys_edulis_newGene_2616;Phyllostachys_edulis_newGene_237348;Phyllostachys_edulis_newGene_186552;Phyllostachys_edulis_newGene_36374;Phyllostachys_edulis_newGene_281827;Phyllostachys_edulis_newGene_343634;Phyllostachys_edulis_newGene_133255;Phyllostachys_edulis_newGene_2428;Phyllostachys_edulis_newGene_212462;Phyllostachys_edulis_newGene_1…
novel_miR_13	Phyllostachys_edulis_newGene_352500;PH02Gene26998;Phyllostachys_edulis_newGene_88702;PH02Gene09536
novel_miR_130	Phyllostachys_edulis_newGene_21628;Phyllostachys_edulis_newGene_61831;Phyllostachys_edulis_newGene_130716;Phyllostachys_edulis_newGene_375524;Phyllostachys_edulis_newGene_393362;Phyllostachys_edulis_newGene_329820;Phyllostachys_edulis_newGene_336249;Phyllostachys_edulis_newGene_381833;Phyllostachys_edulis_newGene_68739;Phyllostachys_edulis_newGene_52239;Phyllostachys_edulis_newGene_47457;Phyllost…
novel_miR_131	Phyllostachys_edulis_newGene_94286;PH02Gene33784;PH02Gene03172;PH02Gene28336;Phyllostachys_edulis_newGene_351883;PH02Gene19632;Phyllostachys_edulis_newGene_17107;Phyllostachys_edulis_newGene_372597;PH02Gene12528;Phyllostachys_edulis_newGene_108153;Phyllostachys_edulis_newGene_216310;PH02Gene30788;Phyllostachys_edulis_newGene_161933;PH02Gene32993;Phyllostachys_edulis_newGene_112695;PH02Gene33679;P…
novel_miR_132	Phyllostachys_edulis_newGene_100387;Phyllostachys_edulis_newGene_169914;Phyllostachys_edulis_newGene_373133;Phyllostachys_edulis_newGene_191441;PH02Gene11129;Phyllostachys_edulis_newGene_85997;Phyllostachys_edulis_newGene_370342;Phyllostachys_edulis_newGene_316246;Phyllostachys_edulis_newGene_197866;PH02Gene34324;Phyllostachys_edulis_newGene_174590;Phyllostachys_edulis_newGene_82710;Phyllostachys…
novel_miR_133	Phyllostachys_edulis_newGene_171015;PH02Gene07812;Phyllostachys_edulis_newGene_341040;PH02Gene16234;Phyllostachys_edulis_newGene_70205;Phyllostachys_edulis_newGene_68510
novel_miR_134	PH02Gene15517;PH02Gene21540;Phyllostachys_edulis_newGene_210677;Phyllostachys_edulis_newGene_280892;Phyllostachys_edulis_newGene_38977;Phyllostachys_edulis_newGene_258429;Phyllostachys_edulis_newGene_376395;Phyllostachys_edulis_newGene_215787;Phyllostachys_edulis_newGene_236223
novel_miR_135	PH02Gene23984;Phyllostachys_edulis_newGene_267341;PH02Gene08162;Phyllostachys_edulis_newGene_3547;PH02Gene23055
novel_miR_136	PH02Gene04389;Phyllostachys_edulis_newGene_375125;PH02Gene45947;Phyllostachys_edulis_newGene_28372;Phyllostachys_edulis_newGene_38839;PH02Gene30219;PH02Gene30958;Phyllostachys_edulis_newGene_271579;Phyllostachys_edulis_newGene_291254;Phyllostachys_edulis_newGene_44064;Phyllostachys_edulis_newGene_257406;PH02Gene17920;Phyllostachys_edulis_newGene_2883;PH02Gene41742;PH02Gene33614;PH02Gene14699;Phyl…
novel_miR_137	Phyllostachys_edulis_newGene_152696;Phyllostachys_edulis_newGene_36104;Phyllostachys_edulis_newGene_370629;Phyllostachys_edulis_newGene_217416;Phyllostachys_edulis_newGene_45586;Phyllostachys_edulis_newGene_191172;Phyllostachys_edulis_newGene_101033;Phyllostachys_edulis_newGene_283156;Phyllostachys_edulis_newGene_303352;Phyllostachys_edulis_newGene_377770;Phyllostachys_edulis_newGene_153773;Phyll…
novel_miR_138	Phyllostachys_edulis_newGene_316632;Phyllostachys_edulis_newGene_188572;Phyllostachys_edulis_newGene_113175;Phyllostachys_edulis_newGene_259150;Phyllostachys_edulis_newGene_367551;Phyllostachys_edulis_newGene_46509;Phyllostachys_edulis_newGene_278780;Phyllostachys_edulis_newGene_276926;Phyllostachys_edulis_newGene_196467;Phyllostachys_edulis_newGene_393884;Phyllostachys_edulis_newGene_184486;Phyl…
novel_miR_139	Phyllostachys_edulis_newGene_348225;Phyllostachys_edulis_newGene_377471;Phyllostachys_edulis_newGene_146897;Phyllostachys_edulis_newGene_248920;Phyllostachys_edulis_newGene_102931;Phyllostachys_edulis_newGene_26376;Phyllostachys_edulis_newGene_84824;Phyllostachys_edulis_newGene_151345;Phyllostachys_edulis_newGene_338541;Phyllostachys_edulis_newGene_265079;Phyllostachys_edulis_newGene_21584;Phyllo…
novel_miR_14	Phyllostachys_edulis_newGene_211004;Phyllostachys_edulis_newGene_371983
novel_miR_140	Phyllostachys_edulis_newGene_129748;Phyllostachys_edulis_newGene_5039;Phyllostachys_edulis_newGene_65972;Phyllostachys_edulis_newGene_376873;Phyllostachys_edulis_newGene_151651;PH02Gene03089;Phyllostachys_edulis_newGene_368870;Phyllostachys_edulis_newGene_304185;PH02Gene20276;Phyllostachys_edulis_newGene_94052;Phyllostachys_edulis_newGene_300945;Phyllostachys_edulis_newGene_167620;Phyllostachys_e…
novel_miR_141	Phyllostachys_edulis_newGene_336598;Phyllostachys_edulis_newGene_350912;PH02Gene29757;Phyllostachys_edulis_newGene_204415;Phyllostachys_edulis_newGene_92040;PH02Gene34062;Phyllostachys_edulis_newGene_208784;PH02Gene25493;PH02Gene03085;PH02Gene14344;Phyllostachys_edulis_newGene_237727;PH02Gene27707;Phyllostachys_edulis_newGene_231663;PH02Gene28441;Phyllostachys_edulis_newGene_375274;Phyllostachys_…
novel_miR_142	Phyllostachys_edulis_newGene_327341;Phyllostachys_edulis_newGene_156156;Phyllostachys_edulis_newGene_359345;Phyllostachys_edulis_newGene_213377;Phyllostachys_edulis_newGene_47312;Phyllostachys_edulis_newGene_299907
novel_miR_143	Phyllostachys_edulis_newGene_76368;Phyllostachys_edulis_newGene_74691;Phyllostachys_edulis_newGene_356978;Phyllostachys_edulis_newGene_248861;Phyllostachys_edulis_newGene_352555;Phyllostachys_edulis_newGene_360419;Phyllostachys_edulis_newGene_404537;Phyllostachys_edulis_newGene_179779;Phyllostachys_edulis_newGene_35210;Phyllostachys_edulis_newGene_125590;Phyllostachys_edulis_newGene_287814;Phyllo…
novel_miR_144	Phyllostachys_edulis_newGene_63045;Phyllostachys_edulis_newGene_333181;PH02Gene05875;PH02Gene35817;Phyllostachys_edulis_newGene_97291;Phyllostachys_edulis_newGene_296664;PH02Gene42805;Phyllostachys_edulis_newGene_283544;Phyllostachys_edulis_newGene_271960;Phyllostachys_edulis_newGene_89562;Phyllostachys_edulis_newGene_27529;PH02Gene24873;Phyllostachys_edulis_newGene_102626;Phyllostachys_edulis_ne…
novel_miR_145	Phyllostachys_edulis_newGene_264190;Phyllostachys_edulis_newGene_142772;Phyllostachys_edulis_newGene_59622;Phyllostachys_edulis_newGene_260120;Phyllostachys_edulis_newGene_14967;Phyllostachys_edulis_newGene_375558;Phyllostachys_edulis_newGene_371261;Phyllostachys_edulis_newGene_385518;Phyllostachys_edulis_newGene_247993;Phyllostachys_edulis_newGene_300410;Phyllostachys_edulis_newGene_203952;Phyll…
novel_miR_146	PH02Gene02761;Phyllostachys_edulis_newGene_86352;Phyllostachys_edulis_newGene_376873;Phyllostachys_edulis_newGene_106408;Phyllostachys_edulis_newGene_93349
novel_miR_147	PH02Gene31932;PH02Gene13721;PH02Gene09060;PH02Gene22720;Phyllostachys_edulis_newGene_363022;PH02Gene18415;Phyllostachys_edulis_newGene_185082;PH02Gene34818;PH02Gene29772;PH02Gene00975;PH02Gene11634;Phyllostachys_edulis_newGene_219342;PH02Gene03334;Phyllostachys_edulis_newGene_162296;PH02Gene28901;PH02Gene20408;Phyllostachys_edulis_newGene_357056;PH02Gene01968;Phyllostachys_edulis_newGene_198934;P…
novel_miR_148	Phyllostachys_edulis_newGene_239094;Phyllostachys_edulis_newGene_109899;Phyllostachys_edulis_newGene_236521;Phyllostachys_edulis_newGene_388840;Phyllostachys_edulis_newGene_57629;Phyllostachys_edulis_newGene_114757;Phyllostachys_edulis_newGene_140093;Phyllostachys_edulis_newGene_172463;Phyllostachys_edulis_newGene_314264;Phyllostachys_edulis_newGene_117533;Phyllostachys_edulis_newGene_23364;Phyll…
novel_miR_149	Phyllostachys_edulis_newGene_254092;Phyllostachys_edulis_newGene_305342;Phyllostachys_edulis_newGene_100736;Phyllostachys_edulis_newGene_73687;Phyllostachys_edulis_newGene_80519;Phyllostachys_edulis_newGene_344527;Phyllostachys_edulis_newGene_246208;Phyllostachys_edulis_newGene_247810;Phyllostachys_edulis_newGene_282791;Phyllostachys_edulis_newGene_333386;PH02Gene35786;Phyllostachys_edulis_newGen…
novel_miR_15	Phyllostachys_edulis_newGene_69527;Phyllostachys_edulis_newGene_233344;Phyllostachys_edulis_newGene_63988;Phyllostachys_edulis_newGene_41115;Phyllostachys_edulis_newGene_189942;Phyllostachys_edulis_newGene_235456;Phyllostachys_edulis_newGene_387179;Phyllostachys_edulis_newGene_339256;Phyllostachys_edulis_newGene_375268;Phyllostachys_edulis_newGene_144173;PH02Gene11968;Phyllostachys_edulis_newGene…
novel_miR_150	Phyllostachys_edulis_newGene_49047;Phyllostachys_edulis_newGene_90521;Phyllostachys_edulis_newGene_329080;PH02Gene26137;Phyllostachys_edulis_newGene_24004;Phyllostachys_edulis_newGene_312238
novel_miR_151	Phyllostachys_edulis_newGene_102872;Phyllostachys_edulis_newGene_148317;Phyllostachys_edulis_newGene_276611;Phyllostachys_edulis_newGene_40322;Phyllostachys_edulis_newGene_381680;Phyllostachys_edulis_newGene_65574;Phyllostachys_edulis_newGene_359999;Phyllostachys_edulis_newGene_146930;Phyllostachys_edulis_newGene_25101;PH02Gene30271;Phyllostachys_edulis_newGene_374988;PH02Gene32383;PH02Gene40423;…
novel_miR_152	Phyllostachys_edulis_newGene_315850;Phyllostachys_edulis_newGene_126248;Phyllostachys_edulis_newGene_233082;Phyllostachys_edulis_newGene_362183;PH02Gene50321;PH02Gene40205;Phyllostachys_edulis_newGene_130422;PH02Gene46177;Phyllostachys_edulis_newGene_220075;Phyllostachys_edulis_newGene_220883;PH02Gene47014;Phyllostachys_edulis_newGene_273229;Phyllostachys_edulis_newGene_129238;Phyllostachys_eduli…
novel_miR_153	Phyllostachys_edulis_newGene_90288;Phyllostachys_edulis_newGene_269045;Phyllostachys_edulis_newGene_155499;Phyllostachys_edulis_newGene_141774;Phyllostachys_edulis_newGene_199084;Phyllostachys_edulis_newGene_78252;Phyllostachys_edulis_newGene_21816;Phyllostachys_edulis_newGene_250692;Phyllostachys_edulis_newGene_355874;Phyllostachys_edulis_newGene_219750;Phyllostachys_edulis_newGene_135446;Phyllo…
novel_miR_154	Phyllostachys_edulis_newGene_37828;Phyllostachys_edulis_newGene_630;Phyllostachys_edulis_newGene_302647;Phyllostachys_edulis_newGene_61721;Phyllostachys_edulis_newGene_167386;PH02Gene09528;Phyllostachys_edulis_newGene_227313;Phyllostachys_edulis_newGene_265525;Phyllostachys_edulis_newGene_226137;Phyllostachys_edulis_newGene_35964;Phyllostachys_edulis_newGene_201513;PH02Gene08313;PH02Gene06196;Phy…
novel_miR_155	Phyllostachys_edulis_newGene_226754;Phyllostachys_edulis_newGene_94981;PH02Gene32191;Phyllostachys_edulis_newGene_335200;Phyllostachys_edulis_newGene_363132;Phyllostachys_edulis_newGene_91025;PH02Gene07655;Phyllostachys_edulis_newGene_346501;Phyllostachys_edulis_newGene_363128;PH02Gene38919;Phyllostachys_edulis_newGene_329313;Phyllostachys_edulis_newGene_171092;Phyllostachys_edulis_newGene_276896…
novel_miR_156	Phyllostachys_edulis_newGene_226754;PH02Gene32191;Phyllostachys_edulis_newGene_94981;Phyllostachys_edulis_newGene_363132;Phyllostachys_edulis_newGene_335200;Phyllostachys_edulis_newGene_91025;PH02Gene07655;Phyllostachys_edulis_newGene_346501;Phyllostachys_edulis_newGene_363128;Phyllostachys_edulis_newGene_329313;PH02Gene38919;Phyllostachys_edulis_newGene_171092;Phyllostachys_edulis_newGene_276896…
novel_miR_157	Phyllostachys_edulis_newGene_116601;Phyllostachys_edulis_newGene_206216;Phyllostachys_edulis_newGene_221435;Phyllostachys_edulis_newGene_294703;Phyllostachys_edulis_newGene_153573;Phyllostachys_edulis_newGene_388684;Phyllostachys_edulis_newGene_286979;Phyllostachys_edulis_newGene_58713;Phyllostachys_edulis_newGene_9996;Phyllostachys_edulis_newGene_137128;Phyllostachys_edulis_newGene_377295;Phyllo…
novel_miR_158	Phyllostachys_edulis_newGene_35075;Phyllostachys_edulis_newGene_10244;Phyllostachys_edulis_newGene_116407;Phyllostachys_edulis_newGene_235396;Phyllostachys_edulis_newGene_392915;Phyllostachys_edulis_newGene_311150;Phyllostachys_edulis_newGene_278658;Phyllostachys_edulis_newGene_335468;Phyllostachys_edulis_newGene_63061;Phyllostachys_edulis_newGene_205051;Phyllostachys_edulis_newGene_55696;Phyllos…
novel_miR_159	PH02Gene31932;PH02Gene13721;PH02Gene09060;PH02Gene22720;Phyllostachys_edulis_newGene_363022;PH02Gene18415;Phyllostachys_edulis_newGene_185082;PH02Gene34818;PH02Gene29772;PH02Gene00975;PH02Gene11634;Phyllostachys_edulis_newGene_219342;Phyllostachys_edulis_newGene_162296;PH02Gene03334;PH02Gene28901;PH02Gene20408;Phyllostachys_edulis_newGene_357056;PH02Gene01968;Phyllostachys_edulis_newGene_198934;P…
novel_miR_16	PH02Gene04591;PH02Gene34816;Phyllostachys_edulis_newGene_264666;PH02Gene02330;PH02Gene11551;PH02Gene10784;Phyllostachys_edulis_newGene_285951;PH02Gene17414;PH02Gene23141;Phyllostachys_edulis_newGene_250594;PH02Gene34169;Phyllostachys_edulis_newGene_12579;PH02Gene25533;PH02Gene03768;PH02Gene04361;Phyllostachys_edulis_newGene_272736;PH02Gene13963;PH02Gene26733;Phyllostachys_edulis_newGene_240348;PH…
novel_miR_160	Phyllostachys_edulis_newGene_304001;Phyllostachys_edulis_newGene_218313;Phyllostachys_edulis_newGene_184155;Phyllostachys_edulis_newGene_20946;PH02Gene15325;Phyllostachys_edulis_newGene_243062;PH02Gene47912;Phyllostachys_edulis_newGene_186306;PH02Gene28780;Phyllostachys_edulis_newGene_162157;PH02Gene19804;PH02Gene21976;Phyllostachys_edulis_newGene_295217;Phyllostachys_edulis_newGene_93813;PH02Gen…
novel_miR_161	Phyllostachys_edulis_newGene_380793;PH02Gene42460;Phyllostachys_edulis_newGene_75900;Phyllostachys_edulis_newGene_385572;Phyllostachys_edulis_newGene_273000;Phyllostachys_edulis_newGene_153551;Phyllostachys_edulis_newGene_316310;Phyllostachys_edulis_newGene_314979;Phyllostachys_edulis_newGene_49051;Phyllostachys_edulis_newGene_104970
novel_miR_162	PH02Gene40823;PH02Gene04389;Phyllostachys_edulis_newGene_214618;PH02Gene21363;PH02Gene39910;PH02Gene41010;Phyllostachys_edulis_newGene_137808;Phyllostachys_edulis_newGene_398798;PH02Gene40368;Phyllostachys_edulis_newGene_284258;Phyllostachys_edulis_newGene_64156;Phyllostachys_edulis_newGene_309894;PH02Gene30082;PH02Gene49475;PH02Gene05459;PH02Gene06191;Phyllostachys_edulis_newGene_266500;Phyllost…
novel_miR_163	Phyllostachys_edulis_newGene_269580;Phyllostachys_edulis_newGene_23358;Phyllostachys_edulis_newGene_338517;Phyllostachys_edulis_newGene_282264;Phyllostachys_edulis_newGene_19238;Phyllostachys_edulis_newGene_19455;PH02Gene37385;Phyllostachys_edulis_newGene_395387
novel_miR_164	PH02Gene49663;Phyllostachys_edulis_newGene_301907;Phyllostachys_edulis_newGene_8263;PH02Gene11533;Phyllostachys_edulis_newGene_213510;PH02Gene17597;Phyllostachys_edulis_newGene_400478;Phyllostachys_edulis_newGene_285559;Phyllostachys_edulis_newGene_100737;PH02Gene19866;PH02Gene43562;Phyllostachys_edulis_newGene_24799;Phyllostachys_edulis_newGene_109158;PH02Gene44557;Phyllostachys_edulis_newGene_3…
novel_miR_165	Phyllostachys_edulis_newGene_39889;Phyllostachys_edulis_newGene_167429;PH02Gene01409;Phyllostachys_edulis_newGene_89974;PH02Gene02133;PH02Gene10070;PH02Gene34321;PH02Gene37247;Phyllostachys_edulis_newGene_104457;Phyllostachys_edulis_newGene_274713;Phyllostachys_edulis_newGene_163521;Phyllostachys_edulis_newGene_120391;PH02Gene25768;Phyllostachys_edulis_newGene_178887;Phyllostachys_edulis_newGene_…
novel_miR_166	Phyllostachys_edulis_newGene_164491;Phyllostachys_edulis_newGene_184315;Phyllostachys_edulis_newGene_372620;Phyllostachys_edulis_newGene_169557;Phyllostachys_edulis_newGene_41745;Phyllostachys_edulis_newGene_153376;Phyllostachys_edulis_newGene_34759;Phyllostachys_edulis_newGene_385107;Phyllostachys_edulis_newGene_76639;Phyllostachys_edulis_newGene_86484;Phyllostachys_edulis_newGene_247817;Phyllos…
novel_miR_167	Phyllostachys_edulis_newGene_302820;Phyllostachys_edulis_newGene_65468;Phyllostachys_edulis_newGene_264082;Phyllostachys_edulis_newGene_190447;Phyllostachys_edulis_newGene_219469;Phyllostachys_edulis_newGene_277388;Phyllostachys_edulis_newGene_108441;Phyllostachys_edulis_newGene_56665;Phyllostachys_edulis_newGene_193060;Phyllostachys_edulis_newGene_310455;Phyllostachys_edulis_newGene_382520;Phyll…
novel_miR_168	Phyllostachys_edulis_newGene_189312;Phyllostachys_edulis_newGene_111560;Phyllostachys_edulis_newGene_225322;Phyllostachys_edulis_newGene_33515;Phyllostachys_edulis_newGene_156742;Phyllostachys_edulis_newGene_383784;Phyllostachys_edulis_newGene_47078;Phyllostachys_edulis_newGene_83903;Phyllostachys_edulis_newGene_96181;Phyllostachys_edulis_newGene_329863;Phyllostachys_edulis_newGene_169930;Phyllos…
novel_miR_169	PH02Gene12827;PH02Gene51096;PH02Gene20317;PH02Gene22408;Phyllostachys_edulis_newGene_208152;Phyllostachys_edulis_newGene_275399;Phyllostachys_edulis_newGene_114420;PH02Gene38420;Phyllostachys_edulis_newGene_85985;PH02Gene01912;Phyllostachys_edulis_newGene_97615;Phyllostachys_edulis_newGene_92482;Phyllostachys_edulis_newGene_198934;Phyllostachys_edulis_newGene_32468;Phyllostachys_edulis_newGene_33…
novel_miR_17	Phyllostachys_edulis_newGene_118127;Phyllostachys_edulis_newGene_348948;Phyllostachys_edulis_newGene_230359;Phyllostachys_edulis_newGene_26685;Phyllostachys_edulis_newGene_229380;Phyllostachys_edulis_newGene_132036;Phyllostachys_edulis_newGene_404673;Phyllostachys_edulis_newGene_162310;Phyllostachys_edulis_newGene_386662;PH02Gene10349;PH02Gene27399;PH02Gene02313;Phyllostachys_edulis_newGene_20901…
novel_miR_170	Phyllostachys_edulis_newGene_39805;Phyllostachys_edulis_newGene_77519;Phyllostachys_edulis_newGene_329494;Phyllostachys_edulis_newGene_246154;Phyllostachys_edulis_newGene_71656;Phyllostachys_edulis_newGene_215626;Phyllostachys_edulis_newGene_202532;Phyllostachys_edulis_newGene_7959;Phyllostachys_edulis_newGene_23051;Phyllostachys_edulis_newGene_353970;Phyllostachys_edulis_newGene_321917;Phyllosta…
novel_miR_171	PH02Gene09841;Phyllostachys_edulis_newGene_9839;PH02Gene24301;Phyllostachys_edulis_newGene_116475;PH02Gene46141;PH02Gene46644;Phyllostachys_edulis_newGene_308229;PH02Gene24628;Phyllostachys_edulis_newGene_137677;PH02Gene09728;Phyllostachys_edulis_newGene_42064;Phyllostachys_edulis_newGene_273409;PH02Gene28817;Phyllostachys_edulis_newGene_64176;PH02Gene33423;PH02Gene03902;Phyllostachys_edulis_newG…
novel_miR_172	PH02Gene23853;Phyllostachys_edulis_newGene_147249;Phyllostachys_edulis_newGene_221509;Phyllostachys_edulis_newGene_5992;Phyllostachys_edulis_newGene_117327;PH02Gene11900;Phyllostachys_edulis_newGene_76068;PH02Gene24281;Phyllostachys_edulis_newGene_144847;PH02Gene16082;Phyllostachys_edulis_newGene_240807;Phyllostachys_edulis_newGene_268461;Phyllostachys_edulis_newGene_58656;Phyllostachys_edulis_ne…
novel_miR_173	PH02Gene05864;Phyllostachys_edulis_newGene_41090;Phyllostachys_edulis_newGene_10998;Phyllostachys_edulis_newGene_188822;Phyllostachys_edulis_newGene_353653;Phyllostachys_edulis_newGene_146335;Phyllostachys_edulis_newGene_57174;Phyllostachys_edulis_newGene_58719;PH02Gene39779;Phyllostachys_edulis_newGene_248016;Phyllostachys_edulis_newGene_73519;Phyllostachys_edulis_newGene_328351;Phyllostachys_ed…
novel_miR_174	Phyllostachys_edulis_newGene_240807;PH02Gene16082;PH02Gene24281;Phyllostachys_edulis_newGene_144847;Phyllostachys_edulis_newGene_76068;Phyllostachys_edulis_newGene_221509;Phyllostachys_edulis_newGene_5992;Phyllostachys_edulis_newGene_117327;PH02Gene11900;Phyllostachys_edulis_newGene_147249;PH02Gene23853;Phyllostachys_edulis_newGene_175666;PH02Gene21836;PH02Gene14819;PH02Gene14817;PH02Gene12534;Ph…
novel_miR_175	Phyllostachys_edulis_newGene_116719;Phyllostachys_edulis_newGene_49354;Phyllostachys_edulis_newGene_111103;Phyllostachys_edulis_newGene_308508;Phyllostachys_edulis_newGene_56667;Phyllostachys_edulis_newGene_19215;Phyllostachys_edulis_newGene_87874;Phyllostachys_edulis_newGene_23875;Phyllostachys_edulis_newGene_356968;Phyllostachys_edulis_newGene_104394;Phyllostachys_edulis_newGene_193826;Phyllost…
novel_miR_176	Phyllostachys_edulis_newGene_116658;Phyllostachys_edulis_newGene_279055;Phyllostachys_edulis_newGene_254294;PH02Gene48182;Phyllostachys_edulis_newGene_359018;Phyllostachys_edulis_newGene_65515;Phyllostachys_edulis_newGene_338103;Phyllostachys_edulis_newGene_134389;Phyllostachys_edulis_newGene_124539;PH02Gene09507;PH02Gene16449;Phyllostachys_edulis_newGene_80175;Phyllostachys_edulis_newGene_329062…
novel_miR_177	Phyllostachys_edulis_newGene_136284;Phyllostachys_edulis_newGene_169263;Phyllostachys_edulis_newGene_227941;Phyllostachys_edulis_newGene_337304;Phyllostachys_edulis_newGene_39553;Phyllostachys_edulis_newGene_77521;Phyllostachys_edulis_newGene_186036;PH02Gene48815;Phyllostachys_edulis_newGene_352589;Phyllostachys_edulis_newGene_299861;Phyllostachys_edulis_newGene_51097;Phyllostachys_edulis_newGene…
novel_miR_178	Phyllostachys_edulis_newGene_363473;Phyllostachys_edulis_newGene_34202;Phyllostachys_edulis_newGene_224291;Phyllostachys_edulis_newGene_293371;Phyllostachys_edulis_newGene_73229;Phyllostachys_edulis_newGene_190883;Phyllostachys_edulis_newGene_281708;Phyllostachys_edulis_newGene_25014;Phyllostachys_edulis_newGene_229992;Phyllostachys_edulis_newGene_197014;PH02Gene16588;Phyllostachys_edulis_newGene…
novel_miR_179	Phyllostachys_edulis_newGene_332001;Phyllostachys_edulis_newGene_173851
novel_miR_18	Phyllostachys_edulis_newGene_219998;Phyllostachys_edulis_newGene_218039;Phyllostachys_edulis_newGene_298849;Phyllostachys_edulis_newGene_154055;Phyllostachys_edulis_newGene_198623;Phyllostachys_edulis_newGene_328283;Phyllostachys_edulis_newGene_275264;Phyllostachys_edulis_newGene_163214;Phyllostachys_edulis_newGene_311215;Phyllostachys_edulis_newGene_207067;Phyllostachys_edulis_newGene_51504;Phyl…
novel_miR_180	Phyllostachys_edulis_newGene_357073;Phyllostachys_edulis_newGene_259822;Phyllostachys_edulis_newGene_30104;Phyllostachys_edulis_newGene_305921;Phyllostachys_edulis_newGene_136828;PH02Gene21145;PH02Gene20170
novel_miR_181	PH02Gene26663;Phyllostachys_edulis_newGene_91784;Phyllostachys_edulis_newGene_236106;PH02Gene18202;PH02Gene48089;PH02Gene27844;Phyllostachys_edulis_newGene_212139;Phyllostachys_edulis_newGene_197835;Phyllostachys_edulis_newGene_299499;Phyllostachys_edulis_newGene_190509;PH02Gene25113;PH02Gene43452;PH02Gene33706;Phyllostachys_edulis_newGene_174934;Phyllostachys_edulis_newGene_385560;Phyllostachys_…
novel_miR_182	Phyllostachys_edulis_newGene_396454;Phyllostachys_edulis_newGene_190751;Phyllostachys_edulis_newGene_116329;Phyllostachys_edulis_newGene_187122;Phyllostachys_edulis_newGene_240438;Phyllostachys_edulis_newGene_216020;Phyllostachys_edulis_newGene_151230;Phyllostachys_edulis_newGene_74643;Phyllostachys_edulis_newGene_400337;Phyllostachys_edulis_newGene_251416;Phyllostachys_edulis_newGene_227124;Phyl…
novel_miR_183	Phyllostachys_edulis_newGene_266933;Phyllostachys_edulis_newGene_125888;Phyllostachys_edulis_newGene_108301;Phyllostachys_edulis_newGene_257042;Phyllostachys_edulis_newGene_394350;Phyllostachys_edulis_newGene_240020;Phyllostachys_edulis_newGene_267318;Phyllostachys_edulis_newGene_241505;Phyllostachys_edulis_newGene_280590;Phyllostachys_edulis_newGene_134831;Phyllostachys_edulis_newGene_80201;Phyl…
novel_miR_184	Phyllostachys_edulis_newGene_233455;Phyllostachys_edulis_newGene_218829;Phyllostachys_edulis_newGene_366833;Phyllostachys_edulis_newGene_226506;Phyllostachys_edulis_newGene_59636;Phyllostachys_edulis_newGene_174203;Phyllostachys_edulis_newGene_384840;PH02Gene26010;PH02Gene10124;PH02Gene26363;Phyllostachys_edulis_newGene_386029;Phyllostachys_edulis_newGene_263352;Phyllostachys_edulis_newGene_12975…
novel_miR_185	Phyllostachys_edulis_newGene_32864;Phyllostachys_edulis_newGene_31510;Phyllostachys_edulis_newGene_20591;PH02Gene23313;Phyllostachys_edulis_newGene_266341;Phyllostachys_edulis_newGene_92776;Phyllostachys_edulis_newGene_48943;PH02Gene05703;PH02Gene03552;Phyllostachys_edulis_newGene_106352;Phyllostachys_edulis_newGene_345302;PH02Gene01322;PH02Gene44102;PH02Gene04222;PH02Gene17869;Phyllostachys_edul…
novel_miR_186	Phyllostachys_edulis_newGene_314840;Phyllostachys_edulis_newGene_391083;Phyllostachys_edulis_newGene_69090;Phyllostachys_edulis_newGene_22276;Phyllostachys_edulis_newGene_57371;Phyllostachys_edulis_newGene_316760;PH02Gene33592;Phyllostachys_edulis_newGene_158145;Phyllostachys_edulis_newGene_360334;Phyllostachys_edulis_newGene_318110;Phyllostachys_edulis_newGene_128498;Phyllostachys_edulis_newGene…
novel_miR_187	PH02Gene12534;Phyllostachys_edulis_newGene_72982;Phyllostachys_edulis_newGene_140583;Phyllostachys_edulis_newGene_101662;PH02Gene43623;PH02Gene14817;PH02Gene14819;Phyllostachys_edulis_newGene_175666;PH02Gene21836;Phyllostachys_edulis_newGene_268461;Phyllostachys_edulis_newGene_58656;PH02Gene16082;Phyllostachys_edulis_newGene_144847;PH02Gene24281;Phyllostachys_edulis_newGene_240807;Phyllostachys_e…
novel_miR_188	Phyllostachys_edulis_newGene_241659;PH02Gene12528;Phyllostachys_edulis_newGene_8320;Phyllostachys_edulis_newGene_393802;Phyllostachys_edulis_newGene_128215;PH02Gene48746
novel_miR_189	PH02Gene25697;PH02Gene31891;Phyllostachys_edulis_newGene_366114;Phyllostachys_edulis_newGene_1858;PH02Gene20122;Phyllostachys_edulis_newGene_164626;Phyllostachys_edulis_newGene_251286;Phyllostachys_edulis_newGene_156146;Phyllostachys_edulis_newGene_353392;Phyllostachys_edulis_newGene_257130;Phyllostachys_edulis_newGene_120916;Phyllostachys_edulis_newGene_324309;Phyllostachys_edulis_newGene_73683;…
novel_miR_19	Phyllostachys_edulis_newGene_116407;Phyllostachys_edulis_newGene_10244;Phyllostachys_edulis_newGene_213788;Phyllostachys_edulis_newGene_123199;Phyllostachys_edulis_newGene_66837;Phyllostachys_edulis_newGene_228153;Phyllostachys_edulis_newGene_142915;Phyllostachys_edulis_newGene_278658;Phyllostachys_edulis_newGene_324015;Phyllostachys_edulis_newGene_69701;Phyllostachys_edulis_newGene_63154;Phyllos…
novel_miR_190	Phyllostachys_edulis_newGene_190849;PH02Gene13214;Phyllostachys_edulis_newGene_184681;Phyllostachys_edulis_newGene_40843;PH02Gene24257;PH02Gene15869;Phyllostachys_edulis_newGene_227660;PH02Gene35399;PH02Gene13668;PH02Gene35434;PH02Gene16024;PH02Gene48748;Phyllostachys_edulis_newGene_55810;PH02Gene27816;PH02Gene18703;Phyllostachys_edulis_newGene_248781;Phyllostachys_edulis_newGene_53417;Phyllostac…
novel_miR_191	PH02Gene00246;Phyllostachys_edulis_newGene_298828;PH02Gene03217;Phyllostachys_edulis_newGene_361040;Phyllostachys_edulis_newGene_32711;Phyllostachys_edulis_newGene_256071;Phyllostachys_edulis_newGene_276329;Phyllostachys_edulis_newGene_388594;PH02Gene19201;Phyllostachys_edulis_newGene_134227;Phyllostachys_edulis_newGene_173208;PH02Gene26819;Phyllostachys_edulis_newGene_338254;Phyllostachys_edulis…
novel_miR_192	Phyllostachys_edulis_newGene_383596
novel_miR_193	PH02Gene12929;Phyllostachys_edulis_newGene_338404;PH02Gene21573;Phyllostachys_edulis_newGene_338223;Phyllostachys_edulis_newGene_322417;Phyllostachys_edulis_newGene_3644;Phyllostachys_edulis_newGene_52557;Phyllostachys_edulis_newGene_213761;Phyllostachys_edulis_newGene_8606;PH02Gene32863;Phyllostachys_edulis_newGene_179638;Phyllostachys_edulis_newGene_181202;Phyllostachys_edulis_newGene_76160;Phy…
novel_miR_194	Phyllostachys_edulis_newGene_145452;PH02Gene04755;Phyllostachys_edulis_newGene_46916;PH02Gene10085;Phyllostachys_edulis_newGene_276705;Phyllostachys_edulis_newGene_319921;Phyllostachys_edulis_newGene_324613;PH02Gene46682;Phyllostachys_edulis_newGene_387897;Phyllostachys_edulis_newGene_400430;PH02Gene40519;Phyllostachys_edulis_newGene_335965;Phyllostachys_edulis_newGene_188187;Phyllostachys_edulis…
novel_miR_195	PH02Gene41853;PH02Gene48630;Phyllostachys_edulis_newGene_158701;PH02Gene44247;PH02Gene21136;Phyllostachys_edulis_newGene_210186;Phyllostachys_edulis_newGene_202787;Phyllostachys_edulis_newGene_114420;Phyllostachys_edulis_newGene_289124;Phyllostachys_edulis_newGene_88819;PH02Gene27913;PH02Gene31023;Phyllostachys_edulis_newGene_33394;PH02Gene35321;Phyllostachys_edulis_newGene_39688;Phyllostachys_ed…
novel_miR_196	Phyllostachys_edulis_newGene_66228;Phyllostachys_edulis_newGene_1939;Phyllostachys_edulis_newGene_139456;Phyllostachys_edulis_newGene_261843;Phyllostachys_edulis_newGene_182952;Phyllostachys_edulis_newGene_265506;Phyllostachys_edulis_newGene_258076;Phyllostachys_edulis_newGene_169444;Phyllostachys_edulis_newGene_192094;Phyllostachys_edulis_newGene_152985;Phyllostachys_edulis_newGene_281449;PH02Ge…
novel_miR_197	PH02Gene43562;Phyllostachys_edulis_newGene_24799;PH02Gene19866;Phyllostachys_edulis_newGene_100737;Phyllostachys_edulis_newGene_71611;Phyllostachys_edulis_newGene_142612;Phyllostachys_edulis_newGene_319416;Phyllostachys_edulis_newGene_90975;Phyllostachys_edulis_newGene_95645;Phyllostachys_edulis_newGene_143948;Phyllostachys_edulis_newGene_109158;PH02Gene44557;Phyllostachys_edulis_newGene_355601;P…
novel_miR_198	Phyllostachys_edulis_newGene_214797;Phyllostachys_edulis_newGene_391509;Phyllostachys_edulis_newGene_16601;Phyllostachys_edulis_newGene_275794;Phyllostachys_edulis_newGene_92179;Phyllostachys_edulis_newGene_83434;Phyllostachys_edulis_newGene_209140;Phyllostachys_edulis_newGene_376301;Phyllostachys_edulis_newGene_16876;Phyllostachys_edulis_newGene_77416;Phyllostachys_edulis_newGene_302798;Phyllost…
novel_miR_199	Phyllostachys_edulis_newGene_371028;Phyllostachys_edulis_newGene_134736;Phyllostachys_edulis_newGene_161888;Phyllostachys_edulis_newGene_89628;Phyllostachys_edulis_newGene_198152;Phyllostachys_edulis_newGene_87073;Phyllostachys_edulis_newGene_48214;Phyllostachys_edulis_newGene_305976;Phyllostachys_edulis_newGene_317877;Phyllostachys_edulis_newGene_194272;Phyllostachys_edulis_newGene_29227;Phyllos…
novel_miR_2	Phyllostachys_edulis_newGene_357056;PH02Gene20408;PH02Gene01968;PH02Gene28901;Phyllostachys_edulis_newGene_219342;Phyllostachys_edulis_newGene_162296;PH02Gene03334;PH02Gene29772;PH02Gene00975;PH02Gene34818;PH02Gene11634;Phyllostachys_edulis_newGene_185082;PH02Gene18415;PH02Gene09060;PH02Gene31932;PH02Gene13721;PH02Gene22720;Phyllostachys_edulis_newGene_363022;PH02Gene01912;Phyllostachys_edulis_ne…
novel_miR_20	Phyllostachys_edulis_newGene_9991;PH02Gene10598;Phyllostachys_edulis_newGene_179128;Phyllostachys_edulis_newGene_85058;Phyllostachys_edulis_newGene_338541;Phyllostachys_edulis_newGene_78197;Phyllostachys_edulis_newGene_118233;Phyllostachys_edulis_newGene_129810;Phyllostachys_edulis_newGene_38119;Phyllostachys_edulis_newGene_27995;Phyllostachys_edulis_newGene_301027;Phyllostachys_edulis_newGene_19…
novel_miR_200	Phyllostachys_edulis_newGene_209969;Phyllostachys_edulis_newGene_277639;Phyllostachys_edulis_newGene_365626;PH02Gene49763;PH02Gene34325;PH02Gene41517;PH02Gene33060;PH02Gene07784;Phyllostachys_edulis_newGene_370664;PH02Gene29138;Phyllostachys_edulis_newGene_263454;Phyllostachys_edulis_newGene_368817;PH02Gene39430;PH02Gene49111;Phyllostachys_edulis_newGene_379168;Phyllostachys_edulis_newGene_173191…
novel_miR_201	Phyllostachys_edulis_newGene_123199;Phyllostachys_edulis_newGene_385395;Phyllostachys_edulis_newGene_324015;Phyllostachys_edulis_newGene_53444;Phyllostachys_edulis_newGene_278658;Phyllostachys_edulis_newGene_242857;Phyllostachys_edulis_newGene_186730;Phyllostachys_edulis_newGene_38759;Phyllostachys_edulis_newGene_63154;Phyllostachys_edulis_newGene_69701;Phyllostachys_edulis_newGene_25181;Phyllost…
novel_miR_202	Phyllostachys_edulis_newGene_123197;Phyllostachys_edulis_newGene_317577;Phyllostachys_edulis_newGene_19701;Phyllostachys_edulis_newGene_163867;Phyllostachys_edulis_newGene_270187;Phyllostachys_edulis_newGene_89654;Phyllostachys_edulis_newGene_364682;Phyllostachys_edulis_newGene_216657;Phyllostachys_edulis_newGene_163401;Phyllostachys_edulis_newGene_69124;Phyllostachys_edulis_newGene_142916;Phyllo…
novel_miR_203	Phyllostachys_edulis_newGene_332529;Phyllostachys_edulis_newGene_234317;Phyllostachys_edulis_newGene_26060;Phyllostachys_edulis_newGene_134669;Phyllostachys_edulis_newGene_213454;Phyllostachys_edulis_newGene_17335;PH02Gene02310;Phyllostachys_edulis_newGene_306879;Phyllostachys_edulis_newGene_211004;Phyllostachys_edulis_newGene_282957;PH02Gene38988;Phyllostachys_edulis_newGene_365597;Phyllostachys…
novel_miR_204	Phyllostachys_edulis_newGene_326823;Phyllostachys_edulis_newGene_256050;Phyllostachys_edulis_newGene_92187;PH02Gene40271;Phyllostachys_edulis_newGene_26687;Phyllostachys_edulis_newGene_79831;Phyllostachys_edulis_newGene_118095;Phyllostachys_edulis_newGene_401592;Phyllostachys_edulis_newGene_133665;Phyllostachys_edulis_newGene_294326;PH02Gene37109;Phyllostachys_edulis_newGene_202192;PH02Gene11771;…
novel_miR_205	Phyllostachys_edulis_newGene_256137;Phyllostachys_edulis_newGene_177744;Phyllostachys_edulis_newGene_147371;Phyllostachys_edulis_newGene_404507;PH02Gene02951;Phyllostachys_edulis_newGene_241029;Phyllostachys_edulis_newGene_53573;Phyllostachys_edulis_newGene_400372;PH02Gene11075;Phyllostachys_edulis_newGene_240805;PH02Gene20465;PH02Gene41517;Phyllostachys_edulis_newGene_62444;Phyllostachys_edulis_…
novel_miR_206	Phyllostachys_edulis_newGene_178880;Phyllostachys_edulis_newGene_377577;Phyllostachys_edulis_newGene_51097;Phyllostachys_edulis_newGene_77855;Phyllostachys_edulis_newGene_312757;Phyllostachys_edulis_newGene_299861;PH02Gene48815;Phyllostachys_edulis_newGene_186036;Phyllostachys_edulis_newGene_352589;Phyllostachys_edulis_newGene_39553;Phyllostachys_edulis_newGene_77521;Phyllostachys_edulis_newGene_…
novel_miR_207	Phyllostachys_edulis_newGene_24362;Phyllostachys_edulis_newGene_382552;Phyllostachys_edulis_newGene_60232;Phyllostachys_edulis_newGene_72355;Phyllostachys_edulis_newGene_402588;Phyllostachys_edulis_newGene_201275;Phyllostachys_edulis_newGene_10998;Phyllostachys_edulis_newGene_277765;PH02Gene28746;Phyllostachys_edulis_newGene_144737;Phyllostachys_edulis_newGene_125845;Phyllostachys_edulis_newGene_…
novel_miR_208	Phyllostachys_edulis_newGene_226754;PH02Gene32191;Phyllostachys_edulis_newGene_94981;Phyllostachys_edulis_newGene_91025;Phyllostachys_edulis_newGene_335200;Phyllostachys_edulis_newGene_363132;PH02Gene07655;Phyllostachys_edulis_newGene_346501;Phyllostachys_edulis_newGene_171092;Phyllostachys_edulis_newGene_363128;PH02Gene38919;Phyllostachys_edulis_newGene_329313;Phyllostachys_edulis_newGene_196772…
novel_miR_209	Phyllostachys_edulis_newGene_215033;Phyllostachys_edulis_newGene_376873;Phyllostachys_edulis_newGene_151651;Phyllostachys_edulis_newGene_368870;Phyllostachys_edulis_newGene_361855;PH02Gene14805;PH02Gene21711;Phyllostachys_edulis_newGene_5039;Phyllostachys_edulis_newGene_167618;Phyllostachys_edulis_newGene_52931;Phyllostachys_edulis_newGene_11302;Phyllostachys_edulis_newGene_182869;PH02Gene46855;P…
novel_miR_21	PH02Gene08603;Phyllostachys_edulis_newGene_387651;PH02Gene22200;PH02Gene45482;PH02Gene40441;Phyllostachys_edulis_newGene_76938;Phyllostachys_edulis_newGene_100410;PH02Gene37033;Phyllostachys_edulis_newGene_229704;PH02Gene41253;PH02Gene01967;Phyllostachys_edulis_newGene_81014;PH02Gene06079;Phyllostachys_edulis_newGene_398960;Phyllostachys_edulis_newGene_187655;PH02Gene05596;PH02Gene10908;PH02Gene0…
novel_miR_210	Phyllostachys_edulis_newGene_267321;Phyllostachys_edulis_newGene_40262;Phyllostachys_edulis_newGene_98579;Phyllostachys_edulis_newGene_396966;Phyllostachys_edulis_newGene_123384;Phyllostachys_edulis_newGene_99957;Phyllostachys_edulis_newGene_71829;Phyllostachys_edulis_newGene_281757;Phyllostachys_edulis_newGene_130852;Phyllostachys_edulis_newGene_402769;Phyllostachys_edulis_newGene_120381;Phyllos…
novel_miR_211	Phyllostachys_edulis_newGene_148987;Phyllostachys_edulis_newGene_105247;Phyllostachys_edulis_newGene_259125;Phyllostachys_edulis_newGene_362739;Phyllostachys_edulis_newGene_211091;Phyllostachys_edulis_newGene_66838;Phyllostachys_edulis_newGene_299751;Phyllostachys_edulis_newGene_104394;Phyllostachys_edulis_newGene_397715;Phyllostachys_edulis_newGene_136895;Phyllostachys_edulis_newGene_292677;Phyl…
novel_miR_212	PH02Gene29348;Phyllostachys_edulis_newGene_235619;PH02Gene43195
novel_miR_214	Phyllostachys_edulis_newGene_81543;Phyllostachys_edulis_newGene_196772;PH02Gene13002;Phyllostachys_edulis_newGene_143851;PH02Gene08959;Phyllostachys_edulis_newGene_165112;Phyllostachys_edulis_newGene_91305;Phyllostachys_edulis_newGene_264820;Phyllostachys_edulis_newGene_134739;PH02Gene05836;Phyllostachys_edulis_newGene_363128;Phyllostachys_edulis_newGene_329313;PH02Gene38919;Phyllostachys_edulis_…
novel_miR_215	Phyllostachys_edulis_newGene_158798;Phyllostachys_edulis_newGene_182334;PH02Gene02857;Phyllostachys_edulis_newGene_202420;Phyllostachys_edulis_newGene_402214;PH02Gene33998;Phyllostachys_edulis_newGene_149608;Phyllostachys_edulis_newGene_97954;Phyllostachys_edulis_newGene_266563;Phyllostachys_edulis_newGene_51259;Phyllostachys_edulis_newGene_46802;Phyllostachys_edulis_newGene_303415;Phyllostachys_…
novel_miR_216	Phyllostachys_edulis_newGene_192121;Phyllostachys_edulis_newGene_254686;Phyllostachys_edulis_newGene_10235;Phyllostachys_edulis_newGene_55647;Phyllostachys_edulis_newGene_292958;Phyllostachys_edulis_newGene_146995;Phyllostachys_edulis_newGene_319388;Phyllostachys_edulis_newGene_247238;Phyllostachys_edulis_newGene_355979;Phyllostachys_edulis_newGene_32650;Phyllostachys_edulis_newGene_387096;Phyllo…
novel_miR_217	PH02Gene47014;Phyllostachys_edulis_newGene_321228;Phyllostachys_edulis_newGene_308219;Phyllostachys_edulis_newGene_78206;Phyllostachys_edulis_newGene_385576;PH02Gene44150;Phyllostachys_edulis_newGene_204224;Phyllostachys_edulis_newGene_23949;Phyllostachys_edulis_newGene_362183;PH02Gene32760;PH02Gene48693;Phyllostachys_edulis_newGene_126248;Phyllostachys_edulis_newGene_199180;PH02Gene32528;Phyllos…
novel_miR_218	Phyllostachys_edulis_newGene_122139;Phyllostachys_edulis_newGene_361954;Phyllostachys_edulis_newGene_253333;Phyllostachys_edulis_newGene_13848;Phyllostachys_edulis_newGene_181391;Phyllostachys_edulis_newGene_36899;Phyllostachys_edulis_newGene_386948
novel_miR_219	PH02Gene01841;PH02Gene03768;PH02Gene34169;Phyllostachys_edulis_newGene_165168;PH02Gene31550;PH02Gene40319;Phyllostachys_edulis_newGene_4879;PH02Gene48598;PH02Gene42358;PH02Gene34039;PH02Gene33579;PH02Gene19493;PH02Gene42814;Phyllostachys_edulis_newGene_111021;PH02Gene13665;Phyllostachys_edulis_newGene_57705;PH02Gene32236;Phyllostachys_edulis_newGene_400287;PH02Gene34548;Phyllostachys_edulis_newGe…
novel_miR_22	Phyllostachys_edulis_newGene_171092;Phyllostachys_edulis_newGene_363128;PH02Gene38919;Phyllostachys_edulis_newGene_329313;Phyllostachys_edulis_newGene_346501;Phyllostachys_edulis_newGene_91305;Phyllostachys_edulis_newGene_196772;Phyllostachys_edulis_newGene_276896;PH02Gene32191;Phyllostachys_edulis_newGene_94981;Phyllostachys_edulis_newGene_226754;PH02Gene07655;Phyllostachys_edulis_newGene_91025;…
novel_miR_220	Phyllostachys_edulis_newGene_400982;Phyllostachys_edulis_newGene_221535;Phyllostachys_edulis_newGene_379721;Phyllostachys_edulis_newGene_252536;Phyllostachys_edulis_newGene_72178;Phyllostachys_edulis_newGene_39906;Phyllostachys_edulis_newGene_87596;Phyllostachys_edulis_newGene_11624;Phyllostachys_edulis_newGene_315604;Phyllostachys_edulis_newGene_55829;Phyllostachys_edulis_newGene_316842;Phyllost…
novel_miR_221	PH02Gene23863;PH02Gene16219;Phyllostachys_edulis_newGene_333364;PH02Gene25243;PH02Gene27855;Phyllostachys_edulis_newGene_173173;Phyllostachys_edulis_newGene_66711;Phyllostachys_edulis_newGene_72356;Phyllostachys_edulis_newGene_201221;PH02Gene02486;Phyllostachys_edulis_newGene_19916;PH02Gene06062;PH02Gene18087;PH02Gene07604;Phyllostachys_edulis_newGene_320064;Phyllostachys_edulis_newGene_148723;Ph…
novel_miR_222	Phyllostachys_edulis_newGene_92369;PH02Gene28767;PH02Gene22691;PH02Gene00943;Phyllostachys_edulis_newGene_193518;PH02Gene02593;Phyllostachys_edulis_newGene_171170;PH02Gene14769;Phyllostachys_edulis_newGene_278242;Phyllostachys_edulis_newGene_264424;Phyllostachys_edulis_newGene_54498;Phyllostachys_edulis_newGene_34232;Phyllostachys_edulis_newGene_42528;Phyllostachys_edulis_newGene_230996;Phyllosta…
novel_miR_223	Phyllostachys_edulis_newGene_202413;PH02Gene37236;Phyllostachys_edulis_newGene_103026
novel_miR_224	PH02Gene06149;PH02Gene36126;Phyllostachys_edulis_newGene_119739;Phyllostachys_edulis_newGene_5831;PH02Gene49651;Phyllostachys_edulis_newGene_288805;Phyllostachys_edulis_newGene_80503;Phyllostachys_edulis_newGene_62195;Phyllostachys_edulis_newGene_101499;Phyllostachys_edulis_newGene_237090;Phyllostachys_edulis_newGene_238183;Phyllostachys_edulis_newGene_248370;PH02Gene30103;PH02Gene17402;Phyllosta…
novel_miR_225	Phyllostachys_edulis_newGene_76445;PH02Gene23968;PH02Gene03601;PH02Gene43294;Phyllostachys_edulis_newGene_244680;Phyllostachys_edulis_newGene_274841;PH02Gene20496;PH02Gene45932;Phyllostachys_edulis_newGene_369940;Phyllostachys_edulis_newGene_217419;Phyllostachys_edulis_newGene_66065;Phyllostachys_edulis_newGene_182870;PH02Gene30388;Phyllostachys_edulis_newGene_57331;PH02Gene40994;PH02Gene32283;Ph…
novel_miR_226	Phyllostachys_edulis_newGene_211670;Phyllostachys_edulis_newGene_190950;Phyllostachys_edulis_newGene_403187;Phyllostachys_edulis_newGene_321336;Phyllostachys_edulis_newGene_48468;Phyllostachys_edulis_newGene_14417;Phyllostachys_edulis_newGene_401751;Phyllostachys_edulis_newGene_41093;Phyllostachys_edulis_newGene_152479;Phyllostachys_edulis_newGene_121651;Phyllostachys_edulis_newGene_54276;Phyllos…
novel_miR_227	Phyllostachys_edulis_newGene_298370;Phyllostachys_edulis_newGene_61037;Phyllostachys_edulis_newGene_384269;Phyllostachys_edulis_newGene_49386;Phyllostachys_edulis_newGene_360474;Phyllostachys_edulis_newGene_304542;Phyllostachys_edulis_newGene_183714;Phyllostachys_edulis_newGene_163036;Phyllostachys_edulis_newGene_201240;Phyllostachys_edulis_newGene_392285;Phyllostachys_edulis_newGene_196304;Phyll…
novel_miR_228	Phyllostachys_edulis_newGene_124257;Phyllostachys_edulis_newGene_208825;Phyllostachys_edulis_newGene_96377;Phyllostachys_edulis_newGene_162516;Phyllostachys_edulis_newGene_106738;Phyllostachys_edulis_newGene_302123;PH02Gene20206;Phyllostachys_edulis_newGene_248239;Phyllostachys_edulis_newGene_350893;Phyllostachys_edulis_newGene_176034;Phyllostachys_edulis_newGene_149645;Phyllostachys_edulis_newGe…
novel_miR_229	PH02Gene28087;PH02Gene35938;PH02Gene24580;Phyllostachys_edulis_newGene_403959;PH02Gene14572;PH02Gene03204
novel_miR_23	Phyllostachys_edulis_newGene_27348;Phyllostachys_edulis_newGene_361855;Phyllostachys_edulis_newGene_73876
novel_miR_230	Phyllostachys_edulis_newGene_263286;Phyllostachys_edulis_newGene_233396;Phyllostachys_edulis_newGene_243322;Phyllostachys_edulis_newGene_204327;Phyllostachys_edulis_newGene_107855;Phyllostachys_edulis_newGene_363516;Phyllostachys_edulis_newGene_181354;Phyllostachys_edulis_newGene_119206;Phyllostachys_edulis_newGene_358227;Phyllostachys_edulis_newGene_340794;Phyllostachys_edulis_newGene_263915;Phy…
novel_miR_231	PH02Gene05076;PH02Gene00183;Phyllostachys_edulis_newGene_208190;Phyllostachys_edulis_newGene_103172;Phyllostachys_edulis_newGene_211542;PH02Gene18778;Phyllostachys_edulis_newGene_218664;Phyllostachys_edulis_newGene_46806;Phyllostachys_edulis_newGene_376878;Phyllostachys_edulis_newGene_90506;Phyllostachys_edulis_newGene_185314;PH02Gene06615;Phyllostachys_edulis_newGene_103171;Phyllostachys_edulis_…
novel_miR_232	Phyllostachys_edulis_newGene_4088;Phyllostachys_edulis_newGene_400279;Phyllostachys_edulis_newGene_155295;Phyllostachys_edulis_newGene_219099;Phyllostachys_edulis_newGene_44731;Phyllostachys_edulis_newGene_332167;Phyllostachys_edulis_newGene_143027;Phyllostachys_edulis_newGene_57773;Phyllostachys_edulis_newGene_138851;Phyllostachys_edulis_newGene_250921;Phyllostachys_edulis_newGene_100770;Phyllos…
novel_miR_233	Phyllostachys_edulis_newGene_382788;Phyllostachys_edulis_newGene_241821;Phyllostachys_edulis_newGene_273862;Phyllostachys_edulis_newGene_144573;Phyllostachys_edulis_newGene_208874;PH02Gene29296;Phyllostachys_edulis_newGene_1099;Phyllostachys_edulis_newGene_44421;Phyllostachys_edulis_newGene_9828;Phyllostachys_edulis_newGene_332778;Phyllostachys_edulis_newGene_96746;Phyllostachys_edulis_newGene_35…
novel_miR_234	PH02Gene37236;Phyllostachys_edulis_newGene_103026;Phyllostachys_edulis_newGene_202413
novel_miR_235	Phyllostachys_edulis_newGene_358622;Phyllostachys_edulis_newGene_136171;Phyllostachys_edulis_newGene_372257;Phyllostachys_edulis_newGene_348152;PH02Gene23522;PH02Gene40181;Phyllostachys_edulis_newGene_360233;PH02Gene22966;Phyllostachys_edulis_newGene_97141;Phyllostachys_edulis_newGene_379329;PH02Gene02346;Phyllostachys_edulis_newGene_255925;Phyllostachys_edulis_newGene_72892;PH02Gene30876;Phyllos…
novel_miR_236	Phyllostachys_edulis_newGene_93349;Phyllostachys_edulis_newGene_86352;Phyllostachys_edulis_newGene_376873;Phyllostachys_edulis_newGene_106408;PH02Gene02761
novel_miR_237	PH02Gene38643;Phyllostachys_edulis_newGene_28084;Phyllostachys_edulis_newGene_29079;Phyllostachys_edulis_newGene_132475;Phyllostachys_edulis_newGene_387080;Phyllostachys_edulis_newGene_212252;PH02Gene32616;Phyllostachys_edulis_newGene_76269;PH02Gene06926;Phyllostachys_edulis_newGene_251099;PH02Gene40962;Phyllostachys_edulis_newGene_353790;Phyllostachys_edulis_newGene_209470;PH02Gene34514;Phyllost…
novel_miR_238	Phyllostachys_edulis_newGene_392718;Phyllostachys_edulis_newGene_28933;Phyllostachys_edulis_newGene_366134;Phyllostachys_edulis_newGene_213337;Phyllostachys_edulis_newGene_305890;Phyllostachys_edulis_newGene_163373;Phyllostachys_edulis_newGene_321628;Phyllostachys_edulis_newGene_71013;Phyllostachys_edulis_newGene_230758;PH02Gene35522;Phyllostachys_edulis_newGene_174416;Phyllostachys_edulis_newGen…
novel_miR_239	Phyllostachys_edulis_newGene_179587;PH02Gene38759;Phyllostachys_edulis_newGene_326371;Phyllostachys_edulis_newGene_227002;Phyllostachys_edulis_newGene_168602;Phyllostachys_edulis_newGene_329147;PH02Gene08199;Phyllostachys_edulis_newGene_153998;Phyllostachys_edulis_newGene_64672;Phyllostachys_edulis_newGene_200225;Phyllostachys_edulis_newGene_61468;Phyllostachys_edulis_newGene_307670;Phyllostachys…
novel_miR_24	Phyllostachys_edulis_newGene_335468;Phyllostachys_edulis_newGene_63061;PH02Gene14727;Phyllostachys_edulis_newGene_69701;Phyllostachys_edulis_newGene_63154;Phyllostachys_edulis_newGene_366001;Phyllostachys_edulis_newGene_392915;Phyllostachys_edulis_newGene_213788;Phyllostachys_edulis_newGene_242856;Phyllostachys_edulis_newGene_66837;Phyllostachys_edulis_newGene_391619;Phyllostachys_edulis_newGene_…
novel_miR_240	Phyllostachys_edulis_newGene_307464;Phyllostachys_edulis_newGene_317589;Phyllostachys_edulis_newGene_49643;Phyllostachys_edulis_newGene_8454;Phyllostachys_edulis_newGene_100873;Phyllostachys_edulis_newGene_394204;Phyllostachys_edulis_newGene_238640;Phyllostachys_edulis_newGene_244810;Phyllostachys_edulis_newGene_394200;Phyllostachys_edulis_newGene_73202
novel_miR_241	Phyllostachys_edulis_newGene_179877
novel_miR_242	Phyllostachys_edulis_newGene_60517;Phyllostachys_edulis_newGene_305568;Phyllostachys_edulis_newGene_96080;Phyllostachys_edulis_newGene_28467;Phyllostachys_edulis_newGene_320051;Phyllostachys_edulis_newGene_133883;Phyllostachys_edulis_newGene_84401;Phyllostachys_edulis_newGene_151254;Phyllostachys_edulis_newGene_223709;Phyllostachys_edulis_newGene_59906;Phyllostachys_edulis_newGene_377450;Phyllost…
novel_miR_243	Phyllostachys_edulis_newGene_24842;Phyllostachys_edulis_newGene_120795;Phyllostachys_edulis_newGene_332860;Phyllostachys_edulis_newGene_109726;PH02Gene18184;PH02Gene20837;Phyllostachys_edulis_newGene_288519;PH02Gene39608;Phyllostachys_edulis_newGene_95609
novel_miR_244	Phyllostachys_edulis_newGene_30068;Phyllostachys_edulis_newGene_349935;Phyllostachys_edulis_newGene_69435;Phyllostachys_edulis_newGene_309709;Phyllostachys_edulis_newGene_17558;Phyllostachys_edulis_newGene_365696;Phyllostachys_edulis_newGene_309022;Phyllostachys_edulis_newGene_20462;Phyllostachys_edulis_newGene_313925;Phyllostachys_edulis_newGene_303357;Phyllostachys_edulis_newGene_211433;Phyllos…
novel_miR_245	Phyllostachys_edulis_newGene_332166;Phyllostachys_edulis_newGene_404379;PH02Gene13084;Phyllostachys_edulis_newGene_103166;Phyllostachys_edulis_newGene_66083;PH02Gene29105;PH02Gene42233;Phyllostachys_edulis_newGene_248861;Phyllostachys_edulis_newGene_395895;Phyllostachys_edulis_newGene_100945;Phyllostachys_edulis_newGene_204524;PH02Gene39012;PH02Gene29568;Phyllostachys_edulis_newGene_6372;PH02Gene…
novel_miR_246	Phyllostachys_edulis_newGene_355594;Phyllostachys_edulis_newGene_309999;PH02Gene18829;Phyllostachys_edulis_newGene_270700;Phyllostachys_edulis_newGene_396874;Phyllostachys_edulis_newGene_397409;Phyllostachys_edulis_newGene_40656;Phyllostachys_edulis_newGene_316546;Phyllostachys_edulis_newGene_89649;PH02Gene26963;Phyllostachys_edulis_newGene_38923;PH02Gene13678;Phyllostachys_edulis_newGene_45035;P…
novel_miR_247	Phyllostachys_edulis_newGene_363700;Phyllostachys_edulis_newGene_191223;Phyllostachys_edulis_newGene_199073;Phyllostachys_edulis_newGene_60970;Phyllostachys_edulis_newGene_265073;Phyllostachys_edulis_newGene_281261;Phyllostachys_edulis_newGene_274447;Phyllostachys_edulis_newGene_248386;Phyllostachys_edulis_newGene_356296;Phyllostachys_edulis_newGene_191222;Phyllostachys_edulis_newGene_272342;Phyl…
novel_miR_248	PH02Gene49087;PH02Gene26273;Phyllostachys_edulis_newGene_51322;Phyllostachys_edulis_newGene_109423
novel_miR_249	Phyllostachys_edulis_newGene_220146;Phyllostachys_edulis_newGene_95594;Phyllostachys_edulis_newGene_218287;Phyllostachys_edulis_newGene_129451;Phyllostachys_edulis_newGene_376433;Phyllostachys_edulis_newGene_97309;Phyllostachys_edulis_newGene_263407;PH02Gene18218;PH02Gene42354;Phyllostachys_edulis_newGene_350073;PH02Gene07038;Phyllostachys_edulis_newGene_35819;Phyllostachys_edulis_newGene_219003;…
novel_miR_25	PH02Gene34937;Phyllostachys_edulis_newGene_280911;Phyllostachys_edulis_newGene_134081;PH02Gene25587;PH02Gene29194;Phyllostachys_edulis_newGene_229713;Phyllostachys_edulis_newGene_437;PH02Gene30915;PH02Gene50416;PH02Gene18488;PH02Gene06631;PH02Gene46459;PH02Gene35602;PH02Gene43391;PH02Gene29537;PH02Gene03785;Phyllostachys_edulis_newGene_258348;PH02Gene34459;PH02Gene24112;Phyllostachys_edulis_newGe…
novel_miR_250	Phyllostachys_edulis_newGene_320682;PH02Gene29580;Phyllostachys_edulis_newGene_197667;PH02Gene28732;Phyllostachys_edulis_newGene_81182;Phyllostachys_edulis_newGene_210091;Phyllostachys_edulis_newGene_168187;Phyllostachys_edulis_newGene_316705;Phyllostachys_edulis_newGene_344440;Phyllostachys_edulis_newGene_194459;Phyllostachys_edulis_newGene_71387;Phyllostachys_edulis_newGene_386416;Phyllostachys…
novel_miR_251	Phyllostachys_edulis_newGene_126693;Phyllostachys_edulis_newGene_152084;Phyllostachys_edulis_newGene_191366;Phyllostachys_edulis_newGene_23;Phyllostachys_edulis_newGene_346918;Phyllostachys_edulis_newGene_399147;Phyllostachys_edulis_newGene_2442;Phyllostachys_edulis_newGene_246208;Phyllostachys_edulis_newGene_134777;Phyllostachys_edulis_newGene_100736;Phyllostachys_edulis_newGene_205194;PH02Gene4…
novel_miR_252	Phyllostachys_edulis_newGene_37980;Phyllostachys_edulis_newGene_271262;PH02Gene47687;PH02Gene43144;Phyllostachys_edulis_newGene_142278;Phyllostachys_edulis_newGene_282923;PH02Gene47690;Phyllostachys_edulis_newGene_196772;Phyllostachys_edulis_newGene_239957;Phyllostachys_edulis_newGene_403736;Phyllostachys_edulis_newGene_369719;Phyllostachys_edulis_newGene_242827;Phyllostachys_edulis_newGene_19678…
novel_miR_253	Phyllostachys_edulis_newGene_107447;Phyllostachys_edulis_newGene_210453;Phyllostachys_edulis_newGene_267170;Phyllostachys_edulis_newGene_14781;Phyllostachys_edulis_newGene_230588;Phyllostachys_edulis_newGene_263234;Phyllostachys_edulis_newGene_114100;Phyllostachys_edulis_newGene_127620;Phyllostachys_edulis_newGene_316262;Phyllostachys_edulis_newGene_21276;Phyllostachys_edulis_newGene_37514;Phyllo…
novel_miR_254	Phyllostachys_edulis_newGene_265497;Phyllostachys_edulis_newGene_202749;Phyllostachys_edulis_newGene_140339;Phyllostachys_edulis_newGene_19273;Phyllostachys_edulis_newGene_192644;PH02Gene46855;Phyllostachys_edulis_newGene_106408;PH02Gene39631;Phyllostachys_edulis_newGene_289288;PH02Gene15648;Phyllostachys_edulis_newGene_94052;Phyllostachys_edulis_newGene_300945;Phyllostachys_edulis_newGene_215033…
novel_miR_255	Phyllostachys_edulis_newGene_132451;Phyllostachys_edulis_newGene_337065;Phyllostachys_edulis_newGene_289107;Phyllostachys_edulis_newGene_160261;Phyllostachys_edulis_newGene_255395;Phyllostachys_edulis_newGene_274447;Phyllostachys_edulis_newGene_3566;Phyllostachys_edulis_newGene_159813;Phyllostachys_edulis_newGene_181365;Phyllostachys_edulis_newGene_182384;Phyllostachys_edulis_newGene_21584;Phyllo…
novel_miR_256	Phyllostachys_edulis_newGene_376873;Phyllostachys_edulis_newGene_368870;Phyllostachys_edulis_newGene_151651;Phyllostachys_edulis_newGene_129748;Phyllostachys_edulis_newGene_65972;Phyllostachys_edulis_newGene_94052;Phyllostachys_edulis_newGene_167620;Phyllostachys_edulis_newGene_93349;Phyllostachys_edulis_newGene_215033;Phyllostachys_edulis_newGene_300945;PH02Gene20276;Phyllostachys_edulis_newGene…
novel_miR_257	Phyllostachys_edulis_newGene_100918;Phyllostachys_edulis_newGene_133930;Phyllostachys_edulis_newGene_62671;PH02Gene01371;PH02Gene10820;PH02Gene00906;Phyllostachys_edulis_newGene_186950;Phyllostachys_edulis_newGene_307577;PH02Gene40683;PH02Gene16714;Phyllostachys_edulis_newGene_379413;PH02Gene43416;Phyllostachys_edulis_newGene_217523;Phyllostachys_edulis_newGene_368530;Phyllostachys_edulis_newGene…
novel_miR_259	Phyllostachys_edulis_newGene_142282;Phyllostachys_edulis_newGene_395418;Phyllostachys_edulis_newGene_103017;Phyllostachys_edulis_newGene_12222;Phyllostachys_edulis_newGene_211910;Phyllostachys_edulis_newGene_198220;Phyllostachys_edulis_newGene_268031;Phyllostachys_edulis_newGene_141536;Phyllostachys_edulis_newGene_199970;Phyllostachys_edulis_newGene_108630;Phyllostachys_edulis_newGene_167356;Phyl…
novel_miR_26	PH02Gene12293;Phyllostachys_edulis_newGene_367010;PH02Gene34580;Phyllostachys_edulis_newGene_282661;Phyllostachys_edulis_newGene_15889;Phyllostachys_edulis_newGene_75301;PH02Gene14422;PH02Gene41948;PH02Gene18870;PH02Gene12292;PH02Gene22815;Phyllostachys_edulis_newGene_62983;Phyllostachys_edulis_newGene_274258;Phyllostachys_edulis_newGene_331375;Phyllostachys_edulis_newGene_345388;PH02Gene19578;PH…
novel_miR_260	Phyllostachys_edulis_newGene_99767;Phyllostachys_edulis_newGene_68698;Phyllostachys_edulis_newGene_128279;Phyllostachys_edulis_newGene_48919;Phyllostachys_edulis_newGene_218562;Phyllostachys_edulis_newGene_171065;Phyllostachys_edulis_newGene_6638;Phyllostachys_edulis_newGene_95421;Phyllostachys_edulis_newGene_79611;Phyllostachys_edulis_newGene_48565;PH02Gene27170;Phyllostachys_edulis_newGene_2090…
novel_miR_261	Phyllostachys_edulis_newGene_195917;Phyllostachys_edulis_newGene_276380;Phyllostachys_edulis_newGene_318880;Phyllostachys_edulis_newGene_340690;Phyllostachys_edulis_newGene_288060;Phyllostachys_edulis_newGene_182556;Phyllostachys_edulis_newGene_243143;Phyllostachys_edulis_newGene_24109;Phyllostachys_edulis_newGene_278787;Phyllostachys_edulis_newGene_123897;Phyllostachys_edulis_newGene_139291;Phyl…
novel_miR_262	Phyllostachys_edulis_newGene_146335;Phyllostachys_edulis_newGene_353653;PH02Gene50014;Phyllostachys_edulis_newGene_388434;Phyllostachys_edulis_newGene_10998;Phyllostachys_edulis_newGene_63951;Phyllostachys_edulis_newGene_252868;Phyllostachys_edulis_newGene_77152;Phyllostachys_edulis_newGene_73519;PH02Gene06141;Phyllostachys_edulis_newGene_165429;Phyllostachys_edulis_newGene_107942;PH02Gene03867;P…
novel_miR_263	Phyllostachys_edulis_newGene_357293;Phyllostachys_edulis_newGene_168183;PH02Gene35057;Phyllostachys_edulis_newGene_395034;PH02Gene11019;Phyllostachys_edulis_newGene_394611;PH02Gene18694;Phyllostachys_edulis_newGene_182879;Phyllostachys_edulis_newGene_163521;PH02Gene03623;Phyllostachys_edulis_newGene_371465;PH02Gene24794;PH02Gene43157;Phyllostachys_edulis_newGene_241613;Phyllostachys_edulis_newGen…
novel_miR_264	Phyllostachys_edulis_newGene_302973;Phyllostachys_edulis_newGene_263829;Phyllostachys_edulis_newGene_170266;Phyllostachys_edulis_newGene_40548;Phyllostachys_edulis_newGene_9591;Phyllostachys_edulis_newGene_175269;Phyllostachys_edulis_newGene_40490;Phyllostachys_edulis_newGene_169050;Phyllostachys_edulis_newGene_60229;Phyllostachys_edulis_newGene_42430;PH02Gene19103;Phyllostachys_edulis_newGene_35…
novel_miR_265	PH02Gene14805;PH02Gene21711;Phyllostachys_edulis_newGene_5039;Phyllostachys_edulis_newGene_376873;Phyllostachys_edulis_newGene_361855;Phyllostachys_edulis_newGene_368870;Phyllostachys_edulis_newGene_151651;Phyllostachys_edulis_newGene_215033;PH02Gene02761;Phyllostachys_edulis_newGene_106408;Phyllostachys_edulis_newGene_308178;Phyllostachys_edulis_newGene_182869;PH02Gene46855;Phyllostachys_edulis_…
novel_miR_266	Phyllostachys_edulis_newGene_244878;Phyllostachys_edulis_newGene_268037;PH02Gene50928;PH02Gene27282
novel_miR_267	Phyllostachys_edulis_newGene_377204;Phyllostachys_edulis_newGene_14041;Phyllostachys_edulis_newGene_175834;Phyllostachys_edulis_newGene_243166;Phyllostachys_edulis_newGene_49888;Phyllostachys_edulis_newGene_24138;Phyllostachys_edulis_newGene_63769;Phyllostachys_edulis_newGene_9336;Phyllostachys_edulis_newGene_331023;Phyllostachys_edulis_newGene_318540;Phyllostachys_edulis_newGene_117925;Phyllosta…
novel_miR_268	PH02Gene00927;Phyllostachys_edulis_newGene_273109;Phyllostachys_edulis_newGene_52031;Phyllostachys_edulis_newGene_316658;Phyllostachys_edulis_newGene_161933;Phyllostachys_edulis_newGene_89973;Phyllostachys_edulis_newGene_212139;Phyllostachys_edulis_newGene_258612;Phyllostachys_edulis_newGene_39791;PH02Gene43192;Phyllostachys_edulis_newGene_110203;PH02Gene27144;PH02Gene34681;Phyllostachys_edulis_n…
novel_miR_269	Phyllostachys_edulis_newGene_206684;Phyllostachys_edulis_newGene_372682;Phyllostachys_edulis_newGene_358471;PH02Gene42904;Phyllostachys_edulis_newGene_165105;Phyllostachys_edulis_newGene_46604;Phyllostachys_edulis_newGene_226754;PH02Gene11158;Phyllostachys_edulis_newGene_10932;Phyllostachys_edulis_newGene_46588;Phyllostachys_edulis_newGene_41126;Phyllostachys_edulis_newGene_363132;Phyllostachys_e…
novel_miR_27	Phyllostachys_edulis_newGene_258121;Phyllostachys_edulis_newGene_152901;Phyllostachys_edulis_newGene_136315;Phyllostachys_edulis_newGene_265073;Phyllostachys_edulis_newGene_3566;Phyllostachys_edulis_newGene_23855;Phyllostachys_edulis_newGene_106018;Phyllostachys_edulis_newGene_247281;Phyllostachys_edulis_newGene_365842;Phyllostachys_edulis_newGene_401688;Phyllostachys_edulis_newGene_354057;Phyllo…
novel_miR_270	Phyllostachys_edulis_newGene_46368;Phyllostachys_edulis_newGene_269928;Phyllostachys_edulis_newGene_249911;PH02Gene05665;Phyllostachys_edulis_newGene_2977;Phyllostachys_edulis_newGene_255572;Phyllostachys_edulis_newGene_240547;Phyllostachys_edulis_newGene_167243;Phyllostachys_edulis_newGene_119470;Phyllostachys_edulis_newGene_356568;Phyllostachys_edulis_newGene_242094;Phyllostachys_edulis_newGene…
novel_miR_271	Phyllostachys_edulis_newGene_114055;Phyllostachys_edulis_newGene_379329;Phyllostachys_edulis_newGene_212437;Phyllostachys_edulis_newGene_37802;PH02Gene30876;Phyllostachys_edulis_newGene_394048;Phyllostachys_edulis_newGene_136459;Phyllostachys_edulis_newGene_313858;Phyllostachys_edulis_newGene_24854;PH02Gene17378;Phyllostachys_edulis_newGene_353734;Phyllostachys_edulis_newGene_188767;Phyllostachys…
novel_miR_272	Phyllostachys_edulis_newGene_106116;Phyllostachys_edulis_newGene_125316;PH02Gene28232;PH02Gene24674;Phyllostachys_edulis_newGene_259740;Phyllostachys_edulis_newGene_93176;PH02Gene42083;PH02Gene40392;PH02Gene07540;PH02Gene12477;PH02Gene46398;PH02Gene03060;PH02Gene23090;Phyllostachys_edulis_newGene_11933;PH02Gene14223;Phyllostachys_edulis_newGene_292060;PH02Gene48668;PH02Gene30215;Phyllostachys_edu…
novel_miR_273	Phyllostachys_edulis_newGene_169739;Phyllostachys_edulis_newGene_168721;Phyllostachys_edulis_newGene_395116;Phyllostachys_edulis_newGene_266303;Phyllostachys_edulis_newGene_350925;Phyllostachys_edulis_newGene_225748;Phyllostachys_edulis_newGene_422;Phyllostachys_edulis_newGene_151790;Phyllostachys_edulis_newGene_217401;Phyllostachys_edulis_newGene_379170;Phyllostachys_edulis_newGene_255056;Phyllo…
novel_miR_274	PH02Gene11355;Phyllostachys_edulis_newGene_367786;PH02Gene43817;Phyllostachys_edulis_newGene_351465;Phyllostachys_edulis_newGene_263207;PH02Gene09745;PH02Gene29862;Phyllostachys_edulis_newGene_32044;Phyllostachys_edulis_newGene_383491;PH02Gene04774;Phyllostachys_edulis_newGene_92482;PH02Gene19323;Phyllostachys_edulis_newGene_89683;Phyllostachys_edulis_newGene_263882;Phyllostachys_edulis_newGene_3…
novel_miR_275	PH02Gene51096;PH02Gene20317;Phyllostachys_edulis_newGene_93187;PH02Gene22408;Phyllostachys_edulis_newGene_186191;PH02Gene37775;Phyllostachys_edulis_newGene_386541;Phyllostachys_edulis_newGene_208152;Phyllostachys_edulis_newGene_260747;Phyllostachys_edulis_newGene_114420;PH02Gene38420;Phyllostachys_edulis_newGene_365484;Phyllostachys_edulis_newGene_23175;Phyllostachys_edulis_newGene_397286;PH02Gen…
novel_miR_276	Phyllostachys_edulis_newGene_93935;Phyllostachys_edulis_newGene_136171;Phyllostachys_edulis_newGene_209212;Phyllostachys_edulis_newGene_97141;PH02Gene40181;Phyllostachys_edulis_newGene_280721;PH02Gene24310;Phyllostachys_edulis_newGene_31413;Phyllostachys_edulis_newGene_319417;Phyllostachys_edulis_newGene_72892;PH02Gene08038;PH02Gene02346;Phyllostachys_edulis_newGene_255925;PH02Gene47983;Phyllosta…
novel_miR_277	Phyllostachys_edulis_newGene_368976;Phyllostachys_edulis_newGene_364924;Phyllostachys_edulis_newGene_48797;Phyllostachys_edulis_newGene_287601;PH02Gene21234;Phyllostachys_edulis_newGene_209752;Phyllostachys_edulis_newGene_287255;Phyllostachys_edulis_newGene_209604;PH02Gene11765;Phyllostachys_edulis_newGene_363337;Phyllostachys_edulis_newGene_383194;Phyllostachys_edulis_newGene_85210;Phyllostachys…
novel_miR_278	Phyllostachys_edulis_newGene_288345;PH02Gene19644;Phyllostachys_edulis_newGene_317021;Phyllostachys_edulis_newGene_350045;Phyllostachys_edulis_newGene_351273;PH02Gene09368
novel_miR_279	PH02Gene01912;Phyllostachys_edulis_newGene_97615;Phyllostachys_edulis_newGene_114420;Phyllostachys_edulis_newGene_85985;PH02Gene38420;PH02Gene22408;PH02Gene20317;Phyllostachys_edulis_newGene_208152;Phyllostachys_edulis_newGene_275399;PH02Gene12827;PH02Gene51096;PH02Gene01494;Phyllostachys_edulis_newGene_188132;PH02Gene29629;Phyllostachys_edulis_newGene_217586;PH02Gene45551;PH02Gene07610;Phyllosta…
novel_miR_28	Phyllostachys_edulis_newGene_403344;Phyllostachys_edulis_newGene_292008;Phyllostachys_edulis_newGene_305630;PH02Gene43421;PH02Gene48117;Phyllostachys_edulis_newGene_389483;Phyllostachys_edulis_newGene_242228;Phyllostachys_edulis_newGene_69870;Phyllostachys_edulis_newGene_238998;Phyllostachys_edulis_newGene_58220;Phyllostachys_edulis_newGene_119991;Phyllostachys_edulis_newGene_252617;Phyllostachys…
novel_miR_280	Phyllostachys_edulis_newGene_265933;Phyllostachys_edulis_newGene_203512;Phyllostachys_edulis_newGene_143494;Phyllostachys_edulis_newGene_57399;Phyllostachys_edulis_newGene_121403;PH02Gene32729;Phyllostachys_edulis_newGene_244823;Phyllostachys_edulis_newGene_161544;Phyllostachys_edulis_newGene_126430;Phyllostachys_edulis_newGene_124107;Phyllostachys_edulis_newGene_87709;Phyllostachys_edulis_newGen…
novel_miR_281	Phyllostachys_edulis_newGene_353733;Phyllostachys_edulis_newGene_241936;Phyllostachys_edulis_newGene_402341;Phyllostachys_edulis_newGene_28500;Phyllostachys_edulis_newGene_24990;Phyllostachys_edulis_newGene_187770;Phyllostachys_edulis_newGene_22485;Phyllostachys_edulis_newGene_299424;Phyllostachys_edulis_newGene_231526;Phyllostachys_edulis_newGene_190823;Phyllostachys_edulis_newGene_96778;Phyllos…
novel_miR_282	Phyllostachys_edulis_newGene_237149;Phyllostachys_edulis_newGene_69296;Phyllostachys_edulis_newGene_89919;Phyllostachys_edulis_newGene_285890;Phyllostachys_edulis_newGene_313767;Phyllostachys_edulis_newGene_178510;Phyllostachys_edulis_newGene_89486;Phyllostachys_edulis_newGene_163752;Phyllostachys_edulis_newGene_312171;Phyllostachys_edulis_newGene_89155;Phyllostachys_edulis_newGene_69712;Phyllost…
novel_miR_283	Phyllostachys_edulis_newGene_286255;Phyllostachys_edulis_newGene_357040;Phyllostachys_edulis_newGene_145779;Phyllostachys_edulis_newGene_89735;PH02Gene16637;Phyllostachys_edulis_newGene_3845;PH02Gene45564;Phyllostachys_edulis_newGene_8523;Phyllostachys_edulis_newGene_200954;PH02Gene28043;PH02Gene36631;Phyllostachys_edulis_newGene_316374;Phyllostachys_edulis_newGene_290410;Phyllostachys_edulis_new…
novel_miR_284	PH02Gene27132;Phyllostachys_edulis_newGene_57400;Phyllostachys_edulis_newGene_324530;Phyllostachys_edulis_newGene_188947;Phyllostachys_edulis_newGene_80488;PH02Gene36813;Phyllostachys_edulis_newGene_23770
novel_miR_285	Phyllostachys_edulis_newGene_33313;Phyllostachys_edulis_newGene_69177;PH02Gene06046;PH02Gene32813;Phyllostachys_edulis_newGene_232360;Phyllostachys_edulis_newGene_211964;PH02Gene30452;Phyllostachys_edulis_newGene_102056;Phyllostachys_edulis_newGene_190865;Phyllostachys_edulis_newGene_253893;Phyllostachys_edulis_newGene_369086;Phyllostachys_edulis_newGene_264082;Phyllostachys_edulis_newGene_283282…
novel_miR_286	Phyllostachys_edulis_newGene_386326;Phyllostachys_edulis_newGene_184948;Phyllostachys_edulis_newGene_156888;Phyllostachys_edulis_newGene_255095;Phyllostachys_edulis_newGene_259197;Phyllostachys_edulis_newGene_375560;Phyllostachys_edulis_newGene_291366;PH02Gene23906;Phyllostachys_edulis_newGene_305876;Phyllostachys_edulis_newGene_56712;Phyllostachys_edulis_newGene_377746;Phyllostachys_edulis_newGe…
novel_miR_287	Phyllostachys_edulis_newGene_31849;Phyllostachys_edulis_newGene_57371;Phyllostachys_edulis_newGene_34206;Phyllostachys_edulis_newGene_316760;Phyllostachys_edulis_newGene_246381;Phyllostachys_edulis_newGene_314840;Phyllostachys_edulis_newGene_360334;Phyllostachys_edulis_newGene_318110;Phyllostachys_edulis_newGene_128498;Phyllostachys_edulis_newGene_390474;Phyllostachys_edulis_newGene_262017;Phyllo…
novel_miR_288	PH02Gene18610;PH02Gene13138;PH02Gene00590;Phyllostachys_edulis_newGene_152488;Phyllostachys_edulis_newGene_215870;PH02Gene29332;PH02Gene26399;Phyllostachys_edulis_newGene_94564;PH02Gene25056;PH02Gene10190;PH02Gene28162;PH02Gene40165;PH02Gene34199;PH02Gene34883;PH02Gene35517;PH02Gene34569;Phyllostachys_edulis_newGene_302632;PH02Gene23215;PH02Gene02620;PH02Gene41255;PH02Gene49170;Phyllostachys_edul…
novel_miR_289	Phyllostachys_edulis_newGene_79611;Phyllostachys_edulis_newGene_95421;Phyllostachys_edulis_newGene_1821;PH02Gene05386;Phyllostachys_edulis_newGene_30751;PH02Gene27170;Phyllostachys_edulis_newGene_20904;Phyllostachys_edulis_newGene_63544;Phyllostachys_edulis_newGene_124668;Phyllostachys_edulis_newGene_29602;Phyllostachys_edulis_newGene_67298;Phyllostachys_edulis_newGene_220851;Phyllostachys_edulis…
novel_miR_29	Phyllostachys_edulis_newGene_308925;PH02Gene03297;PH02Gene04358;Phyllostachys_edulis_newGene_65197;Phyllostachys_edulis_newGene_504;PH02Gene07928;PH02Gene09932;PH02Gene17276;PH02Gene19873;Phyllostachys_edulis_newGene_5482;Phyllostachys_edulis_newGene_31795;Phyllostachys_edulis_newGene_166902;Phyllostachys_edulis_newGene_328283;Phyllostachys_edulis_newGene_174864;PH02Gene47633;Phyllostachys_edulis…
novel_miR_290	Phyllostachys_edulis_newGene_99383;Phyllostachys_edulis_newGene_108630;Phyllostachys_edulis_newGene_167356;Phyllostachys_edulis_newGene_199970;Phyllostachys_edulis_newGene_400649;Phyllostachys_edulis_newGene_120398;Phyllostachys_edulis_newGene_122127;Phyllostachys_edulis_newGene_300279;Phyllostachys_edulis_newGene_34353;Phyllostachys_edulis_newGene_218207;Phyllostachys_edulis_newGene_104020;Phyll…
novel_miR_291	PH02Gene43857;Phyllostachys_edulis_newGene_298115;Phyllostachys_edulis_newGene_162924;PH02Gene25343;Phyllostachys_edulis_newGene_315187;Phyllostachys_edulis_newGene_388782;PH02Gene05473;PH02Gene13405;PH02Gene02211;Phyllostachys_edulis_newGene_304607;Phyllostachys_edulis_newGene_97290;Phyllostachys_edulis_newGene_69812;PH02Gene16195;PH02Gene35854;Phyllostachys_edulis_newGene_121426;Phyllostachys_e…
novel_miR_292	Phyllostachys_edulis_newGene_192644;Phyllostachys_edulis_newGene_19273;PH02Gene46855;Phyllostachys_edulis_newGene_202749;Phyllostachys_edulis_newGene_265497;Phyllostachys_edulis_newGene_346237;PH02Gene34753;Phyllostachys_edulis_newGene_289288;Phyllostachys_edulis_newGene_285561;PH02Gene15648;Phyllostachys_edulis_newGene_167619;Phyllostachys_edulis_newGene_106408;PH02Gene39631;Phyllostachys_edulis…
novel_miR_293	Phyllostachys_edulis_newGene_231250;Phyllostachys_edulis_newGene_261238;Phyllostachys_edulis_newGene_174321;Phyllostachys_edulis_newGene_123098;Phyllostachys_edulis_newGene_208289;Phyllostachys_edulis_newGene_395509;Phyllostachys_edulis_newGene_279288;Phyllostachys_edulis_newGene_403962;Phyllostachys_edulis_newGene_64740;Phyllostachys_edulis_newGene_386822;Phyllostachys_edulis_newGene_371217;Phyl…
novel_miR_294	PH02Gene16595;PH02Gene24776;PH02Gene11806;PH02Gene44262;PH02Gene49134;Phyllostachys_edulis_newGene_284052;Phyllostachys_edulis_newGene_189986;PH02Gene06557;Phyllostachys_edulis_newGene_263012;Phyllostachys_edulis_newGene_300260;PH02Gene33625;Phyllostachys_edulis_newGene_81585;Phyllostachys_edulis_newGene_161000;Phyllostachys_edulis_newGene_231526;PH02Gene01484;PH02Gene37386;PH02Gene37076;PH02Gene…
novel_miR_295	Phyllostachys_edulis_newGene_102280;Phyllostachys_edulis_newGene_259308;Phyllostachys_edulis_newGene_8497;Phyllostachys_edulis_newGene_96330;Phyllostachys_edulis_newGene_97929;Phyllostachys_edulis_newGene_16817;Phyllostachys_edulis_newGene_261247;Phyllostachys_edulis_newGene_14967;Phyllostachys_edulis_newGene_357016;Phyllostachys_edulis_newGene_170935;Phyllostachys_edulis_newGene_100988;Phyllosta…
novel_miR_296	Phyllostachys_edulis_newGene_228961;Phyllostachys_edulis_newGene_333189;Phyllostachys_edulis_newGene_18456;Phyllostachys_edulis_newGene_148716;Phyllostachys_edulis_newGene_59290;Phyllostachys_edulis_newGene_191517;Phyllostachys_edulis_newGene_346141;Phyllostachys_edulis_newGene_97498;Phyllostachys_edulis_newGene_119614;Phyllostachys_edulis_newGene_85083;Phyllostachys_edulis_newGene_234242;Phyllos…
novel_miR_297	Phyllostachys_edulis_newGene_78373;PH02Gene36631;PH02Gene07329;Phyllostachys_edulis_newGene_293069;Phyllostachys_edulis_newGene_292537;PH02Gene47661;PH02Gene12760;PH02Gene18337;PH02Gene31673;PH02Gene32163;Phyllostachys_edulis_newGene_391299;Phyllostachys_edulis_newGene_195372;PH02Gene10048;PH02Gene38625;PH02Gene13094;PH02Gene02815;PH02Gene07061;PH02Gene16052;Phyllostachys_edulis_newGene_325192;Ph…
novel_miR_298	Phyllostachys_edulis_newGene_187635;Phyllostachys_edulis_newGene_106410;Phyllostachys_edulis_newGene_235446;Phyllostachys_edulis_newGene_86778;Phyllostachys_edulis_newGene_388424;Phyllostachys_edulis_newGene_6462;Phyllostachys_edulis_newGene_196372;Phyllostachys_edulis_newGene_316164;Phyllostachys_edulis_newGene_51034;Phyllostachys_edulis_newGene_52140;Phyllostachys_edulis_newGene_321370;Phyllost…
novel_miR_299	Phyllostachys_edulis_newGene_175269;Phyllostachys_edulis_newGene_9591;Phyllostachys_edulis_newGene_40548;Phyllostachys_edulis_newGene_170266;Phyllostachys_edulis_newGene_302973;Phyllostachys_edulis_newGene_263829;PH02Gene19103;Phyllostachys_edulis_newGene_60229;Phyllostachys_edulis_newGene_42430;Phyllostachys_edulis_newGene_40490;Phyllostachys_edulis_newGene_169050;Phyllostachys_edulis_newGene_11…
novel_miR_3	Phyllostachys_edulis_newGene_159995;Phyllostachys_edulis_newGene_334950;Phyllostachys_edulis_newGene_196779;Phyllostachys_edulis_newGene_355346;Phyllostachys_edulis_newGene_63111;Phyllostachys_edulis_newGene_12787;Phyllostachys_edulis_newGene_366064;Phyllostachys_edulis_newGene_385903;Phyllostachys_edulis_newGene_401688;Phyllostachys_edulis_newGene_354057;Phyllostachys_edulis_newGene_66438;Phyllo…
novel_miR_30	Phyllostachys_edulis_newGene_361100;Phyllostachys_edulis_newGene_85719;Phyllostachys_edulis_newGene_219776;Phyllostachys_edulis_newGene_343169;Phyllostachys_edulis_newGene_158823;Phyllostachys_edulis_newGene_28039;Phyllostachys_edulis_newGene_279909;Phyllostachys_edulis_newGene_133911;Phyllostachys_edulis_newGene_83487;Phyllostachys_edulis_newGene_228462;Phyllostachys_edulis_newGene_316404;Phyllo…
novel_miR_300	Phyllostachys_edulis_newGene_170302;PH02Gene05778;Phyllostachys_edulis_newGene_255810;PH02Gene29034;PH02Gene14446;PH02Gene24265;Phyllostachys_edulis_newGene_212252;Phyllostachys_edulis_newGene_28084;Phyllostachys_edulis_newGene_305087;Phyllostachys_edulis_newGene_310450;PH02Gene48511;PH02Gene07253;PH02Gene27804;Phyllostachys_edulis_newGene_58620;PH02Gene49821;Phyllostachys_edulis_newGene_310933;P…
novel_miR_301	Phyllostachys_edulis_newGene_234312;Phyllostachys_edulis_newGene_23875;Phyllostachys_edulis_newGene_196304;Phyllostachys_edulis_newGene_261716;Phyllostachys_edulis_newGene_138896;Phyllostachys_edulis_newGene_256117;Phyllostachys_edulis_newGene_320434;Phyllostachys_edulis_newGene_199179;Phyllostachys_edulis_newGene_278532;Phyllostachys_edulis_newGene_146608;Phyllostachys_edulis_newGene_1030;Phyllo…
novel_miR_302	PH02Gene40848;PH02Gene44474;PH02Gene09501;Phyllostachys_edulis_newGene_192930;Phyllostachys_edulis_newGene_372164;Phyllostachys_edulis_newGene_37516;PH02Gene01800;Phyllostachys_edulis_newGene_319502;PH02Gene40846;Phyllostachys_edulis_newGene_61241;Phyllostachys_edulis_newGene_276168;Phyllostachys_edulis_newGene_362912;Phyllostachys_edulis_newGene_254357;Phyllostachys_edulis_newGene_265590;Phyllos…
novel_miR_303	Phyllostachys_edulis_newGene_74530;Phyllostachys_edulis_newGene_19215;PH02Gene14874;Phyllostachys_edulis_newGene_333071;Phyllostachys_edulis_newGene_337940;Phyllostachys_edulis_newGene_66606;Phyllostachys_edulis_newGene_199210;Phyllostachys_edulis_newGene_219998;Phyllostachys_edulis_newGene_390992;Phyllostachys_edulis_newGene_218039;Phyllostachys_edulis_newGene_243753;Phyllostachys_edulis_newGene…
novel_miR_304	Phyllostachys_edulis_newGene_309449;Phyllostachys_edulis_newGene_202421;Phyllostachys_edulis_newGene_141399;Phyllostachys_edulis_newGene_300005;Phyllostachys_edulis_newGene_353632;Phyllostachys_edulis_newGene_29948;Phyllostachys_edulis_newGene_64072;Phyllostachys_edulis_newGene_370641;Phyllostachys_edulis_newGene_378976;Phyllostachys_edulis_newGene_166728;Phyllostachys_edulis_newGene_194134;Phyll…
novel_miR_305	Phyllostachys_edulis_newGene_396259;Phyllostachys_edulis_newGene_268190;Phyllostachys_edulis_newGene_213246;PH02Gene39885;Phyllostachys_edulis_newGene_363694;PH02Gene20116;Phyllostachys_edulis_newGene_189536;Phyllostachys_edulis_newGene_214341;PH02Gene29518;Phyllostachys_edulis_newGene_388545;Phyllostachys_edulis_newGene_253879;Phyllostachys_edulis_newGene_316849;Phyllostachys_edulis_newGene_3687…
novel_miR_306	Phyllostachys_edulis_newGene_381321;Phyllostachys_edulis_newGene_87401;Phyllostachys_edulis_newGene_344559;Phyllostachys_edulis_newGene_12411
novel_miR_307	Phyllostachys_edulis_newGene_90671;Phyllostachys_edulis_newGene_150967;Phyllostachys_edulis_newGene_21823;Phyllostachys_edulis_newGene_103031;Phyllostachys_edulis_newGene_72685;Phyllostachys_edulis_newGene_13513;Phyllostachys_edulis_newGene_174231;Phyllostachys_edulis_newGene_165112;Phyllostachys_edulis_newGene_40414
novel_miR_308	Phyllostachys_edulis_newGene_101092;Phyllostachys_edulis_newGene_126501;Phyllostachys_edulis_newGene_222924;PH02Gene22779;Phyllostachys_edulis_newGene_386454;Phyllostachys_edulis_newGene_222209
novel_miR_309	PH02Gene13772;Phyllostachys_edulis_newGene_36995;PH02Gene02225;Phyllostachys_edulis_newGene_125253;Phyllostachys_edulis_newGene_206000;Phyllostachys_edulis_newGene_73708;PH02Gene02566;PH02Gene25208;Phyllostachys_edulis_newGene_223816;Phyllostachys_edulis_newGene_137618;Phyllostachys_edulis_newGene_138076;Phyllostachys_edulis_newGene_8457;PH02Gene40829;PH02Gene09695;Phyllostachys_edulis_newGene_38…
novel_miR_31	Phyllostachys_edulis_newGene_313511;Phyllostachys_edulis_newGene_213788;Phyllostachys_edulis_newGene_55695;Phyllostachys_edulis_newGene_14681;Phyllostachys_edulis_newGene_93690;Phyllostachys_edulis_newGene_67770;Phyllostachys_edulis_newGene_228153;Phyllostachys_edulis_newGene_346446;Phyllostachys_edulis_newGene_289112;Phyllostachys_edulis_newGene_194272;Phyllostachys_edulis_newGene_361531;Phyllos…
novel_miR_310	Phyllostachys_edulis_newGene_288598;Phyllostachys_edulis_newGene_199188;Phyllostachys_edulis_newGene_22532;Phyllostachys_edulis_newGene_102854;Phyllostachys_edulis_newGene_305420;Phyllostachys_edulis_newGene_183157;Phyllostachys_edulis_newGene_199033;Phyllostachys_edulis_newGene_327375;Phyllostachys_edulis_newGene_65470;Phyllostachys_edulis_newGene_292383;Phyllostachys_edulis_newGene_115501;Phyll…
novel_miR_311	Phyllostachys_edulis_newGene_382442;Phyllostachys_edulis_newGene_270186;Phyllostachys_edulis_newGene_8066;Phyllostachys_edulis_newGene_107607;Phyllostachys_edulis_newGene_394349;Phyllostachys_edulis_newGene_58257;Phyllostachys_edulis_newGene_55696;Phyllostachys_edulis_newGene_25181;Phyllostachys_edulis_newGene_311150;Phyllostachys_edulis_newGene_5530;Phyllostachys_edulis_newGene_69701;Phyllostach…
novel_miR_312	Phyllostachys_edulis_newGene_183714;Phyllostachys_edulis_newGene_163036;Phyllostachys_edulis_newGene_49386;Phyllostachys_edulis_newGene_304542;Phyllostachys_edulis_newGene_360474;Phyllostachys_edulis_newGene_51785;Phyllostachys_edulis_newGene_196304;Phyllostachys_edulis_newGene_201240;Phyllostachys_edulis_newGene_392285;Phyllostachys_edulis_newGene_298370;Phyllostachys_edulis_newGene_384269;Phyll…
novel_miR_313	Phyllostachys_edulis_newGene_19273;Phyllostachys_edulis_newGene_192644;PH02Gene46855;Phyllostachys_edulis_newGene_265497;Phyllostachys_edulis_newGene_202749;PH02Gene34753;Phyllostachys_edulis_newGene_346237;Phyllostachys_edulis_newGene_289288;Phyllostachys_edulis_newGene_285561;PH02Gene15648;Phyllostachys_edulis_newGene_167619;Phyllostachys_edulis_newGene_106408;PH02Gene39631;PH02Gene20276;Phyllo…
novel_miR_314	Phyllostachys_edulis_newGene_309935;Phyllostachys_edulis_newGene_205844;Phyllostachys_edulis_newGene_195613;Phyllostachys_edulis_newGene_41457;Phyllostachys_edulis_newGene_106364;Phyllostachys_edulis_newGene_271809;Phyllostachys_edulis_newGene_90144;Phyllostachys_edulis_newGene_404630;Phyllostachys_edulis_newGene_18650;Phyllostachys_edulis_newGene_153549;Phyllostachys_edulis_newGene_157192;Phyllo…
novel_miR_315	PH02Gene35359;PH02Gene36620;PH02Gene42214;Phyllostachys_edulis_newGene_393269;Phyllostachys_edulis_newGene_247451;Phyllostachys_edulis_newGene_55682;Phyllostachys_edulis_newGene_213679;Phyllostachys_edulis_newGene_197899;Phyllostachys_edulis_newGene_374258;PH02Gene09888;Phyllostachys_edulis_newGene_324363;Phyllostachys_edulis_newGene_232954;Phyllostachys_edulis_newGene_114216;Phyllostachys_edulis…
novel_miR_316	PH02Gene12463;Phyllostachys_edulis_newGene_135893;Phyllostachys_edulis_newGene_288750;PH02Gene01884;PH02Gene19960;Phyllostachys_edulis_newGene_331871;Phyllostachys_edulis_newGene_76936;Phyllostachys_edulis_newGene_73538;Phyllostachys_edulis_newGene_402733;PH02Gene42467;PH02Gene09653;Phyllostachys_edulis_newGene_96945;Phyllostachys_edulis_newGene_321977;Phyllostachys_edulis_newGene_96940;PH02Gene2…
novel_miR_317	Phyllostachys_edulis_newGene_168579;Phyllostachys_edulis_newGene_267713;Phyllostachys_edulis_newGene_88852;Phyllostachys_edulis_newGene_134753;Phyllostachys_edulis_newGene_32910;Phyllostachys_edulis_newGene_108141;Phyllostachys_edulis_newGene_118289;Phyllostachys_edulis_newGene_351398;Phyllostachys_edulis_newGene_35210;Phyllostachys_edulis_newGene_179779;Phyllostachys_edulis_newGene_404537;Phyllo…
novel_miR_318	PH02Gene09332;Phyllostachys_edulis_newGene_306608;Phyllostachys_edulis_newGene_374053;Phyllostachys_edulis_newGene_214834;Phyllostachys_edulis_newGene_324205;Phyllostachys_edulis_newGene_272569;PH02Gene03610;PH02Gene15994;Phyllostachys_edulis_newGene_208041;Phyllostachys_edulis_newGene_268570;Phyllostachys_edulis_newGene_65205;Phyllostachys_edulis_newGene_193554;PH02Gene08930;PH02Gene39691;Phyllo…
novel_miR_319	Phyllostachys_edulis_newGene_351273;PH02Gene09368;Phyllostachys_edulis_newGene_288345;Phyllostachys_edulis_newGene_350045;PH02Gene19644;Phyllostachys_edulis_newGene_317021
novel_miR_32	Phyllostachys_edulis_newGene_185082;PH02Gene18415;PH02Gene22720;Phyllostachys_edulis_newGene_363022;PH02Gene09060;PH02Gene31932;PH02Gene13721;PH02Gene11634;PH02Gene29772;PH02Gene00975;PH02Gene34818;Phyllostachys_edulis_newGene_162296;PH02Gene03334;Phyllostachys_edulis_newGene_219342;PH02Gene01968;Phyllostachys_edulis_newGene_357056;PH02Gene20408;PH02Gene28901;Phyllostachys_edulis_newGene_195356;P…
novel_miR_320	Phyllostachys_edulis_newGene_104457;PH02Gene37247;PH02Gene34321;PH02Gene10070;PH02Gene02133;Phyllostachys_edulis_newGene_89974;PH02Gene01409;Phyllostachys_edulis_newGene_167429;Phyllostachys_edulis_newGene_39889;Phyllostachys_edulis_newGene_50919;PH02Gene21560;Phyllostachys_edulis_newGene_274664;Phyllostachys_edulis_newGene_178887;PH02Gene25768;Phyllostachys_edulis_newGene_163521;Phyllostachys_ed…
novel_miR_321	Phyllostachys_edulis_newGene_289330;Phyllostachys_edulis_newGene_368116;Phyllostachys_edulis_newGene_309202;Phyllostachys_edulis_newGene_263661;Phyllostachys_edulis_newGene_304874;Phyllostachys_edulis_newGene_251017;Phyllostachys_edulis_newGene_310254;Phyllostachys_edulis_newGene_272057;Phyllostachys_edulis_newGene_361356;Phyllostachys_edulis_newGene_59103;Phyllostachys_edulis_newGene_224641;Phyl…
novel_miR_322	Phyllostachys_edulis_newGene_376873;Phyllostachys_edulis_newGene_368870;Phyllostachys_edulis_newGene_151651;Phyllostachys_edulis_newGene_129748;Phyllostachys_edulis_newGene_65972;Phyllostachys_edulis_newGene_94052;Phyllostachys_edulis_newGene_300945;Phyllostachys_edulis_newGene_167620;Phyllostachys_edulis_newGene_93349;Phyllostachys_edulis_newGene_215033;Phyllostachys_edulis_newGene_304185;PH02Ge…
novel_miR_323	Phyllostachys_edulis_newGene_189402;Phyllostachys_edulis_newGene_1196;Phyllostachys_edulis_newGene_351432;Phyllostachys_edulis_newGene_63062;Phyllostachys_edulis_newGene_113915;Phyllostachys_edulis_newGene_158144;Phyllostachys_edulis_newGene_130387;Phyllostachys_edulis_newGene_197566;Phyllostachys_edulis_newGene_245132;Phyllostachys_edulis_newGene_48215;Phyllostachys_edulis_newGene_130397;Phyllos…
novel_miR_324	Phyllostachys_edulis_newGene_46619;Phyllostachys_edulis_newGene_399721;Phyllostachys_edulis_newGene_393242;Phyllostachys_edulis_newGene_254954;Phyllostachys_edulis_newGene_131928;Phyllostachys_edulis_newGene_328615;Phyllostachys_edulis_newGene_386754;Phyllostachys_edulis_newGene_369884;Phyllostachys_edulis_newGene_101618;Phyllostachys_edulis_newGene_69362;Phyllostachys_edulis_newGene_50232;Phyllo…
novel_miR_325	Phyllostachys_edulis_newGene_275023;Phyllostachys_edulis_newGene_150694;Phyllostachys_edulis_newGene_62731;Phyllostachys_edulis_newGene_20154;PH02Gene33164;PH02Gene17961;Phyllostachys_edulis_newGene_46292;Phyllostachys_edulis_newGene_162495;Phyllostachys_edulis_newGene_160037;Phyllostachys_edulis_newGene_107868;Phyllostachys_edulis_newGene_193826
novel_miR_326	Phyllostachys_edulis_newGene_331069;Phyllostachys_edulis_newGene_389279;Phyllostachys_edulis_newGene_272276;Phyllostachys_edulis_newGene_176798;Phyllostachys_edulis_newGene_363596;Phyllostachys_edulis_newGene_153903;Phyllostachys_edulis_newGene_392284;Phyllostachys_edulis_newGene_259528;Phyllostachys_edulis_newGene_383332;Phyllostachys_edulis_newGene_403184;Phyllostachys_edulis_newGene_72099;Phyl…
novel_miR_327	Phyllostachys_edulis_newGene_396322;Phyllostachys_edulis_newGene_38251;Phyllostachys_edulis_newGene_35673;Phyllostachys_edulis_newGene_283829;Phyllostachys_edulis_newGene_151529;Phyllostachys_edulis_newGene_367210;Phyllostachys_edulis_newGene_378917;Phyllostachys_edulis_newGene_96254;Phyllostachys_edulis_newGene_83819;Phyllostachys_edulis_newGene_52406;Phyllostachys_edulis_newGene_160939;Phyllost…
novel_miR_328	Phyllostachys_edulis_newGene_185082;PH02Gene18415;PH02Gene09060;PH02Gene31932;PH02Gene13721;Phyllostachys_edulis_newGene_363022;PH02Gene22720;PH02Gene29772;PH02Gene00975;PH02Gene34818;PH02Gene11634;Phyllostachys_edulis_newGene_219342;Phyllostachys_edulis_newGene_162296;PH02Gene03334;Phyllostachys_edulis_newGene_357056;PH02Gene20408;PH02Gene01968;PH02Gene28901;Phyllostachys_edulis_newGene_260479;P…
novel_miR_329	Phyllostachys_edulis_newGene_233438;PH02Gene32149;PH02Gene47001;Phyllostachys_edulis_newGene_160798;Phyllostachys_edulis_newGene_43806;PH02Gene13944;Phyllostachys_edulis_newGene_238666;PH02Gene28793;PH02Gene13734;PH02Gene40892;Phyllostachys_edulis_newGene_246616;PH02Gene15256;Phyllostachys_edulis_newGene_182579;Phyllostachys_edulis_newGene_387734;Phyllostachys_edulis_newGene_207746;Phyllostachys_…
novel_miR_33	PH02Gene06203;PH02Gene26381;Phyllostachys_edulis_newGene_2695;Phyllostachys_edulis_newGene_352661;PH02Gene02550;PH02Gene03385;PH02Gene44954;PH02Gene06385;Phyllostachys_edulis_newGene_257838;Phyllostachys_edulis_newGene_9217;PH02Gene03343;PH02Gene44020;PH02Gene34677;PH02Gene37639;PH02Gene14001;PH02Gene11862;Phyllostachys_edulis_newGene_395951;PH02Gene13665;Phyllostachys_edulis_newGene_400287;Phyll…
novel_miR_330	Phyllostachys_edulis_newGene_30053;Phyllostachys_edulis_newGene_301611;Phyllostachys_edulis_newGene_134091;Phyllostachys_edulis_newGene_11600;Phyllostachys_edulis_newGene_308506;Phyllostachys_edulis_newGene_56546;Phyllostachys_edulis_newGene_188368;Phyllostachys_edulis_newGene_141776;Phyllostachys_edulis_newGene_72385;Phyllostachys_edulis_newGene_232438;Phyllostachys_edulis_newGene_279941;Phyllos…
novel_miR_331	PH02Gene03204;PH02Gene14572;PH02Gene28087;PH02Gene35938;Phyllostachys_edulis_newGene_403959;PH02Gene24580
novel_miR_332	Phyllostachys_edulis_newGene_241029;Phyllostachys_edulis_newGene_329220;PH02Gene04835;Phyllostachys_edulis_newGene_369720;Phyllostachys_edulis_newGene_327404;PH02Gene47690;Phyllostachys_edulis_newGene_196772;Phyllostachys_edulis_newGene_239957;Phyllostachys_edulis_newGene_369719;Phyllostachys_edulis_newGene_403736;Phyllostachys_edulis_newGene_242827;Phyllostachys_edulis_newGene_162355;Phyllostach…
novel_miR_335	Phyllostachys_edulis_newGene_67264;PH02Gene13349;PH02Gene15983;PH02Gene19654;PH02Gene34105;PH02Gene29168;PH02Gene08110;PH02Gene26842;PH02Gene29600;Phyllostachys_edulis_newGene_277112;Phyllostachys_edulis_newGene_63988;PH02Gene23069;PH02Gene00618;Phyllostachys_edulis_newGene_207932;Phyllostachys_edulis_newGene_238866;PH02Gene11968;Phyllostachys_edulis_newGene_387519;Phyllostachys_edulis_newGene_20…
novel_miR_336	Phyllostachys_edulis_newGene_329147;Phyllostachys_edulis_newGene_227002;Phyllostachys_edulis_newGene_168602;Phyllostachys_edulis_newGene_179587;Phyllostachys_edulis_newGene_326371;PH02Gene38759;Phyllostachys_edulis_newGene_22965;Phyllostachys_edulis_newGene_50455;Phyllostachys_edulis_newGene_200336;Phyllostachys_edulis_newGene_152369;PH02Gene34628;Phyllostachys_edulis_newGene_347910;Phyllostachys…
novel_miR_337	Phyllostachys_edulis_newGene_78180;Phyllostachys_edulis_newGene_143642;Phyllostachys_edulis_newGene_223823;Phyllostachys_edulis_newGene_92089;Phyllostachys_edulis_newGene_67241;Phyllostachys_edulis_newGene_374812;Phyllostachys_edulis_newGene_173526;Phyllostachys_edulis_newGene_105279;Phyllostachys_edulis_newGene_272253;Phyllostachys_edulis_newGene_198691;Phyllostachys_edulis_newGene_378792;Phyllo…
novel_miR_338	Phyllostachys_edulis_newGene_316632;Phyllostachys_edulis_newGene_153903;Phyllostachys_edulis_newGene_277398;Phyllostachys_edulis_newGene_19345;Phyllostachys_edulis_newGene_75345;Phyllostachys_edulis_newGene_276926;Phyllostachys_edulis_newGene_100073;Phyllostachys_edulis_newGene_393884;Phyllostachys_edulis_newGene_395135;Phyllostachys_edulis_newGene_151703;Phyllostachys_edulis_newGene_352212;Phyll…
novel_miR_339	Phyllostachys_edulis_newGene_233905;PH02Gene42441;PH02Gene03398;PH02Gene46598;Phyllostachys_edulis_newGene_387785;PH02Gene26912;PH02Gene39274;Phyllostachys_edulis_newGene_359331;PH02Gene00184;PH02Gene16798;Phyllostachys_edulis_newGene_302693;PH02Gene04995;PH02Gene45999;PH02Gene24491;PH02Gene50651;PH02Gene17276;PH02Gene40848;Phyllostachys_edulis_newGene_324476;PH02Gene40846;PH02Gene11166;Phyllosta…
novel_miR_34	Phyllostachys_edulis_newGene_152488;PH02Gene29332;PH02Gene26399;Phyllostachys_edulis_newGene_215870;Phyllostachys_edulis_newGene_94564;PH02Gene18610;PH02Gene00590;PH02Gene13138;PH02Gene40165;PH02Gene34199;PH02Gene34883;PH02Gene35517;PH02Gene25056;PH02Gene10190;PH02Gene28162;PH02Gene23215;PH02Gene34569;Phyllostachys_edulis_newGene_302632;PH02Gene41255;PH02Gene49170;Phyllostachys_edulis_newGene_682…
novel_miR_340	Phyllostachys_edulis_newGene_156684;Phyllostachys_edulis_newGene_6339;Phyllostachys_edulis_newGene_203789;Phyllostachys_edulis_newGene_379252;Phyllostachys_edulis_newGene_7778;Phyllostachys_edulis_newGene_251733;Phyllostachys_edulis_newGene_207477;Phyllostachys_edulis_newGene_347593;Phyllostachys_edulis_newGene_266332;Phyllostachys_edulis_newGene_272117;Phyllostachys_edulis_newGene_367894;Phyllos…
novel_miR_341	PH02Gene48054;Phyllostachys_edulis_newGene_91746;Phyllostachys_edulis_newGene_239586;Phyllostachys_edulis_newGene_303741;Phyllostachys_edulis_newGene_281911;Phyllostachys_edulis_newGene_12678;Phyllostachys_edulis_newGene_59314;PH02Gene44802;PH02Gene20904;Phyllostachys_edulis_newGene_156437;Phyllostachys_edulis_newGene_14474;Phyllostachys_edulis_newGene_330615;Phyllostachys_edulis_newGene_204353;P…
novel_miR_342	Phyllostachys_edulis_newGene_305342;Phyllostachys_edulis_newGene_134777;Phyllostachys_edulis_newGene_341942;Phyllostachys_edulis_newGene_368021;Phyllostachys_edulis_newGene_28325;Phyllostachys_edulis_newGene_229482;Phyllostachys_edulis_newGene_276390;PH02Gene48550;Phyllostachys_edulis_newGene_361545;Phyllostachys_edulis_newGene_205194;Phyllostachys_edulis_newGene_50755;Phyllostachys_edulis_newGen…
novel_miR_343	PH02Gene10712;Phyllostachys_edulis_newGene_220896;Phyllostachys_edulis_newGene_201921;Phyllostachys_edulis_newGene_157065;Phyllostachys_edulis_newGene_210106;Phyllostachys_edulis_newGene_98579;Phyllostachys_edulis_newGene_60554;Phyllostachys_edulis_newGene_186466;Phyllostachys_edulis_newGene_226008;Phyllostachys_edulis_newGene_212503;Phyllostachys_edulis_newGene_144832;Phyllostachys_edulis_newGen…
novel_miR_344	Phyllostachys_edulis_newGene_212664;Phyllostachys_edulis_newGene_346344;Phyllostachys_edulis_newGene_228896;Phyllostachys_edulis_newGene_184097;Phyllostachys_edulis_newGene_376015;PH02Gene31108;Phyllostachys_edulis_newGene_383500;Phyllostachys_edulis_newGene_268981;Phyllostachys_edulis_newGene_185813;Phyllostachys_edulis_newGene_117293;PH02Gene09496;PH02Gene12392;PH02Gene16147;Phyllostachys_eduli…
novel_miR_345	Phyllostachys_edulis_newGene_390474;Phyllostachys_edulis_newGene_262017;Phyllostachys_edulis_newGene_198656;Phyllostachys_edulis_newGene_364683;Phyllostachys_edulis_newGene_326977;Phyllostachys_edulis_newGene_218646;Phyllostachys_edulis_newGene_311158;Phyllostachys_edulis_newGene_69122;Phyllostachys_edulis_newGene_264449;Phyllostachys_edulis_newGene_230183;Phyllostachys_edulis_newGene_270494;Phyl…
novel_miR_346	Phyllostachys_edulis_newGene_294974;Phyllostachys_edulis_newGene_124510;Phyllostachys_edulis_newGene_276672;Phyllostachys_edulis_newGene_187075;Phyllostachys_edulis_newGene_388112;Phyllostachys_edulis_newGene_131262;Phyllostachys_edulis_newGene_201259;Phyllostachys_edulis_newGene_176790;Phyllostachys_edulis_newGene_56927;Phyllostachys_edulis_newGene_167164;Phyllostachys_edulis_newGene_103560;Phyl…
novel_miR_347	Phyllostachys_edulis_newGene_280582;Phyllostachys_edulis_newGene_85218;Phyllostachys_edulis_newGene_221073;Phyllostachys_edulis_newGene_198970;Phyllostachys_edulis_newGene_349172;Phyllostachys_edulis_newGene_38169;Phyllostachys_edulis_newGene_69172;Phyllostachys_edulis_newGene_244603;Phyllostachys_edulis_newGene_285045;Phyllostachys_edulis_newGene_691;Phyllostachys_edulis_newGene_120381;Phyllosta…
novel_miR_348	Phyllostachys_edulis_newGene_327961;Phyllostachys_edulis_newGene_214904;Phyllostachys_edulis_newGene_369555;Phyllostachys_edulis_newGene_39047;Phyllostachys_edulis_newGene_200335;Phyllostachys_edulis_newGene_181396;Phyllostachys_edulis_newGene_107403;Phyllostachys_edulis_newGene_258113;Phyllostachys_edulis_newGene_361982;Phyllostachys_edulis_newGene_307235;Phyllostachys_edulis_newGene_94347;Phyll…
novel_miR_349	Phyllostachys_edulis_newGene_320;Phyllostachys_edulis_newGene_156680;Phyllostachys_edulis_newGene_392899;Phyllostachys_edulis_newGene_158968;Phyllostachys_edulis_newGene_51433;Phyllostachys_edulis_newGene_201196;Phyllostachys_edulis_newGene_281241;Phyllostachys_edulis_newGene_251803;Phyllostachys_edulis_newGene_66838;Phyllostachys_edulis_newGene_71497;Phyllostachys_edulis_newGene_127416;Phyllosta…
novel_miR_35	Phyllostachys_edulis_newGene_94590;Phyllostachys_edulis_newGene_149676;Phyllostachys_edulis_newGene_198341;Phyllostachys_edulis_newGene_183157;Phyllostachys_edulis_newGene_69914;Phyllostachys_edulis_newGene_324330;Phyllostachys_edulis_newGene_201285;Phyllostachys_edulis_newGene_252287;Phyllostachys_edulis_newGene_118320;Phyllostachys_edulis_newGene_47971;Phyllostachys_edulis_newGene_127464;Phyllo…
novel_miR_350	Phyllostachys_edulis_newGene_10244;Phyllostachys_edulis_newGene_116407;Phyllostachys_edulis_newGene_63154;Phyllostachys_edulis_newGene_245382;Phyllostachys_edulis_newGene_311150;Phyllostachys_edulis_newGene_392915;Phyllostachys_edulis_newGene_242857;Phyllostachys_edulis_newGene_335468;Phyllostachys_edulis_newGene_63061;Phyllostachys_edulis_newGene_228153;Phyllostachys_edulis_newGene_278658;Phyllo…
novel_miR_351	Phyllostachys_edulis_newGene_160852;PH02Gene10322;Phyllostachys_edulis_newGene_29427;Phyllostachys_edulis_newGene_292896;PH02Gene20396;Phyllostachys_edulis_newGene_349401;Phyllostachys_edulis_newGene_247825;Phyllostachys_edulis_newGene_389884;PH02Gene02388;Phyllostachys_edulis_newGene_403963;Phyllostachys_edulis_newGene_277211;Phyllostachys_edulis_newGene_75480;Phyllostachys_edulis_newGene_97545;…
novel_miR_352	Phyllostachys_edulis_newGene_275794;Phyllostachys_edulis_newGene_391509;Phyllostachys_edulis_newGene_16601;Phyllostachys_edulis_newGene_214797;Phyllostachys_edulis_newGene_376301;Phyllostachys_edulis_newGene_209140;Phyllostachys_edulis_newGene_83434;Phyllostachys_edulis_newGene_92179;Phyllostachys_edulis_newGene_77416;Phyllostachys_edulis_newGene_16876;Phyllostachys_edulis_newGene_302199;Phyllost…
novel_miR_353	Phyllostachys_edulis_newGene_335945;Phyllostachys_edulis_newGene_286061;Phyllostachys_edulis_newGene_269027;Phyllostachys_edulis_newGene_123050;Phyllostachys_edulis_newGene_13726;Phyllostachys_edulis_newGene_19341;Phyllostachys_edulis_newGene_334652;Phyllostachys_edulis_newGene_16943;Phyllostachys_edulis_newGene_139570;Phyllostachys_edulis_newGene_211695;Phyllostachys_edulis_newGene_90547;Phyllos…
novel_miR_354	Phyllostachys_edulis_newGene_87260;Phyllostachys_edulis_newGene_19452;Phyllostachys_edulis_newGene_119991;Phyllostachys_edulis_newGene_277545;Phyllostachys_edulis_newGene_87265;Phyllostachys_edulis_newGene_360053;Phyllostachys_edulis_newGene_122377;Phyllostachys_edulis_newGene_84457;Phyllostachys_edulis_newGene_393087;Phyllostachys_edulis_newGene_41171;Phyllostachys_edulis_newGene_73868;Phyllosta…
novel_miR_355	Phyllostachys_edulis_newGene_181920;Phyllostachys_edulis_newGene_180224;Phyllostachys_edulis_newGene_5517;Phyllostachys_edulis_newGene_207235;Phyllostachys_edulis_newGene_241746;Phyllostachys_edulis_newGene_147313;Phyllostachys_edulis_newGene_303288;Phyllostachys_edulis_newGene_100918;Phyllostachys_edulis_newGene_255336;Phyllostachys_edulis_newGene_219396;Phyllostachys_edulis_newGene_16215;Phyllo…
novel_miR_356	Phyllostachys_edulis_newGene_173560;PH02Gene08911;Phyllostachys_edulis_newGene_270058;Phyllostachys_edulis_newGene_139951;PH02Gene50469;PH02Gene49679;PH02Gene44798;PH02Gene18402;Phyllostachys_edulis_newGene_172606;PH02Gene28228;Phyllostachys_edulis_newGene_316803;Phyllostachys_edulis_newGene_154373;Phyllostachys_edulis_newGene_387383;Phyllostachys_edulis_newGene_90607;Phyllostachys_edulis_newGene…
novel_miR_357	Phyllostachys_edulis_newGene_21591;Phyllostachys_edulis_newGene_215290;Phyllostachys_edulis_newGene_48797;Phyllostachys_edulis_newGene_243295;PH02Gene01693;Phyllostachys_edulis_newGene_125251;Phyllostachys_edulis_newGene_401358;PH02Gene17425;Phyllostachys_edulis_newGene_207539;PH02Gene30113;Phyllostachys_edulis_newGene_196134;PH02Gene43768;PH02Gene23068;PH02Gene09106;PH02Gene44164;PH02Gene34376;P…
novel_miR_358	Phyllostachys_edulis_newGene_27331;Phyllostachys_edulis_newGene_31934;Phyllostachys_edulis_newGene_93158;Phyllostachys_edulis_newGene_97083;Phyllostachys_edulis_newGene_183597;Phyllostachys_edulis_newGene_320659;Phyllostachys_edulis_newGene_229599;PH02Gene39637;Phyllostachys_edulis_newGene_278155;Phyllostachys_edulis_newGene_404850;Phyllostachys_edulis_newGene_44274;Phyllostachys_edulis_newGene_2…
novel_miR_359	Phyllostachys_edulis_newGene_403897;Phyllostachys_edulis_newGene_174891;PH02Gene43410;Phyllostachys_edulis_newGene_355314;Phyllostachys_edulis_newGene_241650;PH02Gene00446;Phyllostachys_edulis_newGene_163589;Phyllostachys_edulis_newGene_199862;PH02Gene09910
novel_miR_36	Phyllostachys_edulis_newGene_207940;Phyllostachys_edulis_newGene_326977;Phyllostachys_edulis_newGene_364683;Phyllostachys_edulis_newGene_198656;Phyllostachys_edulis_newGene_102581;Phyllostachys_edulis_newGene_262017;Phyllostachys_edulis_newGene_390474;Phyllostachys_edulis_newGene_177983;Phyllostachys_edulis_newGene_99860;Phyllostachys_edulis_newGene_392916;Phyllostachys_edulis_newGene_78928;Phyll…
novel_miR_37	Phyllostachys_edulis_newGene_111162;Phyllostachys_edulis_newGene_319101;Phyllostachys_edulis_newGene_210453;Phyllostachys_edulis_newGene_97645;Phyllostachys_edulis_newGene_263244;Phyllostachys_edulis_newGene_39653;Phyllostachys_edulis_newGene_209941;Phyllostachys_edulis_newGene_39458;Phyllostachys_edulis_newGene_232438;Phyllostachys_edulis_newGene_72385;Phyllostachys_edulis_newGene_279941;Phyllos…
novel_miR_38	Phyllostachys_edulis_newGene_152906;Phyllostachys_edulis_newGene_58936;Phyllostachys_edulis_newGene_99866;Phyllostachys_edulis_newGene_30321;Phyllostachys_edulis_newGene_343730;Phyllostachys_edulis_newGene_291019;Phyllostachys_edulis_newGene_357448;Phyllostachys_edulis_newGene_351332;Phyllostachys_edulis_newGene_59493;Phyllostachys_edulis_newGene_43709;Phyllostachys_edulis_newGene_75662;Phyllosta…
novel_miR_39	Phyllostachys_edulis_newGene_97615;PH02Gene01912;Phyllostachys_edulis_newGene_85985;PH02Gene38420;Phyllostachys_edulis_newGene_114420;Phyllostachys_edulis_newGene_275399;Phyllostachys_edulis_newGene_208152;PH02Gene20317;PH02Gene22408;PH02Gene51096;PH02Gene12827;PH02Gene45551;Phyllostachys_edulis_newGene_217586;PH02Gene29629;Phyllostachys_edulis_newGene_188132;PH02Gene01494;Phyllostachys_edulis_ne…
novel_miR_4	Phyllostachys_edulis_newGene_312848;Phyllostachys_edulis_newGene_13975;Phyllostachys_edulis_newGene_230736;Phyllostachys_edulis_newGene_341276;Phyllostachys_edulis_newGene_144543;Phyllostachys_edulis_newGene_158303;Phyllostachys_edulis_newGene_327759;Phyllostachys_edulis_newGene_116196;Phyllostachys_edulis_newGene_362217;Phyllostachys_edulis_newGene_125458;Phyllostachys_edulis_newGene_146812;Phyl…
novel_miR_40	PH02Gene15222;Phyllostachys_edulis_newGene_284579;Phyllostachys_edulis_newGene_250622;Phyllostachys_edulis_newGene_176443;Phyllostachys_edulis_newGene_47433;Phyllostachys_edulis_newGene_237718;PH02Gene43091;PH02Gene31111;PH02Gene42198;Phyllostachys_edulis_newGene_329712;PH02Gene37842;Phyllostachys_edulis_newGene_314531;Phyllostachys_edulis_newGene_311774;Phyllostachys_edulis_newGene_234630;PH02Ge…
novel_miR_41	Phyllostachys_edulis_newGene_18438;Phyllostachys_edulis_newGene_290700;Phyllostachys_edulis_newGene_2002;Phyllostachys_edulis_newGene_4210;Phyllostachys_edulis_newGene_295431;PH02Gene15741;Phyllostachys_edulis_newGene_142394;Phyllostachys_edulis_newGene_255085
novel_miR_42	PH02Gene50032;Phyllostachys_edulis_newGene_289319;PH02Gene08724;PH02Gene19810;Phyllostachys_edulis_newGene_249454;PH02Gene01685;PH02Gene05256;Phyllostachys_edulis_newGene_14086;PH02Gene50151;Phyllostachys_edulis_newGene_404415;Phyllostachys_edulis_newGene_388190;PH02Gene50015;PH02Gene16169;Phyllostachys_edulis_newGene_19273;Phyllostachys_edulis_newGene_210343;Phyllostachys_edulis_newGene_340920;P…
novel_miR_43	Phyllostachys_edulis_newGene_41503;Phyllostachys_edulis_newGene_114182;PH02Gene50354;Phyllostachys_edulis_newGene_289407;Phyllostachys_edulis_newGene_171600
novel_miR_44	Phyllostachys_edulis_newGene_91405;PH02Gene07154;PH02Gene23271;Phyllostachys_edulis_newGene_108989;PH02Gene25094;Phyllostachys_edulis_newGene_264762;Phyllostachys_edulis_newGene_84079;Phyllostachys_edulis_newGene_269116;Phyllostachys_edulis_newGene_337749;PH02Gene06830;PH02Gene48231;PH02Gene42278;PH02Gene03385;PH02Gene42865;PH02Gene22743;PH02Gene44998;PH02Gene02950;Phyllostachys_edulis_newGene_22…
novel_miR_45	Phyllostachys_edulis_newGene_232148;Phyllostachys_edulis_newGene_199034;Phyllostachys_edulis_newGene_77062;Phyllostachys_edulis_newGene_261190;Phyllostachys_edulis_newGene_124662;Phyllostachys_edulis_newGene_392900;Phyllostachys_edulis_newGene_323213;Phyllostachys_edulis_newGene_288152;Phyllostachys_edulis_newGene_309561;Phyllostachys_edulis_newGene_263529;Phyllostachys_edulis_newGene_381834;Phyl…
novel_miR_46	PH02Gene45172;Phyllostachys_edulis_newGene_392870;Phyllostachys_edulis_newGene_362664;Phyllostachys_edulis_newGene_222175;Phyllostachys_edulis_newGene_361184;Phyllostachys_edulis_newGene_100740;Phyllostachys_edulis_newGene_152675;Phyllostachys_edulis_newGene_330569;PH02Gene08772;PH02Gene35728;Phyllostachys_edulis_newGene_218036;Phyllostachys_edulis_newGene_325064;Phyllostachys_edulis_newGene_2744…
novel_miR_47	PH02Gene06577;PH02Gene38414;Phyllostachys_edulis_newGene_24857;Phyllostachys_edulis_newGene_350674;Phyllostachys_edulis_newGene_129015;Phyllostachys_edulis_newGene_174791;Phyllostachys_edulis_newGene_120654;Phyllostachys_edulis_newGene_16259;Phyllostachys_edulis_newGene_311920;PH02Gene26786;Phyllostachys_edulis_newGene_369555;Phyllostachys_edulis_newGene_283492;Phyllostachys_edulis_newGene_55783;…
novel_miR_48	Phyllostachys_edulis_newGene_136792;Phyllostachys_edulis_newGene_254976;PH02Gene48904;Phyllostachys_edulis_newGene_11021;Phyllostachys_edulis_newGene_2428;Phyllostachys_edulis_newGene_283732;PH02Gene32457;Phyllostachys_edulis_newGene_237708;Phyllostachys_edulis_newGene_206466;Phyllostachys_edulis_newGene_370342;Phyllostachys_edulis_newGene_157134;PH02Gene20105;Phyllostachys_edulis_newGene_94270;P…
novel_miR_49	Phyllostachys_edulis_newGene_66842;Phyllostachys_edulis_newGene_158145;Phyllostachys_edulis_newGene_211354;Phyllostachys_edulis_newGene_213889;Phyllostachys_edulis_newGene_198419;Phyllostachys_edulis_newGene_56712;Phyllostachys_edulis_newGene_262350;Phyllostachys_edulis_newGene_391083;Phyllostachys_edulis_newGene_31849;Phyllostachys_edulis_newGene_395002;Phyllostachys_edulis_newGene_34206;Phyllos…
novel_miR_5	PH02Gene43192;PH02Gene27144;Phyllostachys_edulis_newGene_110203;PH02Gene03160;Phyllostachys_edulis_newGene_112628;Phyllostachys_edulis_newGene_281352;PH02Gene34681;PH02Gene32942;PH02Gene07600;Phyllostachys_edulis_newGene_273109;PH02Gene00927;Phyllostachys_edulis_newGene_161933;Phyllostachys_edulis_newGene_316658;Phyllostachys_edulis_newGene_52031;Phyllostachys_edulis_newGene_212139;Phyllostachys_…
novel_miR_50	Phyllostachys_edulis_newGene_292323;Phyllostachys_edulis_newGene_3958
novel_miR_51	Phyllostachys_edulis_newGene_335468;Phyllostachys_edulis_newGene_63061;Phyllostachys_edulis_newGene_278658;Phyllostachys_edulis_newGene_392915;Phyllostachys_edulis_newGene_311150;Phyllostachys_edulis_newGene_235396;Phyllostachys_edulis_newGene_10244;Phyllostachys_edulis_newGene_116407;Phyllostachys_edulis_newGene_35075;Phyllostachys_edulis_newGene_107607;Phyllostachys_edulis_newGene_8066;Phyllost…
novel_miR_52	Phyllostachys_edulis_newGene_332961;PH02Gene44888;PH02Gene51411;Phyllostachys_edulis_newGene_80988;Phyllostachys_edulis_newGene_367741;Phyllostachys_edulis_newGene_200491;Phyllostachys_edulis_newGene_369955;Phyllostachys_edulis_newGene_178840;Phyllostachys_edulis_newGene_257843;Phyllostachys_edulis_newGene_269728;Phyllostachys_edulis_newGene_378147;Phyllostachys_edulis_newGene_153215;Phyllostachy…
novel_miR_53	Phyllostachys_edulis_newGene_252287;Phyllostachys_edulis_newGene_73056;Phyllostachys_edulis_newGene_119723;Phyllostachys_edulis_newGene_15310;Phyllostachys_edulis_newGene_318675;Phyllostachys_edulis_newGene_392607;Phyllostachys_edulis_newGene_17345;Phyllostachys_edulis_newGene_94590;Phyllostachys_edulis_newGene_71539;Phyllostachys_edulis_newGene_193291;Phyllostachys_edulis_newGene_397204;Phyllost…
novel_miR_54	Phyllostachys_edulis_newGene_399340;PH02Gene14404;Phyllostachys_edulis_newGene_388892;Phyllostachys_edulis_newGene_182229;Phyllostachys_edulis_newGene_26426;PH02Gene08039;Phyllostachys_edulis_newGene_75272;Phyllostachys_edulis_newGene_8292;Phyllostachys_edulis_newGene_204484;Phyllostachys_edulis_newGene_308189;Phyllostachys_edulis_newGene_356680;Phyllostachys_edulis_newGene_261291;Phyllostachys_e…
novel_miR_55	PH02Gene51096;Phyllostachys_edulis_newGene_93187;PH02Gene20317;PH02Gene22408;Phyllostachys_edulis_newGene_186191;PH02Gene37775;Phyllostachys_edulis_newGene_208152;Phyllostachys_edulis_newGene_386541;Phyllostachys_edulis_newGene_260747;Phyllostachys_edulis_newGene_114420;PH02Gene38420;Phyllostachys_edulis_newGene_365484;Phyllostachys_edulis_newGene_23175;Phyllostachys_edulis_newGene_397286;PH02Gen…
novel_miR_56	Phyllostachys_edulis_newGene_385938;PH02Gene33158;PH02Gene38569;Phyllostachys_edulis_newGene_183458;PH02Gene31535;PH02Gene33784;Phyllostachys_edulis_newGene_51893;Phyllostachys_edulis_newGene_91232;Phyllostachys_edulis_newGene_118266;Phyllostachys_edulis_newGene_68975;PH02Gene41281;PH02Gene07990;Phyllostachys_edulis_newGene_288970;PH02Gene00501;Phyllostachys_edulis_newGene_221247;Phyllostachys_ed…
novel_miR_57	Phyllostachys_edulis_newGene_42241;Phyllostachys_edulis_newGene_97122;Phyllostachys_edulis_newGene_372290;Phyllostachys_edulis_newGene_193199;Phyllostachys_edulis_newGene_112581;Phyllostachys_edulis_newGene_103902;Phyllostachys_edulis_newGene_41709;Phyllostachys_edulis_newGene_150658;Phyllostachys_edulis_newGene_149688;Phyllostachys_edulis_newGene_288737;Phyllostachys_edulis_newGene_62028;Phyllos…
novel_miR_58	PH02Gene21876;Phyllostachys_edulis_newGene_279834;PH02Gene36689;PH02Gene08961;PH02Gene37083;PH02Gene07541;PH02Gene46895;Phyllostachys_edulis_newGene_162765;PH02Gene47566;PH02Gene32386;PH02Gene33698;Phyllostachys_edulis_newGene_258869;PH02Gene02439;Phyllostachys_edulis_newGene_21775;PH02Gene07487;PH02Gene24812;Phyllostachys_edulis_newGene_5097;PH02Gene11612;PH02Gene31378;PH02Gene23121;Phyllostachy…
novel_miR_59	Phyllostachys_edulis_newGene_153549;Phyllostachys_edulis_newGene_62255;Phyllostachys_edulis_newGene_247028;Phyllostachys_edulis_newGene_191222;Phyllostachys_edulis_newGene_247921;Phyllostachys_edulis_newGene_16817;Phyllostachys_edulis_newGene_374742;Phyllostachys_edulis_newGene_265073;Phyllostachys_edulis_newGene_114374;Phyllostachys_edulis_newGene_199073;Phyllostachys_edulis_newGene_140863;Phyll…
novel_miR_6	Phyllostachys_edulis_newGene_328853;Phyllostachys_edulis_newGene_391619;Phyllostachys_edulis_newGene_155552;Phyllostachys_edulis_newGene_289112;Phyllostachys_edulis_newGene_9094;Phyllostachys_edulis_newGene_198117;Phyllostachys_edulis_newGene_108302;Phyllostachys_edulis_newGene_361531;Phyllostachys_edulis_newGene_257288;Phyllostachys_edulis_newGene_136739;Phyllostachys_edulis_newGene_249566;Phyll…
novel_miR_60	Phyllostachys_edulis_newGene_347126;Phyllostachys_edulis_newGene_285854;Phyllostachys_edulis_newGene_162428;Phyllostachys_edulis_newGene_209990;Phyllostachys_edulis_newGene_47712;Phyllostachys_edulis_newGene_213026;Phyllostachys_edulis_newGene_187586;Phyllostachys_edulis_newGene_24191;Phyllostachys_edulis_newGene_8209;Phyllostachys_edulis_newGene_214779;Phyllostachys_edulis_newGene_204004;Phyllos…
novel_miR_61	Phyllostachys_edulis_newGene_108630;Phyllostachys_edulis_newGene_199970;Phyllostachys_edulis_newGene_167356;Phyllostachys_edulis_newGene_400649;Phyllostachys_edulis_newGene_120398;Phyllostachys_edulis_newGene_99383;Phyllostachys_edulis_newGene_218207;Phyllostachys_edulis_newGene_104020;Phyllostachys_edulis_newGene_109452;Phyllostachys_edulis_newGene_133641;Phyllostachys_edulis_newGene_122127;Phyl…
novel_miR_62	PH02Gene25437;Phyllostachys_edulis_newGene_121740
novel_miR_63	Phyllostachys_edulis_newGene_340951;Phyllostachys_edulis_newGene_203462;Phyllostachys_edulis_newGene_330801;Phyllostachys_edulis_newGene_135751;Phyllostachys_edulis_newGene_286979;Phyllostachys_edulis_newGene_31968;Phyllostachys_edulis_newGene_349241;Phyllostachys_edulis_newGene_337419;Phyllostachys_edulis_newGene_365830;Phyllostachys_edulis_newGene_382245;Phyllostachys_edulis_newGene_377649;Phyl…
novel_miR_64	Phyllostachys_edulis_newGene_209969;Phyllostachys_edulis_newGene_162267;Phyllostachys_edulis_newGene_115870;Phyllostachys_edulis_newGene_141776;Phyllostachys_edulis_newGene_160110;Phyllostachys_edulis_newGene_207662;PH02Gene11402;Phyllostachys_edulis_newGene_358330;PH02Gene35534;Phyllostachys_edulis_newGene_32010;PH02Gene36631;Phyllostachys_edulis_newGene_286487;PH02Gene16463;Phyllostachys_edulis…
novel_miR_65	Phyllostachys_edulis_newGene_178777;Phyllostachys_edulis_newGene_292632;Phyllostachys_edulis_newGene_349935;Phyllostachys_edulis_newGene_9952;Phyllostachys_edulis_newGene_200512;Phyllostachys_edulis_newGene_240421;Phyllostachys_edulis_newGene_196227;Phyllostachys_edulis_newGene_365696;Phyllostachys_edulis_newGene_314981;Phyllostachys_edulis_newGene_202379;Phyllostachys_edulis_newGene_67977;PH02Ge…
novel_miR_66	Phyllostachys_edulis_newGene_289288;PH02Gene15648;Phyllostachys_edulis_newGene_106408;PH02Gene39631;Phyllostachys_edulis_newGene_140339;Phyllostachys_edulis_newGene_19273;Phyllostachys_edulis_newGene_192644;PH02Gene46855;Phyllostachys_edulis_newGene_202749;Phyllostachys_edulis_newGene_265497;Phyllostachys_edulis_newGene_129748;Phyllostachys_edulis_newGene_65972;Phyllostachys_edulis_newGene_376873…
novel_miR_67	Phyllostachys_edulis_newGene_187686;Phyllostachys_edulis_newGene_32744;PH02Gene31390;PH02Gene17213;PH02Gene31419;PH02Gene29796;Phyllostachys_edulis_newGene_198240;PH02Gene35489;PH02Gene33751;PH02Gene43642;PH02Gene17789;Phyllostachys_edulis_newGene_350931;PH02Gene21001;Phyllostachys_edulis_newGene_178719;Phyllostachys_edulis_newGene_232296;PH02Gene07563;PH02Gene31416;Phyllostachys_edulis_newGene_6…
novel_miR_68	Phyllostachys_edulis_newGene_217965;PH02Gene08510;Phyllostachys_edulis_newGene_90526;PH02Gene17051;PH02Gene23722
novel_miR_69	PH02Gene36880;Phyllostachys_edulis_newGene_250173;PH02Gene50546;PH02Gene27887;Phyllostachys_edulis_newGene_274332;Phyllostachys_edulis_newGene_368197;PH02Gene21501;Phyllostachys_edulis_newGene_157315;PH02Gene00543;PH02Gene29908;PH02Gene10564;Phyllostachys_edulis_newGene_125713;PH02Gene13320;PH02Gene05141;Phyllostachys_edulis_newGene_237673;PH02Gene09651;PH02Gene34194;PH02Gene45106;PH02Gene07366;P…
novel_miR_7	Phyllostachys_edulis_newGene_30068;Phyllostachys_edulis_newGene_256117;Phyllostachys_edulis_newGene_277398;Phyllostachys_edulis_newGene_261716;Phyllostachys_edulis_newGene_138896;Phyllostachys_edulis_newGene_234312;Phyllostachys_edulis_newGene_384452;Phyllostachys_edulis_newGene_15293;Phyllostachys_edulis_newGene_224393;Phyllostachys_edulis_newGene_401488;Phyllostachys_edulis_newGene_308361;Phyll…
novel_miR_70	PH02Gene47690;Phyllostachys_edulis_newGene_239957;Phyllostachys_edulis_newGene_196772;Phyllostachys_edulis_newGene_403736;Phyllostachys_edulis_newGene_369719;Phyllostachys_edulis_newGene_242827;Phyllostachys_edulis_newGene_316645;Phyllostachys_edulis_newGene_162355;Phyllostachys_edulis_newGene_196781;Phyllostachys_edulis_newGene_14229;Phyllostachys_edulis_newGene_37980;Phyllostachys_edulis_newGen…
novel_miR_71	Phyllostachys_edulis_newGene_288673;Phyllostachys_edulis_newGene_169930;Phyllostachys_edulis_newGene_329863;Phyllostachys_edulis_newGene_43962;Phyllostachys_edulis_newGene_284349;PH02Gene28748;Phyllostachys_edulis_newGene_282621;Phyllostachys_edulis_newGene_288184;Phyllostachys_edulis_newGene_30725;PH02Gene17913;Phyllostachys_edulis_newGene_118265;Phyllostachys_edulis_newGene_18663;Phyllostachys_…
novel_miR_72	Phyllostachys_edulis_newGene_264820;PH02Gene05836;Phyllostachys_edulis_newGene_329313;Phyllostachys_edulis_newGene_363128;PH02Gene38919;Phyllostachys_edulis_newGene_134739;PH02Gene13002;Phyllostachys_edulis_newGene_143851;Phyllostachys_edulis_newGene_81543;Phyllostachys_edulis_newGene_196772;PH02Gene08959;Phyllostachys_edulis_newGene_91305;Phyllostachys_edulis_newGene_165112;Phyllostachys_edulis_…
novel_miR_73	Phyllostachys_edulis_newGene_386325;Phyllostachys_edulis_newGene_202461;PH02Gene12431;PH02Gene03629;PH02Gene25804;PH02Gene25032;PH02Gene49042;PH02Gene25456;PH02Gene24244;PH02Gene31545;Phyllostachys_edulis_newGene_3969;PH02Gene45098;PH02Gene18123;PH02Gene11732;PH02Gene07853;Phyllostachys_edulis_newGene_58955;PH02Gene18593;Phyllostachys_edulis_newGene_175097;Phyllostachys_edulis_newGene_42487;PH02G…
novel_miR_74	Phyllostachys_edulis_newGene_341125;Phyllostachys_edulis_newGene_47183;Phyllostachys_edulis_newGene_292638;Phyllostachys_edulis_newGene_20977;Phyllostachys_edulis_newGene_398687;Phyllostachys_edulis_newGene_109492;Phyllostachys_edulis_newGene_357467;Phyllostachys_edulis_newGene_365084;Phyllostachys_edulis_newGene_390027;Phyllostachys_edulis_newGene_211745;Phyllostachys_edulis_newGene_134101;Phyll…
novel_miR_75	Phyllostachys_edulis_newGene_35926;Phyllostachys_edulis_newGene_158483;PH02Gene36938;Phyllostachys_edulis_newGene_103733;Phyllostachys_edulis_newGene_112747;PH02Gene40051;Phyllostachys_edulis_newGene_85959;PH02Gene11804;Phyllostachys_edulis_newGene_134415;Phyllostachys_edulis_newGene_8150;Phyllostachys_edulis_newGene_321845;Phyllostachys_edulis_newGene_95488;Phyllostachys_edulis_newGene_10296;Phy…
novel_miR_76	Phyllostachys_edulis_newGene_3378;Phyllostachys_edulis_newGene_288187;Phyllostachys_edulis_newGene_174891;Phyllostachys_edulis_newGene_355314;Phyllostachys_edulis_newGene_23785;Phyllostachys_edulis_newGene_127471;Phyllostachys_edulis_newGene_163589;PH02Gene10819;Phyllostachys_edulis_newGene_58500;Phyllostachys_edulis_newGene_1281;Phyllostachys_edulis_newGene_157082
novel_miR_77	PH02Gene30669;Phyllostachys_edulis_newGene_169048;Phyllostachys_edulis_newGene_25565;Phyllostachys_edulis_newGene_23456;PH02Gene14923;PH02Gene44535;Phyllostachys_edulis_newGene_253854
novel_miR_78	Phyllostachys_edulis_newGene_271262;Phyllostachys_edulis_newGene_37980;Phyllostachys_edulis_newGene_282923;PH02Gene43144;PH02Gene47687;Phyllostachys_edulis_newGene_142278;Phyllostachys_edulis_newGene_242827;Phyllostachys_edulis_newGene_403736;Phyllostachys_edulis_newGene_369719;PH02Gene47690;Phyllostachys_edulis_newGene_239957;Phyllostachys_edulis_newGene_196772;Phyllostachys_edulis_newGene_14229…
novel_miR_79	PH02Gene01968;PH02Gene20408;Phyllostachys_edulis_newGene_357056;PH02Gene28901;Phyllostachys_edulis_newGene_162296;PH02Gene03334;Phyllostachys_edulis_newGene_219342;PH02Gene11634;PH02Gene34818;PH02Gene29772;PH02Gene00975;PH02Gene18415;Phyllostachys_edulis_newGene_185082;PH02Gene22720;Phyllostachys_edulis_newGene_363022;PH02Gene31932;PH02Gene13721;PH02Gene09060;Phyllostachys_edulis_newGene_97615;PH…
novel_miR_8	Phyllostachys_edulis_newGene_218207;PH02Gene43616;Phyllostachys_edulis_newGene_329682;Phyllostachys_edulis_newGene_169883;PH02Gene42921;Phyllostachys_edulis_newGene_34353;Phyllostachys_edulis_newGene_300279;Phyllostachys_edulis_newGene_108630;Phyllostachys_edulis_newGene_218294;Phyllostachys_edulis_newGene_233664;Phyllostachys_edulis_newGene_293078;Phyllostachys_edulis_newGene_369852;Phyllostachy…
novel_miR_80	Phyllostachys_edulis_newGene_60970;Phyllostachys_edulis_newGene_281261;Phyllostachys_edulis_newGene_374936;Phyllostachys_edulis_newGene_124415;Phyllostachys_edulis_newGene_20403;Phyllostachys_edulis_newGene_345558;Phyllostachys_edulis_newGene_116682;Phyllostachys_edulis_newGene_21583;Phyllostachys_edulis_newGene_133123;Phyllostachys_edulis_newGene_315121;Phyllostachys_edulis_newGene_238282;Phyllo…
novel_miR_81	PH02Gene02828;PH02Gene34882;Phyllostachys_edulis_newGene_145272;PH02Gene47150;Phyllostachys_edulis_newGene_218735;PH02Gene43600;PH02Gene30328;Phyllostachys_edulis_newGene_188504;Phyllostachys_edulis_newGene_148464;Phyllostachys_edulis_newGene_349284;PH02Gene20868;Phyllostachys_edulis_newGene_229289;Phyllostachys_edulis_newGene_250912;Phyllostachys_edulis_newGene_335474;Phyllostachys_edulis_newGen…
novel_miR_82	PH02Gene14094;PH02Gene25287;Phyllostachys_edulis_newGene_123067;PH02Gene05076;PH02Gene11120;PH02Gene50617;PH02Gene30982;PH02Gene08006;Phyllostachys_edulis_newGene_122418;PH02Gene05375;Phyllostachys_edulis_newGene_38927;PH02Gene04305;PH02Gene36037;PH02Gene26322;PH02Gene25139;PH02Gene07139;Phyllostachys_edulis_newGene_65712;PH02Gene09790;PH02Gene39147;Phyllostachys_edulis_newGene_156556;PH02Gene016…
novel_miR_83	Phyllostachys_edulis_newGene_368703;Phyllostachys_edulis_newGene_264504;Phyllostachys_edulis_newGene_215297;Phyllostachys_edulis_newGene_214341;PH02Gene29518;Phyllostachys_edulis_newGene_388545;Phyllostachys_edulis_newGene_253879;Phyllostachys_edulis_newGene_316849;Phyllostachys_edulis_newGene_189536;PH02Gene20116;Phyllostachys_edulis_newGene_363694;PH02Gene39885;Phyllostachys_edulis_newGene_2681…
novel_miR_84	Phyllostachys_edulis_newGene_333106;Phyllostachys_edulis_newGene_35468;Phyllostachys_edulis_newGene_310381;Phyllostachys_edulis_newGene_19607;Phyllostachys_edulis_newGene_269251;Phyllostachys_edulis_newGene_242289;Phyllostachys_edulis_newGene_175203;PH02Gene01043;Phyllostachys_edulis_newGene_123589;Phyllostachys_edulis_newGene_323107;Phyllostachys_edulis_newGene_396180;Phyllostachys_edulis_newGen…
novel_miR_85	Phyllostachys_edulis_newGene_379254;Phyllostachys_edulis_newGene_317229;Phyllostachys_edulis_newGene_359547;PH02Gene03398;Phyllostachys_edulis_newGene_131181;Phyllostachys_edulis_newGene_389251;Phyllostachys_edulis_newGene_56834;Phyllostachys_edulis_newGene_373730;Phyllostachys_edulis_newGene_181260;Phyllostachys_edulis_newGene_144399;Phyllostachys_edulis_newGene_195674;PH02Gene39845;PH02Gene2053…
novel_miR_86	PH02Gene20408;PH02Gene28901;PH02Gene27972;Phyllostachys_edulis_newGene_349984;Phyllostachys_edulis_newGene_219342;PH02Gene32772;PH02Gene03187;Phyllostachys_edulis_newGene_257694;PH02Gene34818;PH02Gene00975;Phyllostachys_edulis_newGene_271554;PH02Gene13322;PH02Gene31932;Phyllostachys_edulis_newGene_116844;Phyllostachys_edulis_newGene_365484;PH02Gene38420;Phyllostachys_edulis_newGene_114420;Phyllos…
novel_miR_87	Phyllostachys_edulis_newGene_95118;PH02Gene16864;Phyllostachys_edulis_newGene_25035;Phyllostachys_edulis_newGene_51031;Phyllostachys_edulis_newGene_308456;Phyllostachys_edulis_newGene_108499;Phyllostachys_edulis_newGene_365118;Phyllostachys_edulis_newGene_160927;Phyllostachys_edulis_newGene_304564;Phyllostachys_edulis_newGene_344577;Phyllostachys_edulis_newGene_119346;Phyllostachys_edulis_newGene…
novel_miR_88	Phyllostachys_edulis_newGene_13310;Phyllostachys_edulis_newGene_310200;Phyllostachys_edulis_newGene_290372;Phyllostachys_edulis_newGene_62888;Phyllostachys_edulis_newGene_356942;Phyllostachys_edulis_newGene_87040;Phyllostachys_edulis_newGene_115419;PH02Gene44794;Phyllostachys_edulis_newGene_295987;Phyllostachys_edulis_newGene_210438;Phyllostachys_edulis_newGene_141270;Phyllostachys_edulis_newGene…
novel_miR_89	Phyllostachys_edulis_newGene_183829;Phyllostachys_edulis_newGene_127595;Phyllostachys_edulis_newGene_315122;Phyllostachys_edulis_newGene_286683;Phyllostachys_edulis_newGene_112951;Phyllostachys_edulis_newGene_199031;Phyllostachys_edulis_newGene_364858;Phyllostachys_edulis_newGene_119612;Phyllostachys_edulis_newGene_328313;Phyllostachys_edulis_newGene_1030;Phyllostachys_edulis_newGene_178778;Phyll…
novel_miR_9	PH02Gene43192;Phyllostachys_edulis_newGene_96162;Phyllostachys_edulis_newGene_94715;Phyllostachys_edulis_newGene_233053;Phyllostachys_edulis_newGene_114579;Phyllostachys_edulis_newGene_116507;Phyllostachys_edulis_newGene_399610;Phyllostachys_edulis_newGene_136480;Phyllostachys_edulis_newGene_392704;Phyllostachys_edulis_newGene_35033;Phyllostachys_edulis_newGene_84524;Phyllostachys_edulis_newGene_…
novel_miR_91	Phyllostachys_edulis_newGene_383145;Phyllostachys_edulis_newGene_224382;Phyllostachys_edulis_newGene_357127;Phyllostachys_edulis_newGene_403392;Phyllostachys_edulis_newGene_167396;Phyllostachys_edulis_newGene_9095;Phyllostachys_edulis_newGene_316284;PH02Gene00881;Phyllostachys_edulis_newGene_162649;Phyllostachys_edulis_newGene_365396;Phyllostachys_edulis_newGene_373746;Phyllostachys_edulis_newGen…
novel_miR_92	Phyllostachys_edulis_newGene_228153;Phyllostachys_edulis_newGene_346446;Phyllostachys_edulis_newGene_93690;Phyllostachys_edulis_newGene_67770;Phyllostachys_edulis_newGene_14681;Phyllostachys_edulis_newGene_313511;Phyllostachys_edulis_newGene_213788;Phyllostachys_edulis_newGene_55695;Phyllostachys_edulis_newGene_391619;Phyllostachys_edulis_newGene_148305;Phyllostachys_edulis_newGene_155552;Phyllos…
novel_miR_93	Phyllostachys_edulis_newGene_238935;PH02Gene12683;Phyllostachys_edulis_newGene_183867;Phyllostachys_edulis_newGene_403544;Phyllostachys_edulis_newGene_308083;PH02Gene29982;Phyllostachys_edulis_newGene_128349;PH02Gene51473;PH02Gene24136;PH02Gene03788
novel_miR_94	Phyllostachys_edulis_newGene_272469;Phyllostachys_edulis_newGene_402352;Phyllostachys_edulis_newGene_129664;PH02Gene16096;Phyllostachys_edulis_newGene_10197;Phyllostachys_edulis_newGene_180621;PH02Gene00070;PH02Gene29577;Phyllostachys_edulis_newGene_231821;Phyllostachys_edulis_newGene_384598;PH02Gene44229;Phyllostachys_edulis_newGene_111479;PH02Gene03547;Phyllostachys_edulis_newGene_178601;Phyllo…
novel_miR_95	Phyllostachys_edulis_newGene_254976;Phyllostachys_edulis_newGene_128860;Phyllostachys_edulis_newGene_2428;Phyllostachys_edulis_newGene_11021;Phyllostachys_edulis_newGene_343634;PH02Gene32457;Phyllostachys_edulis_newGene_186688;Phyllostachys_edulis_newGene_311192;Phyllostachys_edulis_newGene_263399;Phyllostachys_edulis_newGene_157134;Phyllostachys_edulis_newGene_236503;Phyllostachys_edulis_newGene…
novel_miR_96	Phyllostachys_edulis_newGene_390245;Phyllostachys_edulis_newGene_386080;PH02Gene04976;Phyllostachys_edulis_newGene_129291;Phyllostachys_edulis_newGene_169400;Phyllostachys_edulis_newGene_399144;Phyllostachys_edulis_newGene_99162;Phyllostachys_edulis_newGene_392468;Phyllostachys_edulis_newGene_145850;PH02Gene03150;PH02Gene38234;Phyllostachys_edulis_newGene_18245;PH02Gene07862;PH02Gene14274;PH02Gen…
novel_miR_97	Phyllostachys_edulis_newGene_229393;Phyllostachys_edulis_newGene_156202;Phyllostachys_edulis_newGene_151848;Phyllostachys_edulis_newGene_268447;Phyllostachys_edulis_newGene_313597;Phyllostachys_edulis_newGene_364464;Phyllostachys_edulis_newGene_165449;Phyllostachys_edulis_newGene_292818;Phyllostachys_edulis_newGene_269645;Phyllostachys_edulis_newGene_292861;Phyllostachys_edulis_newGene_38762;Phyl…
novel_miR_98	Phyllostachys_edulis_newGene_169562;Phyllostachys_edulis_newGene_20286;Phyllostachys_edulis_newGene_98190;Phyllostachys_edulis_newGene_46505;Phyllostachys_edulis_newGene_15484;Phyllostachys_edulis_newGene_330198;Phyllostachys_edulis_newGene_193208;Phyllostachys_edulis_newGene_400587;Phyllostachys_edulis_newGene_103775;Phyllostachys_edulis_newGene_19918;Phyllostachys_edulis_newGene_17345;Phyllosta…
novel_miR_99	Phyllostachys_edulis_newGene_145109;Phyllostachys_edulis_newGene_161330;Phyllostachys_edulis_newGene_334899;Phyllostachys_edulis_newGene_130875;Phyllostachys_edulis_newGene_19619;Phyllostachys_edulis_newGene_370086;Phyllostachys_edulis_newGene_29069;Phyllostachys_edulis_newGene_384195;Phyllostachys_edulis_newGene_74474;Phyllostachys_edulis_newGene_41090;Phyllostachys_edulis_newGene_375051;Phyllos…
osa-miR156e	Phyllostachys_edulis_newGene_216664;PH02Gene29757;Phyllostachys_edulis_newGene_14900;Phyllostachys_edulis_newGene_350912;PH02Gene09243;Phyllostachys_edulis_newGene_336598;Phyllostachys_edulis_newGene_401258;Phyllostachys_edulis_newGene_232655;PH02Gene42203;Phyllostachys_edulis_newGene_74794;PH02Gene12512;PH02Gene25493;PH02Gene13610;Phyllostachys_edulis_newGene_54937;Phyllostachys_edulis_newGene_2…
osa-miR156i	Phyllostachys_edulis_newGene_304514;PH02Gene10107;PH02Gene46023;PH02Gene28412;Phyllostachys_edulis_newGene_254192;Phyllostachys_edulis_newGene_123067;PH02Gene34129;Phyllostachys_edulis_newGene_320092;Phyllostachys_edulis_newGene_320508;Phyllostachys_edulis_newGene_398347;Phyllostachys_edulis_newGene_99416;Phyllostachys_edulis_newGene_202944;PH02Gene28881;Phyllostachys_edulis_newGene_92377;Phyllos…
osa-miR160a-3p	Phyllostachys_edulis_newGene_12194;Phyllostachys_edulis_newGene_356978;Phyllostachys_edulis_newGene_348752;Phyllostachys_edulis_newGene_79803;Phyllostachys_edulis_newGene_402435;Phyllostachys_edulis_newGene_163082;Phyllostachys_edulis_newGene_339281;Phyllostachys_edulis_newGene_186308;PH02Gene47286;Phyllostachys_edulis_newGene_181845;Phyllostachys_edulis_newGene_354225;Phyllostachys_edulis_newGen…
osa-miR160a-5p	PH02Gene47032;PH02Gene46695;PH02Gene33947;PH02Gene23130;PH02Gene08446;PH02Gene00195;PH02Gene16683;Phyllostachys_edulis_newGene_171765;PH02Gene22407;Phyllostachys_edulis_newGene_219598;PH02Gene11635;PH02Gene37045;Phyllostachys_edulis_newGene_397457;PH02Gene30517;PH02Gene40447;Phyllostachys_edulis_newGene_97320;Phyllostachys_edulis_newGene_380390;PH02Gene33459;Phyllostachys_edulis_newGene_84276;Phy…
osa-miR168a-3p	PH02Gene23878;PH02Gene46872;Phyllostachys_edulis_newGene_103085
osa-miR168a-5p	PH02Gene16916;Phyllostachys_edulis_newGene_38195;PH02Gene32335;PH02Gene05870;PH02Gene00024;PH02Gene14991;PH02Gene28054;PH02Gene41779;PH02Gene08555;Phyllostachys_edulis_newGene_237252;Phyllostachys_edulis_newGene_11579;PH02Gene13398;Phyllostachys_edulis_newGene_16682;PH02Gene42652;PH02Gene50546;Phyllostachys_edulis_newGene_169474;PH02Gene49945;Phyllostachys_edulis_newGene_13278;PH02Gene27893;PH02G…
osa-miR171a	PH02Gene31807;PH02Gene02955;PH02Gene02933;Phyllostachys_edulis_newGene_287086;PH02Gene20335;Phyllostachys_edulis_newGene_393512;PH02Gene47151;Phyllostachys_edulis_newGene_155067;Phyllostachys_edulis_newGene_356472;Phyllostachys_edulis_newGene_265421;Phyllostachys_edulis_newGene_42056;PH02Gene24100;Phyllostachys_edulis_newGene_67737;Phyllostachys_edulis_newGene_165239;Phyllostachys_edulis_newGene_…
osa-miR171b	Phyllostachys_edulis_newGene_310200;Phyllostachys_edulis_newGene_311690;Phyllostachys_edulis_newGene_222645;Phyllostachys_edulis_newGene_86822;Phyllostachys_edulis_newGene_237575;Phyllostachys_edulis_newGene_319048;Phyllostachys_edulis_newGene_37344;PH02Gene29565;Phyllostachys_edulis_newGene_97828;PH02Gene47862;Phyllostachys_edulis_newGene_155196;Phyllostachys_edulis_newGene_278410;Phyllostachys_…
osa-miR171c-3p	Phyllostachys_edulis_newGene_238630;Phyllostachys_edulis_newGene_79585;Phyllostachys_edulis_newGene_260145;Phyllostachys_edulis_newGene_297262;PH02Gene13280;Phyllostachys_edulis_newGene_297030;Phyllostachys_edulis_newGene_160072;PH02Gene39452;PH02Gene17294;Phyllostachys_edulis_newGene_86622;Phyllostachys_edulis_newGene_274769;Phyllostachys_edulis_newGene_359321;PH02Gene39110;PH02Gene32528;Phyllos…
osa-miR171c-5p	Phyllostachys_edulis_newGene_287506;Phyllostachys_edulis_newGene_133425;Phyllostachys_edulis_newGene_187766;Phyllostachys_edulis_newGene_76184;Phyllostachys_edulis_newGene_129924;Phyllostachys_edulis_newGene_186061;Phyllostachys_edulis_newGene_320778;PH02Gene10695;Phyllostachys_edulis_newGene_46958;Phyllostachys_edulis_newGene_306532;Phyllostachys_edulis_newGene_326001;Phyllostachys_edulis_newGen…
osa-miR2118d	PH02Gene00428;PH02Gene28765;PH02Gene48901;Phyllostachys_edulis_newGene_189073;Phyllostachys_edulis_newGene_320255;PH02Gene21829;Phyllostachys_edulis_newGene_385522;Phyllostachys_edulis_newGene_339612;Phyllostachys_edulis_newGene_347226;Phyllostachys_edulis_newGene_281524;Phyllostachys_edulis_newGene_323263;Phyllostachys_edulis_newGene_62046;Phyllostachys_edulis_newGene_190256;PH02Gene34896;Phyllo…
osa-miR2275d	Phyllostachys_edulis_newGene_93705;Phyllostachys_edulis_newGene_48061;PH02Gene19750;Phyllostachys_edulis_newGene_25780;Phyllostachys_edulis_newGene_386603;PH02Gene26463;Phyllostachys_edulis_newGene_96637;PH02Gene44112;Phyllostachys_edulis_newGene_313377;PH02Gene27493;PH02Gene05439;Phyllostachys_edulis_newGene_51946;Phyllostachys_edulis_newGene_120006;Phyllostachys_edulis_newGene_328355;Phyllostac…
osa-miR319a-5p	PH02Gene18291;PH02Gene21290;PH02Gene46104;PH02Gene12300;PH02Gene03137;Phyllostachys_edulis_newGene_277112;Phyllostachys_edulis_newGene_113292;Phyllostachys_edulis_newGene_142381;PH02Gene39996;Phyllostachys_edulis_newGene_213446;PH02Gene26676;Phyllostachys_edulis_newGene_213455;PH02Gene28962;Phyllostachys_edulis_newGene_129992;Phyllostachys_edulis_newGene_156233;Phyllostachys_edulis_newGene_350917…
osa-miR395n	Phyllostachys_edulis_newGene_130852;Phyllostachys_edulis_newGene_128334;Phyllostachys_edulis_newGene_99756;Phyllostachys_edulis_newGene_52517;PH02Gene36773;PH02Gene50932;PH02Gene00755;Phyllostachys_edulis_newGene_235388;Phyllostachys_edulis_newGene_181991;Phyllostachys_edulis_newGene_325844;Phyllostachys_edulis_newGene_401979;PH02Gene07251;PH02Gene29595;Phyllostachys_edulis_newGene_40661;Phyllost…
osa-miR395q	Phyllostachys_edulis_newGene_245075;Phyllostachys_edulis_newGene_130010;Phyllostachys_edulis_newGene_309295;Phyllostachys_edulis_newGene_21872;Phyllostachys_edulis_newGene_345503;Phyllostachys_edulis_newGene_365308;Phyllostachys_edulis_newGene_54414;PH02Gene06635;Phyllostachys_edulis_newGene_46656;PH02Gene33220;PH02Gene34083;Phyllostachys_edulis_newGene_39417;PH02Gene33963;PH02Gene50870;Phyllosta…
osa-miR399k	Phyllostachys_edulis_newGene_186626;PH02Gene41329;Phyllostachys_edulis_newGene_317811;PH02Gene03947;Phyllostachys_edulis_newGene_154873;Phyllostachys_edulis_newGene_352947;Phyllostachys_edulis_newGene_320758;PH02Gene03602;Phyllostachys_edulis_newGene_213647;Phyllostachys_edulis_newGene_68002;Phyllostachys_edulis_newGene_236434;PH02Gene06469;Phyllostachys_edulis_newGene_287854;Phyllostachys_edulis…
osa-miR5079a	Phyllostachys_edulis_newGene_302831;PH02Gene47879;PH02Gene24369;Phyllostachys_edulis_newGene_55063;Phyllostachys_edulis_newGene_157188;Phyllostachys_edulis_newGene_221942;Phyllostachys_edulis_newGene_70215;PH02Gene09481;Phyllostachys_edulis_newGene_78650;Phyllostachys_edulis_newGene_261689;Phyllostachys_edulis_newGene_146300;PH02Gene31339;Phyllostachys_edulis_newGene_149107;Phyllostachys_edulis_n…
osa-miR5079b	Phyllostachys_edulis_newGene_309681;Phyllostachys_edulis_newGene_390571;Phyllostachys_edulis_newGene_312083;PH02Gene33908;Phyllostachys_edulis_newGene_270048;Phyllostachys_edulis_newGene_65264;Phyllostachys_edulis_newGene_208005;Phyllostachys_edulis_newGene_213441;Phyllostachys_edulis_newGene_58506;Phyllostachys_edulis_newGene_338847;Phyllostachys_edulis_newGene_41887;Phyllostachys_edulis_newGene…
osa-miR535-3p	Phyllostachys_edulis_newGene_262508;Phyllostachys_edulis_newGene_384109;Phyllostachys_edulis_newGene_48127;Phyllostachys_edulis_newGene_364710;Phyllostachys_edulis_newGene_192404;Phyllostachys_edulis_newGene_147331;Phyllostachys_edulis_newGene_370929;Phyllostachys_edulis_newGene_117560;Phyllostachys_edulis_newGene_138218;Phyllostachys_edulis_newGene_175931;Phyllostachys_edulis_newGene_390844;Phyl…
osa-miR535-5p	Phyllostachys_edulis_newGene_359461;Phyllostachys_edulis_newGene_118582;Phyllostachys_edulis_newGene_175931;PH02Gene17507;Phyllostachys_edulis_newGene_131207;Phyllostachys_edulis_newGene_117560;PH02Gene05910;Phyllostachys_edulis_newGene_24385;PH02Gene31698;Phyllostachys_edulis_newGene_276360;Phyllostachys_edulis_newGene_273290;Phyllostachys_edulis_newGene_211279;PH02Gene35651;Phyllostachys_edulis…
osa-miR5523	Phyllostachys_edulis_newGene_267376;Phyllostachys_edulis_newGene_48134;PH02Gene50631;PH02Gene51509;Phyllostachys_edulis_newGene_342728;Phyllostachys_edulis_newGene_233455;Phyllostachys_edulis_newGene_67312;Phyllostachys_edulis_newGene_126449;PH02Gene46697;PH02Gene34573;Phyllostachys_edulis_newGene_247751;Phyllostachys_edulis_newGene_248507;Phyllostachys_edulis_newGene_43959;PH02Gene35295;PH02Gene…
osa-miR6253	Phyllostachys_edulis_newGene_322645;Phyllostachys_edulis_newGene_179131;PH02Gene36633;Phyllostachys_edulis_newGene_324786;Phyllostachys_edulis_newGene_318931;Phyllostachys_edulis_newGene_177285;Phyllostachys_edulis_newGene_324320;Phyllostachys_edulis_newGene_211207;PH02Gene27032;PH02Gene01444;Phyllostachys_edulis_newGene_338992;PH02Gene37276;Phyllostachys_edulis_newGene_39870;PH02Gene38695;Phyllo…
sbi-miR156a	Phyllostachys_edulis_newGene_145341;Phyllostachys_edulis_newGene_304766;PH02Gene13478;Phyllostachys_edulis_newGene_294222;Phyllostachys_edulis_newGene_82937;Phyllostachys_edulis_newGene_143380;Phyllostachys_edulis_newGene_95938;Phyllostachys_edulis_newGene_293189;PH02Gene05778;Phyllostachys_edulis_newGene_230969;Phyllostachys_edulis_newGene_299457;Phyllostachys_edulis_newGene_258850;Phyllostachys…
sbi-miR156b	Phyllostachys_edulis_newGene_2751;Phyllostachys_edulis_newGene_123014;Phyllostachys_edulis_newGene_132127;Phyllostachys_edulis_newGene_20992;PH02Gene48559;Phyllostachys_edulis_newGene_128791;PH02Gene20279;PH02Gene27765;Phyllostachys_edulis_newGene_233578;PH02Gene17574;Phyllostachys_edulis_newGene_179638;Phyllostachys_edulis_newGene_330336;PH02Gene47960;PH02Gene35651;Phyllostachys_edulis_newGene_1…
sbi-miR156c	PH02Gene35884;Phyllostachys_edulis_newGene_130421;PH02Gene29383;PH02Gene28204;PH02Gene19606;Phyllostachys_edulis_newGene_361359;Phyllostachys_edulis_newGene_77969;Phyllostachys_edulis_newGene_227953;Phyllostachys_edulis_newGene_202352;PH02Gene19775;Phyllostachys_edulis_newGene_379394;Phyllostachys_edulis_newGene_261937;Phyllostachys_edulis_newGene_336650;Phyllostachys_edulis_newGene_109155;Phyllo…
sbi-miR156g	Phyllostachys_edulis_newGene_123067;Phyllostachys_edulis_newGene_254192;PH02Gene46023;PH02Gene28412;PH02Gene10107;Phyllostachys_edulis_newGene_304514;Phyllostachys_edulis_newGene_113440;Phyllostachys_edulis_newGene_92377;Phyllostachys_edulis_newGene_202944;PH02Gene28881;Phyllostachys_edulis_newGene_398347;Phyllostachys_edulis_newGene_99416;Phyllostachys_edulis_newGene_320508;PH02Gene34129;Phyllos…
sbi-miR156h	Phyllostachys_edulis_newGene_346710;Phyllostachys_edulis_newGene_266716;Phyllostachys_edulis_newGene_177876;Phyllostachys_edulis_newGene_150804;Phyllostachys_edulis_newGene_314830;PH02Gene44010;Phyllostachys_edulis_newGene_53103;Phyllostachys_edulis_newGene_197606;Phyllostachys_edulis_newGene_282379;PH02Gene13555;Phyllostachys_edulis_newGene_334694;Phyllostachys_edulis_newGene_108812;PH02Gene1444…
sbi-miR160a	PH02Gene37653;Phyllostachys_edulis_newGene_259689;Phyllostachys_edulis_newGene_96439;PH02Gene34220;PH02Gene07803;Phyllostachys_edulis_newGene_44145;Phyllostachys_edulis_newGene_395307;Phyllostachys_edulis_newGene_125794;Phyllostachys_edulis_newGene_150;Phyllostachys_edulis_newGene_58607;PH02Gene05257;Phyllostachys_edulis_newGene_194972;Phyllostachys_edulis_newGene_288545;PH02Gene38407;PH02Gene116…
sbi-miR160b	Phyllostachys_edulis_newGene_44145;PH02Gene07803;PH02Gene34220;PH02Gene37653;Phyllostachys_edulis_newGene_96439;Phyllostachys_edulis_newGene_259689;Phyllostachys_edulis_newGene_150;Phyllostachys_edulis_newGene_125794;Phyllostachys_edulis_newGene_395307;PH02Gene38407;Phyllostachys_edulis_newGene_288545;Phyllostachys_edulis_newGene_194972;Phyllostachys_edulis_newGene_58607;PH02Gene05257;Phyllostach…
sbi-miR160c	Phyllostachys_edulis_newGene_14060;Phyllostachys_edulis_newGene_247569;PH02Gene43809;Phyllostachys_edulis_newGene_181888;Phyllostachys_edulis_newGene_287921;PH02Gene11135;PH02Gene00233;Phyllostachys_edulis_newGene_292973;Phyllostachys_edulis_newGene_163736;Phyllostachys_edulis_newGene_33271;PH02Gene30587;PH02Gene12922;PH02Gene12802;Phyllostachys_edulis_newGene_136099;Phyllostachys_edulis_newGene_…
sbi-miR171h	Phyllostachys_edulis_newGene_81327;PH02Gene20816;PH02Gene07456;Phyllostachys_edulis_newGene_120441;Phyllostachys_edulis_newGene_10422;Phyllostachys_edulis_newGene_373965;Phyllostachys_edulis_newGene_299134;Phyllostachys_edulis_newGene_119315;PH02Gene36517;PH02Gene07939;PH02Gene29565;PH02Gene29774;PH02Gene32013;PH02Gene28847;Phyllostachys_edulis_newGene_169892;Phyllostachys_edulis_newGene_260249;P…
sbi-miR171k	Phyllostachys_edulis_newGene_260145;Phyllostachys_edulis_newGene_79585;Phyllostachys_edulis_newGene_238630;Phyllostachys_edulis_newGene_297030;Phyllostachys_edulis_newGene_160072;Phyllostachys_edulis_newGene_297262;PH02Gene13280;Phyllostachys_edulis_newGene_86622;Phyllostachys_edulis_newGene_274769;Phyllostachys_edulis_newGene_359321;PH02Gene39110;PH02Gene32528;PH02Gene39452;PH02Gene17294;Phyllos…
sof-miR168a	Phyllostachys_edulis_newGene_313014;PH02Gene17899;PH02Gene01517;Phyllostachys_edulis_newGene_283976;PH02Gene05101;PH02Gene35715;PH02Gene06954;PH02Gene47133;PH02Gene17900;Phyllostachys_edulis_newGene_83228;PH02Gene47131;Phyllostachys_edulis_newGene_13278;PH02Gene27893;PH02Gene49945;Phyllostachys_edulis_newGene_169474;PH02Gene50546;PH02Gene42652;PH02Gene13398;Phyllostachys_edulis_newGene_16682;Phyl…
ssp-miR168a	PH02Gene27893;Phyllostachys_edulis_newGene_13278;PH02Gene47131;Phyllostachys_edulis_newGene_83228;PH02Gene17900;PH02Gene47133;PH02Gene06954;PH02Gene35715;Phyllostachys_edulis_newGene_283976;PH02Gene01517;PH02Gene05101;PH02Gene17899;Phyllostachys_edulis_newGene_313014;PH02Gene42652;PH02Gene50546;Phyllostachys_edulis_newGene_169474;PH02Gene49945;Phyllostachys_edulis_newGene_237252;Phyllostachys_edu…
tae-miR9774	Phyllostachys_edulis_newGene_95192;PH02Gene42207;Phyllostachys_edulis_newGene_321188;Phyllostachys_edulis_newGene_335577;Phyllostachys_edulis_newGene_156155;PH02Gene12473;PH02Gene51084;Phyllostachys_edulis_newGene_140256;PH02Gene39758;PH02Gene09127;PH02Gene44985;PH02Gene42620;PH02Gene44983;PH02Gene49330;PH02Gene33555;Phyllostachys_edulis_newGene_218797;PH02Gene20187;Phyllostachys_edulis_newGene_9…
zma-miR156l-3p	Phyllostachys_edulis_newGene_100222;Phyllostachys_edulis_newGene_316140;Phyllostachys_edulis_newGene_163948;PH02Gene01179;Phyllostachys_edulis_newGene_173668;Phyllostachys_edulis_newGene_306792;Phyllostachys_edulis_newGene_119896;Phyllostachys_edulis_newGene_72892;Phyllostachys_edulis_newGene_83327;PH02Gene47925;Phyllostachys_edulis_newGene_8288;Phyllostachys_edulis_newGene_63880;PH02Gene30638;Ph…
zma-miR156l-5p	PH02Gene35651;Phyllostachys_edulis_newGene_119325;PH02Gene47960;Phyllostachys_edulis_newGene_253596;Phyllostachys_edulis_newGene_395409;Phyllostachys_edulis_newGene_260448;PH02Gene22216;Phyllostachys_edulis_newGene_166031;PH02Gene47526;Phyllostachys_edulis_newGene_29353;Phyllostachys_edulis_newGene_322121;Phyllostachys_edulis_newGene_61199;Phyllostachys_edulis_newGene_143034;Phyllostachys_edulis_…
zma-miR160g-3p	Phyllostachys_edulis_newGene_14061;Phyllostachys_edulis_newGene_30967;Phyllostachys_edulis_newGene_404097;PH02Gene34406;PH02Gene49014;Phyllostachys_edulis_newGene_151438;Phyllostachys_edulis_newGene_97486;Phyllostachys_edulis_newGene_74062;PH02Gene28132;Phyllostachys_edulis_newGene_197338;PH02Gene19950;Phyllostachys_edulis_newGene_265803;Phyllostachys_edulis_newGene_43472;PH02Gene14730;PH02Gene31…
zma-miR160g-5p	Phyllostachys_edulis_newGene_44145;PH02Gene07803;PH02Gene34220;PH02Gene37653;Phyllostachys_edulis_newGene_96439;Phyllostachys_edulis_newGene_259689;PH02Gene38407;Phyllostachys_edulis_newGene_288545;Phyllostachys_edulis_newGene_194972;Phyllostachys_edulis_newGene_58607;PH02Gene05257;Phyllostachys_edulis_newGene_150;Phyllostachys_edulis_newGene_125794;Phyllostachys_edulis_newGene_395307;PH02Gene317…
zma-miR168a-3p	Phyllostachys_edulis_newGene_392131;Phyllostachys_edulis_newGene_332107;PH02Gene11508;PH02Gene02058;Phyllostachys_edulis_newGene_73774;PH02Gene12921;Phyllostachys_edulis_newGene_124421;PH02Gene40412;Phyllostachys_edulis_newGene_197577;PH02Gene19319;PH02Gene28767;PH02Gene16306;PH02Gene15430;PH02Gene24592;Phyllostachys_edulis_newGene_308178;PH02Gene45489;Phyllostachys_edulis_newGene_277410;Phyllost…
zma-miR168a-5p	Phyllostachys_edulis_newGene_83228;PH02Gene17900;PH02Gene47133;Phyllostachys_edulis_newGene_13278;PH02Gene47131;PH02Gene27893;PH02Gene17899;Phyllostachys_edulis_newGene_313014;PH02Gene01517;Phyllostachys_edulis_newGene_283976;PH02Gene05101;PH02Gene35715;PH02Gene06954;PH02Gene50546;PH02Gene42652;PH02Gene49945;Phyllostachys_edulis_newGene_169474;Phyllostachys_edulis_newGene_237252;PH02Gene13398;Phy…
zma-miR168b-3p	Phyllostachys_edulis_newGene_375451;PH02Gene46104;PH02Gene15041;Phyllostachys_edulis_newGene_366110;Phyllostachys_edulis_newGene_337653;Phyllostachys_edulis_newGene_180073;Phyllostachys_edulis_newGene_262024;PH02Gene06003;PH02Gene24592;Phyllostachys_edulis_newGene_33348;PH02Gene16306;Phyllostachys_edulis_newGene_67162;Phyllostachys_edulis_newGene_317647;PH02Gene11508;PH02Gene47024;Phyllostachys_e…
zma-miR168b-5p	PH02Gene41779;PH02Gene28054;PH02Gene08555;PH02Gene32335;PH02Gene16916;PH02Gene05870;Phyllostachys_edulis_newGene_38195;PH02Gene14991;PH02Gene00024;Phyllostachys_edulis_newGene_11579;PH02Gene13398;Phyllostachys_edulis_newGene_16682;Phyllostachys_edulis_newGene_237252;Phyllostachys_edulis_newGene_169474;PH02Gene49945;PH02Gene42652;PH02Gene50546;PH02Gene35715;PH02Gene06954;PH02Gene17899;Phyllostachy…
zma-miR171b-3p	PH02Gene02955;Phyllostachys_edulis_newGene_101353;Phyllostachys_edulis_newGene_178121;Phyllostachys_edulis_newGene_18126;Phyllostachys_edulis_newGene_247898;Phyllostachys_edulis_newGene_329239;Phyllostachys_edulis_newGene_101790;Phyllostachys_edulis_newGene_393512;PH02Gene08815;Phyllostachys_edulis_newGene_332754;PH02Gene15599;Phyllostachys_edulis_newGene_369574;Phyllostachys_edulis_newGene_67737…
zma-miR171b-5p	Phyllostachys_edulis_newGene_18125;Phyllostachys_edulis_newGene_101792;PH02Gene15466;Phyllostachys_edulis_newGene_127396;Phyllostachys_edulis_newGene_248484;PH02Gene32825;PH02Gene36517;Phyllostachys_edulis_newGene_164333;Phyllostachys_edulis_newGene_344526;Phyllostachys_edulis_newGene_353261;Phyllostachys_edulis_newGene_358763;Phyllostachys_edulis_newGene_132429;Phyllostachys_edulis_newGene_89074…
