# Supplementary material for: Identification and differential analysis of noncoding RNAs in response to drought in Phyllostachys aureosulcata f. spectabilis
Source: Front Plant Sci. 2022 Nov 10;13:1040470. doi: 10.3389/fpls.2022.1040470 (PMC9686404; doi:10.3389/fpls.2022.1040470)
Supplement: Supplementary file 9 [file Table_8.xls]

MSTRG.150420.12	PH02Gene19840;PH02Gene14480;PH02Gene10821;Phyllostachys_edulis_newGene_259579;PH02Gene00268;Phyllostachys_edulis_newGene_336194;Phyllostachys_edulis_newGene_56598;Phyllostachys_edulis_newGene_8552;Phyllostachys_edulis_newGene_297067;Phyllostachys_edulis_newGene_24877;Phyllostachys_edulis_newGene_86642;PH02Gene14504;Phyllostachys_edulis_newGene_150802;Phyllostachys_edulis_newGene_280495;PH02Gene09…
MSTRG.270366.1	Phyllostachys_edulis_newGene_350736;Phyllostachys_edulis_newGene_172743;Phyllostachys_edulis_newGene_342717;Phyllostachys_edulis_newGene_380976;Phyllostachys_edulis_newGene_57855;PH02Gene41332;Phyllostachys_edulis_newGene_266408;Phyllostachys_edulis_newGene_388981;Phyllostachys_edulis_newGene_346262;Phyllostachys_edulis_newGene_137635;Phyllostachys_edulis_newGene_307436;Phyllostachys_edulis_newGe…
MSTRG.179732.1	PH02Gene07693;PH02Gene03859;PH02Gene10661;PH02Gene50771;PH02Gene08690;Phyllostachys_edulis_newGene_355376;PH02Gene29120;Phyllostachys_edulis_newGene_333793;PH02Gene18412;Phyllostachys_edulis_newGene_28623;PH02Gene21236;Phyllostachys_edulis_newGene_293213;Phyllostachys_edulis_newGene_170181;PH02Gene22550;PH02Gene01744;PH02Gene44544;Phyllostachys_edulis_newGene_146316;PH02Gene02112;PH02Gene42090;PH…
MSTRG.52870.1	Phyllostachys_edulis_newGene_146896;Phyllostachys_edulis_newGene_214244;Phyllostachys_edulis_newGene_192505;Phyllostachys_edulis_newGene_288916;Phyllostachys_edulis_newGene_366907;Phyllostachys_edulis_newGene_113450;Phyllostachys_edulis_newGene_184669;Phyllostachys_edulis_newGene_47510;Phyllostachys_edulis_newGene_107239;Phyllostachys_edulis_newGene_227149;Phyllostachys_edulis_newGene_242998;Phyl…
MSTRG.415710.3	PH02Gene11544;Phyllostachys_edulis_newGene_382048;Phyllostachys_edulis_newGene_141918;Phyllostachys_edulis_newGene_376081;Phyllostachys_edulis_newGene_1858;Phyllostachys_edulis_newGene_109192;PH02Gene27392;Phyllostachys_edulis_newGene_383692;PH02Gene35214;Phyllostachys_edulis_newGene_377498;Phyllostachys_edulis_newGene_233268;Phyllostachys_edulis_newGene_341566;Phyllostachys_edulis_newGene_390920…
MSTRG.237517.1	Phyllostachys_edulis_newGene_274555;Phyllostachys_edulis_newGene_80307;Phyllostachys_edulis_newGene_213048;Phyllostachys_edulis_newGene_138028;Phyllostachys_edulis_newGene_59061;Phyllostachys_edulis_newGene_59062;Phyllostachys_edulis_newGene_110379;Phyllostachys_edulis_newGene_132666;Phyllostachys_edulis_newGene_275525;Phyllostachys_edulis_newGene_101260;Phyllostachys_edulis_newGene_119155;Phyllo…
MSTRG.114812.2	PH02Gene03975;Phyllostachys_edulis_newGene_294369;PH02Gene15131;Phyllostachys_edulis_newGene_149365;PH02Gene09173;Phyllostachys_edulis_newGene_51979;PH02Gene47533;Phyllostachys_edulis_newGene_204239;PH02Gene15414;Phyllostachys_edulis_newGene_100917
MSTRG.270938.3	PH02Gene08284;Phyllostachys_edulis_newGene_106281;Phyllostachys_edulis_newGene_269781;Phyllostachys_edulis_newGene_115172;Phyllostachys_edulis_newGene_306211;PH02Gene14021;Phyllostachys_edulis_newGene_173343;Phyllostachys_edulis_newGene_40839;Phyllostachys_edulis_newGene_377288;PH02Gene41733;PH02Gene17375;Phyllostachys_edulis_newGene_210089;Phyllostachys_edulis_newGene_399984;Phyllostachys_edulis…
MSTRG.377569.11	Phyllostachys_edulis_newGene_258924;Phyllostachys_edulis_newGene_313601;Phyllostachys_edulis_newGene_14498;Phyllostachys_edulis_newGene_96704;Phyllostachys_edulis_newGene_375715;Phyllostachys_edulis_newGene_367797;PH02Gene15387;Phyllostachys_edulis_newGene_327348;Phyllostachys_edulis_newGene_377168;Phyllostachys_edulis_newGene_232082;Phyllostachys_edulis_newGene_35875;Phyllostachys_edulis_newGene…
MSTRG.263278.3	PH02Gene49496;PH02Gene39751;PH02Gene12313
MSTRG.286708.2	Phyllostachys_edulis_newGene_334928;PH02Gene35727;PH02Gene05492;PH02Gene32428;Phyllostachys_edulis_newGene_353601;PH02Gene39987;PH02Gene26044;PH02Gene33773;Phyllostachys_edulis_newGene_141628;PH02Gene33630;PH02Gene22320;PH02Gene00796;PH02Gene25259;PH02Gene29215;PH02Gene21078;PH02Gene48185;Phyllostachys_edulis_newGene_331403;PH02Gene14804;PH02Gene37748;PH02Gene09990;PH02Gene09101;PH02Gene19542;PH0…
MSTRG.172297.1	Phyllostachys_edulis_newGene_84709;PH02Gene48229;PH02Gene14369;Phyllostachys_edulis_newGene_373625;Phyllostachys_edulis_newGene_15501;Phyllostachys_edulis_newGene_23794;Phyllostachys_edulis_newGene_39623;Phyllostachys_edulis_newGene_283251;Phyllostachys_edulis_newGene_29677;PH02Gene42694;Phyllostachys_edulis_newGene_257524;Phyllostachys_edulis_newGene_289562;Phyllostachys_edulis_newGene_135376;Ph…
MSTRG.449863.1	PH02Gene20761;PH02Gene20760;PH02Gene08035;PH02Gene40910;PH02Gene50483;PH02Gene06081;PH02Gene14565;PH02Gene10442;Phyllostachys_edulis_newGene_217401;PH02Gene17767;PH02Gene23773;PH02Gene48272;PH02Gene28670;PH02Gene33946;Phyllostachys_edulis_newGene_34321;PH02Gene29169;PH02Gene15884;PH02Gene09387;PH02Gene10661;PH02Gene02584;PH02Gene24838;PH02Gene38837;PH02Gene10821;PH02Gene10823;PH02Gene30894;PH02Ge…
MSTRG.72415.2	PH02Gene41099;Phyllostachys_edulis_newGene_264921;PH02Gene43665;Phyllostachys_edulis_newGene_284577;Phyllostachys_edulis_newGene_266567;Phyllostachys_edulis_newGene_175042;Phyllostachys_edulis_newGene_393565;Phyllostachys_edulis_newGene_69709;Phyllostachys_edulis_newGene_74790;Phyllostachys_edulis_newGene_3550;Phyllostachys_edulis_newGene_373585;Phyllostachys_edulis_newGene_3492;Phyllostachys_edu…
MSTRG.314681.4	Phyllostachys_edulis_newGene_25606;PH02Gene34375;Phyllostachys_edulis_newGene_128912;Phyllostachys_edulis_newGene_213289;PH02Gene35410;PH02Gene29509;Phyllostachys_edulis_newGene_316390;Phyllostachys_edulis_newGene_372061;PH02Gene17070;Phyllostachys_edulis_newGene_38203;PH02Gene40512;PH02Gene49250;Phyllostachys_edulis_newGene_156281;Phyllostachys_edulis_newGene_242645;PH02Gene17773;Phyllostachys_e…
MSTRG.120243.1	Phyllostachys_edulis_newGene_320745;Phyllostachys_edulis_newGene_303171;Phyllostachys_edulis_newGene_204134;Phyllostachys_edulis_newGene_327828;Phyllostachys_edulis_newGene_205228;Phyllostachys_edulis_newGene_361171;Phyllostachys_edulis_newGene_128912;Phyllostachys_edulis_newGene_245050;PH02Gene00724;Phyllostachys_edulis_newGene_187566;Phyllostachys_edulis_newGene_316390;PH02Gene44318;PH02Gene498…
MSTRG.230780.1	Phyllostachys_edulis_newGene_318946;Phyllostachys_edulis_newGene_115989;PH02Gene48120;Phyllostachys_edulis_newGene_53107;Phyllostachys_edulis_newGene_221906;Phyllostachys_edulis_newGene_43877;Phyllostachys_edulis_newGene_277493;Phyllostachys_edulis_newGene_331585;Phyllostachys_edulis_newGene_216189;PH02Gene49130;Phyllostachys_edulis_newGene_193554;PH02Gene09752;PH02Gene08050;PH02Gene08057;Phyllos…
MSTRG.404676.1	Phyllostachys_edulis_newGene_39609;Phyllostachys_edulis_newGene_128059;Phyllostachys_edulis_newGene_61726;PH02Gene01576;Phyllostachys_edulis_newGene_306741;Phyllostachys_edulis_newGene_298938;Phyllostachys_edulis_newGene_23794;Phyllostachys_edulis_newGene_300932;Phyllostachys_edulis_newGene_36405;Phyllostachys_edulis_newGene_188537;Phyllostachys_edulis_newGene_138618;Phyllostachys_edulis_newGene_…
MSTRG.437619.4	Phyllostachys_edulis_newGene_358348;Phyllostachys_edulis_newGene_84667;Phyllostachys_edulis_newGene_218842;Phyllostachys_edulis_newGene_311665;Phyllostachys_edulis_newGene_116865;Phyllostachys_edulis_newGene_81709;Phyllostachys_edulis_newGene_235633;Phyllostachys_edulis_newGene_378318;Phyllostachys_edulis_newGene_219336;Phyllostachys_edulis_newGene_397292;Phyllostachys_edulis_newGene_338797;Phyll…
MSTRG.96301.1	Phyllostachys_edulis_newGene_216033;PH02Gene00554;Phyllostachys_edulis_newGene_74330;Phyllostachys_edulis_newGene_71869;Phyllostachys_edulis_newGene_249961;PH02Gene39402;Phyllostachys_edulis_newGene_238843;Phyllostachys_edulis_newGene_77567;Phyllostachys_edulis_newGene_42220;Phyllostachys_edulis_newGene_251152;Phyllostachys_edulis_newGene_12260;Phyllostachys_edulis_newGene_145956;Phyllostachys_ed…
MSTRG.290857.1	Phyllostachys_edulis_newGene_333809;Phyllostachys_edulis_newGene_39783;Phyllostachys_edulis_newGene_368817;Phyllostachys_edulis_newGene_252805;Phyllostachys_edulis_newGene_335577;Phyllostachys_edulis_newGene_247077;Phyllostachys_edulis_newGene_12685;Phyllostachys_edulis_newGene_279157;Phyllostachys_edulis_newGene_274912;Phyllostachys_edulis_newGene_141599;PH02Gene03353;Phyllostachys_edulis_newGen…
MSTRG.43309.1	Phyllostachys_edulis_newGene_266680;Phyllostachys_edulis_newGene_108331;Phyllostachys_edulis_newGene_202479;Phyllostachys_edulis_newGene_202472;Phyllostachys_edulis_newGene_347035;Phyllostachys_edulis_newGene_247317;Phyllostachys_edulis_newGene_73285;Phyllostachys_edulis_newGene_161575;PH02Gene03125;PH02Gene03126;Phyllostachys_edulis_newGene_373312;Phyllostachys_edulis_newGene_373316;Phyllostachy…
MSTRG.11900.3	PH02Gene25866;PH02Gene00881;PH02Gene33845;Phyllostachys_edulis_newGene_297558;PH02Gene34283;Phyllostachys_edulis_newGene_69940;PH02Gene15075;PH02Gene15078;PH02Gene42339;PH02Gene17441;PH02Gene14067;PH02Gene30795;PH02Gene25283;PH02Gene05005;Phyllostachys_edulis_newGene_371376;Phyllostachys_edulis_newGene_316034;PH02Gene17920;PH02Gene17927;Phyllostachys_edulis_newGene_197088;PH02Gene42767;Phyllostac…
MSTRG.68119.2	PH02Gene40260;PH02Gene37972;PH02Gene43410;PH02Gene10935;PH02Gene41874;PH02Gene33497;PH02Gene42216;PH02Gene16844;PH02Gene30953;Phyllostachys_edulis_newGene_243755;PH02Gene38666;PH02Gene34507;PH02Gene49073;PH02Gene18794;PH02Gene30081;PH02Gene43544;PH02Gene12129;Phyllostachys_edulis_newGene_308685;PH02Gene29598;Phyllostachys_edulis_newGene_92790;PH02Gene08257;PH02Gene50895;PH02Gene09337;PH02Gene1676…
MSTRG.56138.1	Phyllostachys_edulis_newGene_265670;Phyllostachys_edulis_newGene_245344;PH02Gene37032;PH02Gene26389;Phyllostachys_edulis_newGene_228950;Phyllostachys_edulis_newGene_284968;Phyllostachys_edulis_newGene_208170;Phyllostachys_edulis_newGene_241314;Phyllostachys_edulis_newGene_71059;Phyllostachys_edulis_newGene_360454;Phyllostachys_edulis_newGene_347381;Phyllostachys_edulis_newGene_371782;Phyllostachy…
MSTRG.125427.3	Phyllostachys_edulis_newGene_389350;Phyllostachys_edulis_newGene_163770;Phyllostachys_edulis_newGene_316588;PH02Gene38225;Phyllostachys_edulis_newGene_379688;Phyllostachys_edulis_newGene_281894;Phyllostachys_edulis_newGene_162155;Phyllostachys_edulis_newGene_223097;Phyllostachys_edulis_newGene_177627;Phyllostachys_edulis_newGene_365463;PH02Gene31624;Phyllostachys_edulis_newGene_304401;Phyllostach…
MSTRG.407166.1	Phyllostachys_edulis_newGene_25607;Phyllostachys_edulis_newGene_90758;Phyllostachys_edulis_newGene_57314;Phyllostachys_edulis_newGene_202460;Phyllostachys_edulis_newGene_239948;Phyllostachys_edulis_newGene_238997;Phyllostachys_edulis_newGene_250633;Phyllostachys_edulis_newGene_222391;Phyllostachys_edulis_newGene_217712;Phyllostachys_edulis_newGene_3932;Phyllostachys_edulis_newGene_304302;Phyllost…
MSTRG.193112.1	Phyllostachys_edulis_newGene_165838;Phyllostachys_edulis_newGene_221851;Phyllostachys_edulis_newGene_392900;Phyllostachys_edulis_newGene_12870;Phyllostachys_edulis_newGene_243586;Phyllostachys_edulis_newGene_113208;PH02Gene49881;Phyllostachys_edulis_newGene_28962;Phyllostachys_edulis_newGene_336583;Phyllostachys_edulis_newGene_64619;Phyllostachys_edulis_newGene_272746;Phyllostachys_edulis_newGene…
MSTRG.340133.2	PH02Gene46470;Phyllostachys_edulis_newGene_296111;Phyllostachys_edulis_newGene_275390;Phyllostachys_edulis_newGene_275399;Phyllostachys_edulis_newGene_116060;Phyllostachys_edulis_newGene_152566;Phyllostachys_edulis_newGene_300351;Phyllostachys_edulis_newGene_353303;Phyllostachys_edulis_newGene_320422;Phyllostachys_edulis_newGene_159274;PH02Gene15042;Phyllostachys_edulis_newGene_361077;Phyllostach…
MSTRG.264669.9	Phyllostachys_edulis_newGene_380265;Phyllostachys_edulis_newGene_194944;Phyllostachys_edulis_newGene_357255;PH02Gene12312;PH02Gene01352;Phyllostachys_edulis_newGene_276744;Phyllostachys_edulis_newGene_69646;Phyllostachys_edulis_newGene_324354
MSTRG.347425.2	Phyllostachys_edulis_newGene_17617;Phyllostachys_edulis_newGene_356132;PH02Gene21577;Phyllostachys_edulis_newGene_174;Phyllostachys_edulis_newGene_209550;Phyllostachys_edulis_newGene_146781;Phyllostachys_edulis_newGene_327311;Phyllostachys_edulis_newGene_151751;Phyllostachys_edulis_newGene_139892;Phyllostachys_edulis_newGene_139897;Phyllostachys_edulis_newGene_316539;Phyllostachys_edulis_newGene_…
MSTRG.229074.1	Phyllostachys_edulis_newGene_270728;Phyllostachys_edulis_newGene_313529;Phyllostachys_edulis_newGene_97971;Phyllostachys_edulis_newGene_249078;Phyllostachys_edulis_newGene_298067;PH02Gene18985;Phyllostachys_edulis_newGene_275928;Phyllostachys_edulis_newGene_194009;Phyllostachys_edulis_newGene_194123;Phyllostachys_edulis_newGene_255037;Phyllostachys_edulis_newGene_32476;Phyllostachys_edulis_newGen…
MSTRG.143760.2	PH02Gene00373;PH02Gene05189;Phyllostachys_edulis_newGene_91860;PH02Gene32200;Phyllostachys_edulis_newGene_238391;Phyllostachys_edulis_newGene_72031;PH02Gene42788;Phyllostachys_edulis_newGene_11648;PH02Gene04765;Phyllostachys_edulis_newGene_124511;Phyllostachys_edulis_newGene_284208;PH02Gene29882;PH02Gene50721;PH02Gene48822;Phyllostachys_edulis_newGene_340603;Phyllostachys_edulis_newGene_207977;PH…
MSTRG.371272.1	Phyllostachys_edulis_newGene_43693;Phyllostachys_edulis_newGene_73526;Phyllostachys_edulis_newGene_167928;PH02Gene10831;Phyllostachys_edulis_newGene_270571;Phyllostachys_edulis_newGene_126429;Phyllostachys_edulis_newGene_132649;PH02Gene29333;Phyllostachys_edulis_newGene_171775;Phyllostachys_edulis_newGene_129648;Phyllostachys_edulis_newGene_219992;PH02Gene31410;PH02Gene29841;Phyllostachys_edulis_…
MSTRG.227707.3	PH02Gene43492;PH02Gene30601;PH02Gene30607;Phyllostachys_edulis_newGene_401408;Phyllostachys_edulis_newGene_354085;Phyllostachys_edulis_newGene_180836;Phyllostachys_edulis_newGene_14228;PH02Gene18211;Phyllostachys_edulis_newGene_142638;Phyllostachys_edulis_newGene_97948;Phyllostachys_edulis_newGene_127099;Phyllostachys_edulis_newGene_216524;Phyllostachys_edulis_newGene_52521;PH02Gene35575;PH02Gene…
MSTRG.316862.1	PH02Gene18447;Phyllostachys_edulis_newGene_246887;Phyllostachys_edulis_newGene_361313;Phyllostachys_edulis_newGene_122346;Phyllostachys_edulis_newGene_378489;Phyllostachys_edulis_newGene_266967;Phyllostachys_edulis_newGene_164339;Phyllostachys_edulis_newGene_328178;PH02Gene26610;Phyllostachys_edulis_newGene_331243;Phyllostachys_edulis_newGene_284134;Phyllostachys_edulis_newGene_188328;Phyllostach…
MSTRG.392339.1	Phyllostachys_edulis_newGene_102552;Phyllostachys_edulis_newGene_93422;Phyllostachys_edulis_newGene_302577;Phyllostachys_edulis_newGene_167928;Phyllostachys_edulis_newGene_223644;Phyllostachys_edulis_newGene_288992;Phyllostachys_edulis_newGene_300007;Phyllostachys_edulis_newGene_370475;Phyllostachys_edulis_newGene_107230;PH02Gene17352;Phyllostachys_edulis_newGene_63833;Phyllostachys_edulis_newGen…
MSTRG.400381.5	PH02Gene33421;PH02Gene06340;PH02Gene49463;PH02Gene09875;PH02Gene24904;PH02Gene42495;PH02Gene35981;PH02Gene25454;Phyllostachys_edulis_newGene_223333;PH02Gene36814
MSTRG.121193.2	Phyllostachys_edulis_newGene_346499;Phyllostachys_edulis_newGene_138824;Phyllostachys_edulis_newGene_357087;PH02Gene20826;Phyllostachys_edulis_newGene_248301;Phyllostachys_edulis_newGene_352541;Phyllostachys_edulis_newGene_391107;Phyllostachys_edulis_newGene_48616;Phyllostachys_edulis_newGene_125002;Phyllostachys_edulis_newGene_140141;Phyllostachys_edulis_newGene_317537;Phyllostachys_edulis_newGe…
MSTRG.228995.2	Phyllostachys_edulis_newGene_343330;PH02Gene21308;PH02Gene40386;Phyllostachys_edulis_newGene_79309;PH02Gene03927;Phyllostachys_edulis_newGene_118895;Phyllostachys_edulis_newGene_356086;Phyllostachys_edulis_newGene_351001;Phyllostachys_edulis_newGene_30214;PH02Gene46932;PH02Gene48722;PH02Gene22843;Phyllostachys_edulis_newGene_341727;PH02Gene47397;Phyllostachys_edulis_newGene_115363;PH02Gene26701;P…
MSTRG.439269.1	Phyllostachys_edulis_newGene_401828;Phyllostachys_edulis_newGene_337633;Phyllostachys_edulis_newGene_260335;PH02Gene16499;Phyllostachys_edulis_newGene_213100;PH02Gene39706;Phyllostachys_edulis_newGene_219513;Phyllostachys_edulis_newGene_200342;Phyllostachys_edulis_newGene_205510;Phyllostachys_edulis_newGene_377911;PH02Gene19998;Phyllostachys_edulis_newGene_131207;PH02Gene15023;PH02Gene20733;Phyll…
MSTRG.140360.1	Phyllostachys_edulis_newGene_62124;Phyllostachys_edulis_newGene_22167;Phyllostachys_edulis_newGene_314294;Phyllostachys_edulis_newGene_185852;Phyllostachys_edulis_newGene_242925;Phyllostachys_edulis_newGene_202366;Phyllostachys_edulis_newGene_42694;Phyllostachys_edulis_newGene_171691;Phyllostachys_edulis_newGene_326241;Phyllostachys_edulis_newGene_64263;Phyllostachys_edulis_newGene_710;Phyllostac…
MSTRG.320987.1	PH02Gene34031;Phyllostachys_edulis_newGene_307583;Phyllostachys_edulis_newGene_394005;PH02Gene32308;Phyllostachys_edulis_newGene_341514;Phyllostachys_edulis_newGene_125038;Phyllostachys_edulis_newGene_115741;Phyllostachys_edulis_newGene_175698;Phyllostachys_edulis_newGene_295743;Phyllostachys_edulis_newGene_355801;Phyllostachys_edulis_newGene_10595;PH02Gene27964;PH02Gene28821;Phyllostachys_edulis…
MSTRG.141577.1	Phyllostachys_edulis_newGene_361529;Phyllostachys_edulis_newGene_154591;Phyllostachys_edulis_newGene_210099;Phyllostachys_edulis_newGene_69965;Phyllostachys_edulis_newGene_263288;Phyllostachys_edulis_newGene_381566;Phyllostachys_edulis_newGene_363587;Phyllostachys_edulis_newGene_131565;Phyllostachys_edulis_newGene_401839;Phyllostachys_edulis_newGene_318248;PH02Gene10882;Phyllostachys_edulis_newGe…
MSTRG.196373.1	PH02Gene10199;Phyllostachys_edulis_newGene_25592;Phyllostachys_edulis_newGene_134665;Phyllostachys_edulis_newGene_284826
MSTRG.387851.2	PH02Gene46811;PH02Gene26279;Phyllostachys_edulis_newGene_247823;Phyllostachys_edulis_newGene_311876;PH02Gene44218
MSTRG.152195.1	Phyllostachys_edulis_newGene_103562;Phyllostachys_edulis_newGene_304623;Phyllostachys_edulis_newGene_154268;Phyllostachys_edulis_newGene_366566;Phyllostachys_edulis_newGene_332705;Phyllostachys_edulis_newGene_326131;Phyllostachys_edulis_newGene_134374;Phyllostachys_edulis_newGene_30854;Phyllostachys_edulis_newGene_136991;Phyllostachys_edulis_newGene_79535;PH02Gene32510;Phyllostachys_edulis_newGen…
MSTRG.37070.14	Phyllostachys_edulis_newGene_186465;PH02Gene27533;Phyllostachys_edulis_newGene_393020;Phyllostachys_edulis_newGene_220846;PH02Gene01290;Phyllostachys_edulis_newGene_221842;Phyllostachys_edulis_newGene_359923;Phyllostachys_edulis_newGene_382498;Phyllostachys_edulis_newGene_38720;Phyllostachys_edulis_newGene_310699;Phyllostachys_edulis_newGene_205552;Phyllostachys_edulis_newGene_296409;Phyllostachy…
MSTRG.329946.2	Phyllostachys_edulis_newGene_300932;Phyllostachys_edulis_newGene_180972;Phyllostachys_edulis_newGene_6313;Phyllostachys_edulis_newGene_208046;Phyllostachys_edulis_newGene_348749;Phyllostachys_edulis_newGene_91825;Phyllostachys_edulis_newGene_99205;PH02Gene08223;Phyllostachys_edulis_newGene_138618;Phyllostachys_edulis_newGene_169420;Phyllostachys_edulis_newGene_128059
MSTRG.95960.1	Phyllostachys_edulis_newGene_71027;Phyllostachys_edulis_newGene_310864;Phyllostachys_edulis_newGene_353440;Phyllostachys_edulis_newGene_168922;Phyllostachys_edulis_newGene_148410;Phyllostachys_edulis_newGene_208386;Phyllostachys_edulis_newGene_379656;Phyllostachys_edulis_newGene_91356;Phyllostachys_edulis_newGene_86173;Phyllostachys_edulis_newGene_80017;Phyllostachys_edulis_newGene_316205;Phyllos…
MSTRG.272354.3	Phyllostachys_edulis_newGene_188214;Phyllostachys_edulis_newGene_117960;Phyllostachys_edulis_newGene_140321;Phyllostachys_edulis_newGene_297486;Phyllostachys_edulis_newGene_329126;Phyllostachys_edulis_newGene_115633;Phyllostachys_edulis_newGene_110435;PH02Gene47585;Phyllostachys_edulis_newGene_350854;Phyllostachys_edulis_newGene_335336;Phyllostachys_edulis_newGene_254422;Phyllostachys_edulis_newG…
MSTRG.399462.7	Phyllostachys_edulis_newGene_329484;Phyllostachys_edulis_newGene_292622;Phyllostachys_edulis_newGene_206543;Phyllostachys_edulis_newGene_332891;Phyllostachys_edulis_newGene_396204;PH02Gene46219;Phyllostachys_edulis_newGene_269112;Phyllostachys_edulis_newGene_73555;PH02Gene50681;Phyllostachys_edulis_newGene_140442;PH02Gene32714;Phyllostachys_edulis_newGene_25910;Phyllostachys_edulis_newGene_47516;…
MSTRG.275539.2	Phyllostachys_edulis_newGene_172002;Phyllostachys_edulis_newGene_260277;Phyllostachys_edulis_newGene_91012;Phyllostachys_edulis_newGene_171431;PH02Gene20053;PH02Gene08020;PH02Gene08840
MSTRG.70170.1	PH02Gene22519;Phyllostachys_edulis_newGene_246767;Phyllostachys_edulis_newGene_127064;Phyllostachys_edulis_newGene_154501;PH02Gene32464;Phyllostachys_edulis_newGene_193030;Phyllostachys_edulis_newGene_400517;PH02Gene39514;Phyllostachys_edulis_newGene_219767;Phyllostachys_edulis_newGene_1191;Phyllostachys_edulis_newGene_240044;Phyllostachys_edulis_newGene_384562;Phyllostachys_edulis_newGene_140412…
MSTRG.288002.3	Phyllostachys_edulis_newGene_24931;Phyllostachys_edulis_newGene_380237;PH02Gene14889;PH02Gene26513;Phyllostachys_edulis_newGene_64022;Phyllostachys_edulis_newGene_69695;Phyllostachys_edulis_newGene_46193;Phyllostachys_edulis_newGene_38664;Phyllostachys_edulis_newGene_224128;Phyllostachys_edulis_newGene_120142;PH02Gene02259;Phyllostachys_edulis_newGene_223303;Phyllostachys_edulis_newGene_296323;Ph…
MSTRG.464423.1	Phyllostachys_edulis_newGene_221336;Phyllostachys_edulis_newGene_291655;Phyllostachys_edulis_newGene_156797;Phyllostachys_edulis_newGene_95465;Phyllostachys_edulis_newGene_286511;Phyllostachys_edulis_newGene_44532;Phyllostachys_edulis_newGene_308631;PH02Gene51316;Phyllostachys_edulis_newGene_354795;Phyllostachys_edulis_newGene_266162;Phyllostachys_edulis_newGene_27356;Phyllostachys_edulis_newGene…
MSTRG.433849.3	Phyllostachys_edulis_newGene_194588;PH02Gene15891;PH02Gene21064;Phyllostachys_edulis_newGene_275383;Phyllostachys_edulis_newGene_293836;PH02Gene08441;Phyllostachys_edulis_newGene_135170;PH02Gene36509;PH02Gene46258;PH02Gene04221;Phyllostachys_edulis_newGene_297774;Phyllostachys_edulis_newGene_270776;PH02Gene01151;Phyllostachys_edulis_newGene_151701;PH02Gene28210;PH02Gene39660;PH02Gene15211;PH02Gen…
MSTRG.284404.1	Phyllostachys_edulis_newGene_281017;Phyllostachys_edulis_newGene_356819;Phyllostachys_edulis_newGene_82085;Phyllostachys_edulis_newGene_288916;Phyllostachys_edulis_newGene_202040;Phyllostachys_edulis_newGene_188975;Phyllostachys_edulis_newGene_97607;Phyllostachys_edulis_newGene_102676;Phyllostachys_edulis_newGene_234951;Phyllostachys_edulis_newGene_287754;Phyllostachys_edulis_newGene_81514;Phyllo…
MSTRG.248626.1	Phyllostachys_edulis_newGene_111971;Phyllostachys_edulis_newGene_112855;Phyllostachys_edulis_newGene_5926;Phyllostachys_edulis_newGene_313600;Phyllostachys_edulis_newGene_313605;Phyllostachys_edulis_newGene_165913;Phyllostachys_edulis_newGene_343918;Phyllostachys_edulis_newGene_224911;Phyllostachys_edulis_newGene_227687;Phyllostachys_edulis_newGene_285482;PH02Gene44179;Phyllostachys_edulis_newGen…
MSTRG.214555.2	PH02Gene51368;PH02Gene44389;PH02Gene28688;Phyllostachys_edulis_newGene_188803;PH02Gene11997;PH02Gene08060;Phyllostachys_edulis_newGene_332969;PH02Gene45361;Phyllostachys_edulis_newGene_351685;PH02Gene43194;PH02Gene35555;PH02Gene03900;PH02Gene45677;PH02Gene03372;PH02Gene37588;PH02Gene41893;PH02Gene33885;PH02Gene36227;Phyllostachys_edulis_newGene_243724;PH02Gene21128;PH02Gene48767;PH02Gene13335;PH0…
MSTRG.400341.1	PH02Gene44103;Phyllostachys_edulis_newGene_379505;Phyllostachys_edulis_newGene_381673;Phyllostachys_edulis_newGene_109863;Phyllostachys_edulis_newGene_356264;Phyllostachys_edulis_newGene_32223;Phyllostachys_edulis_newGene_155237;Phyllostachys_edulis_newGene_293741;Phyllostachys_edulis_newGene_151025;PH02Gene32776;Phyllostachys_edulis_newGene_347699;PH02Gene44227;PH02Gene15715;Phyllostachys_edulis…
MSTRG.157854.1	Phyllostachys_edulis_newGene_335145;Phyllostachys_edulis_newGene_254617;Phyllostachys_edulis_newGene_190017;Phyllostachys_edulis_newGene_30201;Phyllostachys_edulis_newGene_223128;PH02Gene04039;Phyllostachys_edulis_newGene_141143;Phyllostachys_edulis_newGene_112359;Phyllostachys_edulis_newGene_1859;PH02Gene02695;Phyllostachys_edulis_newGene_7140;Phyllostachys_edulis_newGene_138132;PH02Gene13306;Ph…
MSTRG.21769.6	Phyllostachys_edulis_newGene_42142;Phyllostachys_edulis_newGene_323068;Phyllostachys_edulis_newGene_124998;Phyllostachys_edulis_newGene_185002;Phyllostachys_edulis_newGene_241198;Phyllostachys_edulis_newGene_30751;Phyllostachys_edulis_newGene_166346;Phyllostachys_edulis_newGene_61566;Phyllostachys_edulis_newGene_295131;Phyllostachys_edulis_newGene_256551;Phyllostachys_edulis_newGene_24854;Phyllos…
MSTRG.377569.22	Phyllostachys_edulis_newGene_303171;Phyllostachys_edulis_newGene_25602;PH02Gene28068;Phyllostachys_edulis_newGene_205228;Phyllostachys_edulis_newGene_109910;Phyllostachys_edulis_newGene_158146;Phyllostachys_edulis_newGene_154064;Phyllostachys_edulis_newGene_99199;Phyllostachys_edulis_newGene_346982;Phyllostachys_edulis_newGene_144678;Phyllostachys_edulis_newGene_7642;PH02Gene18999;Phyllostachys_e…
MSTRG.293879.1	PH02Gene42684;Phyllostachys_edulis_newGene_168236;Phyllostachys_edulis_newGene_402421;Phyllostachys_edulis_newGene_38434;Phyllostachys_edulis_newGene_211869;Phyllostachys_edulis_newGene_91683;Phyllostachys_edulis_newGene_94188;Phyllostachys_edulis_newGene_190867;Phyllostachys_edulis_newGene_398973;Phyllostachys_edulis_newGene_280356;Phyllostachys_edulis_newGene_78920;Phyllostachys_edulis_newGene_…
MSTRG.360652.15	Phyllostachys_edulis_newGene_161568;Phyllostachys_edulis_newGene_176839;Phyllostachys_edulis_newGene_189429;Phyllostachys_edulis_newGene_189420;Phyllostachys_edulis_newGene_127435;Phyllostachys_edulis_newGene_324930;PH02Gene50831;Phyllostachys_edulis_newGene_315245;PH02Gene36899;PH02Gene03165;Phyllostachys_edulis_newGene_57852;Phyllostachys_edulis_newGene_83516;Phyllostachys_edulis_newGene_185206…
MSTRG.372445.3	PH02Gene13687;PH02Gene39746;PH02Gene01798;PH02Gene36641;PH02Gene31876;PH02Gene20522;Phyllostachys_edulis_newGene_37934;PH02Gene46339;PH02Gene43949;PH02Gene35689;PH02Gene35310;PH02Gene26970;PH02Gene35727;Phyllostachys_edulis_newGene_28952;PH02Gene01409;PH02Gene01756;PH02Gene10434;PH02Gene30265;PH02Gene36458;PH02Gene07855;PH02Gene47180;PH02Gene21408;PH02Gene25754;PH02Gene02133;PH02Gene43416;PH02Gen…
MSTRG.398209.1	Phyllostachys_edulis_newGene_226062;PH02Gene19069;PH02Gene48070;Phyllostachys_edulis_newGene_226974;PH02Gene26524;PH02Gene10044;Phyllostachys_edulis_newGene_385572;Phyllostachys_edulis_newGene_95503;Phyllostachys_edulis_newGene_178171;Phyllostachys_edulis_newGene_264132;Phyllostachys_edulis_newGene_347528;Phyllostachys_edulis_newGene_18545;Phyllostachys_edulis_newGene_121776;Phyllostachys_edulis_…
MSTRG.237797.3	PH02Gene00529;Phyllostachys_edulis_newGene_208270;PH02Gene22186;PH02Gene11441;Phyllostachys_edulis_newGene_263245;Phyllostachys_edulis_newGene_51454;Phyllostachys_edulis_newGene_220828;Phyllostachys_edulis_newGene_52541;Phyllostachys_edulis_newGene_16423;PH02Gene01198;PH02Gene35222;PH02Gene35541;PH02Gene13450;PH02Gene07032;Phyllostachys_edulis_newGene_306609;PH02Gene20489;Phyllostachys_edulis_new…
MSTRG.396741.1	PH02Gene27050;PH02Gene15284;PH02Gene05676;PH02Gene20743;PH02Gene34041;PH02Gene34042;Phyllostachys_edulis_newGene_19839;PH02Gene17549;PH02Gene44911;PH02Gene15515;Phyllostachys_edulis_newGene_213983;PH02Gene39635;PH02Gene14144;PH02Gene29974;Phyllostachys_edulis_newGene_71395;PH02Gene29510;PH02Gene38969;PH02Gene39952;Phyllostachys_edulis_newGene_7895;PH02Gene25695;PH02Gene21827;PH02Gene15862;PH02Gen…
MSTRG.273417.3	Phyllostachys_edulis_newGene_154268;Phyllostachys_edulis_newGene_259454;Phyllostachys_edulis_newGene_360559;Phyllostachys_edulis_newGene_259256;Phyllostachys_edulis_newGene_278857;Phyllostachys_edulis_newGene_163288;Phyllostachys_edulis_newGene_102354;Phyllostachys_edulis_newGene_306753;Phyllostachys_edulis_newGene_377351;Phyllostachys_edulis_newGene_47447;PH02Gene25092;Phyllostachys_edulis_newGe…
MSTRG.217754.1	Phyllostachys_edulis_newGene_359613;Phyllostachys_edulis_newGene_112361;Phyllostachys_edulis_newGene_332128;Phyllostachys_edulis_newGene_400964;Phyllostachys_edulis_newGene_226009;Phyllostachys_edulis_newGene_147267;Phyllostachys_edulis_newGene_33753;PH02Gene41582;Phyllostachys_edulis_newGene_236783;Phyllostachys_edulis_newGene_117315;Phyllostachys_edulis_newGene_288417;Phyllostachys_edulis_newGe…
MSTRG.93961.2	PH02Gene21204;Phyllostachys_edulis_newGene_222448;PH02Gene02391;PH02Gene04863;PH02Gene41470;PH02Gene50323;PH02Gene27085;PH02Gene09802;PH02Gene32401;PH02Gene35541;PH02Gene28937;Phyllostachys_edulis_newGene_118744;PH02Gene35222;PH02Gene21827;PH02Gene18062;PH02Gene23676;PH02Gene17816;PH02Gene22468;PH02Gene16255;PH02Gene39072;PH02Gene15627;Phyllostachys_edulis_newGene_115847;PH02Gene05250;Phyllostach…
MSTRG.349013.1	PH02Gene45637;Phyllostachys_edulis_newGene_36569;Phyllostachys_edulis_newGene_36563;Phyllostachys_edulis_newGene_236890;Phyllostachys_edulis_newGene_186949;Phyllostachys_edulis_newGene_357671;Phyllostachys_edulis_newGene_19181;PH02Gene07633;Phyllostachys_edulis_newGene_108591;Phyllostachys_edulis_newGene_359964;Phyllostachys_edulis_newGene_283852;PH02Gene39200;Phyllostachys_edulis_newGene_127024;…
MSTRG.84214.6	PH02Gene27846;PH02Gene01062;Phyllostachys_edulis_newGene_167178;PH02Gene43604
MSTRG.1107.3	Phyllostachys_edulis_newGene_301651;PH02Gene38931;Phyllostachys_edulis_newGene_133459;PH02Gene39091
MSTRG.262645.2	Phyllostachys_edulis_newGene_379464;PH02Gene32902;Phyllostachys_edulis_newGene_295794;Phyllostachys_edulis_newGene_50571;Phyllostachys_edulis_newGene_69028;Phyllostachys_edulis_newGene_96840;PH02Gene46862;Phyllostachys_edulis_newGene_129630;Phyllostachys_edulis_newGene_86225;Phyllostachys_edulis_newGene_152700;PH02Gene14825;Phyllostachys_edulis_newGene_125994;Phyllostachys_edulis_newGene_292649;P…
MSTRG.404566.2	Phyllostachys_edulis_newGene_95139;Phyllostachys_edulis_newGene_395242;PH02Gene18846
MSTRG.254645.2	Phyllostachys_edulis_newGene_391031;Phyllostachys_edulis_newGene_321150;Phyllostachys_edulis_newGene_58344;Phyllostachys_edulis_newGene_280836;Phyllostachys_edulis_newGene_304560;Phyllostachys_edulis_newGene_373027;Phyllostachys_edulis_newGene_24740;Phyllostachys_edulis_newGene_131407;PH02Gene10978;Phyllostachys_edulis_newGene_97458;Phyllostachys_edulis_newGene_7838;Phyllostachys_edulis_newGene_2…
MSTRG.18012.1	Phyllostachys_edulis_newGene_231135;Phyllostachys_edulis_newGene_186316;Phyllostachys_edulis_newGene_195702;Phyllostachys_edulis_newGene_258293;Phyllostachys_edulis_newGene_320096;PH02Gene48413;Phyllostachys_edulis_newGene_99151;Phyllostachys_edulis_newGene_52319;Phyllostachys_edulis_newGene_229429;Phyllostachys_edulis_newGene_103832;Phyllostachys_edulis_newGene_320854;PH02Gene01583;PH02Gene04914…
MSTRG.304005.5	PH02Gene02905;PH02Gene05282;PH02Gene43522;PH02Gene34820;PH02Gene07049;PH02Gene20589;PH02Gene39635;PH02Gene32318;PH02Gene02112;PH02Gene22959;Phyllostachys_edulis_newGene_142503;PH02Gene26566;Phyllostachys_edulis_newGene_393370;PH02Gene15862;PH02Gene24349;PH02Gene13638;PH02Gene11959;PH02Gene04574;PH02Gene25695;PH02Gene28937;PH02Gene40175;PH02Gene38348;PH02Gene47128;PH02Gene46487;Phyllostachys_eduli…
MSTRG.248940.1	Phyllostachys_edulis_newGene_156693;Phyllostachys_edulis_newGene_255142;Phyllostachys_edulis_newGene_360286;Phyllostachys_edulis_newGene_326158;Phyllostachys_edulis_newGene_377042;PH02Gene21955;PH02Gene21951;Phyllostachys_edulis_newGene_92186;Phyllostachys_edulis_newGene_260020;Phyllostachys_edulis_newGene_61378;Phyllostachys_edulis_newGene_181310;Phyllostachys_edulis_newGene_81877;Phyllostachys_…
MSTRG.86460.1	PH02Gene01758;PH02Gene25103;Phyllostachys_edulis_newGene_152034;PH02Gene17293
MSTRG.445805.3	Phyllostachys_edulis_newGene_236201;Phyllostachys_edulis_newGene_309183;PH02Gene32346;Phyllostachys_edulis_newGene_329485;Phyllostachys_edulis_newGene_69665;Phyllostachys_edulis_newGene_237555;Phyllostachys_edulis_newGene_216921;PH02Gene05105;PH02Gene27211;Phyllostachys_edulis_newGene_116629;Phyllostachys_edulis_newGene_36757;Phyllostachys_edulis_newGene_365254;PH02Gene28871;Phyllostachys_edulis_…
MSTRG.1262.4	Phyllostachys_edulis_newGene_90656;Phyllostachys_edulis_newGene_55515;PH02Gene36834;Phyllostachys_edulis_newGene_55491;Phyllostachys_edulis_newGene_4749;Phyllostachys_edulis_newGene_240777;Phyllostachys_edulis_newGene_370334;Phyllostachys_edulis_newGene_302426;PH02Gene16460;Phyllostachys_edulis_newGene_277021;Phyllostachys_edulis_newGene_333994;Phyllostachys_edulis_newGene_228166;Phyllostachys_ed…
MSTRG.445982.2	Phyllostachys_edulis_newGene_250714;PH02Gene32623;Phyllostachys_edulis_newGene_39525;Phyllostachys_edulis_newGene_112501;Phyllostachys_edulis_newGene_257215;Phyllostachys_edulis_newGene_282324;PH02Gene25475;Phyllostachys_edulis_newGene_254466;Phyllostachys_edulis_newGene_12445;Phyllostachys_edulis_newGene_236857;Phyllostachys_edulis_newGene_74061;Phyllostachys_edulis_newGene_47342;Phyllostachys_e…
MSTRG.54787.1	Phyllostachys_edulis_newGene_123532;Phyllostachys_edulis_newGene_73294;PH02Gene22264;PH02Gene16136;PH02Gene16318;Phyllostachys_edulis_newGene_216596;Phyllostachys_edulis_newGene_193484;Phyllostachys_edulis_newGene_32685;Phyllostachys_edulis_newGene_344059;PH02Gene15818;PH02Gene51267;PH02Gene22500;PH02Gene04214;PH02Gene44535;PH02Gene32528;PH02Gene39587;PH02Gene50401;PH02Gene21739;PH02Gene03321;PH0…
MSTRG.101177.1	PH02Gene04304;Phyllostachys_edulis_newGene_262014;PH02Gene07038;Phyllostachys_edulis_newGene_196779;Phyllostachys_edulis_newGene_227202;PH02Gene51297;Phyllostachys_edulis_newGene_362668;PH02Gene41942;PH02Gene13556;PH02Gene31688;Phyllostachys_edulis_newGene_403402;Phyllostachys_edulis_newGene_175412;Phyllostachys_edulis_newGene_387662;PH02Gene15078;Phyllostachys_edulis_newGene_67476;Phyllostachys_…
MSTRG.316403.3	PH02Gene24854;PH02Gene38857;PH02Gene00283;Phyllostachys_edulis_newGene_42041;PH02Gene18685;Phyllostachys_edulis_newGene_53031;PH02Gene41203;Phyllostachys_edulis_newGene_149856;PH02Gene03568;Phyllostachys_edulis_newGene_299713;PH02Gene22618;PH02Gene14901;PH02Gene24376;Phyllostachys_edulis_newGene_75042;PH02Gene49347;PH02Gene19131;Phyllostachys_edulis_newGene_331385;PH02Gene46873;PH02Gene28264;Phyl…
MSTRG.387470.2	Phyllostachys_edulis_newGene_233792;Phyllostachys_edulis_newGene_168718;Phyllostachys_edulis_newGene_180576;Phyllostachys_edulis_newGene_390096;PH02Gene09124;Phyllostachys_edulis_newGene_83324
MSTRG.66897.3	Phyllostachys_edulis_newGene_3091;PH02Gene36300;PH02Gene13552
MSTRG.333653.1	Phyllostachys_edulis_newGene_48599;Phyllostachys_edulis_newGene_347418;Phyllostachys_edulis_newGene_362798;Phyllostachys_edulis_newGene_17403;Phyllostachys_edulis_newGene_394301;Phyllostachys_edulis_newGene_137681;Phyllostachys_edulis_newGene_248453;Phyllostachys_edulis_newGene_277761;Phyllostachys_edulis_newGene_43891;Phyllostachys_edulis_newGene_216106;Phyllostachys_edulis_newGene_103607;Phyllo…
MSTRG.173245.1	Phyllostachys_edulis_newGene_401828;PH02Gene42361;PH02Gene17673;Phyllostachys_edulis_newGene_321360;Phyllostachys_edulis_newGene_302919;PH02Gene46211;Phyllostachys_edulis_newGene_130746;Phyllostachys_edulis_newGene_388965;Phyllostachys_edulis_newGene_372363;Phyllostachys_edulis_newGene_287380;Phyllostachys_edulis_newGene_111883;PH02Gene43648;PH02Gene43647;Phyllostachys_edulis_newGene_259456;PH02G…
MSTRG.393709.1	Phyllostachys_edulis_newGene_193840;PH02Gene37435;Phyllostachys_edulis_newGene_177537;Phyllostachys_edulis_newGene_276483;Phyllostachys_edulis_newGene_35947;PH02Gene44066;Phyllostachys_edulis_newGene_168410;Phyllostachys_edulis_newGene_218975;Phyllostachys_edulis_newGene_116410;PH02Gene38848;Phyllostachys_edulis_newGene_21244;Phyllostachys_edulis_newGene_102258;Phyllostachys_edulis_newGene_251349…
MSTRG.427975.3	Phyllostachys_edulis_newGene_234400;PH02Gene36073;Phyllostachys_edulis_newGene_72022;Phyllostachys_edulis_newGene_300853;Phyllostachys_edulis_newGene_344099;Phyllostachys_edulis_newGene_195943;Phyllostachys_edulis_newGene_111442;Phyllostachys_edulis_newGene_264;Phyllostachys_edulis_newGene_402653;Phyllostachys_edulis_newGene_322726;Phyllostachys_edulis_newGene_292004;Phyllostachys_edulis_newGene_…
MSTRG.326287.3	Phyllostachys_edulis_newGene_291930;Phyllostachys_edulis_newGene_211982;Phyllostachys_edulis_newGene_32334;PH02Gene31718;Phyllostachys_edulis_newGene_199079;Phyllostachys_edulis_newGene_338607;Phyllostachys_edulis_newGene_45647;PH02Gene02052;Phyllostachys_edulis_newGene_43959;Phyllostachys_edulis_newGene_25994;Phyllostachys_edulis_newGene_369387;Phyllostachys_edulis_newGene_173706;Phyllostachys_e…
MSTRG.31117.2	Phyllostachys_edulis_newGene_247241;Phyllostachys_edulis_newGene_259231;Phyllostachys_edulis_newGene_389450;Phyllostachys_edulis_newGene_192276;Phyllostachys_edulis_newGene_369940;Phyllostachys_edulis_newGene_296685;PH02Gene16423;Phyllostachys_edulis_newGene_136748;PH02Gene36258;Phyllostachys_edulis_newGene_100677;PH02Gene21171;PH02Gene04135;Phyllostachys_edulis_newGene_86228;Phyllostachys_edulis…
MSTRG.47660.3	Phyllostachys_edulis_newGene_378255;PH02Gene24971;PH02Gene44519;Phyllostachys_edulis_newGene_270823;Phyllostachys_edulis_newGene_294369;PH02Gene24308;Phyllostachys_edulis_newGene_169896;Phyllostachys_edulis_newGene_244164;Phyllostachys_edulis_newGene_121937;Phyllostachys_edulis_newGene_367004;PH02Gene45871;Phyllostachys_edulis_newGene_103146;Phyllostachys_edulis_newGene_9502;PH02Gene34079;PH02Gen…
MSTRG.317458.1	Phyllostachys_edulis_newGene_222758;PH02Gene48006;PH02Gene31297;Phyllostachys_edulis_newGene_230840;Phyllostachys_edulis_newGene_366657;Phyllostachys_edulis_newGene_190640;Phyllostachys_edulis_newGene_152880;Phyllostachys_edulis_newGene_226889;Phyllostachys_edulis_newGene_334745;PH02Gene38051;Phyllostachys_edulis_newGene_324912;Phyllostachys_edulis_newGene_172720;Phyllostachys_edulis_newGene_1372…
MSTRG.118035.1	PH02Gene28472;Phyllostachys_edulis_newGene_387335;Phyllostachys_edulis_newGene_142127;Phyllostachys_edulis_newGene_324040;Phyllostachys_edulis_newGene_239243;Phyllostachys_edulis_newGene_392178;Phyllostachys_edulis_newGene_268179;Phyllostachys_edulis_newGene_143931;Phyllostachys_edulis_newGene_241922;Phyllostachys_edulis_newGene_99382;Phyllostachys_edulis_newGene_80338;Phyllostachys_edulis_newGen…
MSTRG.278320.1	Phyllostachys_edulis_newGene_41417;Phyllostachys_edulis_newGene_244516;Phyllostachys_edulis_newGene_12532;Phyllostachys_edulis_newGene_197614;Phyllostachys_edulis_newGene_190591;Phyllostachys_edulis_newGene_365407;Phyllostachys_edulis_newGene_22428;Phyllostachys_edulis_newGene_130760;Phyllostachys_edulis_newGene_83247;Phyllostachys_edulis_newGene_343730;Phyllostachys_edulis_newGene_300996;Phyllos…
MSTRG.7570.1	PH02Gene44497;Phyllostachys_edulis_newGene_169736;Phyllostachys_edulis_newGene_80914;PH02Gene46385;Phyllostachys_edulis_newGene_249030;Phyllostachys_edulis_newGene_374059;Phyllostachys_edulis_newGene_16369;PH02Gene22008;Phyllostachys_edulis_newGene_161025;Phyllostachys_edulis_newGene_106;Phyllostachys_edulis_newGene_102382;Phyllostachys_edulis_newGene_15530;Phyllostachys_edulis_newGene_336306;Phy…
MSTRG.259000.1	Phyllostachys_edulis_newGene_291446;Phyllostachys_edulis_newGene_48026;Phyllostachys_edulis_newGene_49183;Phyllostachys_edulis_newGene_306071;Phyllostachys_edulis_newGene_223943;Phyllostachys_edulis_newGene_101491;Phyllostachys_edulis_newGene_148459;Phyllostachys_edulis_newGene_216366;Phyllostachys_edulis_newGene_124634;Phyllostachys_edulis_newGene_157496;Phyllostachys_edulis_newGene_184462;Phyll…
MSTRG.223626.3	PH02Gene22727;PH02Gene44715;PH02Gene26809;PH02Gene08530;PH02Gene28749;PH02Gene27810;PH02Gene01138;PH02Gene27382;PH02Gene07349;PH02Gene22897;PH02Gene47216;PH02Gene32718;Phyllostachys_edulis_newGene_23970;PH02Gene32783;PH02Gene08632;PH02Gene08340;Phyllostachys_edulis_newGene_382818;PH02Gene04388;PH02Gene50246;PH02Gene22936;PH02Gene36550;PH02Gene39880;PH02Gene45327;PH02Gene01522;PH02Gene13556;PH02Ge…
MSTRG.227008.2	Phyllostachys_edulis_newGene_100108;Phyllostachys_edulis_newGene_347036;Phyllostachys_edulis_newGene_232620;Phyllostachys_edulis_newGene_28467;Phyllostachys_edulis_newGene_4685;Phyllostachys_edulis_newGene_222385;Phyllostachys_edulis_newGene_154502;Phyllostachys_edulis_newGene_75618;Phyllostachys_edulis_newGene_42521;Phyllostachys_edulis_newGene_303986;Phyllostachys_edulis_newGene_306714;Phyllost…
MSTRG.90832.1	Phyllostachys_edulis_newGene_66426;Phyllostachys_edulis_newGene_379464;PH02Gene14816;Phyllostachys_edulis_newGene_287794;Phyllostachys_edulis_newGene_6800;PH02Gene47939;PH02Gene49434;Phyllostachys_edulis_newGene_205644;Phyllostachys_edulis_newGene_267127;Phyllostachys_edulis_newGene_251518;Phyllostachys_edulis_newGene_220378;PH02Gene13099;PH02Gene49029;Phyllostachys_edulis_newGene_122741;PH02Gene…
MSTRG.174611.2	Phyllostachys_edulis_newGene_117493;Phyllostachys_edulis_newGene_350832;Phyllostachys_edulis_newGene_373722;Phyllostachys_edulis_newGene_170317;Phyllostachys_edulis_newGene_282277;Phyllostachys_edulis_newGene_183866;Phyllostachys_edulis_newGene_256318;Phyllostachys_edulis_newGene_315934;Phyllostachys_edulis_newGene_62586;Phyllostachys_edulis_newGene_256883;Phyllostachys_edulis_newGene_19172;Phyll…
MSTRG.452358.2	PH02Gene41237
MSTRG.153752.1	Phyllostachys_edulis_newGene_12523;Phyllostachys_edulis_newGene_354052;Phyllostachys_edulis_newGene_285298;Phyllostachys_edulis_newGene_285906;Phyllostachys_edulis_newGene_378468;PH02Gene44000;Phyllostachys_edulis_newGene_212532;Phyllostachys_edulis_newGene_109375;Phyllostachys_edulis_newGene_379908;Phyllostachys_edulis_newGene_127895;Phyllostachys_edulis_newGene_9358;Phyllostachys_edulis_newGene…
MSTRG.13125.1	Phyllostachys_edulis_newGene_306739;Phyllostachys_edulis_newGene_198602;Phyllostachys_edulis_newGene_247314;Phyllostachys_edulis_newGene_99953;Phyllostachys_edulis_newGene_224358;Phyllostachys_edulis_newGene_315202;Phyllostachys_edulis_newGene_276868;PH02Gene04774;Phyllostachys_edulis_newGene_289785;Phyllostachys_edulis_newGene_219913;PH02Gene19910;Phyllostachys_edulis_newGene_314124;Phyllostachy…
MSTRG.314533.1	Phyllostachys_edulis_newGene_201848;Phyllostachys_edulis_newGene_369435;PH02Gene16496;Phyllostachys_edulis_newGene_7749;Phyllostachys_edulis_newGene_76348;Phyllostachys_edulis_newGene_305097;Phyllostachys_edulis_newGene_367907;Phyllostachys_edulis_newGene_125175;Phyllostachys_edulis_newGene_128621;Phyllostachys_edulis_newGene_9709;Phyllostachys_edulis_newGene_288245;Phyllostachys_edulis_newGene_3…
MSTRG.24300.1	Phyllostachys_edulis_newGene_85018;Phyllostachys_edulis_newGene_38921;Phyllostachys_edulis_newGene_334237;Phyllostachys_edulis_newGene_144241;Phyllostachys_edulis_newGene_67834;Phyllostachys_edulis_newGene_9831;Phyllostachys_edulis_newGene_230304;PH02Gene19808;Phyllostachys_edulis_newGene_26906;Phyllostachys_edulis_newGene_298216;Phyllostachys_edulis_newGene_387512;Phyllostachys_edulis_newGene_18…
MSTRG.97408.3	PH02Gene34401;Phyllostachys_edulis_newGene_67247;Phyllostachys_edulis_newGene_300869;Phyllostachys_edulis_newGene_192156;Phyllostachys_edulis_newGene_280880;Phyllostachys_edulis_newGene_268163;Phyllostachys_edulis_newGene_16210;Phyllostachys_edulis_newGene_323044;PH02Gene44186;Phyllostachys_edulis_newGene_284526;PH02Gene20464;Phyllostachys_edulis_newGene_337590;Phyllostachys_edulis_newGene_241801…
MSTRG.73500.5	PH02Gene41345;Phyllostachys_edulis_newGene_187707;Phyllostachys_edulis_newGene_163994;Phyllostachys_edulis_newGene_246886;Phyllostachys_edulis_newGene_230658;Phyllostachys_edulis_newGene_69332;Phyllostachys_edulis_newGene_287560;Phyllostachys_edulis_newGene_287568;Phyllostachys_edulis_newGene_235047;PH02Gene50762;Phyllostachys_edulis_newGene_65287;Phyllostachys_edulis_newGene_159064;Phyllostachys…
MSTRG.33238.1	Phyllostachys_edulis_newGene_44334;Phyllostachys_edulis_newGene_26776;Phyllostachys_edulis_newGene_287560;Phyllostachys_edulis_newGene_287568;PH02Gene50762;PH02Gene45830;Phyllostachys_edulis_newGene_199652;Phyllostachys_edulis_newGene_262973;Phyllostachys_edulis_newGene_61002;PH02Gene15954;PH02Gene11260;Phyllostachys_edulis_newGene_161632;Phyllostachys_edulis_newGene_276762;Phyllostachys_edulis_n…
MSTRG.332331.1	Phyllostachys_edulis_newGene_22025;Phyllostachys_edulis_newGene_68792;PH02Gene08541;Phyllostachys_edulis_newGene_393371;Phyllostachys_edulis_newGene_307363;Phyllostachys_edulis_newGene_394967;Phyllostachys_edulis_newGene_253794;Phyllostachys_edulis_newGene_182758;Phyllostachys_edulis_newGene_23258;PH02Gene16019;Phyllostachys_edulis_newGene_53439;PH02Gene42086;Phyllostachys_edulis_newGene_196812;P…
MSTRG.366348.1	Phyllostachys_edulis_newGene_135250;Phyllostachys_edulis_newGene_391665;Phyllostachys_edulis_newGene_391666;Phyllostachys_edulis_newGene_241445;Phyllostachys_edulis_newGene_92932;Phyllostachys_edulis_newGene_128007;Phyllostachys_edulis_newGene_233583;Phyllostachys_edulis_newGene_151732;Phyllostachys_edulis_newGene_71577;PH02Gene22083;Phyllostachys_edulis_newGene_151146;Phyllostachys_edulis_newGen…
MSTRG.69584.4	Phyllostachys_edulis_newGene_166460;Phyllostachys_edulis_newGene_253194;Phyllostachys_edulis_newGene_138011;PH02Gene48779;Phyllostachys_edulis_newGene_52551;Phyllostachys_edulis_newGene_394028;Phyllostachys_edulis_newGene_215237;Phyllostachys_edulis_newGene_17786;Phyllostachys_edulis_newGene_162783;Phyllostachys_edulis_newGene_111297;Phyllostachys_edulis_newGene_273234;Phyllostachys_edulis_newGen…
MSTRG.149611.1	Phyllostachys_edulis_newGene_398400;PH02Gene14406;Phyllostachys_edulis_newGene_17587;Phyllostachys_edulis_newGene_320389;PH02Gene41542;Phyllostachys_edulis_newGene_119397;Phyllostachys_edulis_newGene_85399;Phyllostachys_edulis_newGene_215173;Phyllostachys_edulis_newGene_190834;Phyllostachys_edulis_newGene_47544;PH02Gene19430;Phyllostachys_edulis_newGene_316005;Phyllostachys_edulis_newGene_112197;…
MSTRG.309301.1	Phyllostachys_edulis_newGene_376313;Phyllostachys_edulis_newGene_376310;Phyllostachys_edulis_newGene_4120;Phyllostachys_edulis_newGene_63304;Phyllostachys_edulis_newGene_343561;Phyllostachys_edulis_newGene_148937;Phyllostachys_edulis_newGene_234829;Phyllostachys_edulis_newGene_119206;Phyllostachys_edulis_newGene_115254;Phyllostachys_edulis_newGene_292081;Phyllostachys_edulis_newGene_390762;Phyllo…
MSTRG.332501.2	PH02Gene05970;Phyllostachys_edulis_newGene_354660;PH02Gene22173;PH02Gene48373;Phyllostachys_edulis_newGene_242373
MSTRG.463932.1	Phyllostachys_edulis_newGene_187278;PH02Gene32841;PH02Gene05218;PH02Gene31449;PH02Gene12276;PH02Gene24324;Phyllostachys_edulis_newGene_348736;Phyllostachys_edulis_newGene_219845;PH02Gene42339;PH02Gene17441;PH02Gene25283;Phyllostachys_edulis_newGene_284641;PH02Gene16473;Phyllostachys_edulis_newGene_90958;PH02Gene01737;PH02Gene16920;PH02Gene08611;PH02Gene39381;Phyllostachys_edulis_newGene_56321;PH0…
MSTRG.198182.1	Phyllostachys_edulis_newGene_62478;Phyllostachys_edulis_newGene_310639;PH02Gene27233;Phyllostachys_edulis_newGene_296917;Phyllostachys_edulis_newGene_73225;Phyllostachys_edulis_newGene_228560;Phyllostachys_edulis_newGene_2986;Phyllostachys_edulis_newGene_337844;Phyllostachys_edulis_newGene_362668;Phyllostachys_edulis_newGene_171120;Phyllostachys_edulis_newGene_336348;Phyllostachys_edulis_newGene_…
MSTRG.436277.1	Phyllostachys_edulis_newGene_401780;Phyllostachys_edulis_newGene_271187;Phyllostachys_edulis_newGene_378307;Phyllostachys_edulis_newGene_377441;Phyllostachys_edulis_newGene_393056;Phyllostachys_edulis_newGene_380817;Phyllostachys_edulis_newGene_357963;Phyllostachys_edulis_newGene_184052;Phyllostachys_edulis_newGene_231183;PH02Gene35486;Phyllostachys_edulis_newGene_389150;Phyllostachys_edulis_newG…
MSTRG.404995.1	PH02Gene42629;PH02Gene33357;PH02Gene09770;Phyllostachys_edulis_newGene_254674;PH02Gene13847;PH02Gene49368;PH02Gene17856;PH02Gene28719;PH02Gene14472;PH02Gene17922;PH02Gene43610;PH02Gene04051;PH02Gene27901;Phyllostachys_edulis_newGene_278382;PH02Gene08794;PH02Gene02922;PH02Gene03409;PH02Gene49225;PH02Gene21637;PH02Gene23093;PH02Gene06128;PH02Gene39925;PH02Gene15175;PH02Gene49845;PH02Gene26212;PH02G…
MSTRG.385086.3	Phyllostachys_edulis_newGene_113423;Phyllostachys_edulis_newGene_71050;Phyllostachys_edulis_newGene_253962;Phyllostachys_edulis_newGene_77805;Phyllostachys_edulis_newGene_136149;PH02Gene23938;Phyllostachys_edulis_newGene_217680;Phyllostachys_edulis_newGene_189753;Phyllostachys_edulis_newGene_284782;Phyllostachys_edulis_newGene_199101;Phyllostachys_edulis_newGene_28876;Phyllostachys_edulis_newGene…
MSTRG.264172.7	PH02Gene19137;PH02Gene40654;PH02Gene04660;PH02Gene14340;PH02Gene23799;PH02Gene35928;PH02Gene40636;PH02Gene33522;PH02Gene15677;PH02Gene45355;PH02Gene11939;PH02Gene23581;PH02Gene19768;Phyllostachys_edulis_newGene_306224;Phyllostachys_edulis_newGene_256457;PH02Gene32364;PH02Gene05373;PH02Gene00699;PH02Gene23321;PH02Gene48832;PH02Gene25036;PH02Gene23130;PH02Gene19485;PH02Gene24430;PH02Gene31207;PH02G…
MSTRG.306445.1	PH02Gene27058;Phyllostachys_edulis_newGene_237422;Phyllostachys_edulis_newGene_323095;Phyllostachys_edulis_newGene_272625;Phyllostachys_edulis_newGene_394137;Phyllostachys_edulis_newGene_171506;Phyllostachys_edulis_newGene_233303;Phyllostachys_edulis_newGene_263630;Phyllostachys_edulis_newGene_131357;Phyllostachys_edulis_newGene_307000;Phyllostachys_edulis_newGene_205628;PH02Gene07251;Phyllostach…
MSTRG.341997.1	Phyllostachys_edulis_newGene_238097;PH02Gene38993;Phyllostachys_edulis_newGene_294735;Phyllostachys_edulis_newGene_249338;Phyllostachys_edulis_newGene_193059;Phyllostachys_edulis_newGene_199080;Phyllostachys_edulis_newGene_346252;Phyllostachys_edulis_newGene_235881;Phyllostachys_edulis_newGene_91025;Phyllostachys_edulis_newGene_26081;Phyllostachys_edulis_newGene_162872;Phyllostachys_edulis_newGen…
MSTRG.270883.2	Phyllostachys_edulis_newGene_273846;Phyllostachys_edulis_newGene_150736;Phyllostachys_edulis_newGene_134415;PH02Gene28348;PH02Gene40967;Phyllostachys_edulis_newGene_242698;Phyllostachys_edulis_newGene_258926;PH02Gene46296;PH02Gene04497;PH02Gene08739;Phyllostachys_edulis_newGene_207152;Phyllostachys_edulis_newGene_115033;Phyllostachys_edulis_newGene_164150;Phyllostachys_edulis_newGene_92797;Phyllo…
MSTRG.309045.2	Phyllostachys_edulis_newGene_380397;Phyllostachys_edulis_newGene_306781;Phyllostachys_edulis_newGene_314745;Phyllostachys_edulis_newGene_8021;PH02Gene15247;Phyllostachys_edulis_newGene_394514;Phyllostachys_edulis_newGene_146317;Phyllostachys_edulis_newGene_311247;PH02Gene28782;PH02Gene51114;Phyllostachys_edulis_newGene_44444;PH02Gene16313;Phyllostachys_edulis_newGene_343330;Phyllostachys_edulis_n…
MSTRG.195007.1	Phyllostachys_edulis_newGene_275913;Phyllostachys_edulis_newGene_271339;Phyllostachys_edulis_newGene_386359;PH02Gene34008;Phyllostachys_edulis_newGene_64315;Phyllostachys_edulis_newGene_360674;Phyllostachys_edulis_newGene_249267
MSTRG.329854.2	Phyllostachys_edulis_newGene_52109;Phyllostachys_edulis_newGene_264922;Phyllostachys_edulis_newGene_392808;Phyllostachys_edulis_newGene_353323;Phyllostachys_edulis_newGene_369470;Phyllostachys_edulis_newGene_315335;Phyllostachys_edulis_newGene_330989;Phyllostachys_edulis_newGene_141670;Phyllostachys_edulis_newGene_28287;Phyllostachys_edulis_newGene_86398;Phyllostachys_edulis_newGene_202816;Phyllo…
MSTRG.111353.5	Phyllostachys_edulis_newGene_326704;Phyllostachys_edulis_newGene_69612
MSTRG.176181.1	Phyllostachys_edulis_newGene_122957;Phyllostachys_edulis_newGene_116441;PH02Gene45684;Phyllostachys_edulis_newGene_192788;Phyllostachys_edulis_newGene_262598;PH02Gene35590;PH02Gene46086;PH02Gene32802;PH02Gene26871;Phyllostachys_edulis_newGene_250830;Phyllostachys_edulis_newGene_259209;PH02Gene45943;PH02Gene50460;Phyllostachys_edulis_newGene_147820;Phyllostachys_edulis_newGene_123603;PH02Gene36394…
MSTRG.369849.2	Phyllostachys_edulis_newGene_351873;Phyllostachys_edulis_newGene_351879;Phyllostachys_edulis_newGene_338581;Phyllostachys_edulis_newGene_228203;PH02Gene32045;PH02Gene32042;PH02Gene32041;Phyllostachys_edulis_newGene_184156;Phyllostachys_edulis_newGene_184159;Phyllostachys_edulis_newGene_248139;Phyllostachys_edulis_newGene_225321;Phyllostachys_edulis_newGene_25339;Phyllostachys_edulis_newGene_15797…
MSTRG.15093.1	Phyllostachys_edulis_newGene_17039;Phyllostachys_edulis_newGene_351872;PH02Gene32043;Phyllostachys_edulis_newGene_152629;PH02Gene41732;Phyllostachys_edulis_newGene_342026;Phyllostachys_edulis_newGene_122502;Phyllostachys_edulis_newGene_379048;PH02Gene30170;Phyllostachys_edulis_newGene_225657;Phyllostachys_edulis_newGene_183705;Phyllostachys_edulis_newGene_87814;Phyllostachys_edulis_newGene_349228…
MSTRG.444002.2	PH02Gene31559;Phyllostachys_edulis_newGene_276486
MSTRG.98505.1	Phyllostachys_edulis_newGene_222941;PH02Gene32642;Phyllostachys_edulis_newGene_377778;PH02Gene37753;PH02Gene40719;PH02Gene28868
MSTRG.265452.1	PH02Gene19368;Phyllostachys_edulis_newGene_247560;Phyllostachys_edulis_newGene_318003;PH02Gene33058;PH02Gene43751;Phyllostachys_edulis_newGene_233095;PH02Gene00685;PH02Gene19357;PH02Gene26757;PH02Gene05158;PH02Gene43258;PH02Gene39759;PH02Gene13945;PH02Gene20746;Phyllostachys_edulis_newGene_170442;PH02Gene00351;PH02Gene41850;PH02Gene33231;PH02Gene38745;PH02Gene13927;Phyllostachys_edulis_newGene_57…
MSTRG.181281.1	Phyllostachys_edulis_newGene_163730;Phyllostachys_edulis_newGene_14103;Phyllostachys_edulis_newGene_275894;Phyllostachys_edulis_newGene_70173;Phyllostachys_edulis_newGene_80406;Phyllostachys_edulis_newGene_384433;PH02Gene47844;Phyllostachys_edulis_newGene_205292;Phyllostachys_edulis_newGene_123729;PH02Gene10701;Phyllostachys_edulis_newGene_393055;Phyllostachys_edulis_newGene_184052;Phyllostachys_…
MSTRG.356007.2	Phyllostachys_edulis_newGene_398307;PH02Gene04600;Phyllostachys_edulis_newGene_279174;Phyllostachys_edulis_newGene_316;PH02Gene19863;PH02Gene42451;Phyllostachys_edulis_newGene_345002;Phyllostachys_edulis_newGene_373463;Phyllostachys_edulis_newGene_308443;Phyllostachys_edulis_newGene_8352;Phyllostachys_edulis_newGene_398032;Phyllostachys_edulis_newGene_8696;Phyllostachys_edulis_newGene_316523;Phyl…
MSTRG.265816.1	Phyllostachys_edulis_newGene_56155;Phyllostachys_edulis_newGene_134753;PH02Gene28901;Phyllostachys_edulis_newGene_298628;PH02Gene21719;Phyllostachys_edulis_newGene_261538;PH02Gene38521;Phyllostachys_edulis_newGene_376472;PH02Gene44816;PH02Gene48693;PH02Gene05811;Phyllostachys_edulis_newGene_190373;PH02Gene39484;PH02Gene00271
MSTRG.281215.2	PH02Gene30977;PH02Gene18463;Phyllostachys_edulis_newGene_80314;PH02Gene15573;PH02Gene16167;PH02Gene07090;Phyllostachys_edulis_newGene_249764;Phyllostachys_edulis_newGene_222865;Phyllostachys_edulis_newGene_144145
MSTRG.222895.1	PH02Gene11047;PH02Gene37461;PH02Gene41919;PH02Gene39022;Phyllostachys_edulis_newGene_384065;PH02Gene01504;PH02Gene03244;Phyllostachys_edulis_newGene_267309;PH02Gene13592;PH02Gene07275;Phyllostachys_edulis_newGene_31151;Phyllostachys_edulis_newGene_360145;Phyllostachys_edulis_newGene_227128;Phyllostachys_edulis_newGene_172691;PH02Gene47408;Phyllostachys_edulis_newGene_9805;Phyllostachys_edulis_new…
MSTRG.279372.3	PH02Gene02438;Phyllostachys_edulis_newGene_270099;PH02Gene22897;Phyllostachys_edulis_newGene_122944;PH02Gene31079;Phyllostachys_edulis_newGene_19781;PH02Gene27859;PH02Gene22666;Phyllostachys_edulis_newGene_258383;Phyllostachys_edulis_newGene_126327;PH02Gene39127;PH02Gene03518;PH02Gene15908;Phyllostachys_edulis_newGene_84454;PH02Gene41942;PH02Gene11979;PH02Gene33765;PH02Gene00981;PH02Gene22681;PH0…
MSTRG.416438.1	Phyllostachys_edulis_newGene_343442;Phyllostachys_edulis_newGene_208543;Phyllostachys_edulis_newGene_257671;Phyllostachys_edulis_newGene_321456;Phyllostachys_edulis_newGene_400128;Phyllostachys_edulis_newGene_43125;Phyllostachys_edulis_newGene_289304;Phyllostachys_edulis_newGene_153789;Phyllostachys_edulis_newGene_130162;Phyllostachys_edulis_newGene_130168;Phyllostachys_edulis_newGene_144908;Phyl…
MSTRG.333269.1	Phyllostachys_edulis_newGene_226734;Phyllostachys_edulis_newGene_397731;PH02Gene26538;Phyllostachys_edulis_newGene_313378;PH02Gene48264;Phyllostachys_edulis_newGene_268454;Phyllostachys_edulis_newGene_175139
MSTRG.319234.2	PH02Gene27977;PH02Gene03619
MSTRG.248201.1	Phyllostachys_edulis_newGene_305646;Phyllostachys_edulis_newGene_321329;Phyllostachys_edulis_newGene_1955;Phyllostachys_edulis_newGene_241839;Phyllostachys_edulis_newGene_28206;Phyllostachys_edulis_newGene_40006;Phyllostachys_edulis_newGene_31304;Phyllostachys_edulis_newGene_29331;Phyllostachys_edulis_newGene_113173;PH02Gene42838;Phyllostachys_edulis_newGene_379593;Phyllostachys_edulis_newGene_34…
MSTRG.278995.2	Phyllostachys_edulis_newGene_164150;PH02Gene35088;Phyllostachys_edulis_newGene_347818;Phyllostachys_edulis_newGene_210671;Phyllostachys_edulis_newGene_394623;Phyllostachys_edulis_newGene_257883;Phyllostachys_edulis_newGene_342661;Phyllostachys_edulis_newGene_27111;PH02Gene34910;Phyllostachys_edulis_newGene_298067;Phyllostachys_edulis_newGene_261048;Phyllostachys_edulis_newGene_78657;Phyllostachys…
MSTRG.429097.1	Phyllostachys_edulis_newGene_208128;Phyllostachys_edulis_newGene_358666;Phyllostachys_edulis_newGene_339935;Phyllostachys_edulis_newGene_36039;Phyllostachys_edulis_newGene_213639;Phyllostachys_edulis_newGene_51177;Phyllostachys_edulis_newGene_180298;Phyllostachys_edulis_newGene_327033;Phyllostachys_edulis_newGene_288340;Phyllostachys_edulis_newGene_19062;Phyllostachys_edulis_newGene_654;Phyllosta…
MSTRG.56601.2	PH02Gene20802;PH02Gene11326;PH02Gene18755;PH02Gene21832;PH02Gene49662;PH02Gene37709;PH02Gene04352;PH02Gene27662;PH02Gene33373;PH02Gene19541;PH02Gene46642;PH02Gene06665;PH02Gene10744;PH02Gene46304;PH02Gene10056;PH02Gene50455;PH02Gene19904;PH02Gene00480;PH02Gene11533;PH02Gene41482;PH02Gene06286;Phyllostachys_edulis_newGene_395293;Phyllostachys_edulis_newGene_189092;PH02Gene03539;PH02Gene29023;PH02G…
MSTRG.98257.1	PH02Gene10459;PH02Gene22063;Phyllostachys_edulis_newGene_336317;Phyllostachys_edulis_newGene_91437
MSTRG.304005.2	Phyllostachys_edulis_newGene_194588;PH02Gene47466;Phyllostachys_edulis_newGene_275383;Phyllostachys_edulis_newGene_293836;PH02Gene08441;PH02Gene35338;Phyllostachys_edulis_newGene_277095;PH02Gene15039;PH02Gene14515;Phyllostachys_edulis_newGene_351280;Phyllostachys_edulis_newGene_68427;Phyllostachys_edulis_newGene_270776;Phyllostachys_edulis_newGene_241573;PH02Gene49118;Phyllostachys_edulis_newGene…
MSTRG.270962.1	Phyllostachys_edulis_newGene_173220;PH02Gene35055;PH02Gene43029;PH02Gene36756;PH02Gene21559;PH02Gene13375;PH02Gene33908;PH02Gene36567;PH02Gene27808;Phyllostachys_edulis_newGene_377999;PH02Gene02696;PH02Gene00297;PH02Gene36527;Phyllostachys_edulis_newGene_357306;PH02Gene42930;PH02Gene22348;PH02Gene41384;Phyllostachys_edulis_newGene_192840;PH02Gene33511;PH02Gene45026;PH02Gene38241;PH02Gene38240;Phy…
MSTRG.281654.2	PH02Gene33142;PH02Gene42864;Phyllostachys_edulis_newGene_125300;PH02Gene42296;PH02Gene03064;PH02Gene17383;PH02Gene38054;PH02Gene25684;PH02Gene38819;PH02Gene07806;PH02Gene29936;PH02Gene37440;PH02Gene02793;PH02Gene28709;PH02Gene17491;PH02Gene21340;Phyllostachys_edulis_newGene_147360;Phyllostachys_edulis_newGene_5097;PH02Gene44577;PH02Gene00101;PH02Gene25435;PH02Gene51396;PH02Gene39427;PH02Gene10225…
MSTRG.53720.4	Phyllostachys_edulis_newGene_364840;PH02Gene47043;Phyllostachys_edulis_newGene_320922;Phyllostachys_edulis_newGene_182788;Phyllostachys_edulis_newGene_90932;Phyllostachys_edulis_newGene_107892;PH02Gene43240;Phyllostachys_edulis_newGene_289053;Phyllostachys_edulis_newGene_170750;PH02Gene17376;Phyllostachys_edulis_newGene_319018;Phyllostachys_edulis_newGene_260237;Phyllostachys_edulis_newGene_40198…
MSTRG.67993.2	PH02Gene22166;PH02Gene20295;PH02Gene16430;PH02Gene17618;PH02Gene46836;PH02Gene30465;PH02Gene13739;Phyllostachys_edulis_newGene_109985;PH02Gene03244;PH02Gene40407;PH02Gene47964;PH02Gene04022;Phyllostachys_edulis_newGene_187368;PH02Gene33206;PH02Gene48262;PH02Gene39426;PH02Gene39427;Phyllostachys_edulis_newGene_286284;PH02Gene21448;Phyllostachys_edulis_newGene_337956;PH02Gene02238;Phyllostachys_edu…
MSTRG.351888.3	Phyllostachys_edulis_newGene_293297;PH02Gene51356;Phyllostachys_edulis_newGene_391107;PH02Gene21487;PH02Gene17035;Phyllostachys_edulis_newGene_362561;Phyllostachys_edulis_newGene_289606;Phyllostachys_edulis_newGene_318977;Phyllostachys_edulis_newGene_245104;PH02Gene30738;Phyllostachys_edulis_newGene_41535;PH02Gene18536;Phyllostachys_edulis_newGene_26702;Phyllostachys_edulis_newGene_189373;Phyllos…
MSTRG.17775.1	Phyllostachys_edulis_newGene_335323;Phyllostachys_edulis_newGene_98821;PH02Gene25267;Phyllostachys_edulis_newGene_388243;Phyllostachys_edulis_newGene_253679;PH02Gene16089;Phyllostachys_edulis_newGene_395906;Phyllostachys_edulis_newGene_380250;PH02Gene15792;PH02Gene26246;Phyllostachys_edulis_newGene_152292;Phyllostachys_edulis_newGene_67395;Phyllostachys_edulis_newGene_31420;Phyllostachys_edulis_n…
MSTRG.146233.2	PH02Gene22859;PH02Gene13972;PH02Gene32343;PH02Gene02630;PH02Gene34090
MSTRG.207601.2	Phyllostachys_edulis_newGene_130677;Phyllostachys_edulis_newGene_197192;Phyllostachys_edulis_newGene_341908;PH02Gene17828;PH02Gene16987;PH02Gene14275
MSTRG.199958.4	Phyllostachys_edulis_newGene_358029;PH02Gene40488;Phyllostachys_edulis_newGene_103075;Phyllostachys_edulis_newGene_362090;Phyllostachys_edulis_newGene_112123;PH02Gene20801;Phyllostachys_edulis_newGene_290379;Phyllostachys_edulis_newGene_365166;Phyllostachys_edulis_newGene_342685;Phyllostachys_edulis_newGene_253136;Phyllostachys_edulis_newGene_260569;PH02Gene49837;Phyllostachys_edulis_newGene_2169…
MSTRG.67015.2	Phyllostachys_edulis_newGene_98608;Phyllostachys_edulis_newGene_279363;Phyllostachys_edulis_newGene_127663;Phyllostachys_edulis_newGene_27202;Phyllostachys_edulis_newGene_72666;Phyllostachys_edulis_newGene_75575;Phyllostachys_edulis_newGene_323335;Phyllostachys_edulis_newGene_65338;Phyllostachys_edulis_newGene_303267;Phyllostachys_edulis_newGene_209919;Phyllostachys_edulis_newGene_148459;Phyllost…
MSTRG.394966.2	Phyllostachys_edulis_newGene_194674;PH02Gene34189;PH02Gene30377;Phyllostachys_edulis_newGene_213240;PH02Gene22647;Phyllostachys_edulis_newGene_188836;PH02Gene04714;Phyllostachys_edulis_newGene_64132;Phyllostachys_edulis_newGene_25285;PH02Gene08996;Phyllostachys_edulis_newGene_354860;Phyllostachys_edulis_newGene_209155;Phyllostachys_edulis_newGene_337883;Phyllostachys_edulis_newGene_68593;PH02Gene…
MSTRG.59542.1	PH02Gene39328;Phyllostachys_edulis_newGene_201243;PH02Gene29344;Phyllostachys_edulis_newGene_237172
MSTRG.393909.1	Phyllostachys_edulis_newGene_233146;Phyllostachys_edulis_newGene_264555;Phyllostachys_edulis_newGene_254100;Phyllostachys_edulis_newGene_351329;Phyllostachys_edulis_newGene_174945;Phyllostachys_edulis_newGene_22281;Phyllostachys_edulis_newGene_153639;Phyllostachys_edulis_newGene_51318;Phyllostachys_edulis_newGene_288122;Phyllostachys_edulis_newGene_82007;PH02Gene37187;Phyllostachys_edulis_newGene…
MSTRG.382310.4	PH02Gene11220;Phyllostachys_edulis_newGene_397200;PH02Gene17450;Phyllostachys_edulis_newGene_224807;PH02Gene24333
MSTRG.393007.3	Phyllostachys_edulis_newGene_276486;PH02Gene01647
MSTRG.281362.3	PH02Gene40022;Phyllostachys_edulis_newGene_295757;PH02Gene29643;PH02Gene23741;Phyllostachys_edulis_newGene_91803;Phyllostachys_edulis_newGene_300000;PH02Gene23894;PH02Gene32932;Phyllostachys_edulis_newGene_117354;Phyllostachys_edulis_newGene_19541;Phyllostachys_edulis_newGene_307391;Phyllostachys_edulis_newGene_99163;Phyllostachys_edulis_newGene_123491
MSTRG.75527.22	Phyllostachys_edulis_newGene_30082;Phyllostachys_edulis_newGene_793;Phyllostachys_edulis_newGene_799;Phyllostachys_edulis_newGene_163791;PH02Gene24977;Phyllostachys_edulis_newGene_47644;Phyllostachys_edulis_newGene_162202;Phyllostachys_edulis_newGene_354876;Phyllostachys_edulis_newGene_247319;Phyllostachys_edulis_newGene_247314;Phyllostachys_edulis_newGene_322626;Phyllostachys_edulis_newGene_2243…
MSTRG.221153.1	Phyllostachys_edulis_newGene_160391;Phyllostachys_edulis_newGene_178155;Phyllostachys_edulis_newGene_178159;Phyllostachys_edulis_newGene_246112;Phyllostachys_edulis_newGene_135083;Phyllostachys_edulis_newGene_142972;PH02Gene46284;Phyllostachys_edulis_newGene_100353;Phyllostachys_edulis_newGene_112042;Phyllostachys_edulis_newGene_180211;Phyllostachys_edulis_newGene_269184;Phyllostachys_edulis_newG…
MSTRG.425545.1	Phyllostachys_edulis_newGene_6891;Phyllostachys_edulis_newGene_228909;Phyllostachys_edulis_newGene_234287;Phyllostachys_edulis_newGene_380034;PH02Gene43379;Phyllostachys_edulis_newGene_286108;Phyllostachys_edulis_newGene_119835;Phyllostachys_edulis_newGene_120290;Phyllostachys_edulis_newGene_36158;Phyllostachys_edulis_newGene_172236;Phyllostachys_edulis_newGene_68113;PH02Gene12899;Phyllostachys_e…
MSTRG.434369.5	Phyllostachys_edulis_newGene_330889;Phyllostachys_edulis_newGene_17536;PH02Gene15050;PH02Gene19095;PH02Gene32073;Phyllostachys_edulis_newGene_190501;Phyllostachys_edulis_newGene_395692;PH02Gene48874;PH02Gene20630;Phyllostachys_edulis_newGene_274088;Phyllostachys_edulis_newGene_368504;Phyllostachys_edulis_newGene_261139;PH02Gene04317;PH02Gene21746;PH02Gene13412;Phyllostachys_edulis_newGene_171520;…
MSTRG.59158.1	Phyllostachys_edulis_newGene_378534;PH02Gene49991;Phyllostachys_edulis_newGene_27576;Phyllostachys_edulis_newGene_86128;Phyllostachys_edulis_newGene_33942;Phyllostachys_edulis_newGene_208968;PH02Gene43330;Phyllostachys_edulis_newGene_179521;PH02Gene07571;Phyllostachys_edulis_newGene_34801;PH02Gene03565;Phyllostachys_edulis_newGene_357622;Phyllostachys_edulis_newGene_348584;PH02Gene32349;PH02Gene4…
MSTRG.284256.1	Phyllostachys_edulis_newGene_290167;Phyllostachys_edulis_newGene_68878;Phyllostachys_edulis_newGene_217597;Phyllostachys_edulis_newGene_295662;Phyllostachys_edulis_newGene_113724;Phyllostachys_edulis_newGene_266232;Phyllostachys_edulis_newGene_24442;Phyllostachys_edulis_newGene_149650;Phyllostachys_edulis_newGene_314370;Phyllostachys_edulis_newGene_114846;Phyllostachys_edulis_newGene_97475;Phyllo…
MSTRG.372445.1	Phyllostachys_edulis_newGene_183181;PH02Gene18215;PH02Gene26026;PH02Gene20941;PH02Gene13932;PH02Gene12512
MSTRG.194749.3	Phyllostachys_edulis_newGene_307286;Phyllostachys_edulis_newGene_122397;Phyllostachys_edulis_newGene_185590;Phyllostachys_edulis_newGene_55645;Phyllostachys_edulis_newGene_289989;Phyllostachys_edulis_newGene_313466;Phyllostachys_edulis_newGene_87612;PH02Gene43242;Phyllostachys_edulis_newGene_244874;PH02Gene34252;Phyllostachys_edulis_newGene_220548;Phyllostachys_edulis_newGene_39870;Phyllostachys_…
MSTRG.73500.1	Phyllostachys_edulis_newGene_171232;Phyllostachys_edulis_newGene_372107;PH02Gene13804;Phyllostachys_edulis_newGene_390045;Phyllostachys_edulis_newGene_297595;Phyllostachys_edulis_newGene_6142;PH02Gene47499;PH02Gene42513;Phyllostachys_edulis_newGene_93974;Phyllostachys_edulis_newGene_61660;Phyllostachys_edulis_newGene_255603;Phyllostachys_edulis_newGene_203864;Phyllostachys_edulis_newGene_329546;P…
MSTRG.445708.2	Phyllostachys_edulis_newGene_51165;PH02Gene14400;Phyllostachys_edulis_newGene_197346;Phyllostachys_edulis_newGene_370843;Phyllostachys_edulis_newGene_303020;Phyllostachys_edulis_newGene_52959;Phyllostachys_edulis_newGene_287147;Phyllostachys_edulis_newGene_172898;Phyllostachys_edulis_newGene_47954;Phyllostachys_edulis_newGene_267383;Phyllostachys_edulis_newGene_51873;Phyllostachys_edulis_newGene_…
MSTRG.105433.7	Phyllostachys_edulis_newGene_387728;Phyllostachys_edulis_newGene_386063;Phyllostachys_edulis_newGene_41507;Phyllostachys_edulis_newGene_312760;PH02Gene46799;Phyllostachys_edulis_newGene_125071;Phyllostachys_edulis_newGene_345714;PH02Gene44418;Phyllostachys_edulis_newGene_286567;PH02Gene11574;Phyllostachys_edulis_newGene_27440;Phyllostachys_edulis_newGene_183176;Phyllostachys_edulis_newGene_105896…
MSTRG.361120.13	Phyllostachys_edulis_newGene_209434;Phyllostachys_edulis_newGene_330756;Phyllostachys_edulis_newGene_330757;Phyllostachys_edulis_newGene_330753;Phyllostachys_edulis_newGene_150083;Phyllostachys_edulis_newGene_132287;Phyllostachys_edulis_newGene_132285;Phyllostachys_edulis_newGene_80230;Phyllostachys_edulis_newGene_277329;Phyllostachys_edulis_newGene_237824;Phyllostachys_edulis_newGene_376312;Phyl…
MSTRG.144859.3	Phyllostachys_edulis_newGene_113693;Phyllostachys_edulis_newGene_263602;Phyllostachys_edulis_newGene_274121;Phyllostachys_edulis_newGene_281123;Phyllostachys_edulis_newGene_168577;Phyllostachys_edulis_newGene_84275;Phyllostachys_edulis_newGene_125621;Phyllostachys_edulis_newGene_377230;Phyllostachys_edulis_newGene_181477;Phyllostachys_edulis_newGene_327359;PH02Gene43032;Phyllostachys_edulis_newGe…
MSTRG.163131.5	Phyllostachys_edulis_newGene_331403;PH02Gene43294;PH02Gene25989;PH02Gene49768;PH02Gene45796;PH02Gene50558;PH02Gene09191;PH02Gene43949;PH02Gene05362;Phyllostachys_edulis_newGene_124682;PH02Gene13743;PH02Gene20391;PH02Gene22495;PH02Gene48052;PH02Gene11698;PH02Gene06320;PH02Gene49871;PH02Gene10652;PH02Gene09295;PH02Gene07108;PH02Gene12336;PH02Gene33360;PH02Gene37048;PH02Gene43582;PH02Gene42924;PH02G…
MSTRG.267597.2	PH02Gene02265;PH02Gene43296;PH02Gene03701;PH02Gene26458;PH02Gene43768;PH02Gene01478;PH02Gene36710;PH02Gene05633;PH02Gene38505;PH02Gene37130;PH02Gene07068;PH02Gene04413;PH02Gene30867;PH02Gene00695;PH02Gene20424;PH02Gene38682
MSTRG.234930.1	Phyllostachys_edulis_newGene_54366;Phyllostachys_edulis_newGene_50804;Phyllostachys_edulis_newGene_386324;Phyllostachys_edulis_newGene_237365;Phyllostachys_edulis_newGene_54842;Phyllostachys_edulis_newGene_265079;Phyllostachys_edulis_newGene_325727;Phyllostachys_edulis_newGene_2324;Phyllostachys_edulis_newGene_394130;PH02Gene25193;Phyllostachys_edulis_newGene_367580;Phyllostachys_edulis_newGene_3…
MSTRG.75893.1	PH02Gene19259
MSTRG.241645.2	Phyllostachys_edulis_newGene_29479;Phyllostachys_edulis_newGene_81736;Phyllostachys_edulis_newGene_336021;Phyllostachys_edulis_newGene_147766;Phyllostachys_edulis_newGene_119978;Phyllostachys_edulis_newGene_50720;Phyllostachys_edulis_newGene_157982;Phyllostachys_edulis_newGene_74665;Phyllostachys_edulis_newGene_240103;PH02Gene11178;Phyllostachys_edulis_newGene_24823;Phyllostachys_edulis_newGene_1…
MSTRG.44640.1	Phyllostachys_edulis_newGene_39890;Phyllostachys_edulis_newGene_340599;Phyllostachys_edulis_newGene_118124;Phyllostachys_edulis_newGene_385053;PH02Gene42501;Phyllostachys_edulis_newGene_94460;Phyllostachys_edulis_newGene_6339;Phyllostachys_edulis_newGene_46820;Phyllostachys_edulis_newGene_69962;Phyllostachys_edulis_newGene_274171;Phyllostachys_edulis_newGene_214298;Phyllostachys_edulis_newGene_15…
MSTRG.219187.1	Phyllostachys_edulis_newGene_200488;Phyllostachys_edulis_newGene_169634;Phyllostachys_edulis_newGene_50757;Phyllostachys_edulis_newGene_27523;PH02Gene28151;Phyllostachys_edulis_newGene_90662;Phyllostachys_edulis_newGene_38062;Phyllostachys_edulis_newGene_278612;Phyllostachys_edulis_newGene_233843;Phyllostachys_edulis_newGene_315546;Phyllostachys_edulis_newGene_203035;Phyllostachys_edulis_newGene_…
MSTRG.285077.1	Phyllostachys_edulis_newGene_85018;Phyllostachys_edulis_newGene_275603;Phyllostachys_edulis_newGene_68958;Phyllostachys_edulis_newGene_144241;Phyllostachys_edulis_newGene_263435;Phyllostachys_edulis_newGene_145383;Phyllostachys_edulis_newGene_26906;Phyllostachys_edulis_newGene_90534;Phyllostachys_edulis_newGene_114964;Phyllostachys_edulis_newGene_164969;PH02Gene36053;Phyllostachys_edulis_newGene_…
MSTRG.417203.18	Phyllostachys_edulis_newGene_145383;Phyllostachys_edulis_newGene_26906;Phyllostachys_edulis_newGene_214069;Phyllostachys_edulis_newGene_130425;Phyllostachys_edulis_newGene_44092;Phyllostachys_edulis_newGene_115386;Phyllostachys_edulis_newGene_164695;Phyllostachys_edulis_newGene_281894;PH02Gene34007;PH02Gene47410;Phyllostachys_edulis_newGene_338585;Phyllostachys_edulis_newGene_225321;Phyllostachys…
MSTRG.5476.1	Phyllostachys_edulis_newGene_45801;PH02Gene02628;Phyllostachys_edulis_newGene_153993;Phyllostachys_edulis_newGene_252514;Phyllostachys_edulis_newGene_6800;Phyllostachys_edulis_newGene_205482;Phyllostachys_edulis_newGene_114477;Phyllostachys_edulis_newGene_122421;PH02Gene00212;PH02Gene49434;Phyllostachys_edulis_newGene_316274;Phyllostachys_edulis_newGene_205644;Phyllostachys_edulis_newGene_36451;P…
MSTRG.10883.1	Phyllostachys_edulis_newGene_61838;Phyllostachys_edulis_newGene_308236;PH02Gene07027;Phyllostachys_edulis_newGene_128772;Phyllostachys_edulis_newGene_89695;Phyllostachys_edulis_newGene_75900;Phyllostachys_edulis_newGene_83542;Phyllostachys_edulis_newGene_164017;PH02Gene13095;PH02Gene15671;Phyllostachys_edulis_newGene_310828;Phyllostachys_edulis_newGene_351065;Phyllostachys_edulis_newGene_351062;P…
MSTRG.39999.1	Phyllostachys_edulis_newGene_75296;PH02Gene28442;PH02Gene15842;Phyllostachys_edulis_newGene_178544;Phyllostachys_edulis_newGene_332440;Phyllostachys_edulis_newGene_338738;Phyllostachys_edulis_newGene_8094;PH02Gene16600;PH02Gene11162;Phyllostachys_edulis_newGene_182638;Phyllostachys_edulis_newGene_112467;Phyllostachys_edulis_newGene_92284;Phyllostachys_edulis_newGene_231681;Phyllostachys_edulis_ne…
MSTRG.293519.2	Phyllostachys_edulis_newGene_153787;Phyllostachys_edulis_newGene_193605;Phyllostachys_edulis_newGene_193673;Phyllostachys_edulis_newGene_190912;Phyllostachys_edulis_newGene_47906;PH02Gene47253;Phyllostachys_edulis_newGene_178224;Phyllostachys_edulis_newGene_365186;Phyllostachys_edulis_newGene_327608;Phyllostachys_edulis_newGene_33186;Phyllostachys_edulis_newGene_97188;Phyllostachys_edulis_newGene…
MSTRG.433894.1	Phyllostachys_edulis_newGene_135534;Phyllostachys_edulis_newGene_160874;Phyllostachys_edulis_newGene_80655;Phyllostachys_edulis_newGene_157556;Phyllostachys_edulis_newGene_274759;PH02Gene03019;Phyllostachys_edulis_newGene_231149;Phyllostachys_edulis_newGene_362487;Phyllostachys_edulis_newGene_391608;Phyllostachys_edulis_newGene_164754;Phyllostachys_edulis_newGene_195790;Phyllostachys_edulis_newGe…
MSTRG.382352.3	Phyllostachys_edulis_newGene_320384;Phyllostachys_edulis_newGene_308635;Phyllostachys_edulis_newGene_87435;Phyllostachys_edulis_newGene_277140;PH02Gene50530;Phyllostachys_edulis_newGene_266898;Phyllostachys_edulis_newGene_296458;Phyllostachys_edulis_newGene_399439;Phyllostachys_edulis_newGene_222508;Phyllostachys_edulis_newGene_135434;Phyllostachys_edulis_newGene_266516;Phyllostachys_edulis_newGe…
MSTRG.87224.1	PH02Gene46436;Phyllostachys_edulis_newGene_4124;Phyllostachys_edulis_newGene_183511;Phyllostachys_edulis_newGene_8432;Phyllostachys_edulis_newGene_212640;Phyllostachys_edulis_newGene_212645;Phyllostachys_edulis_newGene_218528;PH02Gene36722;Phyllostachys_edulis_newGene_400715;Phyllostachys_edulis_newGene_327708;Phyllostachys_edulis_newGene_327704;Phyllostachys_edulis_newGene_190887;Phyllostachys_e…
MSTRG.48802.2	PH02Gene45871;Phyllostachys_edulis_newGene_270823;PH02Gene34266;Phyllostachys_edulis_newGene_289313;PH02Gene14380;PH02Gene04032;Phyllostachys_edulis_newGene_188011;PH02Gene11460;PH02Gene31503;Phyllostachys_edulis_newGene_1092;PH02Gene31904;Phyllostachys_edulis_newGene_59715;Phyllostachys_edulis_newGene_403935;PH02Gene38969;Phyllostachys_edulis_newGene_39072;PH02Gene24971;Phyllostachys_edulis_newG…
MSTRG.162768.29	Phyllostachys_edulis_newGene_339715;Phyllostachys_edulis_newGene_357787;Phyllostachys_edulis_newGene_263212;Phyllostachys_edulis_newGene_358297;Phyllostachys_edulis_newGene_293618;Phyllostachys_edulis_newGene_318320;Phyllostachys_edulis_newGene_113720;Phyllostachys_edulis_newGene_268954;Phyllostachys_edulis_newGene_29488;Phyllostachys_edulis_newGene_352785;Phyllostachys_edulis_newGene_98904;Phyll…
MSTRG.340109.4	Phyllostachys_edulis_newGene_156812;Phyllostachys_edulis_newGene_160207;PH02Gene45812;Phyllostachys_edulis_newGene_59176;Phyllostachys_edulis_newGene_121347;Phyllostachys_edulis_newGene_382258;Phyllostachys_edulis_newGene_33644;Phyllostachys_edulis_newGene_79103;Phyllostachys_edulis_newGene_201108;Phyllostachys_edulis_newGene_88632;Phyllostachys_edulis_newGene_299594;Phyllostachys_edulis_newGene_…
MSTRG.264772.2	PH02Gene00496;PH02Gene17820;Phyllostachys_edulis_newGene_57204;Phyllostachys_edulis_newGene_243937;Phyllostachys_edulis_newGene_101054;Phyllostachys_edulis_newGene_144251;Phyllostachys_edulis_newGene_76298;Phyllostachys_edulis_newGene_25575;Phyllostachys_edulis_newGene_321352;Phyllostachys_edulis_newGene_348775;Phyllostachys_edulis_newGene_95723;Phyllostachys_edulis_newGene_143512;Phyllostachys_e…
MSTRG.305045.1	PH02Gene36192;Phyllostachys_edulis_newGene_403966;Phyllostachys_edulis_newGene_16752;Phyllostachys_edulis_newGene_352408;Phyllostachys_edulis_newGene_7815;PH02Gene34244;Phyllostachys_edulis_newGene_24920;Phyllostachys_edulis_newGene_247270;Phyllostachys_edulis_newGene_126196;Phyllostachys_edulis_newGene_394237;Phyllostachys_edulis_newGene_315588;PH02Gene16287;Phyllostachys_edulis_newGene_143469;P…
MSTRG.12601.1	Phyllostachys_edulis_newGene_266768;Phyllostachys_edulis_newGene_129448;Phyllostachys_edulis_newGene_94585;Phyllostachys_edulis_newGene_385459;Phyllostachys_edulis_newGene_29649;Phyllostachys_edulis_newGene_56984;Phyllostachys_edulis_newGene_53503;Phyllostachys_edulis_newGene_376951;Phyllostachys_edulis_newGene_319295;Phyllostachys_edulis_newGene_11461;Phyllostachys_edulis_newGene_210921;Phyllost…
MSTRG.290594.45	Phyllostachys_edulis_newGene_278825;Phyllostachys_edulis_newGene_179634;Phyllostachys_edulis_newGene_348968;Phyllostachys_edulis_newGene_152176;Phyllostachys_edulis_newGene_17470;Phyllostachys_edulis_newGene_292016;Phyllostachys_edulis_newGene_353205;PH02Gene25911;Phyllostachys_edulis_newGene_327842;Phyllostachys_edulis_newGene_47183;PH02Gene45507;Phyllostachys_edulis_newGene_234674;Phyllostachys…
MSTRG.376210.2	PH02Gene25436;PH02Gene10579;PH02Gene23104;Phyllostachys_edulis_newGene_1725;PH02Gene14063;Phyllostachys_edulis_newGene_12459
MSTRG.395031.23	Phyllostachys_edulis_newGene_302815;Phyllostachys_edulis_newGene_395409;Phyllostachys_edulis_newGene_205550;Phyllostachys_edulis_newGene_79006;PH02Gene02626;Phyllostachys_edulis_newGene_267888;Phyllostachys_edulis_newGene_211653;PH02Gene10031;Phyllostachys_edulis_newGene_209575;Phyllostachys_edulis_newGene_6076;Phyllostachys_edulis_newGene_205795;Phyllostachys_edulis_newGene_310309;Phyllostachys_…
MSTRG.2621.7	Phyllostachys_edulis_newGene_257933;Phyllostachys_edulis_newGene_330038;Phyllostachys_edulis_newGene_123232;Phyllostachys_edulis_newGene_18563;Phyllostachys_edulis_newGene_259689;Phyllostachys_edulis_newGene_81250;Phyllostachys_edulis_newGene_336348;Phyllostachys_edulis_newGene_13216;Phyllostachys_edulis_newGene_339448;Phyllostachys_edulis_newGene_144225;Phyllostachys_edulis_newGene_164209;Phyllo…
MSTRG.423213.1	Phyllostachys_edulis_newGene_292769;Phyllostachys_edulis_newGene_127444;Phyllostachys_edulis_newGene_51465;Phyllostachys_edulis_newGene_73126;Phyllostachys_edulis_newGene_388040;Phyllostachys_edulis_newGene_35268;Phyllostachys_edulis_newGene_250969;PH02Gene33169;Phyllostachys_edulis_newGene_155750;Phyllostachys_edulis_newGene_350882;Phyllostachys_edulis_newGene_313664;Phyllostachys_edulis_newGene…
MSTRG.260468.1	Phyllostachys_edulis_newGene_98650;Phyllostachys_edulis_newGene_23343;PH02Gene10180;Phyllostachys_edulis_newGene_119271;Phyllostachys_edulis_newGene_93475;Phyllostachys_edulis_newGene_190915;Phyllostachys_edulis_newGene_201448;Phyllostachys_edulis_newGene_154281;Phyllostachys_edulis_newGene_202361;Phyllostachys_edulis_newGene_230158;Phyllostachys_edulis_newGene_171694;PH02Gene12258;PH02Gene11138;…
MSTRG.165370.2	Phyllostachys_edulis_newGene_164531;Phyllostachys_edulis_newGene_47123;Phyllostachys_edulis_newGene_347132;PH02Gene22696;Phyllostachys_edulis_newGene_3135;PH02Gene40263;Phyllostachys_edulis_newGene_320819;Phyllostachys_edulis_newGene_192631;Phyllostachys_edulis_newGene_143449;Phyllostachys_edulis_newGene_174722;Phyllostachys_edulis_newGene_37575;Phyllostachys_edulis_newGene_179525;Phyllostachys_e…
MSTRG.301004.1	Phyllostachys_edulis_newGene_232316;Phyllostachys_edulis_newGene_374432;Phyllostachys_edulis_newGene_95229;Phyllostachys_edulis_newGene_14287;Phyllostachys_edulis_newGene_271824;Phyllostachys_edulis_newGene_170931;Phyllostachys_edulis_newGene_26582;Phyllostachys_edulis_newGene_277650;Phyllostachys_edulis_newGene_127846;Phyllostachys_edulis_newGene_145858;Phyllostachys_edulis_newGene_359643;Phyllo…
MSTRG.349470.2	Phyllostachys_edulis_newGene_274057;Phyllostachys_edulis_newGene_297424;PH02Gene32047;Phyllostachys_edulis_newGene_157977;PH02Gene33112;Phyllostachys_edulis_newGene_68804;PH02Gene39730;Phyllostachys_edulis_newGene_42175;Phyllostachys_edulis_newGene_210899;Phyllostachys_edulis_newGene_313729;Phyllostachys_edulis_newGene_225852;Phyllostachys_edulis_newGene_123096;PH02Gene21148;Phyllostachys_edulis_…
MSTRG.237904.1	Phyllostachys_edulis_newGene_151225;Phyllostachys_edulis_newGene_404214;Phyllostachys_edulis_newGene_183197;Phyllostachys_edulis_newGene_349493;Phyllostachys_edulis_newGene_94296;Phyllostachys_edulis_newGene_141352;Phyllostachys_edulis_newGene_120901;Phyllostachys_edulis_newGene_206052;Phyllostachys_edulis_newGene_53011;PH02Gene10846;Phyllostachys_edulis_newGene_197301;Phyllostachys_edulis_newGen…
MSTRG.69192.3	Phyllostachys_edulis_newGene_188452;Phyllostachys_edulis_newGene_218693;Phyllostachys_edulis_newGene_347119;Phyllostachys_edulis_newGene_361170;Phyllostachys_edulis_newGene_319266;Phyllostachys_edulis_newGene_301566;Phyllostachys_edulis_newGene_107239;Phyllostachys_edulis_newGene_70222;Phyllostachys_edulis_newGene_65080;Phyllostachys_edulis_newGene_379342;Phyllostachys_edulis_newGene_305396;Phyll…
MSTRG.89839.2	Phyllostachys_edulis_newGene_223904;Phyllostachys_edulis_newGene_1648;Phyllostachys_edulis_newGene_309989;Phyllostachys_edulis_newGene_318971;Phyllostachys_edulis_newGene_324303;Phyllostachys_edulis_newGene_371692;Phyllostachys_edulis_newGene_194801;Phyllostachys_edulis_newGene_96758;Phyllostachys_edulis_newGene_149757;PH02Gene17472;Phyllostachys_edulis_newGene_15299;Phyllostachys_edulis_newGene_…
MSTRG.7757.1	Phyllostachys_edulis_newGene_151248;Phyllostachys_edulis_newGene_53178;Phyllostachys_edulis_newGene_182907;PH02Gene50079;PH02Gene19840;PH02Gene38280;PH02Gene15766;PH02Gene04910;PH02Gene34266;PH02Gene49213;PH02Gene16692;PH02Gene51243;PH02Gene38700;PH02Gene22258;PH02Gene21195;PH02Gene32009;Phyllostachys_edulis_newGene_186986;Phyllostachys_edulis_newGene_312365;PH02Gene33919;Phyllostachys_edulis_new…
MSTRG.111574.1	Phyllostachys_edulis_newGene_49050;Phyllostachys_edulis_newGene_332690;Phyllostachys_edulis_newGene_1713;Phyllostachys_edulis_newGene_182697;Phyllostachys_edulis_newGene_390359;Phyllostachys_edulis_newGene_403251;Phyllostachys_edulis_newGene_152194;PH02Gene51262;Phyllostachys_edulis_newGene_148112;Phyllostachys_edulis_newGene_45660;PH02Gene10761;PH02Gene03434;Phyllostachys_edulis_newGene_320093;P…
MSTRG.361061.3	Phyllostachys_edulis_newGene_160617;Phyllostachys_edulis_newGene_209827;PH02Gene04400;PH02Gene27038;Phyllostachys_edulis_newGene_117045;PH02Gene15986;PH02Gene01007;PH02Gene09449;PH02Gene32257;PH02Gene50666
MSTRG.408286.2	Phyllostachys_edulis_newGene_47692;Phyllostachys_edulis_newGene_116865;Phyllostachys_edulis_newGene_22841;Phyllostachys_edulis_newGene_219687;PH02Gene32089;Phyllostachys_edulis_newGene_269832;Phyllostachys_edulis_newGene_253081;Phyllostachys_edulis_newGene_325666;Phyllostachys_edulis_newGene_285038;PH02Gene26147;Phyllostachys_edulis_newGene_372040;PH02Gene20710;Phyllostachys_edulis_newGene_6891;P…
MSTRG.5507.31	PH02Gene31734;PH02Gene44419;PH02Gene16256;Phyllostachys_edulis_newGene_272468;Phyllostachys_edulis_newGene_322594;PH02Gene31114;PH02Gene38574;PH02Gene46563;PH02Gene43042;Phyllostachys_edulis_newGene_303161;Phyllostachys_edulis_newGene_102921;Phyllostachys_edulis_newGene_227874;PH02Gene22256;PH02Gene22258;Phyllostachys_edulis_newGene_249206;PH02Gene21195;PH02Gene13561;Phyllostachys_edulis_newGene_…
MSTRG.148310.1	Phyllostachys_edulis_newGene_81445;Phyllostachys_edulis_newGene_282390;Phyllostachys_edulis_newGene_248439;Phyllostachys_edulis_newGene_236807;Phyllostachys_edulis_newGene_310449;Phyllostachys_edulis_newGene_343932;PH02Gene24704;Phyllostachys_edulis_newGene_347673;Phyllostachys_edulis_newGene_297722;Phyllostachys_edulis_newGene_352508;Phyllostachys_edulis_newGene_129649;Phyllostachys_edulis_newGe…
MSTRG.129515.1	Phyllostachys_edulis_newGene_51800;Phyllostachys_edulis_newGene_399720;Phyllostachys_edulis_newGene_401461;Phyllostachys_edulis_newGene_189875;Phyllostachys_edulis_newGene_378564;Phyllostachys_edulis_newGene_260792;Phyllostachys_edulis_newGene_182879;Phyllostachys_edulis_newGene_229024;Phyllostachys_edulis_newGene_294078;Phyllostachys_edulis_newGene_35454;Phyllostachys_edulis_newGene_193580;Phyll…
MSTRG.226971.2	PH02Gene10647;Phyllostachys_edulis_newGene_159248;Phyllostachys_edulis_newGene_183182;PH02Gene25999;PH02Gene38155;PH02Gene42410;Phyllostachys_edulis_newGene_177729;Phyllostachys_edulis_newGene_191722;Phyllostachys_edulis_newGene_315361;PH02Gene02090;Phyllostachys_edulis_newGene_231401;PH02Gene03000;Phyllostachys_edulis_newGene_357483;PH02Gene40961;PH02Gene05613;PH02Gene34182;Phyllostachys_edulis_…
MSTRG.453009.2	Phyllostachys_edulis_newGene_116523;Phyllostachys_edulis_newGene_314499;Phyllostachys_edulis_newGene_302596;Phyllostachys_edulis_newGene_117098;Phyllostachys_edulis_newGene_38535;Phyllostachys_edulis_newGene_303968;Phyllostachys_edulis_newGene_388840;PH02Gene28977;Phyllostachys_edulis_newGene_341823;PH02Gene45225;Phyllostachys_edulis_newGene_177043;PH02Gene21510;Phyllostachys_edulis_newGene_26744…
MSTRG.446053.32	Phyllostachys_edulis_newGene_188094;Phyllostachys_edulis_newGene_168235;Phyllostachys_edulis_newGene_194089;Phyllostachys_edulis_newGene_82375;Phyllostachys_edulis_newGene_143609;Phyllostachys_edulis_newGene_363159;Phyllostachys_edulis_newGene_176039;PH02Gene23816;Phyllostachys_edulis_newGene_118570;Phyllostachys_edulis_newGene_118578;Phyllostachys_edulis_newGene_186315;Phyllostachys_edulis_newGe…
MSTRG.204324.1	Phyllostachys_edulis_newGene_203402;Phyllostachys_edulis_newGene_379068;PH02Gene14228;Phyllostachys_edulis_newGene_220341
MSTRG.306350.2	PH02Gene27443
MSTRG.115695.1	Phyllostachys_edulis_newGene_148904;Phyllostachys_edulis_newGene_186028;Phyllostachys_edulis_newGene_334098;Phyllostachys_edulis_newGene_58593;Phyllostachys_edulis_newGene_210191;Phyllostachys_edulis_newGene_353452;Phyllostachys_edulis_newGene_230586;Phyllostachys_edulis_newGene_366135;Phyllostachys_edulis_newGene_369990;Phyllostachys_edulis_newGene_333775;Phyllostachys_edulis_newGene_279042;Phyl…
MSTRG.382430.1	Phyllostachys_edulis_newGene_351873;Phyllostachys_edulis_newGene_197050;PH02Gene32042;Phyllostachys_edulis_newGene_112080;Phyllostachys_edulis_newGene_189243;Phyllostachys_edulis_newGene_220667;Phyllostachys_edulis_newGene_225328;Phyllostachys_edulis_newGene_205013;Phyllostachys_edulis_newGene_157972;Phyllostachys_edulis_newGene_285342;Phyllostachys_edulis_newGene_238521;PH02Gene40463;Phyllostach…
MSTRG.9914.3	PH02Gene28137;PH02Gene41389;PH02Gene47165;PH02Gene45866;PH02Gene42305;Phyllostachys_edulis_newGene_308565;PH02Gene22798;PH02Gene22799;PH02Gene13772;PH02Gene35275;PH02Gene37182;PH02Gene35792;PH02Gene33425;PH02Gene14502;PH02Gene03550;PH02Gene14046;Phyllostachys_edulis_newGene_397652;Phyllostachys_edulis_newGene_77055;PH02Gene33490;PH02Gene39366;Phyllostachys_edulis_newGene_246046;PH02Gene23029;Phyl…
MSTRG.385031.2	Phyllostachys_edulis_newGene_225190;PH02Gene05140;PH02Gene25102;PH02Gene12675;PH02Gene05437;PH02Gene17339;Phyllostachys_edulis_newGene_321239;Phyllostachys_edulis_newGene_20743;Phyllostachys_edulis_newGene_264098;PH02Gene48475;PH02Gene02471;Phyllostachys_edulis_newGene_245079;PH02Gene02104;Phyllostachys_edulis_newGene_233005;PH02Gene17099;Phyllostachys_edulis_newGene_347353;Phyllostachys_edulis_n…
MSTRG.7740.5	Phyllostachys_edulis_newGene_316281;Phyllostachys_edulis_newGene_295937
MSTRG.377569.17	Phyllostachys_edulis_newGene_203287;PH02Gene36939;PH02Gene45085;PH02Gene06124;Phyllostachys_edulis_newGene_205309;Phyllostachys_edulis_newGene_106977;PH02Gene44768;PH02Gene44761;PH02Gene48308;Phyllostachys_edulis_newGene_75683;Phyllostachys_edulis_newGene_355616;PH02Gene50500;Phyllostachys_edulis_newGene_289138;PH02Gene00245;PH02Gene11227;Phyllostachys_edulis_newGene_138639;Phyllostachys_edulis_n…
MSTRG.52308.2	PH02Gene28755
MSTRG.93339.10	Phyllostachys_edulis_newGene_354522;PH02Gene16383;PH02Gene41597;PH02Gene45364;Phyllostachys_edulis_newGene_21132;Phyllostachys_edulis_newGene_261423;Phyllostachys_edulis_newGene_256930;Phyllostachys_edulis_newGene_189901;Phyllostachys_edulis_newGene_189672;Phyllostachys_edulis_newGene_15982;Phyllostachys_edulis_newGene_314413;Phyllostachys_edulis_newGene_108721;Phyllostachys_edulis_newGene_9155;P…
MSTRG.159861.1	Phyllostachys_edulis_newGene_162465;Phyllostachys_edulis_newGene_56981;Phyllostachys_edulis_newGene_46667;PH02Gene47487;PH02Gene00041;Phyllostachys_edulis_newGene_269461;Phyllostachys_edulis_newGene_310221;Phyllostachys_edulis_newGene_350792;PH02Gene10859;PH02Gene47607;Phyllostachys_edulis_newGene_45005;PH02Gene45028;Phyllostachys_edulis_newGene_29948;PH02Gene46094;Phyllostachys_edulis_newGene_79…
MSTRG.339003.1	Phyllostachys_edulis_newGene_170444;Phyllostachys_edulis_newGene_230929;Phyllostachys_edulis_newGene_170753;Phyllostachys_edulis_newGene_70762;Phyllostachys_edulis_newGene_180710;PH02Gene23438;Phyllostachys_edulis_newGene_4599;Phyllostachys_edulis_newGene_287375;Phyllostachys_edulis_newGene_84491;Phyllostachys_edulis_newGene_71853;Phyllostachys_edulis_newGene_329153;Phyllostachys_edulis_newGene_2…
MSTRG.335127.1	Phyllostachys_edulis_newGene_331815;Phyllostachys_edulis_newGene_288033;Phyllostachys_edulis_newGene_380358;Phyllostachys_edulis_newGene_219110;Phyllostachys_edulis_newGene_44800;Phyllostachys_edulis_newGene_176004;Phyllostachys_edulis_newGene_293297;Phyllostachys_edulis_newGene_170037;Phyllostachys_edulis_newGene_166938;Phyllostachys_edulis_newGene_265248;PH02Gene10734;Phyllostachys_edulis_newGe…
MSTRG.284012.1	Phyllostachys_edulis_newGene_56708;PH02Gene21573;Phyllostachys_edulis_newGene_252938;Phyllostachys_edulis_newGene_281516;Phyllostachys_edulis_newGene_383046;Phyllostachys_edulis_newGene_320647;Phyllostachys_edulis_newGene_249628;Phyllostachys_edulis_newGene_347910;Phyllostachys_edulis_newGene_229456;PH02Gene04373;Phyllostachys_edulis_newGene_249846;Phyllostachys_edulis_newGene_179038;PH02Gene0929…
MSTRG.302762.1	Phyllostachys_edulis_newGene_172898;Phyllostachys_edulis_newGene_47954;Phyllostachys_edulis_newGene_115740;Phyllostachys_edulis_newGene_238039;PH02Gene41239;Phyllostachys_edulis_newGene_112383;Phyllostachys_edulis_newGene_58977;Phyllostachys_edulis_newGene_378318;Phyllostachys_edulis_newGene_289474;Phyllostachys_edulis_newGene_228108;PH02Gene41244;Phyllostachys_edulis_newGene_371897;Phyllostachys…
MSTRG.8218.10	Phyllostachys_edulis_newGene_180512;PH02Gene40914;PH02Gene01727;PH02Gene50882;PH02Gene00768;PH02Gene15149;Phyllostachys_edulis_newGene_330462;Phyllostachys_edulis_newGene_241868;PH02Gene11937;PH02Gene34419;Phyllostachys_edulis_newGene_140509;Phyllostachys_edulis_newGene_358285;PH02Gene49911;Phyllostachys_edulis_newGene_135170;Phyllostachys_edulis_newGene_27639;PH02Gene35725;Phyllostachys_edulis_n…
MSTRG.160240.2	Phyllostachys_edulis_newGene_144066;Phyllostachys_edulis_newGene_96252;Phyllostachys_edulis_newGene_1955;Phyllostachys_edulis_newGene_102592;PH02Gene07344;PH02Gene22788;PH02Gene00107;Phyllostachys_edulis_newGene_63872;Phyllostachys_edulis_newGene_298903;PH02Gene02623;Phyllostachys_edulis_newGene_267881;Phyllostachys_edulis_newGene_196779;Phyllostachys_edulis_newGene_183710;Phyllostachys_edulis_ne…
MSTRG.439572.1	Phyllostachys_edulis_newGene_67505;PH02Gene31868;Phyllostachys_edulis_newGene_24818;Phyllostachys_edulis_newGene_39572;Phyllostachys_edulis_newGene_198479;PH02Gene44558;Phyllostachys_edulis_newGene_404191;Phyllostachys_edulis_newGene_81119;PH02Gene23792;PH02Gene15365;Phyllostachys_edulis_newGene_292507;Phyllostachys_edulis_newGene_55298;Phyllostachys_edulis_newGene_182303;PH02Gene20882;Phyllostac…
MSTRG.95769.2	Phyllostachys_edulis_newGene_181310;Phyllostachys_edulis_newGene_302714;PH02Gene32846;Phyllostachys_edulis_newGene_167898;Phyllostachys_edulis_newGene_257461;Phyllostachys_edulis_newGene_142738;PH02Gene17981;Phyllostachys_edulis_newGene_21156;Phyllostachys_edulis_newGene_165858;Phyllostachys_edulis_newGene_162104;Phyllostachys_edulis_newGene_47024;Phyllostachys_edulis_newGene_242987;Phyllostachys…
MSTRG.84622.2	PH02Gene28256;Phyllostachys_edulis_newGene_7958;Phyllostachys_edulis_newGene_182650;Phyllostachys_edulis_newGene_24842;Phyllostachys_edulis_newGene_47428;Phyllostachys_edulis_newGene_166667;Phyllostachys_edulis_newGene_246272;Phyllostachys_edulis_newGene_104376;Phyllostachys_edulis_newGene_287898;Phyllostachys_edulis_newGene_281311;Phyllostachys_edulis_newGene_66503;Phyllostachys_edulis_newGene_1…
MSTRG.347344.1	PH02Gene38322;PH02Gene29892;Phyllostachys_edulis_newGene_97443;Phyllostachys_edulis_newGene_173043;Phyllostachys_edulis_newGene_88819;Phyllostachys_edulis_newGene_277138;Phyllostachys_edulis_newGene_261136;PH02Gene44615
MSTRG.470854.1	Phyllostachys_edulis_newGene_173293;Phyllostachys_edulis_newGene_68389;Phyllostachys_edulis_newGene_103724;Phyllostachys_edulis_newGene_341178;Phyllostachys_edulis_newGene_301863;Phyllostachys_edulis_newGene_24037;Phyllostachys_edulis_newGene_83049;Phyllostachys_edulis_newGene_94426;Phyllostachys_edulis_newGene_94427;Phyllostachys_edulis_newGene_355854;PH02Gene14671;Phyllostachys_edulis_newGene_3…
MSTRG.249790.1	PH02Gene13061;PH02Gene24324;PH02Gene32974;PH02Gene16898;PH02Gene13674;Phyllostachys_edulis_newGene_11579;Phyllostachys_edulis_newGene_212642;Phyllostachys_edulis_newGene_401842;PH02Gene22409;PH02Gene31828;PH02Gene26417;PH02Gene16266;PH02Gene05710;Phyllostachys_edulis_newGene_229079;PH02Gene02815;Phyllostachys_edulis_newGene_394647;PH02Gene20212;PH02Gene09986;PH02Gene07659;PH02Gene04270;Phyllostac…
MSTRG.51269.2	Phyllostachys_edulis_newGene_34703;Phyllostachys_edulis_newGene_97460;Phyllostachys_edulis_newGene_311930;Phyllostachys_edulis_newGene_81995;Phyllostachys_edulis_newGene_28085;Phyllostachys_edulis_newGene_325549;PH02Gene24327;Phyllostachys_edulis_newGene_28388;Phyllostachys_edulis_newGene_239900;PH02Gene24632;PH02Gene49913;Phyllostachys_edulis_newGene_164807;PH02Gene26128;Phyllostachys_edulis_new…
MSTRG.356393.4	Phyllostachys_edulis_newGene_71731;PH02Gene50912;PH02Gene50919;Phyllostachys_edulis_newGene_146930;Phyllostachys_edulis_newGene_363447;Phyllostachys_edulis_newGene_375778;PH02Gene44599;Phyllostachys_edulis_newGene_331743;Phyllostachys_edulis_newGene_96403;Phyllostachys_edulis_newGene_367256;PH02Gene50867;PH02Gene00358;Phyllostachys_edulis_newGene_26881;PH02Gene34341;Phyllostachys_edulis_newGene_3…
MSTRG.8977.3	Phyllostachys_edulis_newGene_156693;Phyllostachys_edulis_newGene_261667;Phyllostachys_edulis_newGene_226430;Phyllostachys_edulis_newGene_75348;PH02Gene28300;Phyllostachys_edulis_newGene_137460;Phyllostachys_edulis_newGene_360499;Phyllostachys_edulis_newGene_304154;Phyllostachys_edulis_newGene_92183;Phyllostachys_edulis_newGene_332081;Phyllostachys_edulis_newGene_302719;Phyllostachys_edulis_newGen…
MSTRG.17450.1	Phyllostachys_edulis_newGene_217321;Phyllostachys_edulis_newGene_173343;Phyllostachys_edulis_newGene_191849;Phyllostachys_edulis_newGene_364288;Phyllostachys_edulis_newGene_97562;Phyllostachys_edulis_newGene_384881;Phyllostachys_edulis_newGene_322635;Phyllostachys_edulis_newGene_253384;Phyllostachys_edulis_newGene_293596;Phyllostachys_edulis_newGene_152509;Phyllostachys_edulis_newGene_220383;Phyl…
MSTRG.323364.1	Phyllostachys_edulis_newGene_260584;Phyllostachys_edulis_newGene_26238;Phyllostachys_edulis_newGene_209103;Phyllostachys_edulis_newGene_96144;Phyllostachys_edulis_newGene_360685;PH02Gene27167;Phyllostachys_edulis_newGene_3851;Phyllostachys_edulis_newGene_143429;Phyllostachys_edulis_newGene_239529;PH02Gene40553;Phyllostachys_edulis_newGene_180987;Phyllostachys_edulis_newGene_36343;Phyllostachys_ed…
MSTRG.103357.1	PH02Gene13806;PH02Gene00881;PH02Gene33845;Phyllostachys_edulis_newGene_297558;PH02Gene42246;PH02Gene34283;PH02Gene15075;PH02Gene15078;PH02Gene42339;PH02Gene17441;PH02Gene14067;Phyllostachys_edulis_newGene_82113;PH02Gene30795;PH02Gene25283;Phyllostachys_edulis_newGene_228641;Phyllostachys_edulis_newGene_338460;PH02Gene25905;PH02Gene17927;PH02Gene51243;Phyllostachys_edulis_newGene_197088;Phyllostac…
MSTRG.381694.2	Phyllostachys_edulis_newGene_398883;Phyllostachys_edulis_newGene_225820;PH02Gene05338;Phyllostachys_edulis_newGene_82798;Phyllostachys_edulis_newGene_105599;Phyllostachys_edulis_newGene_138356;Phyllostachys_edulis_newGene_175761;Phyllostachys_edulis_newGene_303089;Phyllostachys_edulis_newGene_332683;Phyllostachys_edulis_newGene_298825;Phyllostachys_edulis_newGene_79127;Phyllostachys_edulis_newGen…
MSTRG.437973.6	Phyllostachys_edulis_newGene_434;Phyllostachys_edulis_newGene_239279;Phyllostachys_edulis_newGene_362699;Phyllostachys_edulis_newGene_48960;PH02Gene15081;Phyllostachys_edulis_newGene_250693;Phyllostachys_edulis_newGene_219616;Phyllostachys_edulis_newGene_338249;Phyllostachys_edulis_newGene_249078;PH02Gene35933;Phyllostachys_edulis_newGene_110553;Phyllostachys_edulis_newGene_88543;Phyllostachys_ed…
MSTRG.20699.3	Phyllostachys_edulis_newGene_19479;PH02Gene29978;Phyllostachys_edulis_newGene_103538;PH02Gene26869;PH02Gene30260;Phyllostachys_edulis_newGene_387817;PH02Gene49385;PH02Gene34761;PH02Gene38375;Phyllostachys_edulis_newGene_401084;Phyllostachys_edulis_newGene_245582;Phyllostachys_edulis_newGene_40647;PH02Gene03884;Phyllostachys_edulis_newGene_280889;Phyllostachys_edulis_newGene_108692;PH02Gene20456;P…
MSTRG.18892.2	PH02Gene44699;PH02Gene35026;PH02Gene09770;PH02Gene22269;PH02Gene16473;PH02Gene22049;Phyllostachys_edulis_newGene_376653;Phyllostachys_edulis_newGene_376652;PH02Gene01911;PH02Gene10415;PH02Gene13404;PH02Gene02026;PH02Gene02874;PH02Gene43041;PH02Gene08732;PH02Gene46884;PH02Gene19840;PH02Gene42846;PH02Gene14480;PH02Gene03004;PH02Gene35502;PH02Gene47746;PH02Gene18556;PH02Gene18551;PH02Gene28617;PH02G…
MSTRG.471881.1	Phyllostachys_edulis_newGene_126275;Phyllostachys_edulis_newGene_110728;Phyllostachys_edulis_newGene_321043;Phyllostachys_edulis_newGene_208269;Phyllostachys_edulis_newGene_100760;Phyllostachys_edulis_newGene_199517;PH02Gene24862;Phyllostachys_edulis_newGene_295678;PH02Gene17710;Phyllostachys_edulis_newGene_182065;Phyllostachys_edulis_newGene_270945;Phyllostachys_edulis_newGene_393192;Phyllostach…
MSTRG.48021.2	Phyllostachys_edulis_newGene_334258;Phyllostachys_edulis_newGene_102136;PH02Gene02067;Phyllostachys_edulis_newGene_37880;Phyllostachys_edulis_newGene_145328;Phyllostachys_edulis_newGene_146437;Phyllostachys_edulis_newGene_163069;Phyllostachys_edulis_newGene_105487;Phyllostachys_edulis_newGene_252587;Phyllostachys_edulis_newGene_270390;Phyllostachys_edulis_newGene_326757;PH02Gene25769;Phyllostachy…
MSTRG.404418.2	PH02Gene45871;PH02Gene13316;PH02Gene41750;PH02Gene30386;PH02Gene28658;Phyllostachys_edulis_newGene_300889;PH02Gene02755;Phyllostachys_edulis_newGene_386963;PH02Gene40981
MSTRG.149752.1	Phyllostachys_edulis_newGene_164031;Phyllostachys_edulis_newGene_12986;Phyllostachys_edulis_newGene_383308;Phyllostachys_edulis_newGene_115898;Phyllostachys_edulis_newGene_325489;PH02Gene47757;Phyllostachys_edulis_newGene_252449;Phyllostachys_edulis_newGene_378806;Phyllostachys_edulis_newGene_145823;Phyllostachys_edulis_newGene_297685;Phyllostachys_edulis_newGene_300022;Phyllostachys_edulis_newGe…
MSTRG.4962.1	Phyllostachys_edulis_newGene_178243;PH02Gene22153;PH02Gene46691;Phyllostachys_edulis_newGene_37806;Phyllostachys_edulis_newGene_139239;Phyllostachys_edulis_newGene_82036;Phyllostachys_edulis_newGene_346635;PH02Gene43263;Phyllostachys_edulis_newGene_334240;Phyllostachys_edulis_newGene_224775;Phyllostachys_edulis_newGene_333945;PH02Gene26778;Phyllostachys_edulis_newGene_140141;Phyllostachys_edulis_…
MSTRG.335618.1	Phyllostachys_edulis_newGene_279759;Phyllostachys_edulis_newGene_82907;Phyllostachys_edulis_newGene_160844;Phyllostachys_edulis_newGene_93821;Phyllostachys_edulis_newGene_223528;Phyllostachys_edulis_newGene_176273;Phyllostachys_edulis_newGene_236811;Phyllostachys_edulis_newGene_118730;Phyllostachys_edulis_newGene_63448;Phyllostachys_edulis_newGene_333046;Phyllostachys_edulis_newGene_343110;Phyllo…
MSTRG.286896.1	PH02Gene05112;PH02Gene05467;PH02Gene28797;PH02Gene11937;PH02Gene32875;PH02Gene33259;PH02Gene31867;PH02Gene17811;PH02Gene36234;PH02Gene22466;PH02Gene15175;PH02Gene01727;PH02Gene00304;PH02Gene34419;PH02Gene25908;PH02Gene45156;PH02Gene38583;PH02Gene22695;PH02Gene19385;PH02Gene45401;Phyllostachys_edulis_newGene_242343;PH02Gene34522;PH02Gene08216;PH02Gene27858;PH02Gene32265;Phyllostachys_edulis_newGen…
MSTRG.428112.3	Phyllostachys_edulis_newGene_264343;Phyllostachys_edulis_newGene_156809;Phyllostachys_edulis_newGene_137632;Phyllostachys_edulis_newGene_162840;Phyllostachys_edulis_newGene_121992;Phyllostachys_edulis_newGene_71603;Phyllostachys_edulis_newGene_275958;Phyllostachys_edulis_newGene_273303;PH02Gene10049;PH02Gene42209;Phyllostachys_edulis_newGene_4032;Phyllostachys_edulis_newGene_108152;PH02Gene48284;…
MSTRG.154840.1	Phyllostachys_edulis_newGene_256309;Phyllostachys_edulis_newGene_401094;Phyllostachys_edulis_newGene_27999;Phyllostachys_edulis_newGene_204928;PH02Gene15715;Phyllostachys_edulis_newGene_211528;Phyllostachys_edulis_newGene_303548;Phyllostachys_edulis_newGene_310617;Phyllostachys_edulis_newGene_216444;Phyllostachys_edulis_newGene_51339;Phyllostachys_edulis_newGene_304917;Phyllostachys_edulis_newGen…
MSTRG.295951.1	PH02Gene41540;Phyllostachys_edulis_newGene_41631;Phyllostachys_edulis_newGene_203904;PH02Gene35806;Phyllostachys_edulis_newGene_265877;Phyllostachys_edulis_newGene_48569;Phyllostachys_edulis_newGene_255712;Phyllostachys_edulis_newGene_136438;Phyllostachys_edulis_newGene_116171;Phyllostachys_edulis_newGene_273607;Phyllostachys_edulis_newGene_288961;Phyllostachys_edulis_newGene_213645;Phyllostachys…
MSTRG.80749.1	PH02Gene42249;PH02Gene39605;Phyllostachys_edulis_newGene_20693;Phyllostachys_edulis_newGene_230070;Phyllostachys_edulis_newGene_268951;PH02Gene45562;Phyllostachys_edulis_newGene_154136;Phyllostachys_edulis_newGene_206195;Phyllostachys_edulis_newGene_296147;Phyllostachys_edulis_newGene_144635;Phyllostachys_edulis_newGene_371323;Phyllostachys_edulis_newGene_93217;Phyllostachys_edulis_newGene_320479…
MSTRG.255741.1	PH02Gene15359;Phyllostachys_edulis_newGene_344905;Phyllostachys_edulis_newGene_236046;Phyllostachys_edulis_newGene_263013
MSTRG.63734.1	Phyllostachys_edulis_newGene_364395;Phyllostachys_edulis_newGene_202338;Phyllostachys_edulis_newGene_44831;Phyllostachys_edulis_newGene_142709;Phyllostachys_edulis_newGene_301008;Phyllostachys_edulis_newGene_304182;Phyllostachys_edulis_newGene_89638;PH02Gene37010;Phyllostachys_edulis_newGene_129797;Phyllostachys_edulis_newGene_394560;Phyllostachys_edulis_newGene_394569;Phyllostachys_edulis_newGen…
MSTRG.134269.1	Phyllostachys_edulis_newGene_151943;Phyllostachys_edulis_newGene_49387;Phyllostachys_edulis_newGene_356129;Phyllostachys_edulis_newGene_291664;Phyllostachys_edulis_newGene_252589;Phyllostachys_edulis_newGene_302709;PH02Gene20549;PH02Gene08872;Phyllostachys_edulis_newGene_267669;Phyllostachys_edulis_newGene_370510;Phyllostachys_edulis_newGene_67782;Phyllostachys_edulis_newGene_330317;Phyllostachys…
MSTRG.397619.1	Phyllostachys_edulis_newGene_46614;Phyllostachys_edulis_newGene_64270;Phyllostachys_edulis_newGene_306743;Phyllostachys_edulis_newGene_226136;Phyllostachys_edulis_newGene_47639;Phyllostachys_edulis_newGene_47630;Phyllostachys_edulis_newGene_44015;Phyllostachys_edulis_newGene_200629;Phyllostachys_edulis_newGene_198412;Phyllostachys_edulis_newGene_177979;Phyllostachys_edulis_newGene_174614;Phyllost…
MSTRG.151794.3	Phyllostachys_edulis_newGene_276486;Phyllostachys_edulis_newGene_318341;PH02Gene47074
MSTRG.426251.1	PH02Gene44791;Phyllostachys_edulis_newGene_210469;Phyllostachys_edulis_newGene_390501;PH02Gene21444;Phyllostachys_edulis_newGene_110415;Phyllostachys_edulis_newGene_274973;Phyllostachys_edulis_newGene_380983;PH02Gene42819;PH02Gene13496;Phyllostachys_edulis_newGene_352496;Phyllostachys_edulis_newGene_62628;Phyllostachys_edulis_newGene_80564;PH02Gene39900;PH02Gene14963;PH02Gene14789;Phyllostachys_e…
MSTRG.28365.1	Phyllostachys_edulis_newGene_154019;Phyllostachys_edulis_newGene_116972;PH02Gene38374;Phyllostachys_edulis_newGene_1002;PH02Gene29567;Phyllostachys_edulis_newGene_347677;Phyllostachys_edulis_newGene_121751;Phyllostachys_edulis_newGene_145622;Phyllostachys_edulis_newGene_109670;Phyllostachys_edulis_newGene_189959;Phyllostachys_edulis_newGene_303491;PH02Gene51259;PH02Gene48158;Phyllostachys_edulis_…
MSTRG.429002.1	Phyllostachys_edulis_newGene_89659;Phyllostachys_edulis_newGene_226412;Phyllostachys_edulis_newGene_146785;Phyllostachys_edulis_newGene_211786;Phyllostachys_edulis_newGene_224392;Phyllostachys_edulis_newGene_390096;Phyllostachys_edulis_newGene_1513;Phyllostachys_edulis_newGene_16566;PH02Gene21088;Phyllostachys_edulis_newGene_25455
MSTRG.64245.3	Phyllostachys_edulis_newGene_115192;PH02Gene32997;Phyllostachys_edulis_newGene_86532;PH02Gene19732;Phyllostachys_edulis_newGene_258383;PH02Gene42138;PH02Gene12858;PH02Gene09475;PH02Gene37161;PH02Gene48139;PH02Gene01065;PH02Gene21045;Phyllostachys_edulis_newGene_359796;Phyllostachys_edulis_newGene_26255;PH02Gene51010;PH02Gene36374;PH02Gene25605;PH02Gene02621;PH02Gene41942;PH02Gene30381;PH02Gene159…
MSTRG.170798.2	Phyllostachys_edulis_newGene_92805
MSTRG.402406.1	Phyllostachys_edulis_newGene_228166;Phyllostachys_edulis_newGene_286256;Phyllostachys_edulis_newGene_387261;Phyllostachys_edulis_newGene_58208;Phyllostachys_edulis_newGene_181906;Phyllostachys_edulis_newGene_129917;Phyllostachys_edulis_newGene_161395;Phyllostachys_edulis_newGene_319;Phyllostachys_edulis_newGene_23524;Phyllostachys_edulis_newGene_346227;Phyllostachys_edulis_newGene_145398;Phyllost…
MSTRG.132870.2	PH02Gene09827;PH02Gene02216;PH02Gene40190;PH02Gene43423;PH02Gene50946;PH02Gene00210;PH02Gene33875;PH02Gene38284;PH02Gene42016;PH02Gene28666;Phyllostachys_edulis_newGene_180873;PH02Gene33750;PH02Gene12701;PH02Gene34552;PH02Gene40952;PH02Gene15286;PH02Gene07774;PH02Gene48920;PH02Gene06793;PH02Gene43595;PH02Gene37044;PH02Gene37742;PH02Gene21578;Phyllostachys_edulis_newGene_111566;PH02Gene27254;PH02G…
MSTRG.413492.1	PH02Gene49371;Phyllostachys_edulis_newGene_29098;Phyllostachys_edulis_newGene_34977;Phyllostachys_edulis_newGene_8644;Phyllostachys_edulis_newGene_307847;Phyllostachys_edulis_newGene_3361;Phyllostachys_edulis_newGene_18624;Phyllostachys_edulis_newGene_375324;Phyllostachys_edulis_newGene_233365;Phyllostachys_edulis_newGene_33305;Phyllostachys_edulis_newGene_289948;PH02Gene44109;Phyllostachys_eduli…
MSTRG.460553.3	PH02Gene35623
MSTRG.207741.1	Phyllostachys_edulis_newGene_145841;Phyllostachys_edulis_newGene_382508;Phyllostachys_edulis_newGene_134507;Phyllostachys_edulis_newGene_255074;Phyllostachys_edulis_newGene_34678;Phyllostachys_edulis_newGene_397871;Phyllostachys_edulis_newGene_119974;Phyllostachys_edulis_newGene_294591;Phyllostachys_edulis_newGene_182821;Phyllostachys_edulis_newGene_16424;Phyllostachys_edulis_newGene_151614;Phyll…
MSTRG.334441.1	PH02Gene31396;Phyllostachys_edulis_newGene_401573;Phyllostachys_edulis_newGene_135272;PH02Gene39432;PH02Gene38838;Phyllostachys_edulis_newGene_336969
MSTRG.324646.4	Phyllostachys_edulis_newGene_115643;Phyllostachys_edulis_newGene_190192;Phyllostachys_edulis_newGene_295231;Phyllostachys_edulis_newGene_4325;Phyllostachys_edulis_newGene_62931;Phyllostachys_edulis_newGene_91351;Phyllostachys_edulis_newGene_196930;Phyllostachys_edulis_newGene_388951;Phyllostachys_edulis_newGene_210188;Phyllostachys_edulis_newGene_311164;Phyllostachys_edulis_newGene_81738;Phyllost…
MSTRG.227670.1	Phyllostachys_edulis_newGene_112057;Phyllostachys_edulis_newGene_53163;Phyllostachys_edulis_newGene_18270;Phyllostachys_edulis_newGene_279244;Phyllostachys_edulis_newGene_36323;Phyllostachys_edulis_newGene_52154;Phyllostachys_edulis_newGene_12965;PH02Gene46062;Phyllostachys_edulis_newGene_133818;Phyllostachys_edulis_newGene_162434;Phyllostachys_edulis_newGene_397948;Phyllostachys_edulis_newGene_3…
MSTRG.53530.1	Phyllostachys_edulis_newGene_326315;Phyllostachys_edulis_newGene_44488;Phyllostachys_edulis_newGene_61178;PH02Gene19341;Phyllostachys_edulis_newGene_10409;Phyllostachys_edulis_newGene_144448;Phyllostachys_edulis_newGene_147933;Phyllostachys_edulis_newGene_246628;PH02Gene07986;Phyllostachys_edulis_newGene_381999;Phyllostachys_edulis_newGene_133664;Phyllostachys_edulis_newGene_324640;PH02Gene51356;…
MSTRG.21587.4	Phyllostachys_edulis_newGene_222818;Phyllostachys_edulis_newGene_394624;Phyllostachys_edulis_newGene_239900;Phyllostachys_edulis_newGene_292826;Phyllostachys_edulis_newGene_5075;Phyllostachys_edulis_newGene_172173;Phyllostachys_edulis_newGene_147321;Phyllostachys_edulis_newGene_197152;Phyllostachys_edulis_newGene_164946;Phyllostachys_edulis_newGene_127601;Phyllostachys_edulis_newGene_236889;Phyll…
MSTRG.413258.1	PH02Gene15296;Phyllostachys_edulis_newGene_220193;Phyllostachys_edulis_newGene_114339;Phyllostachys_edulis_newGene_198837;PH02Gene13704;Phyllostachys_edulis_newGene_212334;Phyllostachys_edulis_newGene_87414;Phyllostachys_edulis_newGene_64284;Phyllostachys_edulis_newGene_319879;Phyllostachys_edulis_newGene_125424;Phyllostachys_edulis_newGene_182744;PH02Gene33812;Phyllostachys_edulis_newGene_27439;…
MSTRG.1570.1	PH02Gene48807;Phyllostachys_edulis_newGene_218913;Phyllostachys_edulis_newGene_1344;Phyllostachys_edulis_newGene_26613;Phyllostachys_edulis_newGene_54121;Phyllostachys_edulis_newGene_328924;Phyllostachys_edulis_newGene_126483;PH02Gene23553;PH02Gene43414;PH02Gene43416;PH02Gene42845;PH02Gene38470;PH02Gene37858;PH02Gene19728;Phyllostachys_edulis_newGene_128235;Phyllostachys_edulis_newGene_394790;PH0…
MSTRG.310200.14	PH02Gene37484;PH02Gene23837;Phyllostachys_edulis_newGene_121477;Phyllostachys_edulis_newGene_124544;Phyllostachys_edulis_newGene_258960;PH02Gene08579;Phyllostachys_edulis_newGene_120931;Phyllostachys_edulis_newGene_44802;PH02Gene36315;Phyllostachys_edulis_newGene_275463;Phyllostachys_edulis_newGene_394126;PH02Gene47252
MSTRG.339967.3	Phyllostachys_edulis_newGene_102239;PH02Gene20705;Phyllostachys_edulis_newGene_307144;Phyllostachys_edulis_newGene_314975;PH02Gene38120;Phyllostachys_edulis_newGene_297801;Phyllostachys_edulis_newGene_77792;Phyllostachys_edulis_newGene_82940;Phyllostachys_edulis_newGene_193487;Phyllostachys_edulis_newGene_33160;Phyllostachys_edulis_newGene_100190;Phyllostachys_edulis_newGene_308276;PH02Gene32605;…
MSTRG.39654.2	Phyllostachys_edulis_newGene_162155;Phyllostachys_edulis_newGene_79756;Phyllostachys_edulis_newGene_94347;Phyllostachys_edulis_newGene_28612;Phyllostachys_edulis_newGene_359527;Phyllostachys_edulis_newGene_284191;Phyllostachys_edulis_newGene_59193;Phyllostachys_edulis_newGene_30507;Phyllostachys_edulis_newGene_216264;Phyllostachys_edulis_newGene_260770;Phyllostachys_edulis_newGene_255165;Phyllost…
MSTRG.28259.5	Phyllostachys_edulis_newGene_294677;Phyllostachys_edulis_newGene_30558;Phyllostachys_edulis_newGene_88675;Phyllostachys_edulis_newGene_269482;Phyllostachys_edulis_newGene_8365;Phyllostachys_edulis_newGene_79874;Phyllostachys_edulis_newGene_105358;Phyllostachys_edulis_newGene_140085;Phyllostachys_edulis_newGene_314150;Phyllostachys_edulis_newGene_173165;Phyllostachys_edulis_newGene_173166;Phyllost…
MSTRG.395060.1	Phyllostachys_edulis_newGene_159165;Phyllostachys_edulis_newGene_111361;Phyllostachys_edulis_newGene_55516;Phyllostachys_edulis_newGene_173293;Phyllostachys_edulis_newGene_233658;Phyllostachys_edulis_newGene_164690;Phyllostachys_edulis_newGene_156870;Phyllostachys_edulis_newGene_87617;Phyllostachys_edulis_newGene_277123;Phyllostachys_edulis_newGene_103724;Phyllostachys_edulis_newGene_196381;Phyll…
MSTRG.138529.1	Phyllostachys_edulis_newGene_41145;Phyllostachys_edulis_newGene_25655;Phyllostachys_edulis_newGene_352735;Phyllostachys_edulis_newGene_253754;Phyllostachys_edulis_newGene_171503;Phyllostachys_edulis_newGene_319335;Phyllostachys_edulis_newGene_312227;Phyllostachys_edulis_newGene_181435;Phyllostachys_edulis_newGene_14999;Phyllostachys_edulis_newGene_122883;Phyllostachys_edulis_newGene_185643;Phyllo…
MSTRG.159255.1	Phyllostachys_edulis_newGene_321896;Phyllostachys_edulis_newGene_403391;Phyllostachys_edulis_newGene_365374;PH02Gene15675;Phyllostachys_edulis_newGene_35385;Phyllostachys_edulis_newGene_125028;Phyllostachys_edulis_newGene_19886;Phyllostachys_edulis_newGene_102374;Phyllostachys_edulis_newGene_403875;Phyllostachys_edulis_newGene_357573;Phyllostachys_edulis_newGene_267973;Phyllostachys_edulis_newGen…
MSTRG.226416.1	Phyllostachys_edulis_newGene_235060;Phyllostachys_edulis_newGene_165838;Phyllostachys_edulis_newGene_341520;Phyllostachys_edulis_newGene_322095;Phyllostachys_edulis_newGene_117607;Phyllostachys_edulis_newGene_94100;Phyllostachys_edulis_newGene_219380;PH02Gene08459;Phyllostachys_edulis_newGene_25231;Phyllostachys_edulis_newGene_246826;PH02Gene32898;Phyllostachys_edulis_newGene_266150;Phyllostachys…
MSTRG.18468.1	Phyllostachys_edulis_newGene_61383;Phyllostachys_edulis_newGene_278190;Phyllostachys_edulis_newGene_283998;Phyllostachys_edulis_newGene_326654;Phyllostachys_edulis_newGene_47222;PH02Gene42336;Phyllostachys_edulis_newGene_68941;Phyllostachys_edulis_newGene_259280;Phyllostachys_edulis_newGene_278821;Phyllostachys_edulis_newGene_119410;Phyllostachys_edulis_newGene_227188;Phyllostachys_edulis_newGene…
MSTRG.2940.7	Phyllostachys_edulis_newGene_156693;Phyllostachys_edulis_newGene_255142;Phyllostachys_edulis_newGene_187274;Phyllostachys_edulis_newGene_323478;Phyllostachys_edulis_newGene_171616;Phyllostachys_edulis_newGene_360286;Phyllostachys_edulis_newGene_41143;Phyllostachys_edulis_newGene_326158;Phyllostachys_edulis_newGene_377042;PH02Gene21955;PH02Gene21951;Phyllostachys_edulis_newGene_297095;Phyllostachy…
MSTRG.279509.3	Phyllostachys_edulis_newGene_361875;Phyllostachys_edulis_newGene_341779;Phyllostachys_edulis_newGene_293596;Phyllostachys_edulis_newGene_240102;Phyllostachys_edulis_newGene_3100;Phyllostachys_edulis_newGene_144190;Phyllostachys_edulis_newGene_360683;Phyllostachys_edulis_newGene_310989;Phyllostachys_edulis_newGene_133529;Phyllostachys_edulis_newGene_54641;Phyllostachys_edulis_newGene_337827;Phyllo…
MSTRG.427154.1	Phyllostachys_edulis_newGene_65472;Phyllostachys_edulis_newGene_339031;Phyllostachys_edulis_newGene_216059;Phyllostachys_edulis_newGene_198400;Phyllostachys_edulis_newGene_198401;Phyllostachys_edulis_newGene_152418;Phyllostachys_edulis_newGene_270579;Phyllostachys_edulis_newGene_393147;Phyllostachys_edulis_newGene_285946;Phyllostachys_edulis_newGene_167812;PH02Gene12553;Phyllostachys_edulis_newGe…
MSTRG.28128.4	PH02Gene05760;Phyllostachys_edulis_newGene_268238;PH02Gene09646;PH02Gene12402;PH02Gene15590;Phyllostachys_edulis_newGene_122072;PH02Gene31308;PH02Gene04329;PH02Gene38499;PH02Gene48742;PH02Gene06102;PH02Gene05953;Phyllostachys_edulis_newGene_186452;Phyllostachys_edulis_newGene_89762;PH02Gene42645;PH02Gene15412;PH02Gene46708;PH02Gene02293;PH02Gene01701;Phyllostachys_edulis_newGene_281956;PH02Gene34…
MSTRG.344453.1	Phyllostachys_edulis_newGene_316105;Phyllostachys_edulis_newGene_22394;Phyllostachys_edulis_newGene_380254;Phyllostachys_edulis_newGene_14567;PH02Gene24281;Phyllostachys_edulis_newGene_238780;Phyllostachys_edulis_newGene_171789;PH02Gene19615;Phyllostachys_edulis_newGene_148649;Phyllostachys_edulis_newGene_207203;Phyllostachys_edulis_newGene_240151;Phyllostachys_edulis_newGene_272065;Phyllostachys…
MSTRG.256302.1	Phyllostachys_edulis_newGene_171508;PH02Gene49170;Phyllostachys_edulis_newGene_347887;Phyllostachys_edulis_newGene_340409;Phyllostachys_edulis_newGene_342064;Phyllostachys_edulis_newGene_282867;PH02Gene42943;Phyllostachys_edulis_newGene_68145;Phyllostachys_edulis_newGene_403544;PH02Gene04954;Phyllostachys_edulis_newGene_212913;Phyllostachys_edulis_newGene_351647;Phyllostachys_edulis_newGene_19926…
MSTRG.389711.1	Phyllostachys_edulis_newGene_104153;PH02Gene01946;Phyllostachys_edulis_newGene_238296;Phyllostachys_edulis_newGene_29288;Phyllostachys_edulis_newGene_387927;Phyllostachys_edulis_newGene_302125;Phyllostachys_edulis_newGene_378953;Phyllostachys_edulis_newGene_10664;Phyllostachys_edulis_newGene_87273;PH02Gene40799;PH02Gene50565;PH02Gene12479;Phyllostachys_edulis_newGene_86570;PH02Gene00996;PH02Gene2…
MSTRG.292089.1	PH02Gene11842;Phyllostachys_edulis_newGene_219393
MSTRG.180901.1	PH02Gene01898;PH02Gene38429;PH02Gene34902;Phyllostachys_edulis_newGene_23060;PH02Gene03471;PH02Gene40953;PH02Gene14757;PH02Gene29650;PH02Gene25070;PH02Gene00571;Phyllostachys_edulis_newGene_7453;PH02Gene35705;PH02Gene44307;PH02Gene02690;PH02Gene04494;PH02Gene16285;PH02Gene13878;PH02Gene28030;PH02Gene37610;PH02Gene11342;PH02Gene26322
MSTRG.269020.1	Phyllostachys_edulis_newGene_255209;Phyllostachys_edulis_newGene_60887;Phyllostachys_edulis_newGene_49208;PH02Gene16238;PH02Gene16232;PH02Gene16233;Phyllostachys_edulis_newGene_207333;Phyllostachys_edulis_newGene_270615;Phyllostachys_edulis_newGene_296115;Phyllostachys_edulis_newGene_305238;Phyllostachys_edulis_newGene_205061;Phyllostachys_edulis_newGene_69919;Phyllostachys_edulis_newGene_227282;…
MSTRG.424705.1	Phyllostachys_edulis_newGene_162269;Phyllostachys_edulis_newGene_189320;Phyllostachys_edulis_newGene_293498;Phyllostachys_edulis_newGene_12898;Phyllostachys_edulis_newGene_341276;Phyllostachys_edulis_newGene_73475;Phyllostachys_edulis_newGene_400927;Phyllostachys_edulis_newGene_221851;Phyllostachys_edulis_newGene_146091;Phyllostachys_edulis_newGene_24117;Phyllostachys_edulis_newGene_144477;Phyllo…
MSTRG.293859.3	Phyllostachys_edulis_newGene_71446;PH02Gene02796;Phyllostachys_edulis_newGene_10207;Phyllostachys_edulis_newGene_350626;Phyllostachys_edulis_newGene_350667;Phyllostachys_edulis_newGene_335839;PH02Gene16773
MSTRG.446054.33	PH02Gene02484;Phyllostachys_edulis_newGene_331897;Phyllostachys_edulis_newGene_245205;Phyllostachys_edulis_newGene_132890;Phyllostachys_edulis_newGene_29674;PH02Gene03016;Phyllostachys_edulis_newGene_105685;Phyllostachys_edulis_newGene_344713;Phyllostachys_edulis_newGene_7210;Phyllostachys_edulis_newGene_134620;Phyllostachys_edulis_newGene_187270;Phyllostachys_edulis_newGene_372566;Phyllostachys_…
MSTRG.43958.1	PH02Gene32223;PH02Gene32220;PH02Gene50479;PH02Gene10411;Phyllostachys_edulis_newGene_112296;Phyllostachys_edulis_newGene_252216;PH02Gene00761;Phyllostachys_edulis_newGene_72399;Phyllostachys_edulis_newGene_90239;Phyllostachys_edulis_newGene_153902;Phyllostachys_edulis_newGene_173755;PH02Gene48170;Phyllostachys_edulis_newGene_190775;PH02Gene42824;PH02Gene09476;Phyllostachys_edulis_newGene_7313;Phy…
MSTRG.305159.2	Phyllostachys_edulis_newGene_88157;Phyllostachys_edulis_newGene_108080;Phyllostachys_edulis_newGene_403155;Phyllostachys_edulis_newGene_275367;PH02Gene29092;Phyllostachys_edulis_newGene_146859;Phyllostachys_edulis_newGene_60902;Phyllostachys_edulis_newGene_284876;Phyllostachys_edulis_newGene_129717;Phyllostachys_edulis_newGene_359770;Phyllostachys_edulis_newGene_350992;Phyllostachys_edulis_newGen…
MSTRG.77241.1	Phyllostachys_edulis_newGene_297484;Phyllostachys_edulis_newGene_202015;Phyllostachys_edulis_newGene_82985;Phyllostachys_edulis_newGene_163525;Phyllostachys_edulis_newGene_349806;Phyllostachys_edulis_newGene_197146;Phyllostachys_edulis_newGene_333576;Phyllostachys_edulis_newGene_190330;Phyllostachys_edulis_newGene_293743;Phyllostachys_edulis_newGene_172725;Phyllostachys_edulis_newGene_113551;Phyl…
MSTRG.458312.2	Phyllostachys_edulis_newGene_98601;Phyllostachys_edulis_newGene_224161;Phyllostachys_edulis_newGene_301936;Phyllostachys_edulis_newGene_56950;Phyllostachys_edulis_newGene_185643;Phyllostachys_edulis_newGene_399603;Phyllostachys_edulis_newGene_340697;Phyllostachys_edulis_newGene_111066;Phyllostachys_edulis_newGene_47172;Phyllostachys_edulis_newGene_35900;Phyllostachys_edulis_newGene_302749;Phyllos…
MSTRG.14534.1	Phyllostachys_edulis_newGene_156396;Phyllostachys_edulis_newGene_219980;Phyllostachys_edulis_newGene_24066;Phyllostachys_edulis_newGene_150463;Phyllostachys_edulis_newGene_333999;Phyllostachys_edulis_newGene_6240;Phyllostachys_edulis_newGene_124396;Phyllostachys_edulis_newGene_129226;Phyllostachys_edulis_newGene_228738;Phyllostachys_edulis_newGene_193388;Phyllostachys_edulis_newGene_402809;PH02Ge…
MSTRG.74897.3	Phyllostachys_edulis_newGene_303172;Phyllostachys_edulis_newGene_303171;Phyllostachys_edulis_newGene_25600;Phyllostachys_edulis_newGene_327828;Phyllostachys_edulis_newGene_190961;Phyllostachys_edulis_newGene_362931;Phyllostachys_edulis_newGene_65358;Phyllostachys_edulis_newGene_386555;Phyllostachys_edulis_newGene_386553;Phyllostachys_edulis_newGene_289530;Phyllostachys_edulis_newGene_247498;Phyll…
MSTRG.14589.2	PH02Gene44495;Phyllostachys_edulis_newGene_258483;Phyllostachys_edulis_newGene_374053;PH02Gene44128;PH02Gene31517;Phyllostachys_edulis_newGene_16878;Phyllostachys_edulis_newGene_42475;Phyllostachys_edulis_newGene_79949;Phyllostachys_edulis_newGene_4265;PH02Gene41756;Phyllostachys_edulis_newGene_393894;Phyllostachys_edulis_newGene_118281;Phyllostachys_edulis_newGene_129124;Phyllostachys_edulis_new…
MSTRG.384071.3	PH02Gene45082;PH02Gene44619;Phyllostachys_edulis_newGene_336057;PH02Gene06008;PH02Gene23694;Phyllostachys_edulis_newGene_123440;PH02Gene00688;PH02Gene10313;PH02Gene17164;PH02Gene42495;PH02Gene42494;Phyllostachys_edulis_newGene_137642;PH02Gene19473;PH02Gene24792;Phyllostachys_edulis_newGene_218681;Phyllostachys_edulis_newGene_367713;PH02Gene44233;PH02Gene15231;Phyllostachys_edulis_newGene_335859;P…
MSTRG.5512.1	PH02Gene30352;PH02Gene15783;PH02Gene45796;Phyllostachys_edulis_newGene_236815;PH02Gene49768;PH02Gene13743;PH02Gene33670;PH02Gene02786;PH02Gene42357;PH02Gene44769;Phyllostachys_edulis_newGene_124682;Phyllostachys_edulis_newGene_84290;PH02Gene48004;PH02Gene04936;Phyllostachys_edulis_newGene_259260;PH02Gene33514;PH02Gene11379;PH02Gene00177;PH02Gene12746;PH02Gene33908;PH02Gene13546;PH02Gene42153;PH02…
MSTRG.6301.1	Phyllostachys_edulis_newGene_216385;PH02Gene08612;Phyllostachys_edulis_newGene_17411;Phyllostachys_edulis_newGene_92095;Phyllostachys_edulis_newGene_277324;Phyllostachys_edulis_newGene_213716;Phyllostachys_edulis_newGene_118096;Phyllostachys_edulis_newGene_155024;Phyllostachys_edulis_newGene_296299;Phyllostachys_edulis_newGene_6350;Phyllostachys_edulis_newGene_125409;Phyllostachys_edulis_newGene_…
MSTRG.80229.6	Phyllostachys_edulis_newGene_224087;Phyllostachys_edulis_newGene_46125;Phyllostachys_edulis_newGene_327538;PH02Gene47552
MSTRG.439687.2	Phyllostachys_edulis_newGene_213279;Phyllostachys_edulis_newGene_297825;Phyllostachys_edulis_newGene_229401;Phyllostachys_edulis_newGene_117051;Phyllostachys_edulis_newGene_94365;Phyllostachys_edulis_newGene_343125;Phyllostachys_edulis_newGene_196930;Phyllostachys_edulis_newGene_387812;Phyllostachys_edulis_newGene_228909;Phyllostachys_edulis_newGene_372096;Phyllostachys_edulis_newGene_185908;Phyl…
MSTRG.107820.1	Phyllostachys_edulis_newGene_196037;PH02Gene04860;Phyllostachys_edulis_newGene_41351;PH02Gene41721;Phyllostachys_edulis_newGene_377721;Phyllostachys_edulis_newGene_24592;Phyllostachys_edulis_newGene_149757;Phyllostachys_edulis_newGene_300255;Phyllostachys_edulis_newGene_79332;Phyllostachys_edulis_newGene_380504;Phyllostachys_edulis_newGene_69914;Phyllostachys_edulis_newGene_308985;Phyllostachys_e…
MSTRG.85770.2	Phyllostachys_edulis_newGene_180097;Phyllostachys_edulis_newGene_302815;Phyllostachys_edulis_newGene_345651;Phyllostachys_edulis_newGene_205552;Phyllostachys_edulis_newGene_45695;Phyllostachys_edulis_newGene_398459;Phyllostachys_edulis_newGene_60587;Phyllostachys_edulis_newGene_53820;Phyllostachys_edulis_newGene_118572;Phyllostachys_edulis_newGene_114381;Phyllostachys_edulis_newGene_336022;Phyllo…
MSTRG.68885.3	PH02Gene01846;Phyllostachys_edulis_newGene_265313;Phyllostachys_edulis_newGene_212349;Phyllostachys_edulis_newGene_95527;Phyllostachys_edulis_newGene_394381;Phyllostachys_edulis_newGene_204423;Phyllostachys_edulis_newGene_86180;Phyllostachys_edulis_newGene_333325;PH02Gene40230;Phyllostachys_edulis_newGene_263652;Phyllostachys_edulis_newGene_18727;Phyllostachys_edulis_newGene_10535;Phyllostachys_e…
MSTRG.397008.2	Phyllostachys_edulis_newGene_398979;PH02Gene26232;Phyllostachys_edulis_newGene_183038;PH02Gene02702;Phyllostachys_edulis_newGene_124398;Phyllostachys_edulis_newGene_280432;PH02Gene29383
MSTRG.435315.1	Phyllostachys_edulis_newGene_294545;Phyllostachys_edulis_newGene_110040;PH02Gene22614;Phyllostachys_edulis_newGene_120621;Phyllostachys_edulis_newGene_126177
MSTRG.77603.2	PH02Gene44715;PH02Gene26802;PH02Gene08530;PH02Gene27810;Phyllostachys_edulis_newGene_157964;PH02Gene30168;Phyllostachys_edulis_newGene_23970;PH02Gene50793;PH02Gene08340;Phyllostachys_edulis_newGene_382818;Phyllostachys_edulis_newGene_20608;PH02Gene50246;PH02Gene22936;PH02Gene45327;PH02Gene48407;PH02Gene13556;PH02Gene31869;Phyllostachys_edulis_newGene_235537;PH02Gene15786;PH02Gene27550;Phyllostach…
MSTRG.403516.1	Phyllostachys_edulis_newGene_314377;Phyllostachys_edulis_newGene_182281;Phyllostachys_edulis_newGene_240441;PH02Gene40207;Phyllostachys_edulis_newGene_69940;Phyllostachys_edulis_newGene_104921;Phyllostachys_edulis_newGene_378157;PH02Gene23621;PH02Gene15075;Phyllostachys_edulis_newGene_140600;PH02Gene24748;Phyllostachys_edulis_newGene_145656;PH02Gene31089;Phyllostachys_edulis_newGene_390874;PH02Ge…
MSTRG.58831.28	PH02Gene27050;Phyllostachys_edulis_newGene_53999;PH02Gene15284;PH02Gene05676;PH02Gene04054;PH02Gene03705;Phyllostachys_edulis_newGene_182575;PH02Gene29974;Phyllostachys_edulis_newGene_71395;Phyllostachys_edulis_newGene_180873;PH02Gene16870;Phyllostachys_edulis_newGene_185111;PH02Gene20861;PH02Gene29268;PH02Gene46857;PH02Gene34818;PH02Gene13540;PH02Gene04192;PH02Gene19547;PH02Gene47864;PH02Gene447…
MSTRG.414257.2	Phyllostachys_edulis_newGene_401828;Phyllostachys_edulis_newGene_337633;Phyllostachys_edulis_newGene_260335;Phyllostachys_edulis_newGene_329289;PH02Gene16499;Phyllostachys_edulis_newGene_213100;PH02Gene40257;Phyllostachys_edulis_newGene_67857;Phyllostachys_edulis_newGene_26968;PH02Gene39706;Phyllostachys_edulis_newGene_266351;Phyllostachys_edulis_newGene_139855;Phyllostachys_edulis_newGene_219513…
MSTRG.15561.1	Phyllostachys_edulis_newGene_290781;Phyllostachys_edulis_newGene_22808;Phyllostachys_edulis_newGene_252034;Phyllostachys_edulis_newGene_50789;Phyllostachys_edulis_newGene_400505;Phyllostachys_edulis_newGene_317573;Phyllostachys_edulis_newGene_161879;PH02Gene02797;Phyllostachys_edulis_newGene_230956;Phyllostachys_edulis_newGene_394137;Phyllostachys_edulis_newGene_85055;Phyllostachys_edulis_newGene…
MSTRG.180657.1	Phyllostachys_edulis_newGene_295038;Phyllostachys_edulis_newGene_339126;PH02Gene24772;PH02Gene24770;Phyllostachys_edulis_newGene_165341;Phyllostachys_edulis_newGene_202274;Phyllostachys_edulis_newGene_179595;Phyllostachys_edulis_newGene_378044;Phyllostachys_edulis_newGene_70313;Phyllostachys_edulis_newGene_21608;Phyllostachys_edulis_newGene_306400;PH02Gene22812;Phyllostachys_edulis_newGene_180307…
MSTRG.92642.1	PH02Gene31221;PH02Gene38239;Phyllostachys_edulis_newGene_189247;PH02Gene34960
MSTRG.329805.5	Phyllostachys_edulis_newGene_248240;PH02Gene30474;Phyllostachys_edulis_newGene_375401;Phyllostachys_edulis_newGene_346423;Phyllostachys_edulis_newGene_380625;Phyllostachys_edulis_newGene_199181;Phyllostachys_edulis_newGene_389365;Phyllostachys_edulis_newGene_387398;Phyllostachys_edulis_newGene_138620;Phyllostachys_edulis_newGene_38653;Phyllostachys_edulis_newGene_161663;Phyllostachys_edulis_newGe…
MSTRG.275900.2	Phyllostachys_edulis_newGene_149785;Phyllostachys_edulis_newGene_295119;Phyllostachys_edulis_newGene_398571;Phyllostachys_edulis_newGene_345606;Phyllostachys_edulis_newGene_257845;Phyllostachys_edulis_newGene_206160;PH02Gene26269;Phyllostachys_edulis_newGene_333945;Phyllostachys_edulis_newGene_285428;Phyllostachys_edulis_newGene_106643;Phyllostachys_edulis_newGene_156830;Phyllostachys_edulis_newG…
MSTRG.283156.1	Phyllostachys_edulis_newGene_240682;Phyllostachys_edulis_newGene_200482;Phyllostachys_edulis_newGene_29085;PH02Gene05531;Phyllostachys_edulis_newGene_303959;Phyllostachys_edulis_newGene_303955;Phyllostachys_edulis_newGene_303957;Phyllostachys_edulis_newGene_170274;Phyllostachys_edulis_newGene_95055;Phyllostachys_edulis_newGene_385541;Phyllostachys_edulis_newGene_231861;Phyllostachys_edulis_newGen…
MSTRG.151962.5	Phyllostachys_edulis_newGene_139333;Phyllostachys_edulis_newGene_118821;Phyllostachys_edulis_newGene_220836;Phyllostachys_edulis_newGene_335340;PH02Gene43627;Phyllostachys_edulis_newGene_262112;PH02Gene40392;Phyllostachys_edulis_newGene_218760;PH02Gene29190
MSTRG.197450.2	Phyllostachys_edulis_newGene_395673;Phyllostachys_edulis_newGene_330756;Phyllostachys_edulis_newGene_330753;Phyllostachys_edulis_newGene_132287;Phyllostachys_edulis_newGene_349949;Phyllostachys_edulis_newGene_176355;Phyllostachys_edulis_newGene_50890;Phyllostachys_edulis_newGene_5525;Phyllostachys_edulis_newGene_399125;Phyllostachys_edulis_newGene_398218;Phyllostachys_edulis_newGene_261632;Phyllo…
MSTRG.1255.2	PH02Gene31804;Phyllostachys_edulis_newGene_29268;Phyllostachys_edulis_newGene_29263;Phyllostachys_edulis_newGene_225376;Phyllostachys_edulis_newGene_15811;Phyllostachys_edulis_newGene_141736;PH02Gene03131;Phyllostachys_edulis_newGene_172037;Phyllostachys_edulis_newGene_232616;PH02Gene48982;Phyllostachys_edulis_newGene_13430;Phyllostachys_edulis_newGene_125071;Phyllostachys_edulis_newGene_174327;P…
MSTRG.399250.2	PH02Gene22158;Phyllostachys_edulis_newGene_215981;PH02Gene12920;PH02Gene02026;PH02Gene02874;PH02Gene43041;PH02Gene18191;Phyllostachys_edulis_newGene_29018;PH02Gene03710;PH02Gene11935;PH02Gene27301;PH02Gene47659;PH02Gene19012;Phyllostachys_edulis_newGene_394604;PH02Gene02526;Phyllostachys_edulis_newGene_277838;Phyllostachys_edulis_newGene_64778;PH02Gene02920;Phyllostachys_edulis_newGene_368146;PH0…
MSTRG.144965.1	Phyllostachys_edulis_newGene_115461;Phyllostachys_edulis_newGene_403432;Phyllostachys_edulis_newGene_281820;Phyllostachys_edulis_newGene_298257;Phyllostachys_edulis_newGene_231342;Phyllostachys_edulis_newGene_271736;Phyllostachys_edulis_newGene_15642;Phyllostachys_edulis_newGene_212035;Phyllostachys_edulis_newGene_32053;PH02Gene41295;PH02Gene22978;Phyllostachys_edulis_newGene_391760;Phyllostachys…
MSTRG.301679.1	Phyllostachys_edulis_newGene_386461;PH02Gene33106;Phyllostachys_edulis_newGene_290255;Phyllostachys_edulis_newGene_95665;Phyllostachys_edulis_newGene_2237;Phyllostachys_edulis_newGene_329300;Phyllostachys_edulis_newGene_242282;PH02Gene36960;Phyllostachys_edulis_newGene_147238;Phyllostachys_edulis_newGene_76342;Phyllostachys_edulis_newGene_347508;Phyllostachys_edulis_newGene_360489;PH02Gene26517;P…
MSTRG.95121.1	Phyllostachys_edulis_newGene_306544;Phyllostachys_edulis_newGene_376300;Phyllostachys_edulis_newGene_138365;Phyllostachys_edulis_newGene_321543;Phyllostachys_edulis_newGene_117742;Phyllostachys_edulis_newGene_121614;Phyllostachys_edulis_newGene_10686;Phyllostachys_edulis_newGene_284156;Phyllostachys_edulis_newGene_382275;Phyllostachys_edulis_newGene_71055;Phyllostachys_edulis_newGene_210191;Phyll…
MSTRG.370343.1	PH02Gene22745;PH02Gene07258;PH02Gene33677;PH02Gene22060;PH02Gene29076;PH02Gene08011;PH02Gene46553;PH02Gene20415;PH02Gene02833;PH02Gene11795;PH02Gene29222;PH02Gene28766;PH02Gene40830
MSTRG.237165.5	Phyllostachys_edulis_newGene_159165;Phyllostachys_edulis_newGene_111361;Phyllostachys_edulis_newGene_55516;Phyllostachys_edulis_newGene_173293;Phyllostachys_edulis_newGene_233658;Phyllostachys_edulis_newGene_389350;Phyllostachys_edulis_newGene_109883;Phyllostachys_edulis_newGene_115386;Phyllostachys_edulis_newGene_156870;Phyllostachys_edulis_newGene_87617;Phyllostachys_edulis_newGene_355022;PH02G…
MSTRG.6379.1	Phyllostachys_edulis_newGene_306770;PH02Gene34301;PH02Gene06046;Phyllostachys_edulis_newGene_247357;Phyllostachys_edulis_newGene_220388;Phyllostachys_edulis_newGene_394552;Phyllostachys_edulis_newGene_176604;Phyllostachys_edulis_newGene_112763;Phyllostachys_edulis_newGene_222046;Phyllostachys_edulis_newGene_96480;Phyllostachys_edulis_newGene_2237;Phyllostachys_edulis_newGene_139744;Phyllostachys_…
MSTRG.326870.1	PH02Gene14071;PH02Gene23208;PH02Gene32910;PH02Gene37167;PH02Gene48125;PH02Gene45062;PH02Gene35657;Phyllostachys_edulis_newGene_166576;PH02Gene17591;PH02Gene10463;PH02Gene19406;PH02Gene02562;PH02Gene17793;PH02Gene08765;PH02Gene32418;PH02Gene04395;PH02Gene31107;PH02Gene17915;PH02Gene12663;PH02Gene12695
MSTRG.60166.1	Phyllostachys_edulis_newGene_399996;Phyllostachys_edulis_newGene_255201;Phyllostachys_edulis_newGene_132062;Phyllostachys_edulis_newGene_238014;Phyllostachys_edulis_newGene_294398;Phyllostachys_edulis_newGene_357241;Phyllostachys_edulis_newGene_32496;Phyllostachys_edulis_newGene_126296;Phyllostachys_edulis_newGene_316242;Phyllostachys_edulis_newGene_288549;Phyllostachys_edulis_newGene_133525;Phyl…
MSTRG.251685.2	Phyllostachys_edulis_newGene_349806;Phyllostachys_edulis_newGene_333576;Phyllostachys_edulis_newGene_362124;Phyllostachys_edulis_newGene_187935;Phyllostachys_edulis_newGene_114670;Phyllostachys_edulis_newGene_13324;Phyllostachys_edulis_newGene_154110;Phyllostachys_edulis_newGene_55019;Phyllostachys_edulis_newGene_352824;Phyllostachys_edulis_newGene_385953;Phyllostachys_edulis_newGene_353323;Phyll…
MSTRG.5265.1	PH02Gene51017;Phyllostachys_edulis_newGene_64341;PH02Gene23894;Phyllostachys_edulis_newGene_24913;Phyllostachys_edulis_newGene_158464;Phyllostachys_edulis_newGene_220542;Phyllostachys_edulis_newGene_315898;PH02Gene29141;Phyllostachys_edulis_newGene_386768;PH02Gene16559
MSTRG.261608.2	Phyllostachys_edulis_newGene_101005;Phyllostachys_edulis_newGene_197172;Phyllostachys_edulis_newGene_24200;Phyllostachys_edulis_newGene_121551;Phyllostachys_edulis_newGene_247684;Phyllostachys_edulis_newGene_307936;Phyllostachys_edulis_newGene_101645;Phyllostachys_edulis_newGene_15717;Phyllostachys_edulis_newGene_129747;Phyllostachys_edulis_newGene_307303;Phyllostachys_edulis_newGene_228036;Phyll…
MSTRG.446477.1	PH02Gene05181;Phyllostachys_edulis_newGene_50785;Phyllostachys_edulis_newGene_376008;Phyllostachys_edulis_newGene_134067;Phyllostachys_edulis_newGene_301147;Phyllostachys_edulis_newGene_225618;Phyllostachys_edulis_newGene_183886;Phyllostachys_edulis_newGene_2849;Phyllostachys_edulis_newGene_153041;Phyllostachys_edulis_newGene_57105;Phyllostachys_edulis_newGene_141136;Phyllostachys_edulis_newGene_…
MSTRG.284370.1	Phyllostachys_edulis_newGene_150802;PH02Gene36879;Phyllostachys_edulis_newGene_106636;Phyllostachys_edulis_newGene_346350;Phyllostachys_edulis_newGene_133583;PH02Gene51187;PH02Gene42786;Phyllostachys_edulis_newGene_325156;Phyllostachys_edulis_newGene_391445;Phyllostachys_edulis_newGene_257558;Phyllostachys_edulis_newGene_242832;PH02Gene04171;PH02Gene27295;PH02Gene02854;Phyllostachys_edulis_newGen…
MSTRG.229917.5	PH02Gene33860;PH02Gene34673
MSTRG.239681.1	Phyllostachys_edulis_newGene_7776;PH02Gene29728;PH02Gene08731;Phyllostachys_edulis_newGene_390372;Phyllostachys_edulis_newGene_6054;PH02Gene48081;Phyllostachys_edulis_newGene_314208;Phyllostachys_edulis_newGene_326089;Phyllostachys_edulis_newGene_123369;PH02Gene21881;Phyllostachys_edulis_newGene_40556;Phyllostachys_edulis_newGene_290666;Phyllostachys_edulis_newGene_376273;Phyllostachys_edulis_new…
MSTRG.72889.1	Phyllostachys_edulis_newGene_32247;Phyllostachys_edulis_newGene_267709;Phyllostachys_edulis_newGene_373734;Phyllostachys_edulis_newGene_359441;Phyllostachys_edulis_newGene_241063;Phyllostachys_edulis_newGene_33189;Phyllostachys_edulis_newGene_979;Phyllostachys_edulis_newGene_245310;Phyllostachys_edulis_newGene_288715;Phyllostachys_edulis_newGene_307129;Phyllostachys_edulis_newGene_371316;Phyllost…
MSTRG.198996.2	PH02Gene41420;PH02Gene50643
MSTRG.420710.1	Phyllostachys_edulis_newGene_138218;Phyllostachys_edulis_newGene_256309;Phyllostachys_edulis_newGene_124734;Phyllostachys_edulis_newGene_347126;Phyllostachys_edulis_newGene_126140;Phyllostachys_edulis_newGene_204574;Phyllostachys_edulis_newGene_157767;Phyllostachys_edulis_newGene_401094;Phyllostachys_edulis_newGene_114127;Phyllostachys_edulis_newGene_35942;Phyllostachys_edulis_newGene_7177;Phyllo…
MSTRG.171056.1	Phyllostachys_edulis_newGene_319018;PH02Gene05806;PH02Gene12795;PH02Gene05519;Phyllostachys_edulis_newGene_234294;Phyllostachys_edulis_newGene_243050;Phyllostachys_edulis_newGene_327400;Phyllostachys_edulis_newGene_166306;PH02Gene41076;Phyllostachys_edulis_newGene_378293;Phyllostachys_edulis_newGene_304099;PH02Gene34264;PH02Gene34267;PH02Gene29746;Phyllostachys_edulis_newGene_3615;PH02Gene07955;P…
MSTRG.456642.3	Phyllostachys_edulis_newGene_315310;Phyllostachys_edulis_newGene_13794;Phyllostachys_edulis_newGene_29771;Phyllostachys_edulis_newGene_174779;PH02Gene20794;Phyllostachys_edulis_newGene_101088;PH02Gene19957;PH02Gene05990
MSTRG.376440.1	PH02Gene16063;PH02Gene28580;Phyllostachys_edulis_newGene_5124;PH02Gene37374;Phyllostachys_edulis_newGene_393881;Phyllostachys_edulis_newGene_270082;PH02Gene08804;PH02Gene25962;PH02Gene09637;PH02Gene05529;PH02Gene23126;PH02Gene20134;PH02Gene48259;PH02Gene03722;Phyllostachys_edulis_newGene_374617;Phyllostachys_edulis_newGene_329855
MSTRG.452181.1	Phyllostachys_edulis_newGene_375377;Phyllostachys_edulis_newGene_77622;Phyllostachys_edulis_newGene_266096;Phyllostachys_edulis_newGene_198318;Phyllostachys_edulis_newGene_400856;Phyllostachys_edulis_newGene_294963;Phyllostachys_edulis_newGene_176480;Phyllostachys_edulis_newGene_292971;Phyllostachys_edulis_newGene_356683;Phyllostachys_edulis_newGene_179791;Phyllostachys_edulis_newGene_148061;Phyl…
MSTRG.175384.1	Phyllostachys_edulis_newGene_183049;Phyllostachys_edulis_newGene_157703;PH02Gene25325;Phyllostachys_edulis_newGene_178346;Phyllostachys_edulis_newGene_339256;PH02Gene18873;Phyllostachys_edulis_newGene_305259;PH02Gene18027;Phyllostachys_edulis_newGene_318943;Phyllostachys_edulis_newGene_318942;Phyllostachys_edulis_newGene_72591;Phyllostachys_edulis_newGene_306425;Phyllostachys_edulis_newGene_97711…
MSTRG.93339.7	PH02Gene07919;PH02Gene45110;Phyllostachys_edulis_newGene_137406;PH02Gene02800;PH02Gene34094;PH02Gene19357;PH02Gene46367;PH02Gene05426;PH02Gene05425;PH02Gene15903;PH02Gene01972;PH02Gene06218;PH02Gene00083;PH02Gene30353;PH02Gene50127;PH02Gene07268;PH02Gene11162;Phyllostachys_edulis_newGene_352057;PH02Gene01160;PH02Gene01161;Phyllostachys_edulis_newGene_171092;PH02Gene19502;PH02Gene25276;PH02Gene271…
MSTRG.446054.29	Phyllostachys_edulis_newGene_258596;Phyllostachys_edulis_newGene_315731;Phyllostachys_edulis_newGene_303748;Phyllostachys_edulis_newGene_403270;Phyllostachys_edulis_newGene_80806;PH02Gene29008;Phyllostachys_edulis_newGene_355994;Phyllostachys_edulis_newGene_154809;Phyllostachys_edulis_newGene_154805;Phyllostachys_edulis_newGene_280029;Phyllostachys_edulis_newGene_152506;Phyllostachys_edulis_newGe…
MSTRG.51590.1	Phyllostachys_edulis_newGene_175061;Phyllostachys_edulis_newGene_372836;PH02Gene08104;Phyllostachys_edulis_newGene_362033;Phyllostachys_edulis_newGene_391384;Phyllostachys_edulis_newGene_258865;Phyllostachys_edulis_newGene_326494;Phyllostachys_edulis_newGene_402738;Phyllostachys_edulis_newGene_87676;Phyllostachys_edulis_newGene_48787;Phyllostachys_edulis_newGene_265292;Phyllostachys_edulis_newGen…
MSTRG.464735.2	Phyllostachys_edulis_newGene_272851;Phyllostachys_edulis_newGene_167478;Phyllostachys_edulis_newGene_363533;PH02Gene40539;Phyllostachys_edulis_newGene_103914;Phyllostachys_edulis_newGene_320312;Phyllostachys_edulis_newGene_296678;Phyllostachys_edulis_newGene_17002;Phyllostachys_edulis_newGene_35196;Phyllostachys_edulis_newGene_35191;Phyllostachys_edulis_newGene_271108;Phyllostachys_edulis_newGene…
MSTRG.470185.8	Phyllostachys_edulis_newGene_79046;Phyllostachys_edulis_newGene_93739;Phyllostachys_edulis_newGene_96618;Phyllostachys_edulis_newGene_284201;PH02Gene26312;Phyllostachys_edulis_newGene_63810;Phyllostachys_edulis_newGene_301986;Phyllostachys_edulis_newGene_343652;Phyllostachys_edulis_newGene_112205;PH02Gene29069;Phyllostachys_edulis_newGene_135805;Phyllostachys_edulis_newGene_313529;Phyllostachys_e…
MSTRG.75523.5	Phyllostachys_edulis_newGene_335567;Phyllostachys_edulis_newGene_176026;Phyllostachys_edulis_newGene_90800;Phyllostachys_edulis_newGene_355025;PH02Gene36831;Phyllostachys_edulis_newGene_186305;Phyllostachys_edulis_newGene_333650;Phyllostachys_edulis_newGene_172570;PH02Gene46051;Phyllostachys_edulis_newGene_51592;Phyllostachys_edulis_newGene_268723;PH02Gene29898;Phyllostachys_edulis_newGene_373929…
MSTRG.335125.2	Phyllostachys_edulis_newGene_401635;Phyllostachys_edulis_newGene_357264;Phyllostachys_edulis_newGene_28627;Phyllostachys_edulis_newGene_177180;PH02Gene26389;Phyllostachys_edulis_newGene_18673;PH02Gene02474;Phyllostachys_edulis_newGene_117514;Phyllostachys_edulis_newGene_229499;PH02Gene26141;Phyllostachys_edulis_newGene_284968;Phyllostachys_edulis_newGene_295131;Phyllostachys_edulis_newGene_256551…
MSTRG.467954.1	Phyllostachys_edulis_newGene_95207;Phyllostachys_edulis_newGene_360075;Phyllostachys_edulis_newGene_160649;Phyllostachys_edulis_newGene_387470;Phyllostachys_edulis_newGene_349281;Phyllostachys_edulis_newGene_293495;Phyllostachys_edulis_newGene_172341;Phyllostachys_edulis_newGene_191074;Phyllostachys_edulis_newGene_259688;Phyllostachys_edulis_newGene_312858;Phyllostachys_edulis_newGene_197634;Phyl…
MSTRG.15643.4	Phyllostachys_edulis_newGene_89897;Phyllostachys_edulis_newGene_336050;Phyllostachys_edulis_newGene_26817;Phyllostachys_edulis_newGene_73880;Phyllostachys_edulis_newGene_197578;Phyllostachys_edulis_newGene_42588;Phyllostachys_edulis_newGene_137971;Phyllostachys_edulis_newGene_234289;Phyllostachys_edulis_newGene_143556;Phyllostachys_edulis_newGene_397216;Phyllostachys_edulis_newGene_214375;Phyllos…
MSTRG.85559.2	Phyllostachys_edulis_newGene_107824
MSTRG.340104.1	PH02Gene31385;Phyllostachys_edulis_newGene_116433;PH02Gene36078;Phyllostachys_edulis_newGene_384559;PH02Gene27653;PH02Gene31699;Phyllostachys_edulis_newGene_184595;PH02Gene02945;PH02Gene28163;Phyllostachys_edulis_newGene_263628
MSTRG.40350.2	Phyllostachys_edulis_newGene_188150;Phyllostachys_edulis_newGene_331145;Phyllostachys_edulis_newGene_366829;Phyllostachys_edulis_newGene_175213;Phyllostachys_edulis_newGene_44328;Phyllostachys_edulis_newGene_142003;Phyllostachys_edulis_newGene_65419;Phyllostachys_edulis_newGene_401353;Phyllostachys_edulis_newGene_314567;Phyllostachys_edulis_newGene_334816;Phyllostachys_edulis_newGene_109592;Phyll…
MSTRG.209858.2	Phyllostachys_edulis_newGene_348728;Phyllostachys_edulis_newGene_240044;Phyllostachys_edulis_newGene_391828;Phyllostachys_edulis_newGene_292554;Phyllostachys_edulis_newGene_166028;Phyllostachys_edulis_newGene_200560;Phyllostachys_edulis_newGene_161875;PH02Gene21817;Phyllostachys_edulis_newGene_205482;Phyllostachys_edulis_newGene_169892;Phyllostachys_edulis_newGene_72183;Phyllostachys_edulis_newGe…
MSTRG.198163.1	PH02Gene13302;PH02Gene02441;PH02Gene44534;PH02Gene35357;PH02Gene42850;PH02Gene37590;PH02Gene35928;PH02Gene40636;PH02Gene10463;PH02Gene42161;PH02Gene26852;PH02Gene19999;PH02Gene33591;PH02Gene02350;PH02Gene33907;PH02Gene05157;PH02Gene16787;PH02Gene46319;PH02Gene37824;PH02Gene39637;PH02Gene36792;Phyllostachys_edulis_newGene_335765;PH02Gene22429;PH02Gene41675;PH02Gene04316;PH02Gene32992;PH02Gene36478…
MSTRG.240233.1	Phyllostachys_edulis_newGene_266299;Phyllostachys_edulis_newGene_306186;Phyllostachys_edulis_newGene_369330;Phyllostachys_edulis_newGene_22307;Phyllostachys_edulis_newGene_25444;PH02Gene13315;PH02Gene29295;Phyllostachys_edulis_newGene_338934;Phyllostachys_edulis_newGene_42226;Phyllostachys_edulis_newGene_99197;Phyllostachys_edulis_newGene_378252;PH02Gene23596;Phyllostachys_edulis_newGene_401326;P…
MSTRG.235044.1	PH02Gene50568;PH02Gene46870;Phyllostachys_edulis_newGene_75957;Phyllostachys_edulis_newGene_54384
MSTRG.400540.3	Phyllostachys_edulis_newGene_332012;Phyllostachys_edulis_newGene_31902;PH02Gene03704;Phyllostachys_edulis_newGene_7380;PH02Gene18624;Phyllostachys_edulis_newGene_362686;Phyllostachys_edulis_newGene_347008;Phyllostachys_edulis_newGene_66077;Phyllostachys_edulis_newGene_97595;Phyllostachys_edulis_newGene_358247;PH02Gene35984;Phyllostachys_edulis_newGene_402906;Phyllostachys_edulis_newGene_284341;Ph…
MSTRG.353403.1	PH02Gene14660;Phyllostachys_edulis_newGene_103645;Phyllostachys_edulis_newGene_322079;Phyllostachys_edulis_newGene_279285;PH02Gene25164
MSTRG.107193.1	Phyllostachys_edulis_newGene_265871;Phyllostachys_edulis_newGene_286697;PH02Gene06979;Phyllostachys_edulis_newGene_147593;Phyllostachys_edulis_newGene_188965;Phyllostachys_edulis_newGene_260292;Phyllostachys_edulis_newGene_327772;Phyllostachys_edulis_newGene_124735;Phyllostachys_edulis_newGene_70324;Phyllostachys_edulis_newGene_61036;PH02Gene40122;PH02Gene14546;Phyllostachys_edulis_newGene_112283…
MSTRG.364993.4	PH02Gene40433;PH02Gene09158;Phyllostachys_edulis_newGene_242343;PH02Gene04827;PH02Gene06018;PH02Gene00274;PH02Gene16517;PH02Gene14144;PH02Gene15149;PH02Gene09813;PH02Gene44312;PH02Gene19645;PH02Gene30706;PH02Gene23034;PH02Gene46700;Phyllostachys_edulis_newGene_318417;PH02Gene02292;PH02Gene02298;PH02Gene37381;PH02Gene33201;Phyllostachys_edulis_newGene_387466;PH02Gene10798;PH02Gene21904;PH02Gene194…
MSTRG.314574.3	Phyllostachys_edulis_newGene_290714;Phyllostachys_edulis_newGene_332606;Phyllostachys_edulis_newGene_154161;Phyllostachys_edulis_newGene_154167;Phyllostachys_edulis_newGene_89741;Phyllostachys_edulis_newGene_398068;Phyllostachys_edulis_newGene_102801;Phyllostachys_edulis_newGene_165568;Phyllostachys_edulis_newGene_256776;Phyllostachys_edulis_newGene_285749;PH02Gene01820;Phyllostachys_edulis_newGe…
MSTRG.445401.1	Phyllostachys_edulis_newGene_51752;Phyllostachys_edulis_newGene_51758;Phyllostachys_edulis_newGene_83604;Phyllostachys_edulis_newGene_153665;Phyllostachys_edulis_newGene_268922;Phyllostachys_edulis_newGene_134063;Phyllostachys_edulis_newGene_15463;PH02Gene37138;Phyllostachys_edulis_newGene_85155;Phyllostachys_edulis_newGene_143412;PH02Gene50034;Phyllostachys_edulis_newGene_238300;Phyllostachys_ed…
MSTRG.284151.52	Phyllostachys_edulis_newGene_162156;Phyllostachys_edulis_newGene_325102;Phyllostachys_edulis_newGene_174545;Phyllostachys_edulis_newGene_362094;Phyllostachys_edulis_newGene_59193;PH02Gene21206;Phyllostachys_edulis_newGene_30507;Phyllostachys_edulis_newGene_260770;Phyllostachys_edulis_newGene_260778;Phyllostachys_edulis_newGene_310271;Phyllostachys_edulis_newGene_389662;Phyllostachys_edulis_newGen…
MSTRG.238438.1	PH02Gene49482;PH02Gene29384;PH02Gene22782;PH02Gene50771;PH02Gene11770
MSTRG.340692.2	Phyllostachys_edulis_newGene_142692;Phyllostachys_edulis_newGene_322048;PH02Gene45438;Phyllostachys_edulis_newGene_40486;PH02Gene03264;PH02Gene26976;PH02Gene31786;Phyllostachys_edulis_newGene_376350;Phyllostachys_edulis_newGene_269480;PH02Gene31347;Phyllostachys_edulis_newGene_250386;Phyllostachys_edulis_newGene_3302;PH02Gene05407;Phyllostachys_edulis_newGene_289044;Phyllostachys_edulis_newGene_2…
MSTRG.427965.2	PH02Gene51267;Phyllostachys_edulis_newGene_126663;PH02Gene22500;PH02Gene01517;PH02Gene03136;PH02Gene03134;PH02Gene04214;PH02Gene44535;PH02Gene28638;PH02Gene32528;PH02Gene18743;Phyllostachys_edulis_newGene_399078;PH02Gene29790;PH02Gene29794;PH02Gene04901;Phyllostachys_edulis_newGene_314500;PH02Gene38223;PH02Gene07102;PH02Gene05971;PH02Gene44176;PH02Gene09243;Phyllostachys_edulis_newGene_257930;Phy…
MSTRG.211435.2	Phyllostachys_edulis_newGene_201679;Phyllostachys_edulis_newGene_370974;Phyllostachys_edulis_newGene_215836;Phyllostachys_edulis_newGene_110553;Phyllostachys_edulis_newGene_27024;Phyllostachys_edulis_newGene_334269;Phyllostachys_edulis_newGene_149259;Phyllostachys_edulis_newGene_274330;Phyllostachys_edulis_newGene_288261;Phyllostachys_edulis_newGene_35160;Phyllostachys_edulis_newGene_355354;Phyll…
MSTRG.204927.1	Phyllostachys_edulis_newGene_74436;PH02Gene07833;Phyllostachys_edulis_newGene_127075;Phyllostachys_edulis_newGene_38861;PH02Gene04769;PH02Gene19903;PH02Gene28851;Phyllostachys_edulis_newGene_358330;Phyllostachys_edulis_newGene_210739;Phyllostachys_edulis_newGene_246942;Phyllostachys_edulis_newGene_10182;Phyllostachys_edulis_newGene_226327;PH02Gene15875;Phyllostachys_edulis_newGene_231547;Phyllost…
MSTRG.162109.4	Phyllostachys_edulis_newGene_96252;Phyllostachys_edulis_newGene_1955;PH02Gene16676;PH02Gene50512;Phyllostachys_edulis_newGene_17723;PH02Gene23564;Phyllostachys_edulis_newGene_241373;PH02Gene15808;Phyllostachys_edulis_newGene_319937;PH02Gene37460;Phyllostachys_edulis_newGene_94075;Phyllostachys_edulis_newGene_178270;PH02Gene47962;Phyllostachys_edulis_newGene_115824;Phyllostachys_edulis_newGene_384…
MSTRG.49214.8	PH02Gene10932;PH02Gene01001;Phyllostachys_edulis_newGene_267491
MSTRG.274307.8	Phyllostachys_edulis_newGene_145398;Phyllostachys_edulis_newGene_188501;Phyllostachys_edulis_newGene_150005;Phyllostachys_edulis_newGene_300231;Phyllostachys_edulis_newGene_267019;PH02Gene36665;Phyllostachys_edulis_newGene_378954;Phyllostachys_edulis_newGene_388455;Phyllostachys_edulis_newGene_377513;Phyllostachys_edulis_newGene_131114;Phyllostachys_edulis_newGene_322315;Phyllostachys_edulis_newG…
MSTRG.286373.5	Phyllostachys_edulis_newGene_94251;Phyllostachys_edulis_newGene_263013;Phyllostachys_edulis_newGene_13306;Phyllostachys_edulis_newGene_378308;Phyllostachys_edulis_newGene_340081;Phyllostachys_edulis_newGene_120621;PH02Gene24629;Phyllostachys_edulis_newGene_142069;Phyllostachys_edulis_newGene_109375;Phyllostachys_edulis_newGene_394130;Phyllostachys_edulis_newGene_173957;PH02Gene15359;Phyllostachys…
MSTRG.241617.1	Phyllostachys_edulis_newGene_85085;Phyllostachys_edulis_newGene_244164;Phyllostachys_edulis_newGene_269757;Phyllostachys_edulis_newGene_73283;Phyllostachys_edulis_newGene_329175;Phyllostachys_edulis_newGene_68434;Phyllostachys_edulis_newGene_294003;Phyllostachys_edulis_newGene_278362;Phyllostachys_edulis_newGene_78634;Phyllostachys_edulis_newGene_378302;Phyllostachys_edulis_newGene_27658;PH02Gene…
MSTRG.50237.1	Phyllostachys_edulis_newGene_287611;Phyllostachys_edulis_newGene_162008;Phyllostachys_edulis_newGene_399408;Phyllostachys_edulis_newGene_195972;Phyllostachys_edulis_newGene_122269;Phyllostachys_edulis_newGene_211081;Phyllostachys_edulis_newGene_258673;Phyllostachys_edulis_newGene_355562;Phyllostachys_edulis_newGene_370198;Phyllostachys_edulis_newGene_346018;Phyllostachys_edulis_newGene_286851;Phy…
MSTRG.146720.1	Phyllostachys_edulis_newGene_161624;Phyllostachys_edulis_newGene_172405;Phyllostachys_edulis_newGene_396701;Phyllostachys_edulis_newGene_197518;Phyllostachys_edulis_newGene_378280;Phyllostachys_edulis_newGene_197166;Phyllostachys_edulis_newGene_304451;Phyllostachys_edulis_newGene_314529;Phyllostachys_edulis_newGene_325940;Phyllostachys_edulis_newGene_41368;Phyllostachys_edulis_newGene_106799;Phyl…
MSTRG.429649.1	Phyllostachys_edulis_newGene_162155;Phyllostachys_edulis_newGene_79756;Phyllostachys_edulis_newGene_347711;Phyllostachys_edulis_newGene_270226;Phyllostachys_edulis_newGene_37154;Phyllostachys_edulis_newGene_144768;Phyllostachys_edulis_newGene_94347;Phyllostachys_edulis_newGene_94349;Phyllostachys_edulis_newGene_23929;Phyllostachys_edulis_newGene_7391;Phyllostachys_edulis_newGene_127568;Phyllostac…
MSTRG.463448.2	Phyllostachys_edulis_newGene_349859;Phyllostachys_edulis_newGene_85351;Phyllostachys_edulis_newGene_263939;Phyllostachys_edulis_newGene_260651;Phyllostachys_edulis_newGene_292116;Phyllostachys_edulis_newGene_371918;PH02Gene37102;PH02Gene25012;Phyllostachys_edulis_newGene_104944;Phyllostachys_edulis_newGene_279465;Phyllostachys_edulis_newGene_368924;Phyllostachys_edulis_newGene_262075;PH02Gene3172…
MSTRG.329854.16	Phyllostachys_edulis_newGene_60460;Phyllostachys_edulis_newGene_200901;Phyllostachys_edulis_newGene_28644;Phyllostachys_edulis_newGene_111724;Phyllostachys_edulis_newGene_286180;Phyllostachys_edulis_newGene_284120;Phyllostachys_edulis_newGene_303382;Phyllostachys_edulis_newGene_403516;Phyllostachys_edulis_newGene_131063;Phyllostachys_edulis_newGene_80192;PH02Gene06208;Phyllostachys_edulis_newGene…
MSTRG.5524.2	Phyllostachys_edulis_newGene_334677;PH02Gene30375;Phyllostachys_edulis_newGene_165586;Phyllostachys_edulis_newGene_4721;Phyllostachys_edulis_newGene_148041;Phyllostachys_edulis_newGene_38947;Phyllostachys_edulis_newGene_302574;Phyllostachys_edulis_newGene_162817;Phyllostachys_edulis_newGene_235121;Phyllostachys_edulis_newGene_317641;Phyllostachys_edulis_newGene_45673;Phyllostachys_edulis_newGene_…
MSTRG.101641.1	Phyllostachys_edulis_newGene_20248;PH02Gene19829;Phyllostachys_edulis_newGene_273846;Phyllostachys_edulis_newGene_103535;PH02Gene16172;Phyllostachys_edulis_newGene_139589;PH02Gene49891;PH02Gene07914;PH02Gene04497;PH02Gene17180;Phyllostachys_edulis_newGene_125410;PH02Gene11212;Phyllostachys_edulis_newGene_142542;PH02Gene46296;PH02Gene40967;PH02Gene08739;PH02Gene39958;Phyllostachys_edulis_newGene_2…
MSTRG.254357.2	Phyllostachys_edulis_newGene_256931;Phyllostachys_edulis_newGene_20836;Phyllostachys_edulis_newGene_217824;Phyllostachys_edulis_newGene_229662;Phyllostachys_edulis_newGene_351275;Phyllostachys_edulis_newGene_387261;Phyllostachys_edulis_newGene_77756;Phyllostachys_edulis_newGene_303267;Phyllostachys_edulis_newGene_227671;Phyllostachys_edulis_newGene_242998;Phyllostachys_edulis_newGene_86180;Phyllo…
MSTRG.87718.1	Phyllostachys_edulis_newGene_244014;PH02Gene50698;PH02Gene40434;Phyllostachys_edulis_newGene_312287;PH02Gene29130;Phyllostachys_edulis_newGene_202095;PH02Gene43949
MSTRG.90748.1	Phyllostachys_edulis_newGene_93089;PH02Gene31282;Phyllostachys_edulis_newGene_335329;Phyllostachys_edulis_newGene_254430;Phyllostachys_edulis_newGene_134864;Phyllostachys_edulis_newGene_90917;Phyllostachys_edulis_newGene_156358;Phyllostachys_edulis_newGene_110199;Phyllostachys_edulis_newGene_110191;Phyllostachys_edulis_newGene_355269;Phyllostachys_edulis_newGene_8392;Phyllostachys_edulis_newGene_…
MSTRG.359669.3	PH02Gene25675;PH02Gene09697;PH02Gene36516;Phyllostachys_edulis_newGene_67764;Phyllostachys_edulis_newGene_198283;PH02Gene10722;PH02Gene16199;PH02Gene02240;PH02Gene31075;PH02Gene07853;PH02Gene44301;PH02Gene18769;PH02Gene14382;PH02Gene00625;PH02Gene12063;Phyllostachys_edulis_newGene_247809;PH02Gene29533;PH02Gene18366;PH02Gene27201
MSTRG.98776.1	PH02Gene43201;Phyllostachys_edulis_newGene_399884;Phyllostachys_edulis_newGene_230799;PH02Gene09581;Phyllostachys_edulis_newGene_189309;Phyllostachys_edulis_newGene_325005;Phyllostachys_edulis_newGene_391594;Phyllostachys_edulis_newGene_101603;Phyllostachys_edulis_newGene_359228;Phyllostachys_edulis_newGene_245604;Phyllostachys_edulis_newGene_245606;Phyllostachys_edulis_newGene_264095;Phyllostach…
MSTRG.33899.2	Phyllostachys_edulis_newGene_315203;Phyllostachys_edulis_newGene_111152;Phyllostachys_edulis_newGene_112433;Phyllostachys_edulis_newGene_381640;Phyllostachys_edulis_newGene_400799;Phyllostachys_edulis_newGene_250118;Phyllostachys_edulis_newGene_46335;Phyllostachys_edulis_newGene_118972;Phyllostachys_edulis_newGene_387633;Phyllostachys_edulis_newGene_9897;Phyllostachys_edulis_newGene_371451;Phyllo…
MSTRG.221385.1	Phyllostachys_edulis_newGene_330930;Phyllostachys_edulis_newGene_50204;Phyllostachys_edulis_newGene_155630;Phyllostachys_edulis_newGene_369970;Phyllostachys_edulis_newGene_293629;PH02Gene43745;Phyllostachys_edulis_newGene_76318;Phyllostachys_edulis_newGene_375543;Phyllostachys_edulis_newGene_241540;Phyllostachys_edulis_newGene_65626;Phyllostachys_edulis_newGene_349604;Phyllostachys_edulis_newGene…
MSTRG.121393.2	PH02Gene17545;PH02Gene25792;PH02Gene10823;PH02Gene28379;PH02Gene45630;PH02Gene48340;Phyllostachys_edulis_newGene_360927;Phyllostachys_edulis_newGene_166803;PH02Gene18591;PH02Gene00671;PH02Gene14638;PH02Gene34400;PH02Gene28589;PH02Gene13541;PH02Gene04744;PH02Gene31690;PH02Gene12345;PH02Gene17830;PH02Gene04138;PH02Gene09301;PH02Gene07349;PH02Gene10378;PH02Gene25385;PH02Gene07289;PH02Gene17476;PH02G…
MSTRG.297255.1	Phyllostachys_edulis_newGene_229953;Phyllostachys_edulis_newGene_387261;Phyllostachys_edulis_newGene_164923;Phyllostachys_edulis_newGene_292903;Phyllostachys_edulis_newGene_199671;Phyllostachys_edulis_newGene_228055;Phyllostachys_edulis_newGene_210767;Phyllostachys_edulis_newGene_305253;Phyllostachys_edulis_newGene_14030;Phyllostachys_edulis_newGene_242174;Phyllostachys_edulis_newGene_181139;Phyl…
MSTRG.398474.2	PH02Gene35103;PH02Gene49641;PH02Gene23035;PH02Gene49985;PH02Gene13819;PH02Gene23677;PH02Gene49343;PH02Gene34266;PH02Gene37101;PH02Gene27050;PH02Gene15284;PH02Gene05676;PH02Gene18864;PH02Gene45650;PH02Gene25971;PH02Gene13508;PH02Gene44738;PH02Gene01634;Phyllostachys_edulis_newGene_227246;Phyllostachys_edulis_newGene_66941;PH02Gene31798;PH02Gene22049;PH02Gene07014;PH02Gene11396;PH02Gene32318;PH02Ge…
MSTRG.329805.9	Phyllostachys_edulis_newGene_371998;Phyllostachys_edulis_newGene_252032;Phyllostachys_edulis_newGene_120701;Phyllostachys_edulis_newGene_322416;Phyllostachys_edulis_newGene_196439;PH02Gene41498;PH02Gene45078;Phyllostachys_edulis_newGene_57602;Phyllostachys_edulis_newGene_198844;Phyllostachys_edulis_newGene_202069;Phyllostachys_edulis_newGene_34395;Phyllostachys_edulis_newGene_320187;Phyllostachys…
MSTRG.314574.9	PH02Gene50972;Phyllostachys_edulis_newGene_23519;Phyllostachys_edulis_newGene_151543;PH02Gene32932;Phyllostachys_edulis_newGene_170947;Phyllostachys_edulis_newGene_310273;Phyllostachys_edulis_newGene_148788;Phyllostachys_edulis_newGene_146682;PH02Gene21217;Phyllostachys_edulis_newGene_328963;PH02Gene44239;Phyllostachys_edulis_newGene_238815;Phyllostachys_edulis_newGene_212228;PH02Gene12348;PH02Ge…
MSTRG.289434.9	Phyllostachys_edulis_newGene_19068;Phyllostachys_edulis_newGene_72551;Phyllostachys_edulis_newGene_197834;Phyllostachys_edulis_newGene_221452
MSTRG.237165.4	PH02Gene39465;Phyllostachys_edulis_newGene_321534;PH02Gene41277;PH02Gene42118;Phyllostachys_edulis_newGene_252975;PH02Gene31789;PH02Gene31785;Phyllostachys_edulis_newGene_344027;PH02Gene23192;Phyllostachys_edulis_newGene_385349;Phyllostachys_edulis_newGene_399594;PH02Gene30002;Phyllostachys_edulis_newGene_43309;PH02Gene34608;Phyllostachys_edulis_newGene_206951;Phyllostachys_edulis_newGene_33980;P…
MSTRG.60471.1	Phyllostachys_edulis_newGene_77654;Phyllostachys_edulis_newGene_345174;Phyllostachys_edulis_newGene_8211;Phyllostachys_edulis_newGene_81856;PH02Gene12541;Phyllostachys_edulis_newGene_18633;PH02Gene50843;Phyllostachys_edulis_newGene_150830;Phyllostachys_edulis_newGene_365000;Phyllostachys_edulis_newGene_6622;Phyllostachys_edulis_newGene_321329;PH02Gene25833;Phyllostachys_edulis_newGene_51491;PH02G…
MSTRG.28592.3	Phyllostachys_edulis_newGene_143772;Phyllostachys_edulis_newGene_72551;Phyllostachys_edulis_newGene_180478;Phyllostachys_edulis_newGene_19068;Phyllostachys_edulis_newGene_399337;Phyllostachys_edulis_newGene_65575;Phyllostachys_edulis_newGene_336502
MSTRG.201011.1	Phyllostachys_edulis_newGene_350329;PH02Gene28187;PH02Gene26688;Phyllostachys_edulis_newGene_57624;Phyllostachys_edulis_newGene_52019;Phyllostachys_edulis_newGene_211988;Phyllostachys_edulis_newGene_392092;Phyllostachys_edulis_newGene_12054;Phyllostachys_edulis_newGene_106583;Phyllostachys_edulis_newGene_293031;Phyllostachys_edulis_newGene_392916;Phyllostachys_edulis_newGene_389232;Phyllostachys_…
MSTRG.284888.1	Phyllostachys_edulis_newGene_102133;Phyllostachys_edulis_newGene_372612;Phyllostachys_edulis_newGene_266390;PH02Gene26074;Phyllostachys_edulis_newGene_84269;Phyllostachys_edulis_newGene_200386;Phyllostachys_edulis_newGene_355735;Phyllostachys_edulis_newGene_33327;Phyllostachys_edulis_newGene_131647;Phyllostachys_edulis_newGene_233018;Phyllostachys_edulis_newGene_69728;Phyllostachys_edulis_newGene…
MSTRG.246206.3	Phyllostachys_edulis_newGene_133089;PH02Gene32922
MSTRG.40463.1	Phyllostachys_edulis_newGene_294677;Phyllostachys_edulis_newGene_30558;PH02Gene35171;Phyllostachys_edulis_newGene_269482;Phyllostachys_edulis_newGene_8365;Phyllostachys_edulis_newGene_79874;Phyllostachys_edulis_newGene_105358;PH02Gene35756;Phyllostachys_edulis_newGene_173166;Phyllostachys_edulis_newGene_46656;Phyllostachys_edulis_newGene_125464;Phyllostachys_edulis_newGene_26585;PH02Gene47227;Phy…
MSTRG.182802.2	Phyllostachys_edulis_newGene_217420;Phyllostachys_edulis_newGene_331909;Phyllostachys_edulis_newGene_292400;Phyllostachys_edulis_newGene_54589;Phyllostachys_edulis_newGene_350540;PH02Gene42073;Phyllostachys_edulis_newGene_27312;Phyllostachys_edulis_newGene_73166;Phyllostachys_edulis_newGene_1472;Phyllostachys_edulis_newGene_257168;PH02Gene43026;Phyllostachys_edulis_newGene_65344;Phyllostachys_edu…
MSTRG.385482.1	PH02Gene12275;Phyllostachys_edulis_newGene_30351;PH02Gene21719;Phyllostachys_edulis_newGene_216130;Phyllostachys_edulis_newGene_261058;Phyllostachys_edulis_newGene_362643;PH02Gene26513;Phyllostachys_edulis_newGene_112186;Phyllostachys_edulis_newGene_56155;Phyllostachys_edulis_newGene_122770;PH02Gene22991;Phyllostachys_edulis_newGene_207670;Phyllostachys_edulis_newGene_48080;Phyllostachys_edulis_n…
MSTRG.315527.2	Phyllostachys_edulis_newGene_275025;Phyllostachys_edulis_newGene_166869;PH02Gene26103;Phyllostachys_edulis_newGene_52902;Phyllostachys_edulis_newGene_323747;Phyllostachys_edulis_newGene_273924;PH02Gene01976;Phyllostachys_edulis_newGene_35533;Phyllostachys_edulis_newGene_89050;PH02Gene41970;Phyllostachys_edulis_newGene_67703;Phyllostachys_edulis_newGene_56008;Phyllostachys_edulis_newGene_378917;Ph…
MSTRG.336252.1	Phyllostachys_edulis_newGene_183487;Phyllostachys_edulis_newGene_181283;Phyllostachys_edulis_newGene_356983;PH02Gene08001;Phyllostachys_edulis_newGene_222400;PH02Gene24465
MSTRG.389711.3	PH02Gene29637;Phyllostachys_edulis_newGene_9859;Phyllostachys_edulis_newGene_111669;PH02Gene49215;PH02Gene48049;Phyllostachys_edulis_newGene_71970;PH02Gene12834;Phyllostachys_edulis_newGene_78606;Phyllostachys_edulis_newGene_75266;PH02Gene39235;PH02Gene47680;Phyllostachys_edulis_newGene_177168;Phyllostachys_edulis_newGene_72303;Phyllostachys_edulis_newGene_30324;Phyllostachys_edulis_newGene_36155…
MSTRG.328121.2	Phyllostachys_edulis_newGene_272667;Phyllostachys_edulis_newGene_33302;Phyllostachys_edulis_newGene_369435;Phyllostachys_edulis_newGene_6525;Phyllostachys_edulis_newGene_173141;Phyllostachys_edulis_newGene_262287;Phyllostachys_edulis_newGene_136914;Phyllostachys_edulis_newGene_172914;Phyllostachys_edulis_newGene_272587;Phyllostachys_edulis_newGene_116270;Phyllostachys_edulis_newGene_353124;Phyllo…
MSTRG.411842.1	Phyllostachys_edulis_newGene_19768;Phyllostachys_edulis_newGene_233095;Phyllostachys_edulis_newGene_99205;Phyllostachys_edulis_newGene_191774;Phyllostachys_edulis_newGene_23794;Phyllostachys_edulis_newGene_231808;Phyllostachys_edulis_newGene_255029;Phyllostachys_edulis_newGene_35286;Phyllostachys_edulis_newGene_33982;Phyllostachys_edulis_newGene_128034;Phyllostachys_edulis_newGene_265126;Phyllost…
MSTRG.409044.1	Phyllostachys_edulis_newGene_391199;Phyllostachys_edulis_newGene_208046;PH02Gene28281;PH02Gene50923;Phyllostachys_edulis_newGene_338955;PH02Gene16157;Phyllostachys_edulis_newGene_138618;PH02Gene32085;Phyllostachys_edulis_newGene_169420;Phyllostachys_edulis_newGene_180099;Phyllostachys_edulis_newGene_348749;PH02Gene17703;Phyllostachys_edulis_newGene_99205;Phyllostachys_edulis_newGene_39609;Phyllos…
MSTRG.177859.2	PH02Gene39178;PH02Gene12990;PH02Gene34284;Phyllostachys_edulis_newGene_91243;Phyllostachys_edulis_newGene_57686;PH02Gene36368;Phyllostachys_edulis_newGene_272547;PH02Gene18422;Phyllostachys_edulis_newGene_219181;Phyllostachys_edulis_newGene_125432;Phyllostachys_edulis_newGene_259057;Phyllostachys_edulis_newGene_133865
MSTRG.319538.2	Phyllostachys_edulis_newGene_323335;Phyllostachys_edulis_newGene_86492;Phyllostachys_edulis_newGene_294952;Phyllostachys_edulis_newGene_284127;Phyllostachys_edulis_newGene_75152;Phyllostachys_edulis_newGene_310020;PH02Gene14295;Phyllostachys_edulis_newGene_173545;Phyllostachys_edulis_newGene_275894;Phyllostachys_edulis_newGene_341943;Phyllostachys_edulis_newGene_133013;Phyllostachys_edulis_newGen…
MSTRG.126772.1	Phyllostachys_edulis_newGene_108970;Phyllostachys_edulis_newGene_363056;Phyllostachys_edulis_newGene_395764;Phyllostachys_edulis_newGene_42299;Phyllostachys_edulis_newGene_296682;Phyllostachys_edulis_newGene_156040;Phyllostachys_edulis_newGene_81123;Phyllostachys_edulis_newGene_52036;Phyllostachys_edulis_newGene_193681;Phyllostachys_edulis_newGene_119397;Phyllostachys_edulis_newGene_313395;Phyllo…
MSTRG.384770.1	Phyllostachys_edulis_newGene_65608;Phyllostachys_edulis_newGene_108803;Phyllostachys_edulis_newGene_183897;Phyllostachys_edulis_newGene_284062;PH02Gene14089;Phyllostachys_edulis_newGene_19170;Phyllostachys_edulis_newGene_258796;Phyllostachys_edulis_newGene_91928;Phyllostachys_edulis_newGene_353615;Phyllostachys_edulis_newGene_201877;Phyllostachys_edulis_newGene_81365;Phyllostachys_edulis_newGene_…
MSTRG.340783.1	Phyllostachys_edulis_newGene_243041;Phyllostachys_edulis_newGene_344905;Phyllostachys_edulis_newGene_58399;Phyllostachys_edulis_newGene_153434;Phyllostachys_edulis_newGene_63635;Phyllostachys_edulis_newGene_231167;Phyllostachys_edulis_newGene_187269;Phyllostachys_edulis_newGene_81126;Phyllostachys_edulis_newGene_378308;Phyllostachys_edulis_newGene_124752;Phyllostachys_edulis_newGene_19342;PH02Gen…
MSTRG.414523.2	Phyllostachys_edulis_newGene_15657;Phyllostachys_edulis_newGene_15652;Phyllostachys_edulis_newGene_194080;PH02Gene51288;Phyllostachys_edulis_newGene_197746;Phyllostachys_edulis_newGene_141593;Phyllostachys_edulis_newGene_346434;Phyllostachys_edulis_newGene_78258;Phyllostachys_edulis_newGene_341163;Phyllostachys_edulis_newGene_321305;Phyllostachys_edulis_newGene_83076;Phyllostachys_edulis_newGene_…
MSTRG.72192.1	Phyllostachys_edulis_newGene_343696;Phyllostachys_edulis_newGene_358128;Phyllostachys_edulis_newGene_87316;Phyllostachys_edulis_newGene_158680;Phyllostachys_edulis_newGene_8647;Phyllostachys_edulis_newGene_170513;Phyllostachys_edulis_newGene_116402;Phyllostachys_edulis_newGene_58815;Phyllostachys_edulis_newGene_225886;Phyllostachys_edulis_newGene_123773;Phyllostachys_edulis_newGene_232820;Phyllos…
