# Supplementary material for: Identification and differential analysis of noncoding RNAs in response to drought in Phyllostachys aureosulcata f. spectabilis
Source: Front Plant Sci. 2022 Nov 10;13:1040470. doi: 10.3389/fpls.2022.1040470 (PMC9686404; doi:10.3389/fpls.2022.1040470)
Supplement: Supplementary file 10 [file Table_9.xls]

MSTRG.61439.1	PH02Gene27606;Phyllostachys_edulis_newGene_51807;Phyllostachys_edulis_newGene_239180;Phyllostachys_edulis_newGene_340660;Phyllostachys_edulis_newGene_50118;Phyllostachys_edulis_newGene_368449;Phyllostachys_edulis_newGene_341854;PH02Gene03447;Phyllostachys_edulis_newGene_88635;Phyllostachys_edulis_newGene_203473;Phyllostachys_edulis_newGene_291185;Phyllostachys_edulis_newGene_239893;Phyllostachys_…
MSTRG.419929.11	Phyllostachys_edulis_newGene_221757;PH02Gene36754;Phyllostachys_edulis_newGene_131583;PH02Gene26370;PH02Gene02178;PH02Gene10945;Phyllostachys_edulis_newGene_170229;PH02Gene11486;PH02Gene11487;PH02Gene11488;Phyllostachys_edulis_newGene_246603;PH02Gene38634;Phyllostachys_edulis_newGene_373901;Phyllostachys_edulis_newGene_168602;PH02Gene40832;PH02Gene29432;PH02Gene07712;Phyllostachys_edulis_newGene_…
MSTRG.401040.1	Phyllostachys_edulis_newGene_1250;PH02Gene19205;Phyllostachys_edulis_newGene_183798;Phyllostachys_edulis_newGene_350240;PH02Gene50111;Phyllostachys_edulis_newGene_235010;Phyllostachys_edulis_newGene_225776;Phyllostachys_edulis_newGene_109561;Phyllostachys_edulis_newGene_140113;Phyllostachys_edulis_newGene_201787;PH02Gene05683;Phyllostachys_edulis_newGene_385414;Phyllostachys_edulis_newGene_345469…
MSTRG.395225.6	PH02Gene35374;Phyllostachys_edulis_newGene_156532;PH02Gene17480;Phyllostachys_edulis_newGene_346624;Phyllostachys_edulis_newGene_9914;Phyllostachys_edulis_newGene_93555;Phyllostachys_edulis_newGene_107670;Phyllostachys_edulis_newGene_318851;Phyllostachys_edulis_newGene_37729;Phyllostachys_edulis_newGene_99174;Phyllostachys_edulis_newGene_76031;Phyllostachys_edulis_newGene_154271;Phyllostachys_edu…
MSTRG.75523.38	Phyllostachys_edulis_newGene_158321;PH02Gene42520;Phyllostachys_edulis_newGene_93947;Phyllostachys_edulis_newGene_194328;Phyllostachys_edulis_newGene_305985;Phyllostachys_edulis_newGene_200325;PH02Gene16164;Phyllostachys_edulis_newGene_379148;PH02Gene05036;Phyllostachys_edulis_newGene_229688;Phyllostachys_edulis_newGene_37916;PH02Gene39074;PH02Gene31686;PH02Gene31688;PH02Gene00868;PH02Gene12276;P…
MSTRG.310416.4	Phyllostachys_edulis_newGene_233994;Phyllostachys_edulis_newGene_69076;Phyllostachys_edulis_newGene_402942;PH02Gene04437;PH02Gene44710;Phyllostachys_edulis_newGene_46688;Phyllostachys_edulis_newGene_54944;Phyllostachys_edulis_newGene_400518;Phyllostachys_edulis_newGene_344254;PH02Gene35618;Phyllostachys_edulis_newGene_125897;PH02Gene47342;PH02Gene42640;Phyllostachys_edulis_newGene_81613;Phyllosta…
MSTRG.51223.2	Phyllostachys_edulis_newGene_303081;Phyllostachys_edulis_newGene_229857;Phyllostachys_edulis_newGene_190852;Phyllostachys_edulis_newGene_180408;PH02Gene34911;Phyllostachys_edulis_newGene_43488;Phyllostachys_edulis_newGene_372485;Phyllostachys_edulis_newGene_193793;PH02Gene07133;Phyllostachys_edulis_newGene_198681;Phyllostachys_edulis_newGene_658;Phyllostachys_edulis_newGene_344533;PH02Gene37347;P…
MSTRG.50598.1	Phyllostachys_edulis_newGene_352161;Phyllostachys_edulis_newGene_170931;Phyllostachys_edulis_newGene_395669;PH02Gene10104;Phyllostachys_edulis_newGene_399798;Phyllostachys_edulis_newGene_396044;Phyllostachys_edulis_newGene_125676;Phyllostachys_edulis_newGene_61553;Phyllostachys_edulis_newGene_267148;Phyllostachys_edulis_newGene_191945;Phyllostachys_edulis_newGene_184662;Phyllostachys_edulis_newGe…
MSTRG.64085.1	Phyllostachys_edulis_newGene_341809;Phyllostachys_edulis_newGene_324766;Phyllostachys_edulis_newGene_355423;Phyllostachys_edulis_newGene_173476;Phyllostachys_edulis_newGene_134306;PH02Gene00840;Phyllostachys_edulis_newGene_286001;Phyllostachys_edulis_newGene_329494;Phyllostachys_edulis_newGene_240554;Phyllostachys_edulis_newGene_31951;Phyllostachys_edulis_newGene_143280;Phyllostachys_edulis_newGe…
MSTRG.212987.3	Phyllostachys_edulis_newGene_322479;Phyllostachys_edulis_newGene_388965;Phyllostachys_edulis_newGene_364161;Phyllostachys_edulis_newGene_151498;Phyllostachys_edulis_newGene_293375;Phyllostachys_edulis_newGene_32193;Phyllostachys_edulis_newGene_114086;PH02Gene42361;Phyllostachys_edulis_newGene_122506;PH02Gene51376;Phyllostachys_edulis_newGene_211959;Phyllostachys_edulis_newGene_115578;PH02Gene3143…
MSTRG.458807.1	Phyllostachys_edulis_newGene_79755;Phyllostachys_edulis_newGene_57742;Phyllostachys_edulis_newGene_372098;PH02Gene22383;Phyllostachys_edulis_newGene_160004;PH02Gene40761;PH02Gene15616;Phyllostachys_edulis_newGene_264321;Phyllostachys_edulis_newGene_181086;Phyllostachys_edulis_newGene_41709;Phyllostachys_edulis_newGene_193273;Phyllostachys_edulis_newGene_364718;PH02Gene21087;Phyllostachys_edulis_n…
MSTRG.133810.1	Phyllostachys_edulis_newGene_337133;Phyllostachys_edulis_newGene_108583;Phyllostachys_edulis_newGene_231960;Phyllostachys_edulis_newGene_180182;Phyllostachys_edulis_newGene_180185;Phyllostachys_edulis_newGene_324196;Phyllostachys_edulis_newGene_174760;Phyllostachys_edulis_newGene_281339;Phyllostachys_edulis_newGene_123014;Phyllostachys_edulis_newGene_123018;Phyllostachys_edulis_newGene_189778;Phy…
MSTRG.133075.1	PH02Gene26070;Phyllostachys_edulis_newGene_228819;Phyllostachys_edulis_newGene_221007;Phyllostachys_edulis_newGene_126860;Phyllostachys_edulis_newGene_241204;Phyllostachys_edulis_newGene_91697;Phyllostachys_edulis_newGene_44249;Phyllostachys_edulis_newGene_373895;Phyllostachys_edulis_newGene_48842;Phyllostachys_edulis_newGene_249089;Phyllostachys_edulis_newGene_107783;Phyllostachys_edulis_newGene…
MSTRG.418547.4	Phyllostachys_edulis_newGene_165973;PH02Gene19031;PH02Gene49385;Phyllostachys_edulis_newGene_149671;PH02Gene45020;PH02Gene23679;PH02Gene08401;Phyllostachys_edulis_newGene_339034;Phyllostachys_edulis_newGene_108575;Phyllostachys_edulis_newGene_272126;Phyllostachys_edulis_newGene_112779;Phyllostachys_edulis_newGene_177491;Phyllostachys_edulis_newGene_210036;Phyllostachys_edulis_newGene_299011;Phyll…
MSTRG.388969.2	Phyllostachys_edulis_newGene_376983;Phyllostachys_edulis_newGene_327184;Phyllostachys_edulis_newGene_378073;Phyllostachys_edulis_newGene_188011;PH02Gene10273;PH02Gene35259;Phyllostachys_edulis_newGene_8155;Phyllostachys_edulis_newGene_31499;Phyllostachys_edulis_newGene_300928;Phyllostachys_edulis_newGene_299967;PH02Gene45871;Phyllostachys_edulis_newGene_93403;Phyllostachys_edulis_newGene_371828;P…
MSTRG.393601.11	Phyllostachys_edulis_newGene_86755;Phyllostachys_edulis_newGene_214551;PH02Gene03685;Phyllostachys_edulis_newGene_67247;Phyllostachys_edulis_newGene_338301;Phyllostachys_edulis_newGene_14419
MSTRG.372910.1	Phyllostachys_edulis_newGene_371138;Phyllostachys_edulis_newGene_269776;Phyllostachys_edulis_newGene_382910;Phyllostachys_edulis_newGene_372654;Phyllostachys_edulis_newGene_16691;Phyllostachys_edulis_newGene_214084;Phyllostachys_edulis_newGene_213703;Phyllostachys_edulis_newGene_304400;Phyllostachys_edulis_newGene_402111;Phyllostachys_edulis_newGene_364561;Phyllostachys_edulis_newGene_84224;Phyll…
MSTRG.216184.1	Phyllostachys_edulis_newGene_4763;Phyllostachys_edulis_newGene_290277;Phyllostachys_edulis_newGene_77502;Phyllostachys_edulis_newGene_69385;Phyllostachys_edulis_newGene_258899;Phyllostachys_edulis_newGene_265561;PH02Gene35822;Phyllostachys_edulis_newGene_3374;Phyllostachys_edulis_newGene_256855;Phyllostachys_edulis_newGene_291295;PH02Gene19642;Phyllostachys_edulis_newGene_379741;Phyllostachys_edu…
MSTRG.92950.7	PH02Gene11424;PH02Gene08833;PH02Gene24298;PH02Gene15282;PH02Gene11261;PH02Gene30486;PH02Gene50873;PH02Gene08004;PH02Gene16722;Phyllostachys_edulis_newGene_250531;PH02Gene06347;PH02Gene25403;PH02Gene10513;PH02Gene14988;PH02Gene42832;Phyllostachys_edulis_newGene_89764;PH02Gene01948;Phyllostachys_edulis_newGene_29932;PH02Gene43752;PH02Gene36140;PH02Gene05739;PH02Gene05993;PH02Gene02564;PH02Gene21042…
MSTRG.271347.2	Phyllostachys_edulis_newGene_346411;Phyllostachys_edulis_newGene_172174;PH02Gene41872
MSTRG.81782.2	Phyllostachys_edulis_newGene_324783;Phyllostachys_edulis_newGene_211988;Phyllostachys_edulis_newGene_48482;Phyllostachys_edulis_newGene_196034;Phyllostachys_edulis_newGene_178148;Phyllostachys_edulis_newGene_285377;Phyllostachys_edulis_newGene_229240;PH02Gene14257;Phyllostachys_edulis_newGene_104165;PH02Gene35249;Phyllostachys_edulis_newGene_217134;Phyllostachys_edulis_newGene_114428;Phyllostachy…
MSTRG.397615.2	Phyllostachys_edulis_newGene_61399;Phyllostachys_edulis_newGene_106937;Phyllostachys_edulis_newGene_164108;Phyllostachys_edulis_newGene_81028;Phyllostachys_edulis_newGene_255431;Phyllostachys_edulis_newGene_353534;Phyllostachys_edulis_newGene_283612;Phyllostachys_edulis_newGene_389028;Phyllostachys_edulis_newGene_225786;PH02Gene01939;Phyllostachys_edulis_newGene_334440;Phyllostachys_edulis_newGen…
MSTRG.338680.2	Phyllostachys_edulis_newGene_305319;Phyllostachys_edulis_newGene_319254;PH02Gene26702;Phyllostachys_edulis_newGene_332195;Phyllostachys_edulis_newGene_352553;Phyllostachys_edulis_newGene_343897;Phyllostachys_edulis_newGene_401990;Phyllostachys_edulis_newGene_28599;Phyllostachys_edulis_newGene_284868;Phyllostachys_edulis_newGene_115595;Phyllostachys_edulis_newGene_16089;Phyllostachys_edulis_newGen…
MSTRG.284163.20	PH02Gene25067;Phyllostachys_edulis_newGene_328277;Phyllostachys_edulis_newGene_324883;Phyllostachys_edulis_newGene_67782;Phyllostachys_edulis_newGene_56670;Phyllostachys_edulis_newGene_28154;Phyllostachys_edulis_newGene_326254;Phyllostachys_edulis_newGene_210767;PH02Gene08459;Phyllostachys_edulis_newGene_355902;Phyllostachys_edulis_newGene_152595;Phyllostachys_edulis_newGene_349854;Phyllostachys_…
MSTRG.3921.5	Phyllostachys_edulis_newGene_220378;PH02Gene01797;PH02Gene50868;Phyllostachys_edulis_newGene_73872;Phyllostachys_edulis_newGene_393414;Phyllostachys_edulis_newGene_42581;Phyllostachys_edulis_newGene_128221;Phyllostachys_edulis_newGene_152095;Phyllostachys_edulis_newGene_194797;Phyllostachys_edulis_newGene_269097;PH02Gene17616;Phyllostachys_edulis_newGene_400376;Phyllostachys_edulis_newGene_387905…
MSTRG.374973.1	Phyllostachys_edulis_newGene_162469;Phyllostachys_edulis_newGene_341943;Phyllostachys_edulis_newGene_27356;Phyllostachys_edulis_newGene_46673;Phyllostachys_edulis_newGene_338700;Phyllostachys_edulis_newGene_308631;Phyllostachys_edulis_newGene_390947;Phyllostachys_edulis_newGene_128820;Phyllostachys_edulis_newGene_143913;Phyllostachys_edulis_newGene_334890;Phyllostachys_edulis_newGene_44532;Phyllo…
MSTRG.44656.1	PH02Gene03403;Phyllostachys_edulis_newGene_266136;Phyllostachys_edulis_newGene_310763;Phyllostachys_edulis_newGene_123994;Phyllostachys_edulis_newGene_3660;Phyllostachys_edulis_newGene_53588;PH02Gene42267;Phyllostachys_edulis_newGene_394279;Phyllostachys_edulis_newGene_295592;Phyllostachys_edulis_newGene_358758;Phyllostachys_edulis_newGene_71259;Phyllostachys_edulis_newGene_351279;Phyllostachys_e…
MSTRG.422920.3	Phyllostachys_edulis_newGene_395331;Phyllostachys_edulis_newGene_111781
MSTRG.15619.1	Phyllostachys_edulis_newGene_381149;Phyllostachys_edulis_newGene_218708;Phyllostachys_edulis_newGene_391339;Phyllostachys_edulis_newGene_399104;Phyllostachys_edulis_newGene_399105;Phyllostachys_edulis_newGene_113457;Phyllostachys_edulis_newGene_204197;Phyllostachys_edulis_newGene_153708;Phyllostachys_edulis_newGene_126539;Phyllostachys_edulis_newGene_324241;Phyllostachys_edulis_newGene_213848;Phy…
MSTRG.274299.6	PH02Gene41083;Phyllostachys_edulis_newGene_1318;Phyllostachys_edulis_newGene_53146;Phyllostachys_edulis_newGene_366382;Phyllostachys_edulis_newGene_361581;Phyllostachys_edulis_newGene_298205;Phyllostachys_edulis_newGene_278433;Phyllostachys_edulis_newGene_380104;Phyllostachys_edulis_newGene_315736;PH02Gene10542;PH02Gene15583;Phyllostachys_edulis_newGene_258540
MSTRG.162827.46	PH02Gene18370;PH02Gene10601;PH02Gene47428;Phyllostachys_edulis_newGene_213773;PH02Gene33850;PH02Gene27176;Phyllostachys_edulis_newGene_10834;Phyllostachys_edulis_newGene_315073;Phyllostachys_edulis_newGene_367008;Phyllostachys_edulis_newGene_91253;Phyllostachys_edulis_newGene_219779;Phyllostachys_edulis_newGene_63124;Phyllostachys_edulis_newGene_379436;Phyllostachys_edulis_newGene_357461;PH02Gene…
MSTRG.40221.3	Phyllostachys_edulis_newGene_347088;Phyllostachys_edulis_newGene_208393;Phyllostachys_edulis_newGene_367857;Phyllostachys_edulis_newGene_158869;Phyllostachys_edulis_newGene_107604;Phyllostachys_edulis_newGene_184762;Phyllostachys_edulis_newGene_369661;Phyllostachys_edulis_newGene_65398;PH02Gene35454;Phyllostachys_edulis_newGene_128658;Phyllostachys_edulis_newGene_241649;Phyllostachys_edulis_newGe…
MSTRG.133850.2	Phyllostachys_edulis_newGene_301514;PH02Gene50748;Phyllostachys_edulis_newGene_355481;PH02Gene46683;Phyllostachys_edulis_newGene_6643;Phyllostachys_edulis_newGene_160623
MSTRG.441510.13	PH02Gene40104;PH02Gene37540;PH02Gene21119;Phyllostachys_edulis_newGene_320310
MSTRG.243271.1	Phyllostachys_edulis_newGene_41695;Phyllostachys_edulis_newGene_54384;Phyllostachys_edulis_newGene_303498;Phyllostachys_edulis_newGene_191806;Phyllostachys_edulis_newGene_321621;Phyllostachys_edulis_newGene_247172;PH02Gene32794;Phyllostachys_edulis_newGene_70623;Phyllostachys_edulis_newGene_155866;Phyllostachys_edulis_newGene_141631;Phyllostachys_edulis_newGene_310123;Phyllostachys_edulis_newGene…
MSTRG.236708.1	Phyllostachys_edulis_newGene_52680;Phyllostachys_edulis_newGene_396999;PH02Gene14233;PH02Gene14235;Phyllostachys_edulis_newGene_48937;Phyllostachys_edulis_newGene_331519;PH02Gene07567;Phyllostachys_edulis_newGene_177118;Phyllostachys_edulis_newGene_212550;Phyllostachys_edulis_newGene_202643;Phyllostachys_edulis_newGene_182326;Phyllostachys_edulis_newGene_359877;Phyllostachys_edulis_newGene_215327…
MSTRG.57138.1	Phyllostachys_edulis_newGene_68878;Phyllostachys_edulis_newGene_68875;Phyllostachys_edulis_newGene_217597;Phyllostachys_edulis_newGene_295662;Phyllostachys_edulis_newGene_46173;Phyllostachys_edulis_newGene_46178;Phyllostachys_edulis_newGene_200249;PH02Gene19449;Phyllostachys_edulis_newGene_323201;Phyllostachys_edulis_newGene_279964;Phyllostachys_edulis_newGene_19268;Phyllostachys_edulis_newGene_1…
MSTRG.394688.2	Phyllostachys_edulis_newGene_196219;Phyllostachys_edulis_newGene_9703;PH02Gene19547;PH02Gene04574;PH02Gene02773;Phyllostachys_edulis_newGene_313843;PH02Gene05282;PH02Gene12793;PH02Gene46242;PH02Gene39663;PH02Gene00699;PH02Gene47843;PH02Gene46487;PH02Gene15786;Phyllostachys_edulis_newGene_134294;PH02Gene00479;PH02Gene07289;PH02Gene40564;Phyllostachys_edulis_newGene_225056;PH02Gene25220;PH02Gene166…
MSTRG.77189.2	Phyllostachys_edulis_newGene_394030;Phyllostachys_edulis_newGene_387432;Phyllostachys_edulis_newGene_302675;Phyllostachys_edulis_newGene_200776;Phyllostachys_edulis_newGene_37596;Phyllostachys_edulis_newGene_332911;Phyllostachys_edulis_newGene_203708;Phyllostachys_edulis_newGene_118692;Phyllostachys_edulis_newGene_189780;Phyllostachys_edulis_newGene_85448;Phyllostachys_edulis_newGene_316776;Phyll…
MSTRG.58629.2	Phyllostachys_edulis_newGene_361485;Phyllostachys_edulis_newGene_269550;Phyllostachys_edulis_newGene_249626;Phyllostachys_edulis_newGene_89857;Phyllostachys_edulis_newGene_149133;PH02Gene28473;Phyllostachys_edulis_newGene_216226;Phyllostachys_edulis_newGene_80335;Phyllostachys_edulis_newGene_248609;Phyllostachys_edulis_newGene_346860;Phyllostachys_edulis_newGene_201586;Phyllostachys_edulis_newGen…
MSTRG.52524.4	Phyllostachys_edulis_newGene_159547;PH02Gene21506;Phyllostachys_edulis_newGene_274250;PH02Gene51066;Phyllostachys_edulis_newGene_293836;PH02Gene43780;PH02Gene02031;PH02Gene08951;PH02Gene40914;PH02Gene01727;PH02Gene13756;Phyllostachys_edulis_newGene_181409;Phyllostachys_edulis_newGene_336353;Phyllostachys_edulis_newGene_348651;Phyllostachys_edulis_newGene_135282;PH02Gene39893;PH02Gene07953;PH02Gen…
MSTRG.159473.1	Phyllostachys_edulis_newGene_298300;Phyllostachys_edulis_newGene_377332;Phyllostachys_edulis_newGene_9206;Phyllostachys_edulis_newGene_93244;Phyllostachys_edulis_newGene_343726;Phyllostachys_edulis_newGene_130690;Phyllostachys_edulis_newGene_226774;Phyllostachys_edulis_newGene_174914;Phyllostachys_edulis_newGene_103844;Phyllostachys_edulis_newGene_56920;PH02Gene05654;Phyllostachys_edulis_newGene_…
MSTRG.395256.1	Phyllostachys_edulis_newGene_171616;Phyllostachys_edulis_newGene_294752;Phyllostachys_edulis_newGene_96162;Phyllostachys_edulis_newGene_136675;Phyllostachys_edulis_newGene_379320;Phyllostachys_edulis_newGene_273403;Phyllostachys_edulis_newGene_212739;Phyllostachys_edulis_newGene_238056;Phyllostachys_edulis_newGene_399287;Phyllostachys_edulis_newGene_356882;Phyllostachys_edulis_newGene_242432;Phyl…
MSTRG.441770.1	Phyllostachys_edulis_newGene_8977;Phyllostachys_edulis_newGene_251783;Phyllostachys_edulis_newGene_85463;Phyllostachys_edulis_newGene_74106;Phyllostachys_edulis_newGene_155440;Phyllostachys_edulis_newGene_281959;Phyllostachys_edulis_newGene_53246;Phyllostachys_edulis_newGene_53249;PH02Gene31713;Phyllostachys_edulis_newGene_48519;Phyllostachys_edulis_newGene_79050;Phyllostachys_edulis_newGene_3619…
MSTRG.250717.1	Phyllostachys_edulis_newGene_171944;Phyllostachys_edulis_newGene_209820;Phyllostachys_edulis_newGene_193702;Phyllostachys_edulis_newGene_266103;Phyllostachys_edulis_newGene_139733;Phyllostachys_edulis_newGene_365076;Phyllostachys_edulis_newGene_170530;Phyllostachys_edulis_newGene_206403;Phyllostachys_edulis_newGene_167504;PH02Gene03486;PH02Gene03150;PH02Gene07895;Phyllostachys_edulis_newGene_2155…
MSTRG.125470.3	Phyllostachys_edulis_newGene_204146;PH02Gene25014;Phyllostachys_edulis_newGene_143597
MSTRG.474134.38	Phyllostachys_edulis_newGene_93331;Phyllostachys_edulis_newGene_230065;Phyllostachys_edulis_newGene_169356;Phyllostachys_edulis_newGene_248688;Phyllostachys_edulis_newGene_16763;Phyllostachys_edulis_newGene_118196;Phyllostachys_edulis_newGene_154826;Phyllostachys_edulis_newGene_223337;Phyllostachys_edulis_newGene_24959;Phyllostachys_edulis_newGene_256366;Phyllostachys_edulis_newGene_220011;Phyllo…
MSTRG.128458.2	Phyllostachys_edulis_newGene_213872;Phyllostachys_edulis_newGene_247446;Phyllostachys_edulis_newGene_382276;Phyllostachys_edulis_newGene_242600;Phyllostachys_edulis_newGene_40013;Phyllostachys_edulis_newGene_122164;Phyllostachys_edulis_newGene_84815;PH02Gene33835;Phyllostachys_edulis_newGene_215004;Phyllostachys_edulis_newGene_235343;Phyllostachys_edulis_newGene_274358;Phyllostachys_edulis_newGen…
MSTRG.14926.1	PH02Gene18446;Phyllostachys_edulis_newGene_250692;Phyllostachys_edulis_newGene_13108;Phyllostachys_edulis_newGene_49880;Phyllostachys_edulis_newGene_254853;Phyllostachys_edulis_newGene_128035;Phyllostachys_edulis_newGene_384029;Phyllostachys_edulis_newGene_258968;Phyllostachys_edulis_newGene_210499;PH02Gene28424;Phyllostachys_edulis_newGene_255609;Phyllostachys_edulis_newGene_265125;Phyllostachys…
MSTRG.348508.1	Phyllostachys_edulis_newGene_58407;Phyllostachys_edulis_newGene_325679;PH02Gene15955;Phyllostachys_edulis_newGene_289322;PH02Gene45988;PH02Gene05037;PH02Gene24955;PH02Gene44523;Phyllostachys_edulis_newGene_196348;Phyllostachys_edulis_newGene_2961;Phyllostachys_edulis_newGene_313582;Phyllostachys_edulis_newGene_312045;PH02Gene24523;Phyllostachys_edulis_newGene_142654;Phyllostachys_edulis_newGene_1…
MSTRG.98977.1	PH02Gene45438;PH02Gene03006;PH02Gene09264;Phyllostachys_edulis_newGene_297883;Phyllostachys_edulis_newGene_6320;Phyllostachys_edulis_newGene_363299;Phyllostachys_edulis_newGene_213900;Phyllostachys_edulis_newGene_191563;Phyllostachys_edulis_newGene_3302;PH02Gene40073;PH02Gene16871;Phyllostachys_edulis_newGene_398202;Phyllostachys_edulis_newGene_89981;Phyllostachys_edulis_newGene_169551;Phyllostac…
MSTRG.225413.4	PH02Gene06397
MSTRG.162109.1	Phyllostachys_edulis_newGene_96252;PH02Gene16676;PH02Gene50512;Phyllostachys_edulis_newGene_17723;PH02Gene48607;PH02Gene23564;Phyllostachys_edulis_newGene_241373;PH02Gene15808;PH02Gene25036;Phyllostachys_edulis_newGene_319937;PH02Gene37460;Phyllostachys_edulis_newGene_94075;Phyllostachys_edulis_newGene_256457;Phyllostachys_edulis_newGene_115824;Phyllostachys_edulis_newGene_384526;Phyllostachys_ed…
MSTRG.372021.1	PH02Gene49271;Phyllostachys_edulis_newGene_131999;PH02Gene01018;Phyllostachys_edulis_newGene_308497;Phyllostachys_edulis_newGene_361085;Phyllostachys_edulis_newGene_151847;Phyllostachys_edulis_newGene_57063;Phyllostachys_edulis_newGene_88333;PH02Gene34862;Phyllostachys_edulis_newGene_128723;PH02Gene33934;PH02Gene12782;Phyllostachys_edulis_newGene_102411;PH02Gene34463;PH02Gene03374;Phyllostachys_e…
MSTRG.31475.1	PH02Gene15920;PH02Gene16266;PH02Gene04316;PH02Gene40032;PH02Gene23884;PH02Gene07276;PH02Gene11434;PH02Gene06639;PH02Gene22224;PH02Gene07736;Phyllostachys_edulis_newGene_151311;PH02Gene47659;PH02Gene40636;PH02Gene50978;Phyllostachys_edulis_newGene_11579;PH02Gene25863;PH02Gene45197;PH02Gene41261;PH02Gene17915;PH02Gene35357;PH02Gene17241;Phyllostachys_edulis_newGene_71196;Phyllostachys_edulis_newGen…
MSTRG.6471.1	PH02Gene40680
MSTRG.295881.2	Phyllostachys_edulis_newGene_17883;Phyllostachys_edulis_newGene_372560;Phyllostachys_edulis_newGene_327590;Phyllostachys_edulis_newGene_137461;Phyllostachys_edulis_newGene_215961;Phyllostachys_edulis_newGene_219103;Phyllostachys_edulis_newGene_104310;Phyllostachys_edulis_newGene_273409;Phyllostachys_edulis_newGene_115884;Phyllostachys_edulis_newGene_128008;Phyllostachys_edulis_newGene_72329;Phyll…
MSTRG.191922.1	Phyllostachys_edulis_newGene_404549;Phyllostachys_edulis_newGene_239122;PH02Gene40516;Phyllostachys_edulis_newGene_175562;Phyllostachys_edulis_newGene_210173;Phyllostachys_edulis_newGene_312252;Phyllostachys_edulis_newGene_25284;Phyllostachys_edulis_newGene_251767;Phyllostachys_edulis_newGene_277446;PH02Gene39730;Phyllostachys_edulis_newGene_150;PH02Gene11883;Phyllostachys_edulis_newGene_71149;PH…
MSTRG.148022.1	Phyllostachys_edulis_newGene_168141;Phyllostachys_edulis_newGene_263222;Phyllostachys_edulis_newGene_292250;Phyllostachys_edulis_newGene_6586;Phyllostachys_edulis_newGene_166196;PH02Gene21737;Phyllostachys_edulis_newGene_81362;Phyllostachys_edulis_newGene_60536;Phyllostachys_edulis_newGene_248168;Phyllostachys_edulis_newGene_119999;Phyllostachys_edulis_newGene_26020;Phyllostachys_edulis_newGene_1…
MSTRG.284163.13	Phyllostachys_edulis_newGene_388310;Phyllostachys_edulis_newGene_146564;Phyllostachys_edulis_newGene_43994;Phyllostachys_edulis_newGene_345755;Phyllostachys_edulis_newGene_250550;Phyllostachys_edulis_newGene_267501;Phyllostachys_edulis_newGene_233001;Phyllostachys_edulis_newGene_175745;Phyllostachys_edulis_newGene_148862;Phyllostachys_edulis_newGene_75480;Phyllostachys_edulis_newGene_292478;Phyll…
MSTRG.359827.1	PH02Gene25133;PH02Gene08842;PH02Gene45416;PH02Gene49938;PH02Gene19943;PH02Gene49326;PH02Gene21977;PH02Gene27991;PH02Gene21037;PH02Gene40217;PH02Gene28721;PH02Gene04858;PH02Gene35987;PH02Gene42376;PH02Gene27450;PH02Gene18109;PH02Gene45245;PH02Gene49611;PH02Gene45424;PH02Gene29049;PH02Gene17577;PH02Gene09230;PH02Gene00279;PH02Gene23341;PH02Gene33503;PH02Gene35494
MSTRG.126135.1	PH02Gene46128;Phyllostachys_edulis_newGene_163958;Phyllostachys_edulis_newGene_308769;Phyllostachys_edulis_newGene_313178;Phyllostachys_edulis_newGene_29427;Phyllostachys_edulis_newGene_257757;PH02Gene50923;Phyllostachys_edulis_newGene_64327;Phyllostachys_edulis_newGene_180099;Phyllostachys_edulis_newGene_16345;Phyllostachys_edulis_newGene_145730;Phyllostachys_edulis_newGene_162560;Phyllostachys_…
MSTRG.201542.1	Phyllostachys_edulis_newGene_55866;Phyllostachys_edulis_newGene_257210;PH02Gene07495;Phyllostachys_edulis_newGene_14731;PH02Gene41428;Phyllostachys_edulis_newGene_320255;PH02Gene10375;PH02Gene50935;PH02Gene17222;PH02Gene08097;PH02Gene31449;Phyllostachys_edulis_newGene_348736;PH02Gene13017;PH02Gene43575;PH02Gene29187;PH02Gene43797;PH02Gene39429;Phyllostachys_edulis_newGene_257698;Phyllostachys_edu…
MSTRG.237943.1	Phyllostachys_edulis_newGene_145656;PH02Gene31089;PH02Gene43660;Phyllostachys_edulis_newGene_246893;Phyllostachys_edulis_newGene_360609;Phyllostachys_edulis_newGene_391809;PH02Gene50702;Phyllostachys_edulis_newGene_217951;Phyllostachys_edulis_newGene_236257;Phyllostachys_edulis_newGene_192715;Phyllostachys_edulis_newGene_211957;Phyllostachys_edulis_newGene_365983;PH02Gene46156;Phyllostachys_eduli…
MSTRG.421423.3	PH02Gene01972;PH02Gene26720;Phyllostachys_edulis_newGene_221373;PH02Gene45147;Phyllostachys_edulis_newGene_389118;Phyllostachys_edulis_newGene_199986;PH02Gene20963;PH02Gene06374;Phyllostachys_edulis_newGene_277291;PH02Gene19971;PH02Gene28658;PH02Gene39591;PH02Gene47328;PH02Gene16711;PH02Gene34326;Phyllostachys_edulis_newGene_81703
MSTRG.282346.2	PH02Gene31867;PH02Gene22566;PH02Gene37443;PH02Gene11378;Phyllostachys_edulis_newGene_124205;PH02Gene10071;PH02Gene07478;PH02Gene21611;PH02Gene20795;PH02Gene19639;PH02Gene43194;PH02Gene21765;PH02Gene23188;PH02Gene29819;PH02Gene20408;PH02Gene44022;PH02Gene50330;Phyllostachys_edulis_newGene_370453;PH02Gene50968;PH02Gene06489;PH02Gene06290;PH02Gene09023;Phyllostachys_edulis_newGene_24600;PH02Gene0711…
MSTRG.96393.1	Phyllostachys_edulis_newGene_149562;Phyllostachys_edulis_newGene_196042;Phyllostachys_edulis_newGene_362561;Phyllostachys_edulis_newGene_294322;Phyllostachys_edulis_newGene_383760;Phyllostachys_edulis_newGene_273644;Phyllostachys_edulis_newGene_55818;Phyllostachys_edulis_newGene_213775;PH02Gene34813;Phyllostachys_edulis_newGene_247445;PH02Gene18536;Phyllostachys_edulis_newGene_134703;Phyllostachy…
MSTRG.88125.11	Phyllostachys_edulis_newGene_364354;PH02Gene02322;PH02Gene02020;PH02Gene41440;PH02Gene25152;Phyllostachys_edulis_newGene_14465;PH02Gene15826;PH02Gene22131
MSTRG.439275.1	Phyllostachys_edulis_newGene_208660;PH02Gene13620;Phyllostachys_edulis_newGene_320384;Phyllostachys_edulis_newGene_342293;Phyllostachys_edulis_newGene_220424;Phyllostachys_edulis_newGene_403087;Phyllostachys_edulis_newGene_364488;PH02Gene13618;Phyllostachys_edulis_newGene_252928;PH02Gene19195;Phyllostachys_edulis_newGene_48440;Phyllostachys_edulis_newGene_282242;PH02Gene32179;PH02Gene31840;PH02Ge…
MSTRG.473870.3	PH02Gene30366;Phyllostachys_edulis_newGene_28599;Phyllostachys_edulis_newGene_284868;PH02Gene13909;PH02Gene40564;Phyllostachys_edulis_newGene_225056;PH02Gene25220;Phyllostachys_edulis_newGene_284248;PH02Gene10890;PH02Gene30231;PH02Gene27214;PH02Gene33818;PH02Gene25792;PH02Gene14661;PH02Gene21447;PH02Gene18650;PH02Gene14895;PH02Gene14527;PH02Gene36513;PH02Gene43824;PH02Gene43827;PH02Gene43826;PH02…
MSTRG.208838.1	PH02Gene29135;Phyllostachys_edulis_newGene_294180;PH02Gene31368;Phyllostachys_edulis_newGene_104450;PH02Gene24806;Phyllostachys_edulis_newGene_186804;PH02Gene16407;Phyllostachys_edulis_newGene_380900;PH02Gene08522;Phyllostachys_edulis_newGene_221368;Phyllostachys_edulis_newGene_75320;Phyllostachys_edulis_newGene_348910;PH02Gene50042;Phyllostachys_edulis_newGene_320620;PH02Gene34280;PH02Gene16249;…
MSTRG.343702.1	Phyllostachys_edulis_newGene_93791;PH02Gene23837;Phyllostachys_edulis_newGene_359009;PH02Gene13743;PH02Gene02763;Phyllostachys_edulis_newGene_299134;PH02Gene20493;PH02Gene15859;Phyllostachys_edulis_newGene_68226;PH02Gene44769;Phyllostachys_edulis_newGene_325729;Phyllostachys_edulis_newGene_66777;Phyllostachys_edulis_newGene_295824;PH02Gene41940;PH02Gene47252;PH02Gene09920;Phyllostachys_edulis_new…
MSTRG.344126.2	Phyllostachys_edulis_newGene_145844;Phyllostachys_edulis_newGene_34678;Phyllostachys_edulis_newGene_119974;Phyllostachys_edulis_newGene_302550;Phyllostachys_edulis_newGene_182821;Phyllostachys_edulis_newGene_16424;Phyllostachys_edulis_newGene_210804;Phyllostachys_edulis_newGene_166480;Phyllostachys_edulis_newGene_104155;Phyllostachys_edulis_newGene_383342;Phyllostachys_edulis_newGene_388805;Phyll…
MSTRG.378840.6	Phyllostachys_edulis_newGene_81254;Phyllostachys_edulis_newGene_259680;Phyllostachys_edulis_newGene_102135;Phyllostachys_edulis_newGene_308454;Phyllostachys_edulis_newGene_200240;PH02Gene21496;PH02Gene18923;Phyllostachys_edulis_newGene_381486;Phyllostachys_edulis_newGene_8226;PH02Gene44827;Phyllostachys_edulis_newGene_372964;Phyllostachys_edulis_newGene_290199;Phyllostachys_edulis_newGene_293810;…
MSTRG.176360.3	PH02Gene49671;PH02Gene06841;Phyllostachys_edulis_newGene_50669;PH02Gene02564;PH02Gene42930;Phyllostachys_edulis_newGene_84387;PH02Gene25577;PH02Gene19183;PH02Gene13375;PH02Gene31641;PH02Gene33255;Phyllostachys_edulis_newGene_97290;Phyllostachys_edulis_newGene_97291;PH02Gene05360;PH02Gene05361;PH02Gene29810;PH02Gene19141;PH02Gene01588;Phyllostachys_edulis_newGene_65372;PH02Gene27503;PH02Gene50361;…
MSTRG.264669.7	PH02Gene45012;Phyllostachys_edulis_newGene_323967;Phyllostachys_edulis_newGene_122649;PH02Gene00334;PH02Gene27047
MSTRG.420079.2	Phyllostachys_edulis_newGene_384881;Phyllostachys_edulis_newGene_306071;Phyllostachys_edulis_newGene_154237;Phyllostachys_edulis_newGene_181325;Phyllostachys_edulis_newGene_40143;Phyllostachys_edulis_newGene_101491;Phyllostachys_edulis_newGene_353092;Phyllostachys_edulis_newGene_74250;Phyllostachys_edulis_newGene_347119;Phyllostachys_edulis_newGene_106125;Phyllostachys_edulis_newGene_403356;Phyll…
MSTRG.4062.1	PH02Gene43320;PH02Gene05282;Phyllostachys_edulis_newGene_2922;PH02Gene39663;PH02Gene26566;PH02Gene09396;PH02Gene16676;PH02Gene00699;PH02Gene25695;PH02Gene01982;PH02Gene02359;PH02Gene23986;PH02Gene47128;PH02Gene47843;PH02Gene46487;PH02Gene18801;Phyllostachys_edulis_newGene_134294;Phyllostachys_edulis_newGene_284248;Phyllostachys_edulis_newGene_215981;PH02Gene15472;PH02Gene08632;PH02Gene18864;PH02G…
MSTRG.420794.4	PH02Gene46002;PH02Gene10944;Phyllostachys_edulis_newGene_220542;PH02Gene16559;Phyllostachys_edulis_newGene_58949
MSTRG.58176.2	Phyllostachys_edulis_newGene_233994;Phyllostachys_edulis_newGene_196761;Phyllostachys_edulis_newGene_35777;Phyllostachys_edulis_newGene_181938;Phyllostachys_edulis_newGene_389533;Phyllostachys_edulis_newGene_363111;Phyllostachys_edulis_newGene_291194;Phyllostachys_edulis_newGene_150812;Phyllostachys_edulis_newGene_367412;Phyllostachys_edulis_newGene_204941;Phyllostachys_edulis_newGene_76286;Phyll…
MSTRG.126220.1	Phyllostachys_edulis_newGene_75490;Phyllostachys_edulis_newGene_75496;Phyllostachys_edulis_newGene_89508;Phyllostachys_edulis_newGene_92032;Phyllostachys_edulis_newGene_182520;Phyllostachys_edulis_newGene_108239;Phyllostachys_edulis_newGene_154827;Phyllostachys_edulis_newGene_180973;PH02Gene26406;Phyllostachys_edulis_newGene_59232;Phyllostachys_edulis_newGene_368773;PH02Gene08938;Phyllostachys_ed…
MSTRG.400400.1	PH02Gene31657;Phyllostachys_edulis_newGene_392735;Phyllostachys_edulis_newGene_115355;PH02Gene43647;PH02Gene14369;Phyllostachys_edulis_newGene_190368;Phyllostachys_edulis_newGene_252261;Phyllostachys_edulis_newGene_104943;Phyllostachys_edulis_newGene_373625;PH02Gene30262;Phyllostachys_edulis_newGene_369932;Phyllostachys_edulis_newGene_358552
MSTRG.184875.1	Phyllostachys_edulis_newGene_98863;Phyllostachys_edulis_newGene_252572;Phyllostachys_edulis_newGene_216385;Phyllostachys_edulis_newGene_274608;Phyllostachys_edulis_newGene_143535;PH02Gene27973;Phyllostachys_edulis_newGene_70800;Phyllostachys_edulis_newGene_277326;Phyllostachys_edulis_newGene_318138;Phyllostachys_edulis_newGene_315414;Phyllostachys_edulis_newGene_297145;Phyllostachys_edulis_newGen…
MSTRG.417070.1	Phyllostachys_edulis_newGene_140920;Phyllostachys_edulis_newGene_281686;Phyllostachys_edulis_newGene_327947;Phyllostachys_edulis_newGene_254404;Phyllostachys_edulis_newGene_254277;PH02Gene24994;PH02Gene23071;Phyllostachys_edulis_newGene_198662;Phyllostachys_edulis_newGene_19345;Phyllostachys_edulis_newGene_289859;Phyllostachys_edulis_newGene_272324;Phyllostachys_edulis_newGene_272320;Phyllostachy…
MSTRG.339845.1	Phyllostachys_edulis_newGene_28627;Phyllostachys_edulis_newGene_287865;Phyllostachys_edulis_newGene_251009;Phyllostachys_edulis_newGene_61565;Phyllostachys_edulis_newGene_110203;Phyllostachys_edulis_newGene_376443;Phyllostachys_edulis_newGene_346808;Phyllostachys_edulis_newGene_240367;Phyllostachys_edulis_newGene_79216;Phyllostachys_edulis_newGene_184865;Phyllostachys_edulis_newGene_46581;Phyllos…
MSTRG.352562.1	PH02Gene14886;PH02Gene36569;PH02Gene43856;PH02Gene50101;PH02Gene34912;PH02Gene34962;Phyllostachys_edulis_newGene_295743;Phyllostachys_edulis_newGene_355801;PH02Gene37339;Phyllostachys_edulis_newGene_10595;PH02Gene27964;PH02Gene28821;Phyllostachys_edulis_newGene_357585;Phyllostachys_edulis_newGene_288066;Phyllostachys_edulis_newGene_310957;Phyllostachys_edulis_newGene_393027;PH02Gene15050;PH02Gene…
MSTRG.342464.1	Phyllostachys_edulis_newGene_139595;Phyllostachys_edulis_newGene_48728;Phyllostachys_edulis_newGene_197466;Phyllostachys_edulis_newGene_22260;Phyllostachys_edulis_newGene_334096;Phyllostachys_edulis_newGene_325871;Phyllostachys_edulis_newGene_294347;Phyllostachys_edulis_newGene_165053;PH02Gene24967;PH02Gene29389;PH02Gene49489;Phyllostachys_edulis_newGene_353356;Phyllostachys_edulis_newGene_42127;…
MSTRG.174014.2	Phyllostachys_edulis_newGene_138914;Phyllostachys_edulis_newGene_245716;Phyllostachys_edulis_newGene_368281;PH02Gene31998;Phyllostachys_edulis_newGene_249185;Phyllostachys_edulis_newGene_124308;Phyllostachys_edulis_newGene_345094;PH02Gene23914;Phyllostachys_edulis_newGene_23733;Phyllostachys_edulis_newGene_60730;Phyllostachys_edulis_newGene_343329;Phyllostachys_edulis_newGene_156279;Phyllostachys…
MSTRG.329854.26	Phyllostachys_edulis_newGene_206927;Phyllostachys_edulis_newGene_79388;Phyllostachys_edulis_newGene_329927;Phyllostachys_edulis_newGene_221491;Phyllostachys_edulis_newGene_386229;PH02Gene11057;Phyllostachys_edulis_newGene_221303;Phyllostachys_edulis_newGene_242512;Phyllostachys_edulis_newGene_76447;Phyllostachys_edulis_newGene_253254;Phyllostachys_edulis_newGene_253253;PH02Gene03652;PH02Gene37471…
MSTRG.269960.3	Phyllostachys_edulis_newGene_317663;Phyllostachys_edulis_newGene_377441;Phyllostachys_edulis_newGene_177089;Phyllostachys_edulis_newGene_18416;Phyllostachys_edulis_newGene_36507;Phyllostachys_edulis_newGene_24740;Phyllostachys_edulis_newGene_131407;Phyllostachys_edulis_newGene_100108;Phyllostachys_edulis_newGene_349854;Phyllostachys_edulis_newGene_303986;Phyllostachys_edulis_newGene_217035;Phyllo…
MSTRG.247334.1	Phyllostachys_edulis_newGene_219345;PH02Gene33311;Phyllostachys_edulis_newGene_213983;PH02Gene23984;PH02Gene23986;PH02Gene05443;PH02Gene38348;PH02Gene30801;PH02Gene02905;PH02Gene45178;PH02Gene43320;PH02Gene35760;PH02Gene51378;Phyllostachys_edulis_newGene_261984;PH02Gene46150;PH02Gene12360;PH02Gene11539;PH02Gene21093;Phyllostachys_edulis_newGene_179662;PH02Gene15854;PH02Gene10531;Phyllostachys_edu…
MSTRG.29926.15	Phyllostachys_edulis_newGene_144250;PH02Gene28239;Phyllostachys_edulis_newGene_72836;Phyllostachys_edulis_newGene_318015;Phyllostachys_edulis_newGene_302214;Phyllostachys_edulis_newGene_288662;Phyllostachys_edulis_newGene_320263;Phyllostachys_edulis_newGene_281794;PH02Gene26435;Phyllostachys_edulis_newGene_364785;PH02Gene29165;Phyllostachys_edulis_newGene_141825;Phyllostachys_edulis_newGene_39255…
MSTRG.333514.2	Phyllostachys_edulis_newGene_283469;Phyllostachys_edulis_newGene_259180;Phyllostachys_edulis_newGene_46739;PH02Gene34900;Phyllostachys_edulis_newGene_330473;Phyllostachys_edulis_newGene_201422;Phyllostachys_edulis_newGene_290415;Phyllostachys_edulis_newGene_97159;Phyllostachys_edulis_newGene_359696;PH02Gene31763;Phyllostachys_edulis_newGene_23251;Phyllostachys_edulis_newGene_87516;Phyllostachys_e…
MSTRG.220609.2	Phyllostachys_edulis_newGene_8155;PH02Gene22306;Phyllostachys_edulis_newGene_35623;Phyllostachys_edulis_newGene_296323;Phyllostachys_edulis_newGene_358142;Phyllostachys_edulis_newGene_60371;Phyllostachys_edulis_newGene_283145;Phyllostachys_edulis_newGene_340810;Phyllostachys_edulis_newGene_355752;Phyllostachys_edulis_newGene_106281;Phyllostachys_edulis_newGene_115172;PH02Gene24912;Phyllostachys_e…
MSTRG.335585.1	PH02Gene12425;PH02Gene05513;PH02Gene38473;PH02Gene06544;Phyllostachys_edulis_newGene_224088;Phyllostachys_edulis_newGene_355228;Phyllostachys_edulis_newGene_185612;Phyllostachys_edulis_newGene_285350;Phyllostachys_edulis_newGene_261381;Phyllostachys_edulis_newGene_350670;Phyllostachys_edulis_newGene_49984;Phyllostachys_edulis_newGene_358328;Phyllostachys_edulis_newGene_254749;PH02Gene40936;Phyllo…
MSTRG.152842.1	Phyllostachys_edulis_newGene_175017;Phyllostachys_edulis_newGene_23794;Phyllostachys_edulis_newGene_190368;Phyllostachys_edulis_newGene_156800;Phyllostachys_edulis_newGene_63012;Phyllostachys_edulis_newGene_37806;Phyllostachys_edulis_newGene_278643;PH02Gene30803;Phyllostachys_edulis_newGene_10226
MSTRG.143890.1	Phyllostachys_edulis_newGene_281548;Phyllostachys_edulis_newGene_10390;Phyllostachys_edulis_newGene_41417;Phyllostachys_edulis_newGene_163411;Phyllostachys_edulis_newGene_12532;Phyllostachys_edulis_newGene_366721;Phyllostachys_edulis_newGene_190591;Phyllostachys_edulis_newGene_316923;Phyllostachys_edulis_newGene_19082;Phyllostachys_edulis_newGene_365407;Phyllostachys_edulis_newGene_282191;Phyllos…
MSTRG.176360.1	PH02Gene18244;PH02Gene05360;PH02Gene05361;PH02Gene31474;PH02Gene18738;PH02Gene15282;PH02Gene04542;Phyllostachys_edulis_newGene_52590;PH02Gene21372;PH02Gene44093;PH02Gene18004;PH02Gene50440;PH02Gene27569;PH02Gene17379;PH02Gene14697;PH02Gene26374;PH02Gene39067;PH02Gene41554;PH02Gene02564;PH02Gene29810;PH02Gene19183;PH02Gene13375;PH02Gene03351;PH02Gene02923;Phyllostachys_edulis_newGene_384061;PH02Ge…
MSTRG.417581.38	Phyllostachys_edulis_newGene_291469;Phyllostachys_edulis_newGene_180226;Phyllostachys_edulis_newGene_138575;Phyllostachys_edulis_newGene_246283;PH02Gene44550;PH02Gene37566;Phyllostachys_edulis_newGene_249685;Phyllostachys_edulis_newGene_3779;Phyllostachys_edulis_newGene_154554;Phyllostachys_edulis_newGene_105883;Phyllostachys_edulis_newGene_146635;PH02Gene34376;PH02Gene34890;PH02Gene44672;Phyllos…
MSTRG.201183.1	Phyllostachys_edulis_newGene_107011;Phyllostachys_edulis_newGene_387118;Phyllostachys_edulis_newGene_261646;Phyllostachys_edulis_newGene_266730;Phyllostachys_edulis_newGene_177854;Phyllostachys_edulis_newGene_174772;PH02Gene02517;Phyllostachys_edulis_newGene_257713;Phyllostachys_edulis_newGene_295582;Phyllostachys_edulis_newGene_233826;Phyllostachys_edulis_newGene_170967;Phyllostachys_edulis_newG…
MSTRG.286520.1	Phyllostachys_edulis_newGene_38002;Phyllostachys_edulis_newGene_192263;Phyllostachys_edulis_newGene_175061;Phyllostachys_edulis_newGene_311357;Phyllostachys_edulis_newGene_239032;Phyllostachys_edulis_newGene_62180;Phyllostachys_edulis_newGene_154208;Phyllostachys_edulis_newGene_197850;Phyllostachys_edulis_newGene_135842;Phyllostachys_edulis_newGene_279816;Phyllostachys_edulis_newGene_331765;Phyll…
MSTRG.468570.1	Phyllostachys_edulis_newGene_353646;Phyllostachys_edulis_newGene_188151;Phyllostachys_edulis_newGene_382552;PH02Gene15937;Phyllostachys_edulis_newGene_216257;Phyllostachys_edulis_newGene_352410;Phyllostachys_edulis_newGene_253163;PH02Gene02677;Phyllostachys_edulis_newGene_102479;Phyllostachys_edulis_newGene_255863;Phyllostachys_edulis_newGene_220950;Phyllostachys_edulis_newGene_362794;Phyllostach…
MSTRG.298729.9	PH02Gene27586;PH02Gene34326;PH02Gene11912;PH02Gene31019;PH02Gene16285;PH02Gene16711;PH02Gene47422;PH02Gene26813;PH02Gene31938;PH02Gene12942;PH02Gene01349;PH02Gene21309;PH02Gene27192;PH02Gene43904;PH02Gene13260;PH02Gene30903;PH02Gene41988;PH02Gene11059;PH02Gene40625;PH02Gene31274;PH02Gene32441;PH02Gene19008;PH02Gene05099;Phyllostachys_edulis_newGene_165903;PH02Gene16714
MSTRG.190083.1	Phyllostachys_edulis_newGene_117434;Phyllostachys_edulis_newGene_322188;Phyllostachys_edulis_newGene_157386;Phyllostachys_edulis_newGene_124981;Phyllostachys_edulis_newGene_151960;Phyllostachys_edulis_newGene_107737;Phyllostachys_edulis_newGene_377079;Phyllostachys_edulis_newGene_390748;Phyllostachys_edulis_newGene_241170;Phyllostachys_edulis_newGene_96173;Phyllostachys_edulis_newGene_385727;Phyl…
MSTRG.79160.1	Phyllostachys_edulis_newGene_282821;Phyllostachys_edulis_newGene_351873;Phyllostachys_edulis_newGene_338580;Phyllostachys_edulis_newGene_228203;PH02Gene32045;PH02Gene32042;Phyllostachys_edulis_newGene_112080;Phyllostachys_edulis_newGene_184156;Phyllostachys_edulis_newGene_98154;Phyllostachys_edulis_newGene_225328;Phyllostachys_edulis_newGene_225321;Phyllostachys_edulis_newGene_157972;Phyllostachy…
MSTRG.317015.2	PH02Gene30702;PH02Gene38388;Phyllostachys_edulis_newGene_340383;PH02Gene36189;Phyllostachys_edulis_newGene_99137;PH02Gene27492;PH02Gene13161;Phyllostachys_edulis_newGene_287436;PH02Gene12881;PH02Gene06592;PH02Gene04795;PH02Gene45042;PH02Gene48544;PH02Gene47951;Phyllostachys_edulis_newGene_92864
MSTRG.382946.1	Phyllostachys_edulis_newGene_268042;Phyllostachys_edulis_newGene_9811;Phyllostachys_edulis_newGene_1977;Phyllostachys_edulis_newGene_181111;Phyllostachys_edulis_newGene_331228;Phyllostachys_edulis_newGene_175082;Phyllostachys_edulis_newGene_189577;Phyllostachys_edulis_newGene_94342;PH02Gene40485;Phyllostachys_edulis_newGene_152931;Phyllostachys_edulis_newGene_325101;Phyllostachys_edulis_newGene_2…
MSTRG.371285.2	Phyllostachys_edulis_newGene_188094;Phyllostachys_edulis_newGene_168235;Phyllostachys_edulis_newGene_149297;Phyllostachys_edulis_newGene_82375;Phyllostachys_edulis_newGene_363159;Phyllostachys_edulis_newGene_176039;Phyllostachys_edulis_newGene_38240;Phyllostachys_edulis_newGene_118570;Phyllostachys_edulis_newGene_365063;Phyllostachys_edulis_newGene_133819;Phyllostachys_edulis_newGene_332097;Phyll…
MSTRG.179362.1	Phyllostachys_edulis_newGene_395983;Phyllostachys_edulis_newGene_185781;Phyllostachys_edulis_newGene_326509;Phyllostachys_edulis_newGene_296265;Phyllostachys_edulis_newGene_102354;Phyllostachys_edulis_newGene_175792;Phyllostachys_edulis_newGene_342353;Phyllostachys_edulis_newGene_400652;Phyllostachys_edulis_newGene_82529;PH02Gene25020;Phyllostachys_edulis_newGene_58632;Phyllostachys_edulis_newGen…
MSTRG.452568.3	Phyllostachys_edulis_newGene_184364;Phyllostachys_edulis_newGene_287571;Phyllostachys_edulis_newGene_267967;Phyllostachys_edulis_newGene_171957;Phyllostachys_edulis_newGene_269460;Phyllostachys_edulis_newGene_155376;Phyllostachys_edulis_newGene_8474;Phyllostachys_edulis_newGene_151885;Phyllostachys_edulis_newGene_151888;Phyllostachys_edulis_newGene_314207;PH02Gene12873;Phyllostachys_edulis_newGen…
MSTRG.160621.3	PH02Gene27879;Phyllostachys_edulis_newGene_376095;Phyllostachys_edulis_newGene_343249;Phyllostachys_edulis_newGene_162761;PH02Gene39907;Phyllostachys_edulis_newGene_7035;Phyllostachys_edulis_newGene_137870;Phyllostachys_edulis_newGene_362705;Phyllostachys_edulis_newGene_98528;Phyllostachys_edulis_newGene_42762;Phyllostachys_edulis_newGene_117637;Phyllostachys_edulis_newGene_356974;Phyllostachys_e…
MSTRG.269622.1	PH02Gene14510;Phyllostachys_edulis_newGene_271039;Phyllostachys_edulis_newGene_279542;PH02Gene19785;Phyllostachys_edulis_newGene_217769;Phyllostachys_edulis_newGene_27512;Phyllostachys_edulis_newGene_68746;Phyllostachys_edulis_newGene_311432;PH02Gene03675;PH02Gene10503;Phyllostachys_edulis_newGene_239754;Phyllostachys_edulis_newGene_384709;Phyllostachys_edulis_newGene_7548;PH02Gene45402;Phyllosta…
MSTRG.86155.2	PH02Gene31699;PH02Gene15898;PH02Gene13482;PH02Gene15826;PH02Gene02945;PH02Gene44259;PH02Gene25494;Phyllostachys_edulis_newGene_263628;Phyllostachys_edulis_newGene_94270
MSTRG.227148.1	Phyllostachys_edulis_newGene_53385;Phyllostachys_edulis_newGene_121522;PH02Gene08289;PH02Gene03742;PH02Gene37700;Phyllostachys_edulis_newGene_291738;Phyllostachys_edulis_newGene_117153;Phyllostachys_edulis_newGene_61747;Phyllostachys_edulis_newGene_273250;PH02Gene42411;Phyllostachys_edulis_newGene_12167;Phyllostachys_edulis_newGene_12628;Phyllostachys_edulis_newGene_126023;Phyllostachys_edulis_ne…
MSTRG.430276.2	PH02Gene12662;Phyllostachys_edulis_newGene_155985;Phyllostachys_edulis_newGene_33765;Phyllostachys_edulis_newGene_19939;Phyllostachys_edulis_newGene_1452;Phyllostachys_edulis_newGene_372308;Phyllostachys_edulis_newGene_25292;Phyllostachys_edulis_newGene_8807;Phyllostachys_edulis_newGene_35181;Phyllostachys_edulis_newGene_355227;PH02Gene23086;Phyllostachys_edulis_newGene_343371;Phyllostachys_eduli…
MSTRG.305641.3	Phyllostachys_edulis_newGene_92664;Phyllostachys_edulis_newGene_179456;Phyllostachys_edulis_newGene_252589;Phyllostachys_edulis_newGene_401378;PH02Gene25067;PH02Gene02119;Phyllostachys_edulis_newGene_275547;Phyllostachys_edulis_newGene_197616;Phyllostachys_edulis_newGene_194490;Phyllostachys_edulis_newGene_118687;Phyllostachys_edulis_newGene_403507;Phyllostachys_edulis_newGene_146091;Phyllostachy…
MSTRG.335816.2	Phyllostachys_edulis_newGene_189310;Phyllostachys_edulis_newGene_198071;Phyllostachys_edulis_newGene_95600;Phyllostachys_edulis_newGene_77822;Phyllostachys_edulis_newGene_297728;Phyllostachys_edulis_newGene_168435;Phyllostachys_edulis_newGene_360085;Phyllostachys_edulis_newGene_290198;Phyllostachys_edulis_newGene_61013;Phyllostachys_edulis_newGene_134489;Phyllostachys_edulis_newGene_33538;Phyllos…
MSTRG.232432.2	PH02Gene28719;PH02Gene13142;PH02Gene45550;PH02Gene44238;PH02Gene24499;Phyllostachys_edulis_newGene_401977;PH02Gene02492;Phyllostachys_edulis_newGene_348822;PH02Gene35892;PH02Gene26454;PH02Gene29993;PH02Gene23662;Phyllostachys_edulis_newGene_155612;PH02Gene50553;PH02Gene41863;Phyllostachys_edulis_newGene_372653;PH02Gene08795;PH02Gene09770;PH02Gene36583;Phyllostachys_edulis_newGene_369968;PH02Gene2…
MSTRG.446983.2	Phyllostachys_edulis_newGene_224258;PH02Gene09387;Phyllostachys_edulis_newGene_386976;PH02Gene14635;Phyllostachys_edulis_newGene_17536;Phyllostachys_edulis_newGene_112400;Phyllostachys_edulis_newGene_77689;Phyllostachys_edulis_newGene_392939;PH02Gene51395;PH02Gene34518;PH02Gene17773;PH02Gene13879;Phyllostachys_edulis_newGene_348083;PH02Gene34283;PH02Gene40207;Phyllostachys_edulis_newGene_69940;PH…
MSTRG.435840.1	PH02Gene29965;PH02Gene50366;PH02Gene49212;PH02Gene18884;PH02Gene03236;PH02Gene17435;PH02Gene44826;PH02Gene07328;PH02Gene19208;PH02Gene28435;PH02Gene13416;PH02Gene35127;PH02Gene23901;PH02Gene09593;PH02Gene13309;PH02Gene14300;PH02Gene31614;PH02Gene50604;PH02Gene35335;PH02Gene05655;PH02Gene10143;PH02Gene00174;PH02Gene06255;PH02Gene30303;PH02Gene32335;PH02Gene32334;PH02Gene26113;PH02Gene49013;PH02Gen…
MSTRG.360252.3	PH02Gene50949;PH02Gene00911;Phyllostachys_edulis_newGene_296637;Phyllostachys_edulis_newGene_344176;PH02Gene31632;Phyllostachys_edulis_newGene_10982;Phyllostachys_edulis_newGene_265245;PH02Gene35485;Phyllostachys_edulis_newGene_298883;Phyllostachys_edulis_newGene_358138;PH02Gene18710;Phyllostachys_edulis_newGene_258960;PH02Gene48864;PH02Gene48865;PH02Gene37389;Phyllostachys_edulis_newGene_147778;…
MSTRG.183997.2	PH02Gene14886;PH02Gene36569;Phyllostachys_edulis_newGene_125979;PH02Gene43856;Phyllostachys_edulis_newGene_142252;Phyllostachys_edulis_newGene_209484;Phyllostachys_edulis_newGene_215853;Phyllostachys_edulis_newGene_82137;PH02Gene34912;Phyllostachys_edulis_newGene_5591;Phyllostachys_edulis_newGene_399197;Phyllostachys_edulis_newGene_391340;Phyllostachys_edulis_newGene_61650;Phyllostachys_edulis_ne…
MSTRG.16675.3	PH02Gene17827;Phyllostachys_edulis_newGene_386005;Phyllostachys_edulis_newGene_368935
MSTRG.169022.4	PH02Gene28353;PH02Gene09964;Phyllostachys_edulis_newGene_180458;PH02Gene04284;Phyllostachys_edulis_newGene_195168;PH02Gene20766;PH02Gene00069;Phyllostachys_edulis_newGene_229069;PH02Gene12816;PH02Gene04257;PH02Gene14448;PH02Gene12804;PH02Gene11726;PH02Gene41247;Phyllostachys_edulis_newGene_369380;Phyllostachys_edulis_newGene_153392;PH02Gene14382;PH02Gene40100;Phyllostachys_edulis_newGene_27995;Ph…
MSTRG.63802.1	Phyllostachys_edulis_newGene_198205;Phyllostachys_edulis_newGene_217830;PH02Gene11624;Phyllostachys_edulis_newGene_78860;Phyllostachys_edulis_newGene_342504;Phyllostachys_edulis_newGene_1983;Phyllostachys_edulis_newGene_294665;Phyllostachys_edulis_newGene_140157;Phyllostachys_edulis_newGene_272362;Phyllostachys_edulis_newGene_268766;Phyllostachys_edulis_newGene_25994;Phyllostachys_edulis_newGene_…
MSTRG.165408.1	PH02Gene05338;Phyllostachys_edulis_newGene_302809;PH02Gene48128;Phyllostachys_edulis_newGene_87489;Phyllostachys_edulis_newGene_186055;Phyllostachys_edulis_newGene_86875;Phyllostachys_edulis_newGene_312332;Phyllostachys_edulis_newGene_153433;Phyllostachys_edulis_newGene_27111;PH02Gene34910;Phyllostachys_edulis_newGene_344537;Phyllostachys_edulis_newGene_181256;Phyllostachys_edulis_newGene_352562;…
MSTRG.120502.6	PH02Gene36125;Phyllostachys_edulis_newGene_283190;PH02Gene09160;Phyllostachys_edulis_newGene_399181;Phyllostachys_edulis_newGene_305656;PH02Gene35195;Phyllostachys_edulis_newGene_145154;Phyllostachys_edulis_newGene_226853;Phyllostachys_edulis_newGene_312306;Phyllostachys_edulis_newGene_241851;Phyllostachys_edulis_newGene_30578;PH02Gene19633
MSTRG.161751.1	Phyllostachys_edulis_newGene_290971;Phyllostachys_edulis_newGene_97435;Phyllostachys_edulis_newGene_97433;Phyllostachys_edulis_newGene_374400;Phyllostachys_edulis_newGene_220775;Phyllostachys_edulis_newGene_211102;Phyllostachys_edulis_newGene_247702;Phyllostachys_edulis_newGene_247708;Phyllostachys_edulis_newGene_396485;Phyllostachys_edulis_newGene_134071;Phyllostachys_edulis_newGene_352408;Phyll…
MSTRG.121393.1	Phyllostachys_edulis_newGene_289562;PH02Gene29823;PH02Gene48229;PH02Gene39715;PH02Gene18919;PH02Gene24693;PH02Gene13155
MSTRG.440422.1	Phyllostachys_edulis_newGene_13955;Phyllostachys_edulis_newGene_324176;Phyllostachys_edulis_newGene_21132;Phyllostachys_edulis_newGene_243804;Phyllostachys_edulis_newGene_121671;Phyllostachys_edulis_newGene_209363;Phyllostachys_edulis_newGene_247884;Phyllostachys_edulis_newGene_328371;Phyllostachys_edulis_newGene_197692;Phyllostachys_edulis_newGene_183913;Phyllostachys_edulis_newGene_10174;Phyllo…
MSTRG.54822.1	Phyllostachys_edulis_newGene_130561;Phyllostachys_edulis_newGene_188172;PH02Gene07686;Phyllostachys_edulis_newGene_137632;Phyllostachys_edulis_newGene_121992;PH02Gene10049;PH02Gene42209;Phyllostachys_edulis_newGene_289718;PH02Gene41345;Phyllostachys_edulis_newGene_246886;Phyllostachys_edulis_newGene_235047;PH02Gene50762;Phyllostachys_edulis_newGene_283251;Phyllostachys_edulis_newGene_333150;Phyll…
MSTRG.2305.3	Phyllostachys_edulis_newGene_356983
MSTRG.19127.4	PH02Gene08874
MSTRG.58138.1	Phyllostachys_edulis_newGene_347417;Phyllostachys_edulis_newGene_307573;PH02Gene18662;Phyllostachys_edulis_newGene_83472;Phyllostachys_edulis_newGene_147051;Phyllostachys_edulis_newGene_109177;Phyllostachys_edulis_newGene_83924;Phyllostachys_edulis_newGene_45951;Phyllostachys_edulis_newGene_372910;Phyllostachys_edulis_newGene_81153;PH02Gene00968;Phyllostachys_edulis_newGene_98328;PH02Gene40808;Ph…
MSTRG.95821.1	Phyllostachys_edulis_newGene_388365;Phyllostachys_edulis_newGene_384791;PH02Gene36019;Phyllostachys_edulis_newGene_380388;Phyllostachys_edulis_newGene_5098;Phyllostachys_edulis_newGene_362686;Phyllostachys_edulis_newGene_64589;Phyllostachys_edulis_newGene_249002;Phyllostachys_edulis_newGene_344233;Phyllostachys_edulis_newGene_60614;Phyllostachys_edulis_newGene_141584;Phyllostachys_edulis_newGene_…
MSTRG.466335.1	Phyllostachys_edulis_newGene_277737;PH02Gene17247;PH02Gene01800;PH02Gene20761;PH02Gene08035;PH02Gene50483;PH02Gene06081;PH02Gene14565;Phyllostachys_edulis_newGene_365035;PH02Gene10442;PH02Gene25992;Phyllostachys_edulis_newGene_217401;Phyllostachys_edulis_newGene_319214;PH02Gene18404;PH02Gene17767;Phyllostachys_edulis_newGene_315774;Phyllostachys_edulis_newGene_315128;PH02Gene26308;PH02Gene48271;P…
MSTRG.321844.1	PH02Gene24988;PH02Gene22550;Phyllostachys_edulis_newGene_146316;Phyllostachys_edulis_newGene_37975;PH02Gene42090;Phyllostachys_edulis_newGene_163196;PH02Gene39722;Phyllostachys_edulis_newGene_177783;PH02Gene02247;PH02Gene20852;Phyllostachys_edulis_newGene_271734;PH02Gene12276;Phyllostachys_edulis_newGene_348736;PH02Gene37791;PH02Gene14461;PH02Gene14460;PH02Gene04304;Phyllostachys_edulis_newGene_1…
MSTRG.201009.2	PH02Gene46240;PH02Gene14605;Phyllostachys_edulis_newGene_228792;Phyllostachys_edulis_newGene_192833;Phyllostachys_edulis_newGene_20839;PH02Gene12782;PH02Gene40407;PH02Gene45653;PH02Gene44406;PH02Gene01897;Phyllostachys_edulis_newGene_380106;PH02Gene33693;Phyllostachys_edulis_newGene_363951;Phyllostachys_edulis_newGene_113968;PH02Gene11422;Phyllostachys_edulis_newGene_330243;PH02Gene25383;PH02Gene…
MSTRG.115309.1	PH02Gene45943;Phyllostachys_edulis_newGene_662;Phyllostachys_edulis_newGene_350986;Phyllostachys_edulis_newGene_291561;PH02Gene35590;Phyllostachys_edulis_newGene_116441;Phyllostachys_edulis_newGene_246149;Phyllostachys_edulis_newGene_287167;PH02Gene43224;Phyllostachys_edulis_newGene_89405;Phyllostachys_edulis_newGene_207717;Phyllostachys_edulis_newGene_56868;PH02Gene03540;Phyllostachys_edulis_new…
MSTRG.172321.2	Phyllostachys_edulis_newGene_23970;PH02Gene31490;Phyllostachys_edulis_newGene_340189;Phyllostachys_edulis_newGene_384918;Phyllostachys_edulis_newGene_261984;Phyllostachys_edulis_newGene_150802;Phyllostachys_edulis_newGene_106636;Phyllostachys_edulis_newGene_303923;PH02Gene29120;Phyllostachys_edulis_newGene_218952;Phyllostachys_edulis_newGene_120843;PH02Gene08804;Phyllostachys_edulis_newGene_70889…
MSTRG.177803.3	Phyllostachys_edulis_newGene_87073;Phyllostachys_edulis_newGene_115715;Phyllostachys_edulis_newGene_1863;PH02Gene37735;Phyllostachys_edulis_newGene_286431;Phyllostachys_edulis_newGene_162789;Phyllostachys_edulis_newGene_227593;Phyllostachys_edulis_newGene_280012;Phyllostachys_edulis_newGene_19864;Phyllostachys_edulis_newGene_133744;Phyllostachys_edulis_newGene_16703;Phyllostachys_edulis_newGene_2…
MSTRG.163454.1	PH02Gene13743;PH02Gene25989;PH02Gene21739;Phyllostachys_edulis_newGene_236815;PH02Gene14470;Phyllostachys_edulis_newGene_164133;PH02Gene32918;Phyllostachys_edulis_newGene_259260;PH02Gene44690;PH02Gene23950;Phyllostachys_edulis_newGene_199598;PH02Gene39233;PH02Gene33520;PH02Gene43294;PH02Gene19333;Phyllostachys_edulis_newGene_175059;PH02Gene38761;PH02Gene49768;Phyllostachys_edulis_newGene_213761;P…
MSTRG.420314.2	Phyllostachys_edulis_newGene_184662;PH02Gene45875;Phyllostachys_edulis_newGene_162166;Phyllostachys_edulis_newGene_232228;Phyllostachys_edulis_newGene_235164;Phyllostachys_edulis_newGene_226340;Phyllostachys_edulis_newGene_291816;PH02Gene26033;PH02Gene41959;Phyllostachys_edulis_newGene_278710;PH02Gene27431;Phyllostachys_edulis_newGene_107245;Phyllostachys_edulis_newGene_186617;Phyllostachys_eduli…
MSTRG.236392.2	Phyllostachys_edulis_newGene_19092;Phyllostachys_edulis_newGene_151025;Phyllostachys_edulis_newGene_255163;Phyllostachys_edulis_newGene_80028;Phyllostachys_edulis_newGene_307081;Phyllostachys_edulis_newGene_154400;Phyllostachys_edulis_newGene_43532;Phyllostachys_edulis_newGene_303614;Phyllostachys_edulis_newGene_7976;Phyllostachys_edulis_newGene_54900;Phyllostachys_edulis_newGene_381673;PH02Gene2…
MSTRG.144963.1	Phyllostachys_edulis_newGene_4193;Phyllostachys_edulis_newGene_185052;Phyllostachys_edulis_newGene_22152;Phyllostachys_edulis_newGene_290602;Phyllostachys_edulis_newGene_128349;Phyllostachys_edulis_newGene_242950;Phyllostachys_edulis_newGene_311386;Phyllostachys_edulis_newGene_202351;Phyllostachys_edulis_newGene_307641;Phyllostachys_edulis_newGene_220337;Phyllostachys_edulis_newGene_256620;Phyllo…
MSTRG.100263.1	PH02Gene32256;Phyllostachys_edulis_newGene_122161;Phyllostachys_edulis_newGene_379429;PH02Gene16528;Phyllostachys_edulis_newGene_3565;PH02Gene08433;Phyllostachys_edulis_newGene_5783;Phyllostachys_edulis_newGene_79214;Phyllostachys_edulis_newGene_63646;Phyllostachys_edulis_newGene_380646;Phyllostachys_edulis_newGene_313879;Phyllostachys_edulis_newGene_44586;Phyllostachys_edulis_newGene_274352;PH02…
MSTRG.277867.3	PH02Gene48132;PH02Gene47212
MSTRG.305816.1	Phyllostachys_edulis_newGene_67050;Phyllostachys_edulis_newGene_122418;PH02Gene05371;Phyllostachys_edulis_newGene_11942;Phyllostachys_edulis_newGene_110268;Phyllostachys_edulis_newGene_343548;Phyllostachys_edulis_newGene_256741;Phyllostachys_edulis_newGene_144791;Phyllostachys_edulis_newGene_353561;Phyllostachys_edulis_newGene_173456;Phyllostachys_edulis_newGene_113835;Phyllostachys_edulis_newGen…
MSTRG.43015.1	PH02Gene47625;Phyllostachys_edulis_newGene_133196;PH02Gene13739;PH02Gene31673;Phyllostachys_edulis_newGene_318712;Phyllostachys_edulis_newGene_293556;Phyllostachys_edulis_newGene_245174;PH02Gene34687;PH02Gene01771;PH02Gene44553;PH02Gene12782;Phyllostachys_edulis_newGene_97402;PH02Gene19897;PH02Gene08019;PH02Gene20677;PH02Gene29647;PH02Gene33280;Phyllostachys_edulis_newGene_192833;Phyllostachys_ed…
MSTRG.119176.1	Phyllostachys_edulis_newGene_253239;PH02Gene34779;Phyllostachys_edulis_newGene_223071;PH02Gene04160;Phyllostachys_edulis_newGene_342305;Phyllostachys_edulis_newGene_230968;Phyllostachys_edulis_newGene_351335;Phyllostachys_edulis_newGene_38871;Phyllostachys_edulis_newGene_334202;Phyllostachys_edulis_newGene_219851;Phyllostachys_edulis_newGene_377766;Phyllostachys_edulis_newGene_154420;Phyllostachy…
MSTRG.443589.1	Phyllostachys_edulis_newGene_166445;Phyllostachys_edulis_newGene_265260;Phyllostachys_edulis_newGene_52407;Phyllostachys_edulis_newGene_30116;PH02Gene02356;Phyllostachys_edulis_newGene_294667;Phyllostachys_edulis_newGene_320561;Phyllostachys_edulis_newGene_324196;Phyllostachys_edulis_newGene_18742;Phyllostachys_edulis_newGene_214876;Phyllostachys_edulis_newGene_251578;Phyllostachys_edulis_newGene…
MSTRG.254788.1	PH02Gene20034;PH02Gene17575;PH02Gene50079;PH02Gene33166;PH02Gene07581;PH02Gene35761;Phyllostachys_edulis_newGene_156850;PH02Gene45794;PH02Gene21204;Phyllostachys_edulis_newGene_359892;Phyllostachys_edulis_newGene_231128;Phyllostachys_edulis_newGene_102215;PH02Gene40832;PH02Gene29432;Phyllostachys_edulis_newGene_84619;Phyllostachys_edulis_newGene_246965;PH02Gene15854;Phyllostachys_edulis_newGene_8…
MSTRG.38528.3	Phyllostachys_edulis_newGene_166460;Phyllostachys_edulis_newGene_175760;Phyllostachys_edulis_newGene_138011;Phyllostachys_edulis_newGene_59052;Phyllostachys_edulis_newGene_52551;Phyllostachys_edulis_newGene_286431;Phyllostachys_edulis_newGene_394028;Phyllostachys_edulis_newGene_215237;Phyllostachys_edulis_newGene_162783;Phyllostachys_edulis_newGene_227593;Phyllostachys_edulis_newGene_113759;Phyll…
MSTRG.72046.1	PH02Gene09150
MSTRG.314692.1	Phyllostachys_edulis_newGene_291349;Phyllostachys_edulis_newGene_24570;Phyllostachys_edulis_newGene_77516;Phyllostachys_edulis_newGene_353461;Phyllostachys_edulis_newGene_191968;Phyllostachys_edulis_newGene_172092;Phyllostachys_edulis_newGene_191433;Phyllostachys_edulis_newGene_1860;Phyllostachys_edulis_newGene_87273;Phyllostachys_edulis_newGene_283749;Phyllostachys_edulis_newGene_285996;Phyllost…
MSTRG.61552.1	Phyllostachys_edulis_newGene_204692;Phyllostachys_edulis_newGene_100558;Phyllostachys_edulis_newGene_359619;Phyllostachys_edulis_newGene_240421;Phyllostachys_edulis_newGene_36140;Phyllostachys_edulis_newGene_318722;Phyllostachys_edulis_newGene_26299;PH02Gene29135;Phyllostachys_edulis_newGene_279562;Phyllostachys_edulis_newGene_149014;Phyllostachys_edulis_newGene_58457;Phyllostachys_edulis_newGene…
MSTRG.111811.1	PH02Gene16491;PH02Gene12782;Phyllostachys_edulis_newGene_30983;PH02Gene19679;PH02Gene02775;PH02Gene47122;PH02Gene10935;Phyllostachys_edulis_newGene_20839;Phyllostachys_edulis_newGene_247162;PH02Gene01018;PH02Gene20936;PH02Gene47050;PH02Gene19897;PH02Gene19892;PH02Gene08019;Phyllostachys_edulis_newGene_318712;PH02Gene27899;PH02Gene03064;PH02Gene07155;Phyllostachys_edulis_newGene_159825;PH02Gene207…
MSTRG.443594.1	PH02Gene13778;PH02Gene19113
MSTRG.278429.2	Phyllostachys_edulis_newGene_113652;PH02Gene16663;Phyllostachys_edulis_newGene_113242;Phyllostachys_edulis_newGene_165097;Phyllostachys_edulis_newGene_112343;Phyllostachys_edulis_newGene_196673;Phyllostachys_edulis_newGene_113421;Phyllostachys_edulis_newGene_319709;Phyllostachys_edulis_newGene_263148;Phyllostachys_edulis_newGene_370886;Phyllostachys_edulis_newGene_122506;PH02Gene45753;Phyllostach…
MSTRG.225566.4	Phyllostachys_edulis_newGene_324836;PH02Gene42258;Phyllostachys_edulis_newGene_78181;Phyllostachys_edulis_newGene_96232;Phyllostachys_edulis_newGene_63855;PH02Gene11317;Phyllostachys_edulis_newGene_401282;Phyllostachys_edulis_newGene_115427;Phyllostachys_edulis_newGene_355427;Phyllostachys_edulis_newGene_347471;Phyllostachys_edulis_newGene_50306;Phyllostachys_edulis_newGene_397927;PH02Gene24369;P…
MSTRG.396786.3	Phyllostachys_edulis_newGene_151958;Phyllostachys_edulis_newGene_135931;PH02Gene50982;Phyllostachys_edulis_newGene_28287;PH02Gene00196;Phyllostachys_edulis_newGene_145294;Phyllostachys_edulis_newGene_36507;Phyllostachys_edulis_newGene_235816
MSTRG.285296.1	Phyllostachys_edulis_newGene_271045;Phyllostachys_edulis_newGene_286367;Phyllostachys_edulis_newGene_172649;Phyllostachys_edulis_newGene_388490;Phyllostachys_edulis_newGene_29271;PH02Gene51055;Phyllostachys_edulis_newGene_74444;Phyllostachys_edulis_newGene_74441;Phyllostachys_edulis_newGene_235276;Phyllostachys_edulis_newGene_139344;Phyllostachys_edulis_newGene_143806;Phyllostachys_edulis_newGene…
MSTRG.50069.1	PH02Gene02747;Phyllostachys_edulis_newGene_395212;PH02Gene00420;PH02Gene02081;PH02Gene33686;PH02Gene46338;Phyllostachys_edulis_newGene_334899;PH02Gene11263;PH02Gene03962;PH02Gene39598;Phyllostachys_edulis_newGene_151333;PH02Gene38300;PH02Gene31621;PH02Gene47303;PH02Gene21962;Phyllostachys_edulis_newGene_30259;PH02Gene15632;Phyllostachys_edulis_newGene_210434;PH02Gene51335;PH02Gene28716;Phyllostac…
MSTRG.225742.3	Phyllostachys_edulis_newGene_350366;Phyllostachys_edulis_newGene_137615;Phyllostachys_edulis_newGene_326650;Phyllostachys_edulis_newGene_402997;Phyllostachys_edulis_newGene_207012;Phyllostachys_edulis_newGene_266898;Phyllostachys_edulis_newGene_353203;Phyllostachys_edulis_newGene_403460;PH02Gene15141;Phyllostachys_edulis_newGene_160311;Phyllostachys_edulis_newGene_112267;Phyllostachys_edulis_newG…
MSTRG.370818.3	Phyllostachys_edulis_newGene_305985;Phyllostachys_edulis_newGene_235005;Phyllostachys_edulis_newGene_119496;Phyllostachys_edulis_newGene_371828;Phyllostachys_edulis_newGene_133293;PH02Gene43966;Phyllostachys_edulis_newGene_395310;Phyllostachys_edulis_newGene_198464;Phyllostachys_edulis_newGene_238138;Phyllostachys_edulis_newGene_190579;Phyllostachys_edulis_newGene_122495;Phyllostachys_edulis_newG…
MSTRG.1545.6	Phyllostachys_edulis_newGene_247787;Phyllostachys_edulis_newGene_289920;Phyllostachys_edulis_newGene_312833;Phyllostachys_edulis_newGene_238430;Phyllostachys_edulis_newGene_63843;Phyllostachys_edulis_newGene_264110;Phyllostachys_edulis_newGene_56585;Phyllostachys_edulis_newGene_122754;Phyllostachys_edulis_newGene_37952;Phyllostachys_edulis_newGene_50804;Phyllostachys_edulis_newGene_358949;Phyllos…
MSTRG.410919.2	Phyllostachys_edulis_newGene_70349;Phyllostachys_edulis_newGene_259412;Phyllostachys_edulis_newGene_259085;Phyllostachys_edulis_newGene_221005;Phyllostachys_edulis_newGene_304062;Phyllostachys_edulis_newGene_151186;Phyllostachys_edulis_newGene_291179;Phyllostachys_edulis_newGene_357357;Phyllostachys_edulis_newGene_48916;PH02Gene33076;Phyllostachys_edulis_newGene_388918;Phyllostachys_edulis_newGen…
MSTRG.82908.1	Phyllostachys_edulis_newGene_182570;PH02Gene47897;Phyllostachys_edulis_newGene_370808;PH02Gene47781;Phyllostachys_edulis_newGene_268158;PH02Gene17051;Phyllostachys_edulis_newGene_57561;Phyllostachys_edulis_newGene_245765;Phyllostachys_edulis_newGene_310990;PH02Gene30644;Phyllostachys_edulis_newGene_248571;Phyllostachys_edulis_newGene_279626;Phyllostachys_edulis_newGene_395307
MSTRG.292621.1	PH02Gene43374;PH02Gene07843;PH02Gene34607;PH02Gene24417;PH02Gene17992;PH02Gene33687;PH02Gene00629;PH02Gene32728;PH02Gene35734;Phyllostachys_edulis_newGene_250984;PH02Gene32095;PH02Gene32097;PH02Gene31082;Phyllostachys_edulis_newGene_130899;PH02Gene08962;Phyllostachys_edulis_newGene_3691;PH02Gene29751;Phyllostachys_edulis_newGene_263958;Phyllostachys_edulis_newGene_151847;PH02Gene14049;PH02Gene204…
MSTRG.103767.1	PH02Gene05650;PH02Gene46626;Phyllostachys_edulis_newGene_178092;Phyllostachys_edulis_newGene_44243;PH02Gene24748;PH02Gene13816;Phyllostachys_edulis_newGene_166077;PH02Gene41428;Phyllostachys_edulis_newGene_164101;Phyllostachys_edulis_newGene_286750;PH02Gene50935;Phyllostachys_edulis_newGene_298531;Phyllostachys_edulis_newGene_45801;Phyllostachys_edulis_newGene_103771;Phyllostachys_edulis_newGene_…
MSTRG.73693.2	Phyllostachys_edulis_newGene_78645;Phyllostachys_edulis_newGene_30425;Phyllostachys_edulis_newGene_28559;Phyllostachys_edulis_newGene_236130;Phyllostachys_edulis_newGene_48066;Phyllostachys_edulis_newGene_111271;Phyllostachys_edulis_newGene_326101;Phyllostachys_edulis_newGene_183666;Phyllostachys_edulis_newGene_299531;Phyllostachys_edulis_newGene_339977;Phyllostachys_edulis_newGene_371068;Phyllos…
MSTRG.397303.1	Phyllostachys_edulis_newGene_133083;Phyllostachys_edulis_newGene_294131;PH02Gene48681;Phyllostachys_edulis_newGene_273261;PH02Gene10120;Phyllostachys_edulis_newGene_360178;Phyllostachys_edulis_newGene_295145;Phyllostachys_edulis_newGene_303100;Phyllostachys_edulis_newGene_185836;PH02Gene23589;Phyllostachys_edulis_newGene_365170;PH02Gene30379;Phyllostachys_edulis_newGene_247375;Phyllostachys_eduli…
MSTRG.356482.1	Phyllostachys_edulis_newGene_210768;Phyllostachys_edulis_newGene_281283;Phyllostachys_edulis_newGene_30245;Phyllostachys_edulis_newGene_268994;PH02Gene34822;PH02Gene29264;Phyllostachys_edulis_newGene_196176;PH02Gene15087;Phyllostachys_edulis_newGene_320819;Phyllostachys_edulis_newGene_248784;Phyllostachys_edulis_newGene_123463;Phyllostachys_edulis_newGene_25574;Phyllostachys_edulis_newGene_399367…
MSTRG.12715.1	Phyllostachys_edulis_newGene_239904;Phyllostachys_edulis_newGene_374118;Phyllostachys_edulis_newGene_112779;Phyllostachys_edulis_newGene_177491;PH02Gene39195;PH02Gene13371;Phyllostachys_edulis_newGene_8679;PH02Gene49385;PH02Gene38417;PH02Gene34225;PH02Gene50553;Phyllostachys_edulis_newGene_68153;Phyllostachys_edulis_newGene_229793;PH02Gene25700;Phyllostachys_edulis_newGene_111103;PH02Gene46707;Ph…
MSTRG.65240.1	Phyllostachys_edulis_newGene_85014;Phyllostachys_edulis_newGene_19935;Phyllostachys_edulis_newGene_264474;Phyllostachys_edulis_newGene_67833;Phyllostachys_edulis_newGene_222295;Phyllostachys_edulis_newGene_387519;Phyllostachys_edulis_newGene_53611;PH02Gene00392;Phyllostachys_edulis_newGene_24529;Phyllostachys_edulis_newGene_152705;PH02Gene49495;PH02Gene49492;Phyllostachys_edulis_newGene_402139;Ph…
MSTRG.223542.1	Phyllostachys_edulis_newGene_40013;Phyllostachys_edulis_newGene_274350;Phyllostachys_edulis_newGene_128818;Phyllostachys_edulis_newGene_383836;Phyllostachys_edulis_newGene_306823;Phyllostachys_edulis_newGene_20041;Phyllostachys_edulis_newGene_322787;Phyllostachys_edulis_newGene_129917;Phyllostachys_edulis_newGene_161395;Phyllostachys_edulis_newGene_271562;Phyllostachys_edulis_newGene_145398;Phyll…
MSTRG.85248.3	PH02Gene02834;PH02Gene07625;PH02Gene34901;PH02Gene39635;PH02Gene13270;PH02Gene07081;PH02Gene20589;PH02Gene25695;PH02Gene22158;PH02Gene01172;PH02Gene01812;PH02Gene33357;PH02Gene43320;PH02Gene14704;PH02Gene03544;PH02Gene38290;PH02Gene28460;PH02Gene04926;PH02Gene00417;PH02Gene41050;PH02Gene21637;PH02Gene06128;PH02Gene17821;PH02Gene26454;PH02Gene14629;PH02Gene37884;PH02Gene37689;PH02Gene16977;PH02Gen…
MSTRG.213844.3	PH02Gene05039;PH02Gene46884;PH02Gene42339;PH02Gene17441;PH02Gene14067;PH02Gene25283;PH02Gene05005;PH02Gene45327;PH02Gene02658;PH02Gene44715;PH02Gene26802;PH02Gene08530;PH02Gene15972;PH02Gene49947;PH02Gene27470;PH02Gene00107;PH02Gene16818;Phyllostachys_edulis_newGene_63872;PH02Gene24499;Phyllostachys_edulis_newGene_126883;PH02Gene19457;PH02Gene23773;PH02Gene00317;PH02Gene13017;PH02Gene36075;PH02Ge…
MSTRG.289434.5	Phyllostachys_edulis_newGene_287380;Phyllostachys_edulis_newGene_122506;Phyllostachys_edulis_newGene_294974;PH02Gene30262;Phyllostachys_edulis_newGene_392838;Phyllostachys_edulis_newGene_373625;Phyllostachys_edulis_newGene_342471;PH02Gene21487;Phyllostachys_edulis_newGene_70990;Phyllostachys_edulis_newGene_261611;Phyllostachys_edulis_newGene_117492;Phyllostachys_edulis_newGene_185767;Phyllostachy…
MSTRG.221270.1	Phyllostachys_edulis_newGene_132953;Phyllostachys_edulis_newGene_214625;Phyllostachys_edulis_newGene_394672;Phyllostachys_edulis_newGene_221004;Phyllostachys_edulis_newGene_140657;Phyllostachys_edulis_newGene_267762;Phyllostachys_edulis_newGene_216189;Phyllostachys_edulis_newGene_345589;Phyllostachys_edulis_newGene_68513;Phyllostachys_edulis_newGene_171709;Phyllostachys_edulis_newGene_287257;Phyl…
MSTRG.390772.3	Phyllostachys_edulis_newGene_345329;Phyllostachys_edulis_newGene_159425;Phyllostachys_edulis_newGene_168922;Phyllostachys_edulis_newGene_374939;Phyllostachys_edulis_newGene_29224;Phyllostachys_edulis_newGene_96671;Phyllostachys_edulis_newGene_199604;Phyllostachys_edulis_newGene_94649;Phyllostachys_edulis_newGene_274973;Phyllostachys_edulis_newGene_186589;Phyllostachys_edulis_newGene_342636;Phyllo…
MSTRG.350632.1	PH02Gene34686;PH02Gene10707;PH02Gene05250;PH02Gene15284;PH02Gene05676;PH02Gene23070;PH02Gene07014;PH02Gene47943;PH02Gene06201;Phyllostachys_edulis_newGene_348449;PH02Gene20408;PH02Gene39104;PH02Gene50968;PH02Gene13170;PH02Gene08200;PH02Gene09827;PH02Gene35103;PH02Gene08012;PH02Gene09746;PH02Gene43610;PH02Gene20365;PH02Gene20364;Phyllostachys_edulis_newGene_180873;PH02Gene24894;Phyllostachys_eduli…
MSTRG.17318.1	Phyllostachys_edulis_newGene_45739;PH02Gene16545;Phyllostachys_edulis_newGene_318001;PH02Gene10590;Phyllostachys_edulis_newGene_395268;PH02Gene11308;PH02Gene00731;Phyllostachys_edulis_newGene_403966;Phyllostachys_edulis_newGene_212846;PH02Gene48486;PH02Gene30127;Phyllostachys_edulis_newGene_34477;Phyllostachys_edulis_newGene_374157;Phyllostachys_edulis_newGene_331617;PH02Gene24553;Phyllostachys_e…
MSTRG.310700.2	Phyllostachys_edulis_newGene_121215;Phyllostachys_edulis_newGene_358761;Phyllostachys_edulis_newGene_399071;Phyllostachys_edulis_newGene_165270;PH02Gene21817;Phyllostachys_edulis_newGene_135489;Phyllostachys_edulis_newGene_164185;PH02Gene46786;Phyllostachys_edulis_newGene_182239;PH02Gene41959;Phyllostachys_edulis_newGene_278710;Phyllostachys_edulis_newGene_49532;Phyllostachys_edulis_newGene_35749…
MSTRG.280333.1	Phyllostachys_edulis_newGene_314402;PH02Gene46612;Phyllostachys_edulis_newGene_243390;PH02Gene17849;PH02Gene03543;PH02Gene44619;Phyllostachys_edulis_newGene_287087;PH02Gene49359;Phyllostachys_edulis_newGene_293206;Phyllostachys_edulis_newGene_220902;Phyllostachys_edulis_newGene_215073;PH02Gene40717;PH02Gene30673;Phyllostachys_edulis_newGene_274767;Phyllostachys_edulis_newGene_28735;PH02Gene45597;…
MSTRG.204626.1	Phyllostachys_edulis_newGene_153601;PH02Gene22362;Phyllostachys_edulis_newGene_45171;Phyllostachys_edulis_newGene_233130;PH02Gene24262;Phyllostachys_edulis_newGene_76700;Phyllostachys_edulis_newGene_297253;PH02Gene36507;Phyllostachys_edulis_newGene_375761;PH02Gene47982;Phyllostachys_edulis_newGene_155828;PH02Gene00731;Phyllostachys_edulis_newGene_397350;Phyllostachys_edulis_newGene_175538;PH02Gen…
MSTRG.102656.3	PH02Gene43881;Phyllostachys_edulis_newGene_94426;PH02Gene41212;Phyllostachys_edulis_newGene_157827;Phyllostachys_edulis_newGene_110693;Phyllostachys_edulis_newGene_235601;Phyllostachys_edulis_newGene_165646;PH02Gene18656;Phyllostachys_edulis_newGene_236152;Phyllostachys_edulis_newGene_106768;Phyllostachys_edulis_newGene_118992;Phyllostachys_edulis_newGene_277921;Phyllostachys_edulis_newGene_22036…
MSTRG.34407.1	Phyllostachys_edulis_newGene_97541;PH02Gene04969;PH02Gene20690;PH02Gene05954;PH02Gene05959;PH02Gene35972;Phyllostachys_edulis_newGene_370132;PH02Gene12505;Phyllostachys_edulis_newGene_357814;PH02Gene04734;PH02Gene04735;PH02Gene47424;PH02Gene26642;PH02Gene19116;PH02Gene27885;PH02Gene35255;PH02Gene15569;PH02Gene15568;PH02Gene10045;PH02Gene00944;PH02Gene10197;PH02Gene33788;PH02Gene45824;Phyllostachy…
MSTRG.376322.1	Phyllostachys_edulis_newGene_198416;Phyllostachys_edulis_newGene_276721;Phyllostachys_edulis_newGene_69795;Phyllostachys_edulis_newGene_168792;Phyllostachys_edulis_newGene_291164;PH02Gene41633;Phyllostachys_edulis_newGene_91314;Phyllostachys_edulis_newGene_287527;Phyllostachys_edulis_newGene_283404;Phyllostachys_edulis_newGene_238638;Phyllostachys_edulis_newGene_387969;Phyllostachys_edulis_newGen…
MSTRG.291871.1	Phyllostachys_edulis_newGene_35305;PH02Gene05283;Phyllostachys_edulis_newGene_175419;Phyllostachys_edulis_newGene_192809;Phyllostachys_edulis_newGene_178196;Phyllostachys_edulis_newGene_93862;Phyllostachys_edulis_newGene_345988;PH02Gene18234;Phyllostachys_edulis_newGene_247334;PH02Gene27607;Phyllostachys_edulis_newGene_212008;PH02Gene41079;Phyllostachys_edulis_newGene_226222;Phyllostachys_edulis_…
MSTRG.309389.1	Phyllostachys_edulis_newGene_342038;Phyllostachys_edulis_newGene_112855;PH02Gene44686;Phyllostachys_edulis_newGene_345357;Phyllostachys_edulis_newGene_5927;Phyllostachys_edulis_newGene_294131;Phyllostachys_edulis_newGene_169575;PH02Gene20317;PH02Gene30765;PH02Gene30760;Phyllostachys_edulis_newGene_14498;Phyllostachys_edulis_newGene_162493;Phyllostachys_edulis_newGene_162490;Phyllostachys_edulis_n…
MSTRG.319084.15	Phyllostachys_edulis_newGene_197210;PH02Gene34567;Phyllostachys_edulis_newGene_64012;Phyllostachys_edulis_newGene_403344;Phyllostachys_edulis_newGene_366695;Phyllostachys_edulis_newGene_28083;Phyllostachys_edulis_newGene_162415;PH02Gene23690;Phyllostachys_edulis_newGene_259056;PH02Gene28017
MSTRG.9034.3	Phyllostachys_edulis_newGene_327649;Phyllostachys_edulis_newGene_195942;Phyllostachys_edulis_newGene_344173;Phyllostachys_edulis_newGene_8676;Phyllostachys_edulis_newGene_99576;Phyllostachys_edulis_newGene_57440;Phyllostachys_edulis_newGene_363645;Phyllostachys_edulis_newGene_100558;Phyllostachys_edulis_newGene_248807;Phyllostachys_edulis_newGene_33934;Phyllostachys_edulis_newGene_33930;Phyllosta…
MSTRG.299761.2	Phyllostachys_edulis_newGene_98712;Phyllostachys_edulis_newGene_53174;Phyllostachys_edulis_newGene_191172;Phyllostachys_edulis_newGene_159410;PH02Gene36830;Phyllostachys_edulis_newGene_211857;Phyllostachys_edulis_newGene_264963;Phyllostachys_edulis_newGene_335736;Phyllostachys_edulis_newGene_281;Phyllostachys_edulis_newGene_83044;Phyllostachys_edulis_newGene_374636;Phyllostachys_edulis_newGene_23…
MSTRG.91766.1	Phyllostachys_edulis_newGene_325291;Phyllostachys_edulis_newGene_351978;Phyllostachys_edulis_newGene_61360;Phyllostachys_edulis_newGene_267236;Phyllostachys_edulis_newGene_16597;Phyllostachys_edulis_newGene_48682;PH02Gene31245;PH02Gene31736;Phyllostachys_edulis_newGene_182514;Phyllostachys_edulis_newGene_61093;PH02Gene15348
MSTRG.106743.13	Phyllostachys_edulis_newGene_177293;PH02Gene24321;Phyllostachys_edulis_newGene_289266;Phyllostachys_edulis_newGene_98051;PH02Gene51128;Phyllostachys_edulis_newGene_108927;PH02Gene10764;PH02Gene23703;PH02Gene29924;PH02Gene05749;Phyllostachys_edulis_newGene_112724;PH02Gene29504;Phyllostachys_edulis_newGene_182118;Phyllostachys_edulis_newGene_7134;Phyllostachys_edulis_newGene_365523;Phyllostachys_ed…
MSTRG.53472.1	Phyllostachys_edulis_newGene_41952;Phyllostachys_edulis_newGene_316166;Phyllostachys_edulis_newGene_2499;Phyllostachys_edulis_newGene_350832;Phyllostachys_edulis_newGene_197301;Phyllostachys_edulis_newGene_263866;Phyllostachys_edulis_newGene_185649;Phyllostachys_edulis_newGene_26901;Phyllostachys_edulis_newGene_207743;Phyllostachys_edulis_newGene_230960;PH02Gene13431;Phyllostachys_edulis_newGene_…
MSTRG.159132.1	Phyllostachys_edulis_newGene_288242;Phyllostachys_edulis_newGene_35795;Phyllostachys_edulis_newGene_399682;Phyllostachys_edulis_newGene_250052;Phyllostachys_edulis_newGene_205425;Phyllostachys_edulis_newGene_47591;Phyllostachys_edulis_newGene_287086;Phyllostachys_edulis_newGene_249210;Phyllostachys_edulis_newGene_235233;Phyllostachys_edulis_newGene_38326;Phyllostachys_edulis_newGene_11750;Phyllos…
MSTRG.279163.3	Phyllostachys_edulis_newGene_183565;Phyllostachys_edulis_newGene_227351;Phyllostachys_edulis_newGene_329192;Phyllostachys_edulis_newGene_149706;Phyllostachys_edulis_newGene_350499;Phyllostachys_edulis_newGene_168841;Phyllostachys_edulis_newGene_5228;PH02Gene23938;Phyllostachys_edulis_newGene_49387;Phyllostachys_edulis_newGene_383855;Phyllostachys_edulis_newGene_70222;Phyllostachys_edulis_newGene_…
MSTRG.357600.6	Phyllostachys_edulis_newGene_146317;PH02Gene02116;PH02Gene35421;Phyllostachys_edulis_newGene_163195;Phyllostachys_edulis_newGene_159633;Phyllostachys_edulis_newGene_355645;Phyllostachys_edulis_newGene_75565;Phyllostachys_edulis_newGene_134176;Phyllostachys_edulis_newGene_157698;Phyllostachys_edulis_newGene_20430;Phyllostachys_edulis_newGene_145695;Phyllostachys_edulis_newGene_310502;Phyllostachys…
MSTRG.42345.2	PH02Gene49842;Phyllostachys_edulis_newGene_83348;PH02Gene43427;Phyllostachys_edulis_newGene_169729;PH02Gene39752;Phyllostachys_edulis_newGene_96660;Phyllostachys_edulis_newGene_23146;PH02Gene06150;Phyllostachys_edulis_newGene_140124;PH02Gene25206;Phyllostachys_edulis_newGene_305353;Phyllostachys_edulis_newGene_227744;Phyllostachys_edulis_newGene_76222;Phyllostachys_edulis_newGene_355905;PH02Gene1…
MSTRG.454354.1	Phyllostachys_edulis_newGene_212645;Phyllostachys_edulis_newGene_213417;Phyllostachys_edulis_newGene_315311;Phyllostachys_edulis_newGene_38804;Phyllostachys_edulis_newGene_373024;Phyllostachys_edulis_newGene_310618;Phyllostachys_edulis_newGene_144736;PH02Gene48889;Phyllostachys_edulis_newGene_216441;PH02Gene26669;Phyllostachys_edulis_newGene_200948;Phyllostachys_edulis_newGene_246103;Phyllostachy…
MSTRG.381419.1	Phyllostachys_edulis_newGene_343654;PH02Gene43881;Phyllostachys_edulis_newGene_89345;Phyllostachys_edulis_newGene_4749;PH02Gene41211;PH02Gene41212;Phyllostachys_edulis_newGene_19923;Phyllostachys_edulis_newGene_157827;Phyllostachys_edulis_newGene_240777;Phyllostachys_edulis_newGene_110693;Phyllostachys_edulis_newGene_10403;Phyllostachys_edulis_newGene_183878;Phyllostachys_edulis_newGene_91158;Phy…
MSTRG.317679.2	Phyllostachys_edulis_newGene_89657;Phyllostachys_edulis_newGene_172176;Phyllostachys_edulis_newGene_40371;Phyllostachys_edulis_newGene_31069;Phyllostachys_edulis_newGene_150324;Phyllostachys_edulis_newGene_398400;PH02Gene38773;Phyllostachys_edulis_newGene_284730;Phyllostachys_edulis_newGene_80062;Phyllostachys_edulis_newGene_144152;Phyllostachys_edulis_newGene_8012;Phyllostachys_edulis_newGene_48…
MSTRG.141819.1	Phyllostachys_edulis_newGene_162155;Phyllostachys_edulis_newGene_66216;Phyllostachys_edulis_newGene_347712;Phyllostachys_edulis_newGene_347711;Phyllostachys_edulis_newGene_278411;Phyllostachys_edulis_newGene_189573;Phyllostachys_edulis_newGene_94347;Phyllostachys_edulis_newGene_332948;Phyllostachys_edulis_newGene_94349;Phyllostachys_edulis_newGene_23928;Phyllostachys_edulis_newGene_177627;Phyllos…
MSTRG.430736.1	Phyllostachys_edulis_newGene_192171;Phyllostachys_edulis_newGene_124795;Phyllostachys_edulis_newGene_234902;Phyllostachys_edulis_newGene_162983;Phyllostachys_edulis_newGene_343969;Phyllostachys_edulis_newGene_27106;Phyllostachys_edulis_newGene_124900;Phyllostachys_edulis_newGene_166009;Phyllostachys_edulis_newGene_132782;PH02Gene49124;Phyllostachys_edulis_newGene_230643;Phyllostachys_edulis_newGe…
MSTRG.311387.1	PH02Gene45834;Phyllostachys_edulis_newGene_101619;PH02Gene44769;PH02Gene44690;PH02Gene31315;PH02Gene19022;PH02Gene37895;PH02Gene22101;PH02Gene25759;PH02Gene10162;PH02Gene45476;Phyllostachys_edulis_newGene_247366;Phyllostachys_edulis_newGene_218105;PH02Gene02107;Phyllostachys_edulis_newGene_37821;PH02Gene50074;PH02Gene24511;PH02Gene35919;PH02Gene35829;Phyllostachys_edulis_newGene_147862;PH02Gene31…
MSTRG.73282.1	Phyllostachys_edulis_newGene_140080;Phyllostachys_edulis_newGene_305231;Phyllostachys_edulis_newGene_303705;Phyllostachys_edulis_newGene_396558;Phyllostachys_edulis_newGene_299429;Phyllostachys_edulis_newGene_271441;Phyllostachys_edulis_newGene_330415;Phyllostachys_edulis_newGene_306481;Phyllostachys_edulis_newGene_310659;Phyllostachys_edulis_newGene_130972;Phyllostachys_edulis_newGene_274415;Phy…
MSTRG.331359.2	PH02Gene38284;PH02Gene06788;Phyllostachys_edulis_newGene_145155;PH02Gene17125;Phyllostachys_edulis_newGene_138851;Phyllostachys_edulis_newGene_315191;Phyllostachys_edulis_newGene_46162;PH02Gene16023;PH02Gene34552;Phyllostachys_edulis_newGene_149704;PH02Gene49484;PH02Gene03621;PH02Gene01633;Phyllostachys_edulis_newGene_113494;PH02Gene18893;PH02Gene47944;PH02Gene09394;Phyllostachys_edulis_newGene_1…
MSTRG.114237.2	Phyllostachys_edulis_newGene_257931;Phyllostachys_edulis_newGene_245587;Phyllostachys_edulis_newGene_162269;Phyllostachys_edulis_newGene_283257;Phyllostachys_edulis_newGene_349285;Phyllostachys_edulis_newGene_188302;Phyllostachys_edulis_newGene_98654;Phyllostachys_edulis_newGene_236218;Phyllostachys_edulis_newGene_130748;Phyllostachys_edulis_newGene_355346;Phyllostachys_edulis_newGene_25185;Phyll…
MSTRG.40060.1	Phyllostachys_edulis_newGene_288901;PH02Gene10013;Phyllostachys_edulis_newGene_117927;Phyllostachys_edulis_newGene_282321;Phyllostachys_edulis_newGene_12446;Phyllostachys_edulis_newGene_87562;PH02Gene24265;Phyllostachys_edulis_newGene_84787;Phyllostachys_edulis_newGene_166077;Phyllostachys_edulis_newGene_30973;Phyllostachys_edulis_newGene_164101;Phyllostachys_edulis_newGene_122143;PH02Gene14875;P…
MSTRG.67722.2	PH02Gene19345
MSTRG.415977.2	Phyllostachys_edulis_newGene_357432;Phyllostachys_edulis_newGene_217019;Phyllostachys_edulis_newGene_390332;Phyllostachys_edulis_newGene_390269;Phyllostachys_edulis_newGene_176427;Phyllostachys_edulis_newGene_117434;Phyllostachys_edulis_newGene_145088;Phyllostachys_edulis_newGene_133452;Phyllostachys_edulis_newGene_104598;Phyllostachys_edulis_newGene_341668;Phyllostachys_edulis_newGene_382696;Phy…
MSTRG.194844.1	Phyllostachys_edulis_newGene_292302;PH02Gene03353;Phyllostachys_edulis_newGene_195707;Phyllostachys_edulis_newGene_52180;Phyllostachys_edulis_newGene_226529;Phyllostachys_edulis_newGene_101687;Phyllostachys_edulis_newGene_162973;PH02Gene07673;Phyllostachys_edulis_newGene_299448;Phyllostachys_edulis_newGene_300605;Phyllostachys_edulis_newGene_14446;Phyllostachys_edulis_newGene_234829;Phyllostachys…
MSTRG.260728.1	Phyllostachys_edulis_newGene_108473;Phyllostachys_edulis_newGene_301698;Phyllostachys_edulis_newGene_191679;Phyllostachys_edulis_newGene_358724;Phyllostachys_edulis_newGene_366108;Phyllostachys_edulis_newGene_401708;PH02Gene01421;Phyllostachys_edulis_newGene_400715;Phyllostachys_edulis_newGene_315311;Phyllostachys_edulis_newGene_38804;Phyllostachys_edulis_newGene_7729;PH02Gene37408;Phyllostachys_…
MSTRG.350316.1	PH02Gene09828;PH02Gene09827;PH02Gene08012;PH02Gene39596;PH02Gene23554;PH02Gene09781;PH02Gene00304;PH02Gene11487;PH02Gene43423;PH02Gene18992;PH02Gene37526;PH02Gene13508;PH02Gene34419;PH02Gene19450;PH02Gene25908;PH02Gene13170;PH02Gene01670;PH02Gene15009;PH02Gene27089;PH02Gene28332;PH02Gene11070;PH02Gene38837;PH02Gene22413;PH02Gene28590;PH02Gene41993;PH02Gene00210;PH02Gene49435;PH02Gene03468;PH02Gen…
MSTRG.220324.4	Phyllostachys_edulis_newGene_14287;Phyllostachys_edulis_newGene_162283;Phyllostachys_edulis_newGene_72980;Phyllostachys_edulis_newGene_50118;Phyllostachys_edulis_newGene_99618;Phyllostachys_edulis_newGene_367344;Phyllostachys_edulis_newGene_146051;Phyllostachys_edulis_newGene_269763;Phyllostachys_edulis_newGene_400344;Phyllostachys_edulis_newGene_35205;Phyllostachys_edulis_newGene_125678;Phyllost…
MSTRG.137523.1	Phyllostachys_edulis_newGene_76105;Phyllostachys_edulis_newGene_160831;Phyllostachys_edulis_newGene_32223;Phyllostachys_edulis_newGene_81645;Phyllostachys_edulis_newGene_61803;Phyllostachys_edulis_newGene_87379;Phyllostachys_edulis_newGene_232188;Phyllostachys_edulis_newGene_88577;Phyllostachys_edulis_newGene_147041;Phyllostachys_edulis_newGene_39095;Phyllostachys_edulis_newGene_128183;Phyllostac…
MSTRG.392345.1	Phyllostachys_edulis_newGene_80181;Phyllostachys_edulis_newGene_113401;PH02Gene51219;Phyllostachys_edulis_newGene_179873;PH02Gene30147;PH02Gene45634;PH02Gene15131;Phyllostachys_edulis_newGene_183697;Phyllostachys_edulis_newGene_263055;PH02Gene08795;Phyllostachys_edulis_newGene_68589;PH02Gene06386;Phyllostachys_edulis_newGene_263069;PH02Gene24565;Phyllostachys_edulis_newGene_395328;PH02Gene37956;P…
MSTRG.349079.1	Phyllostachys_edulis_newGene_248072;Phyllostachys_edulis_newGene_145558;Phyllostachys_edulis_newGene_346174;Phyllostachys_edulis_newGene_274591;Phyllostachys_edulis_newGene_31777;Phyllostachys_edulis_newGene_355656;Phyllostachys_edulis_newGene_95055;Phyllostachys_edulis_newGene_231863;Phyllostachys_edulis_newGene_118360;Phyllostachys_edulis_newGene_214301;Phyllostachys_edulis_newGene_380027;Phyll…
MSTRG.9646.1	PH02Gene45871;Phyllostachys_edulis_newGene_222212;PH02Gene48853;Phyllostachys_edulis_newGene_337851;Phyllostachys_edulis_newGene_251847;Phyllostachys_edulis_newGene_188011;Phyllostachys_edulis_newGene_239381;Phyllostachys_edulis_newGene_8155;Phyllostachys_edulis_newGene_300928;PH02Gene49891;Phyllostachys_edulis_newGene_39072;Phyllostachys_edulis_newGene_196981;Phyllostachys_edulis_newGene_376700;…
MSTRG.171384.21	Phyllostachys_edulis_newGene_211336;Phyllostachys_edulis_newGene_40540;Phyllostachys_edulis_newGene_404294;Phyllostachys_edulis_newGene_376242;Phyllostachys_edulis_newGene_383431;Phyllostachys_edulis_newGene_93586;Phyllostachys_edulis_newGene_87536;Phyllostachys_edulis_newGene_157517;Phyllostachys_edulis_newGene_135426;Phyllostachys_edulis_newGene_130136;Phyllostachys_edulis_newGene_221413;Phyllo…
MSTRG.226903.2	Phyllostachys_edulis_newGene_401741;Phyllostachys_edulis_newGene_335567;Phyllostachys_edulis_newGene_176026;Phyllostachys_edulis_newGene_172570;Phyllostachys_edulis_newGene_346405;Phyllostachys_edulis_newGene_387972;Phyllostachys_edulis_newGene_333925;Phyllostachys_edulis_newGene_182909;Phyllostachys_edulis_newGene_229313;Phyllostachys_edulis_newGene_312439;Phyllostachys_edulis_newGene_272481;Phy…
MSTRG.33580.1	Phyllostachys_edulis_newGene_399242;Phyllostachys_edulis_newGene_297079;Phyllostachys_edulis_newGene_123241;PH02Gene23527;PH02Gene01115;Phyllostachys_edulis_newGene_139918;Phyllostachys_edulis_newGene_26668;Phyllostachys_edulis_newGene_171600;Phyllostachys_edulis_newGene_21783;Phyllostachys_edulis_newGene_96997;Phyllostachys_edulis_newGene_220091;Phyllostachys_edulis_newGene_166239
MSTRG.91171.1	PH02Gene48975;PH02Gene46593;PH02Gene19349;PH02Gene08114
MSTRG.242120.3	Phyllostachys_edulis_newGene_2361;Phyllostachys_edulis_newGene_293498;Phyllostachys_edulis_newGene_259683;Phyllostachys_edulis_newGene_192753;Phyllostachys_edulis_newGene_333153;PH02Gene22306;Phyllostachys_edulis_newGene_172671;Phyllostachys_edulis_newGene_362546;Phyllostachys_edulis_newGene_339466;Phyllostachys_edulis_newGene_285459;Phyllostachys_edulis_newGene_298418;Phyllostachys_edulis_newGen…
MSTRG.121870.1	Phyllostachys_edulis_newGene_87119;Phyllostachys_edulis_newGene_119265;Phyllostachys_edulis_newGene_390767;Phyllostachys_edulis_newGene_62305;Phyllostachys_edulis_newGene_58262;Phyllostachys_edulis_newGene_74254;Phyllostachys_edulis_newGene_264099;Phyllostachys_edulis_newGene_391781;Phyllostachys_edulis_newGene_268248;Phyllostachys_edulis_newGene_296534;Phyllostachys_edulis_newGene_125963;Phyllos…
MSTRG.279559.1	Phyllostachys_edulis_newGene_185726;Phyllostachys_edulis_newGene_40242;Phyllostachys_edulis_newGene_136535;Phyllostachys_edulis_newGene_20263;PH02Gene14809;Phyllostachys_edulis_newGene_6924;Phyllostachys_edulis_newGene_33111;PH02Gene23942;PH02Gene34338;Phyllostachys_edulis_newGene_370169;Phyllostachys_edulis_newGene_260217;PH02Gene23626;Phyllostachys_edulis_newGene_350727;PH02Gene37765;Phyllostac…
MSTRG.106743.12	Phyllostachys_edulis_newGene_283153;PH02Gene26992;PH02Gene25854;Phyllostachys_edulis_newGene_262131;PH02Gene22647;PH02Gene09175;Phyllostachys_edulis_newGene_255704;PH02Gene19755;PH02Gene23791;PH02Gene01872;Phyllostachys_edulis_newGene_347703;PH02Gene45686;Phyllostachys_edulis_newGene_63012;Phyllostachys_edulis_newGene_252075;PH02Gene30377;PH02Gene26720;PH02Gene25404;PH02Gene03497;PH02Gene03498;Ph…
MSTRG.91831.4	Phyllostachys_edulis_newGene_21889;Phyllostachys_edulis_newGene_251282;Phyllostachys_edulis_newGene_334968;Phyllostachys_edulis_newGene_124024;Phyllostachys_edulis_newGene_383136;Phyllostachys_edulis_newGene_112161;Phyllostachys_edulis_newGene_80041;Phyllostachys_edulis_newGene_336364;Phyllostachys_edulis_newGene_167423;Phyllostachys_edulis_newGene_355300;PH02Gene46157;Phyllostachys_edulis_newGen…
MSTRG.320172.1	PH02Gene09781;PH02Gene02170;PH02Gene00304;PH02Gene49886;PH02Gene19457;PH02Gene19450;PH02Gene16276;PH02Gene02584;Phyllostachys_edulis_newGene_305204;PH02Gene38837;PH02Gene28590;PH02Gene41993;PH02Gene36075;PH02Gene47864;PH02Gene18012;Phyllostachys_edulis_newGene_322890;PH02Gene44738;PH02Gene00646;PH02Gene02874;PH02Gene12151;PH02Gene21897;Phyllostachys_edulis_newGene_126905;PH02Gene38647;PH02Gene383…
MSTRG.277769.1	Phyllostachys_edulis_newGene_402839;Phyllostachys_edulis_newGene_25541
MSTRG.48354.8	Phyllostachys_edulis_newGene_356406;PH02Gene46547
MSTRG.189689.2	Phyllostachys_edulis_newGene_18665;PH02Gene14686;PH02Gene33428;PH02Gene48947;Phyllostachys_edulis_newGene_243390;Phyllostachys_edulis_newGene_129470;PH02Gene17164;Phyllostachys_edulis_newGene_288302;PH02Gene45604;Phyllostachys_edulis_newGene_287087;Phyllostachys_edulis_newGene_218593;PH02Gene12586;Phyllostachys_edulis_newGene_335859
MSTRG.349683.4	Phyllostachys_edulis_newGene_369666;Phyllostachys_edulis_newGene_34855;Phyllostachys_edulis_newGene_234389;PH02Gene30285;Phyllostachys_edulis_newGene_87982;Phyllostachys_edulis_newGene_340150;Phyllostachys_edulis_newGene_262187;PH02Gene40197;Phyllostachys_edulis_newGene_404160;Phyllostachys_edulis_newGene_328919;Phyllostachys_edulis_newGene_90580;Phyllostachys_edulis_newGene_209960;PH02Gene09690;…
MSTRG.207376.2	Phyllostachys_edulis_newGene_322211;PH02Gene48227;Phyllostachys_edulis_newGene_77660;Phyllostachys_edulis_newGene_47522;Phyllostachys_edulis_newGene_151751;Phyllostachys_edulis_newGene_279303;PH02Gene10195;Phyllostachys_edulis_newGene_291445;PH02Gene06202;Phyllostachys_edulis_newGene_353022;Phyllostachys_edulis_newGene_70623;Phyllostachys_edulis_newGene_47049;Phyllostachys_edulis_newGene_379218;P…
MSTRG.105753.1	Phyllostachys_edulis_newGene_100108;Phyllostachys_edulis_newGene_28467;Phyllostachys_edulis_newGene_154502;Phyllostachys_edulis_newGene_75618;Phyllostachys_edulis_newGene_303986;Phyllostachys_edulis_newGene_138996;Phyllostachys_edulis_newGene_111339;Phyllostachys_edulis_newGene_380995;Phyllostachys_edulis_newGene_237969;Phyllostachys_edulis_newGene_347837;Phyllostachys_edulis_newGene_145253;Phyll…
MSTRG.108430.2	Phyllostachys_edulis_newGene_315204;PH02Gene04204;PH02Gene43684;Phyllostachys_edulis_newGene_13423;PH02Gene41863;Phyllostachys_edulis_newGene_289781;PH02Gene44715;PH02Gene26809;Phyllostachys_edulis_newGene_278055;Phyllostachys_edulis_newGene_353053;Phyllostachys_edulis_newGene_358115;Phyllostachys_edulis_newGene_173820;Phyllostachys_edulis_newGene_284291;PH02Gene27810;PH02Gene35206;Phyllostachys_…
MSTRG.257266.2	Phyllostachys_edulis_newGene_122810;PH02Gene41752;Phyllostachys_edulis_newGene_194494;Phyllostachys_edulis_newGene_162818;Phyllostachys_edulis_newGene_333234;Phyllostachys_edulis_newGene_253967;PH02Gene23614;PH02Gene40748;Phyllostachys_edulis_newGene_324052;Phyllostachys_edulis_newGene_187149;Phyllostachys_edulis_newGene_334568;Phyllostachys_edulis_newGene_368157;Phyllostachys_edulis_newGene_3105…
MSTRG.75523.36	Phyllostachys_edulis_newGene_359833;Phyllostachys_edulis_newGene_288026;Phyllostachys_edulis_newGene_162237;Phyllostachys_edulis_newGene_290941;Phyllostachys_edulis_newGene_164045;PH02Gene10728;Phyllostachys_edulis_newGene_77684;Phyllostachys_edulis_newGene_165214;Phyllostachys_edulis_newGene_386308;Phyllostachys_edulis_newGene_36039;Phyllostachys_edulis_newGene_97628;Phyllostachys_edulis_newGene…
MSTRG.152376.1	PH02Gene01290;Phyllostachys_edulis_newGene_336379;Phyllostachys_edulis_newGene_221842;Phyllostachys_edulis_newGene_283268;Phyllostachys_edulis_newGene_25822;Phyllostachys_edulis_newGene_310095;Phyllostachys_edulis_newGene_253513;Phyllostachys_edulis_newGene_43096;Phyllostachys_edulis_newGene_108712;Phyllostachys_edulis_newGene_313335;Phyllostachys_edulis_newGene_219852;Phyllostachys_edulis_newGen…
MSTRG.382410.1	Phyllostachys_edulis_newGene_288715;Phyllostachys_edulis_newGene_80346;Phyllostachys_edulis_newGene_96023;Phyllostachys_edulis_newGene_370530;Phyllostachys_edulis_newGene_129917;Phyllostachys_edulis_newGene_107239;Phyllostachys_edulis_newGene_110365;Phyllostachys_edulis_newGene_342306;Phyllostachys_edulis_newGene_403356;Phyllostachys_edulis_newGene_122011;Phyllostachys_edulis_newGene_77261;Phyllo…
MSTRG.202619.1	PH02Gene41150;PH02Gene10029;PH02Gene30512;Phyllostachys_edulis_newGene_93791;PH02Gene49296;PH02Gene23837;PH02Gene00259;PH02Gene17212;PH02Gene48517;PH02Gene23403;PH02Gene38631;Phyllostachys_edulis_newGene_335500;PH02Gene23291;PH02Gene45834;PH02Gene07180;Phyllostachys_edulis_newGene_318348;Phyllostachys_edulis_newGene_62404;PH02Gene32551;PH02Gene13743;PH02Gene08579;PH02Gene13022;Phyllostachys_eduli…
MSTRG.330171.3	Phyllostachys_edulis_newGene_247580;Phyllostachys_edulis_newGene_384481;Phyllostachys_edulis_newGene_269809;Phyllostachys_edulis_newGene_401857;Phyllostachys_edulis_newGene_200543;Phyllostachys_edulis_newGene_393055;Phyllostachys_edulis_newGene_173349;Phyllostachys_edulis_newGene_270216;Phyllostachys_edulis_newGene_102160;Phyllostachys_edulis_newGene_213141;PH02Gene10701;Phyllostachys_edulis_newG…
MSTRG.446434.1	Phyllostachys_edulis_newGene_186753;Phyllostachys_edulis_newGene_14465;Phyllostachys_edulis_newGene_394217;Phyllostachys_edulis_newGene_59096;Phyllostachys_edulis_newGene_41695;Phyllostachys_edulis_newGene_312373;Phyllostachys_edulis_newGene_365175;Phyllostachys_edulis_newGene_377286;PH02Gene48227;Phyllostachys_edulis_newGene_384500;Phyllostachys_edulis_newGene_331446;Phyllostachys_edulis_newGene…
MSTRG.383664.2	Phyllostachys_edulis_newGene_174151;Phyllostachys_edulis_newGene_122955;Phyllostachys_edulis_newGene_18843;Phyllostachys_edulis_newGene_98715;PH02Gene35642;Phyllostachys_edulis_newGene_140194;Phyllostachys_edulis_newGene_47263;PH02Gene38964;Phyllostachys_edulis_newGene_53176;Phyllostachys_edulis_newGene_181987;Phyllostachys_edulis_newGene_236355;Phyllostachys_edulis_newGene_73406;Phyllostachys_ed…
MSTRG.241757.2	Phyllostachys_edulis_newGene_291349;Phyllostachys_edulis_newGene_108899;Phyllostachys_edulis_newGene_24570;PH02Gene18815;PH02Gene09093;Phyllostachys_edulis_newGene_1599;Phyllostachys_edulis_newGene_369341;Phyllostachys_edulis_newGene_297310;Phyllostachys_edulis_newGene_97778;Phyllostachys_edulis_newGene_213495;Phyllostachys_edulis_newGene_13031;Phyllostachys_edulis_newGene_102858;PH02Gene48393;Ph…
MSTRG.162827.33	Phyllostachys_edulis_newGene_263629;Phyllostachys_edulis_newGene_319142;PH02Gene45798;Phyllostachys_edulis_newGene_226958;Phyllostachys_edulis_newGene_123783;PH02Gene13280;Phyllostachys_edulis_newGene_380164;Phyllostachys_edulis_newGene_113421;Phyllostachys_edulis_newGene_170084;Phyllostachys_edulis_newGene_25904;Phyllostachys_edulis_newGene_139473;Phyllostachys_edulis_newGene_351913;PH02Gene4720…
MSTRG.113210.1	Phyllostachys_edulis_newGene_208396;Phyllostachys_edulis_newGene_88425;Phyllostachys_edulis_newGene_190368;Phyllostachys_edulis_newGene_224392;Phyllostachys_edulis_newGene_20045;PH02Gene30803;Phyllostachys_edulis_newGene_124779;Phyllostachys_edulis_newGene_180576;Phyllostachys_edulis_newGene_93329;Phyllostachys_edulis_newGene_89659;Phyllostachys_edulis_newGene_180853;Phyllostachys_edulis_newGene_…
MSTRG.453153.3	Phyllostachys_edulis_newGene_128183;Phyllostachys_edulis_newGene_94589;Phyllostachys_edulis_newGene_182425;Phyllostachys_edulis_newGene_29649;PH02Gene28122;Phyllostachys_edulis_newGene_250307;Phyllostachys_edulis_newGene_56984;Phyllostachys_edulis_newGene_93321;PH02Gene25915;Phyllostachys_edulis_newGene_199404;Phyllostachys_edulis_newGene_53503;Phyllostachys_edulis_newGene_327847;Phyllostachys_ed…
MSTRG.63395.1	Phyllostachys_edulis_newGene_274767;PH02Gene16251;Phyllostachys_edulis_newGene_315625;PH02Gene45514;PH02Gene22644;Phyllostachys_edulis_newGene_28735;Phyllostachys_edulis_newGene_298094;PH02Gene12364;Phyllostachys_edulis_newGene_315055;PH02Gene26333;PH02Gene05187;PH02Gene40158;PH02Gene37714;PH02Gene00389;PH02Gene34172;PH02Gene28521;Phyllostachys_edulis_newGene_70358;Phyllostachys_edulis_newGene_22…
MSTRG.440260.1	Phyllostachys_edulis_newGene_4763;Phyllostachys_edulis_newGene_290277;Phyllostachys_edulis_newGene_69385;Phyllostachys_edulis_newGene_61153;Phyllostachys_edulis_newGene_119999;Phyllostachys_edulis_newGene_3374;Phyllostachys_edulis_newGene_23505;PH02Gene19642;Phyllostachys_edulis_newGene_66101;PH02Gene50325;Phyllostachys_edulis_newGene_379741;Phyllostachys_edulis_newGene_304871;Phyllostachys_eduli…
MSTRG.327842.1	Phyllostachys_edulis_newGene_321457;PH02Gene02031;Phyllostachys_edulis_newGene_186375;Phyllostachys_edulis_newGene_18956;PH02Gene24330;PH02Gene30417;Phyllostachys_edulis_newGene_159547;PH02Gene21506;Phyllostachys_edulis_newGene_181841;PH02Gene30484;Phyllostachys_edulis_newGene_92969;PH02Gene07708;Phyllostachys_edulis_newGene_204690;Phyllostachys_edulis_newGene_277095;Phyllostachys_edulis_newGene_…
MSTRG.68885.2	Phyllostachys_edulis_newGene_313320;Phyllostachys_edulis_newGene_349854;PH02Gene37099;Phyllostachys_edulis_newGene_103842;PH02Gene49371;Phyllostachys_edulis_newGene_107299;Phyllostachys_edulis_newGene_55813;Phyllostachys_edulis_newGene_61009;Phyllostachys_edulis_newGene_208108;Phyllostachys_edulis_newGene_208170;PH02Gene33358;Phyllostachys_edulis_newGene_214244;Phyllostachys_edulis_newGene_357963…
MSTRG.457712.19	PH02Gene26277;Phyllostachys_edulis_newGene_110548;PH02Gene15105;Phyllostachys_edulis_newGene_388358;PH02Gene21885;Phyllostachys_edulis_newGene_178702;Phyllostachys_edulis_newGene_181297;PH02Gene22369;PH02Gene26916;PH02Gene31221;Phyllostachys_edulis_newGene_130575;Phyllostachys_edulis_newGene_202048;Phyllostachys_edulis_newGene_18970;PH02Gene46304;Phyllostachys_edulis_newGene_344260;PH02Gene50761;…
MSTRG.183908.1	Phyllostachys_edulis_newGene_162493;Phyllostachys_edulis_newGene_327344;Phyllostachys_edulis_newGene_85450;Phyllostachys_edulis_newGene_77986;Phyllostachys_edulis_newGene_89649;Phyllostachys_edulis_newGene_202414;PH02Gene25219;Phyllostachys_edulis_newGene_310313;Phyllostachys_edulis_newGene_274159;Phyllostachys_edulis_newGene_21692;Phyllostachys_edulis_newGene_41025;Phyllostachys_edulis_newGene_3…
MSTRG.95338.1	Phyllostachys_edulis_newGene_214307;Phyllostachys_edulis_newGene_270469;Phyllostachys_edulis_newGene_274285;Phyllostachys_edulis_newGene_77047;Phyllostachys_edulis_newGene_174289;Phyllostachys_edulis_newGene_188203;Phyllostachys_edulis_newGene_372364;Phyllostachys_edulis_newGene_14670;Phyllostachys_edulis_newGene_360448;PH02Gene30781;Phyllostachys_edulis_newGene_383949;Phyllostachys_edulis_newGen…
MSTRG.195968.3	Phyllostachys_edulis_newGene_355024;PH02Gene14445;PH02Gene41876;PH02Gene38375;Phyllostachys_edulis_newGene_320096;PH02Gene43220;PH02Gene41713;Phyllostachys_edulis_newGene_286865;PH02Gene06126;Phyllostachys_edulis_newGene_125570;PH02Gene14809;PH02Gene48500;Phyllostachys_edulis_newGene_240857;PH02Gene00972;PH02Gene00971;PH02Gene27077;PH02Gene45438;Phyllostachys_edulis_newGene_195702;Phyllostachys_e…
MSTRG.301373.1	Phyllostachys_edulis_newGene_308635;Phyllostachys_edulis_newGene_316454;Phyllostachys_edulis_newGene_140569;Phyllostachys_edulis_newGene_88005;Phyllostachys_edulis_newGene_128168;Phyllostachys_edulis_newGene_34585;Phyllostachys_edulis_newGene_223824;Phyllostachys_edulis_newGene_305425;Phyllostachys_edulis_newGene_282242;Phyllostachys_edulis_newGene_259717;Phyllostachys_edulis_newGene_133801;PH02G…
MSTRG.353291.1	Phyllostachys_edulis_newGene_336059;Phyllostachys_edulis_newGene_202395
MSTRG.291885.14	Phyllostachys_edulis_newGene_387757;Phyllostachys_edulis_newGene_43509;Phyllostachys_edulis_newGene_129312;PH02Gene30547;Phyllostachys_edulis_newGene_353829;Phyllostachys_edulis_newGene_359263;PH02Gene16273;PH02Gene12675;PH02Gene00617;PH02Gene01368;Phyllostachys_edulis_newGene_108201;PH02Gene04388;PH02Gene30530;PH02Gene21045;Phyllostachys_edulis_newGene_222400;PH02Gene23949;PH02Gene20212;Phyllost…
MSTRG.407363.2	Phyllostachys_edulis_newGene_70428;Phyllostachys_edulis_newGene_274259;Phyllostachys_edulis_newGene_137640;Phyllostachys_edulis_newGene_78151;Phyllostachys_edulis_newGene_344695;Phyllostachys_edulis_newGene_387309;Phyllostachys_edulis_newGene_89000;Phyllostachys_edulis_newGene_297606;Phyllostachys_edulis_newGene_317910;Phyllostachys_edulis_newGene_394733;Phyllostachys_edulis_newGene_161702;Phyllo…
MSTRG.137608.1	Phyllostachys_edulis_newGene_341633;Phyllostachys_edulis_newGene_282074;Phyllostachys_edulis_newGene_135736;Phyllostachys_edulis_newGene_223998;Phyllostachys_edulis_newGene_120479;Phyllostachys_edulis_newGene_120475;Phyllostachys_edulis_newGene_384883;PH02Gene17413;Phyllostachys_edulis_newGene_296279;Phyllostachys_edulis_newGene_8556;Phyllostachys_edulis_newGene_150080;PH02Gene33781;Phyllostachys…
MSTRG.97675.2	Phyllostachys_edulis_newGene_198112;Phyllostachys_edulis_newGene_81130;PH02Gene47362;PH02Gene27105;Phyllostachys_edulis_newGene_15503;Phyllostachys_edulis_newGene_312272;Phyllostachys_edulis_newGene_282373;Phyllostachys_edulis_newGene_221005;PH02Gene43717;PH02Gene15715;Phyllostachys_edulis_newGene_369858;Phyllostachys_edulis_newGene_383473;Phyllostachys_edulis_newGene_70349;Phyllostachys_edulis_n…
MSTRG.341439.2	Phyllostachys_edulis_newGene_53820;Phyllostachys_edulis_newGene_296409;Phyllostachys_edulis_newGene_266348;Phyllostachys_edulis_newGene_217323;PH02Gene13680;PH02Gene48869;Phyllostachys_edulis_newGene_353698;Phyllostachys_edulis_newGene_237472;PH02Gene04110;Phyllostachys_edulis_newGene_34866;Phyllostachys_edulis_newGene_365365;PH02Gene43911;PH02Gene23326;Phyllostachys_edulis_newGene_56610;PH02Gene…
MSTRG.40060.2	Phyllostachys_edulis_newGene_180853;Phyllostachys_edulis_newGene_348584;PH02Gene31436;Phyllostachys_edulis_newGene_304615;Phyllostachys_edulis_newGene_282790;Phyllostachys_edulis_newGene_372153;PH02Gene41464;Phyllostachys_edulis_newGene_251400;PH02Gene17673;Phyllostachys_edulis_newGene_292859;Phyllostachys_edulis_newGene_27576;Phyllostachys_edulis_newGene_321360;Phyllostachys_edulis_newGene_11535…
MSTRG.436281.1	PH02Gene03205;PH02Gene31612;PH02Gene33535;PH02Gene45399;PH02Gene12782;PH02Gene39655;Phyllostachys_edulis_newGene_16687;Phyllostachys_edulis_newGene_220498;Phyllostachys_edulis_newGene_343354;PH02Gene34417;PH02Gene02185;PH02Gene05431;Phyllostachys_edulis_newGene_134022;PH02Gene41868;Phyllostachys_edulis_newGene_374990;PH02Gene33981;PH02Gene48938;PH02Gene05470;PH02Gene18580;Phyllostachys_edulis_new…
MSTRG.6671.1	Phyllostachys_edulis_newGene_165170;PH02Gene46694;Phyllostachys_edulis_newGene_350667;Phyllostachys_edulis_newGene_164568;PH02Gene02796
MSTRG.20316.2	Phyllostachys_edulis_newGene_386084
MSTRG.122554.1	PH02Gene35757;PH02Gene35758;Phyllostachys_edulis_newGene_222617;Phyllostachys_edulis_newGene_26589;Phyllostachys_edulis_newGene_56913;Phyllostachys_edulis_newGene_401245;Phyllostachys_edulis_newGene_173416;Phyllostachys_edulis_newGene_130739;Phyllostachys_edulis_newGene_139608;Phyllostachys_edulis_newGene_355318;Phyllostachys_edulis_newGene_192098;Phyllostachys_edulis_newGene_192091;Phyllostachys…
MSTRG.272821.1	Phyllostachys_edulis_newGene_195714;Phyllostachys_edulis_newGene_367857;PH02Gene29522;Phyllostachys_edulis_newGene_170817;Phyllostachys_edulis_newGene_321661;Phyllostachys_edulis_newGene_274987;Phyllostachys_edulis_newGene_253258;Phyllostachys_edulis_newGene_63235;Phyllostachys_edulis_newGene_22386;PH02Gene23501;Phyllostachys_edulis_newGene_333223;Phyllostachys_edulis_newGene_19934;Phyllostachys_…
MSTRG.213029.2	Phyllostachys_edulis_newGene_402167;PH02Gene18055;PH02Gene02727;PH02Gene44173;Phyllostachys_edulis_newGene_267259
MSTRG.257009.3	Phyllostachys_edulis_newGene_202015;Phyllostachys_edulis_newGene_385953;Phyllostachys_edulis_newGene_92187;PH02Gene29514;Phyllostachys_edulis_newGene_223446;Phyllostachys_edulis_newGene_310638;Phyllostachys_edulis_newGene_231099;Phyllostachys_edulis_newGene_153139;Phyllostachys_edulis_newGene_202463;PH02Gene39364;Phyllostachys_edulis_newGene_182008;Phyllostachys_edulis_newGene_205336;Phyllostachy…
MSTRG.234539.2	Phyllostachys_edulis_newGene_402981;Phyllostachys_edulis_newGene_160818;Phyllostachys_edulis_newGene_256762;Phyllostachys_edulis_newGene_27024;Phyllostachys_edulis_newGene_288261;PH02Gene28981;Phyllostachys_edulis_newGene_133758;Phyllostachys_edulis_newGene_269344;Phyllostachys_edulis_newGene_227835;Phyllostachys_edulis_newGene_148047;Phyllostachys_edulis_newGene_322091;Phyllostachys_edulis_newGe…
MSTRG.103159.1	Phyllostachys_edulis_newGene_370014;Phyllostachys_edulis_newGene_338415;Phyllostachys_edulis_newGene_59337;Phyllostachys_edulis_newGene_20718;Phyllostachys_edulis_newGene_264048;Phyllostachys_edulis_newGene_148398;Phyllostachys_edulis_newGene_220404;Phyllostachys_edulis_newGene_8838;Phyllostachys_edulis_newGene_319230;Phyllostachys_edulis_newGene_197700;Phyllostachys_edulis_newGene_141557;Phyllos…
MSTRG.18764.1	PH02Gene51092;PH02Gene50047;PH02Gene28100;PH02Gene18317;Phyllostachys_edulis_newGene_205952;PH02Gene42626;Phyllostachys_edulis_newGene_281481;PH02Gene43999;Phyllostachys_edulis_newGene_70117;Phyllostachys_edulis_newGene_319043;PH02Gene49793;PH02Gene46717;PH02Gene26082;Phyllostachys_edulis_newGene_188850;PH02Gene48033;Phyllostachys_edulis_newGene_374754;PH02Gene06047;PH02Gene28436;PH02Gene08653;PH…
MSTRG.344953.3	PH02Gene35128;PH02Gene09586;PH02Gene02728;PH02Gene44209;PH02Gene50605;PH02Gene12064;Phyllostachys_edulis_newGene_307645;PH02Gene51011;PH02Gene35907;PH02Gene13535;Phyllostachys_edulis_newGene_368745;PH02Gene01968;Phyllostachys_edulis_newGene_283904;PH02Gene46421;PH02Gene46629;PH02Gene39779;PH02Gene07258;PH02Gene04597;PH02Gene07547;PH02Gene12932;Phyllostachys_edulis_newGene_137109;PH02Gene09928;PH0…
MSTRG.469988.12	Phyllostachys_edulis_newGene_241447;PH02Gene36881;Phyllostachys_edulis_newGene_136317;Phyllostachys_edulis_newGene_220610;Phyllostachys_edulis_newGene_35562;Phyllostachys_edulis_newGene_281322;Phyllostachys_edulis_newGene_250990;Phyllostachys_edulis_newGene_292622;Phyllostachys_edulis_newGene_206543;Phyllostachys_edulis_newGene_3614;Phyllostachys_edulis_newGene_202918;Phyllostachys_edulis_newGene…
MSTRG.332567.1	Phyllostachys_edulis_newGene_369198;Phyllostachys_edulis_newGene_41001;Phyllostachys_edulis_newGene_240446;Phyllostachys_edulis_newGene_28094;Phyllostachys_edulis_newGene_392257;Phyllostachys_edulis_newGene_352890;Phyllostachys_edulis_newGene_168244;Phyllostachys_edulis_newGene_198649;Phyllostachys_edulis_newGene_34604;Phyllostachys_edulis_newGene_258977;Phyllostachys_edulis_newGene_48449;Phyllos…
MSTRG.234956.1	Phyllostachys_edulis_newGene_62566;Phyllostachys_edulis_newGene_349088;Phyllostachys_edulis_newGene_103346;Phyllostachys_edulis_newGene_187072;Phyllostachys_edulis_newGene_24177;Phyllostachys_edulis_newGene_125251;Phyllostachys_edulis_newGene_283901;Phyllostachys_edulis_newGene_246957;Phyllostachys_edulis_newGene_77527;Phyllostachys_edulis_newGene_154649;Phyllostachys_edulis_newGene_15638;PH02Gen…
MSTRG.175542.1	PH02Gene30059;PH02Gene15677;PH02Gene36374;PH02Gene16871;PH02Gene14445;PH02Gene13674;PH02Gene19223;PH02Gene07659;PH02Gene08671;Phyllostachys_edulis_newGene_26255;PH02Gene19283;PH02Gene27477;PH02Gene33765;PH02Gene45438;PH02Gene03006;PH02Gene09541;PH02Gene33193;PH02Gene37161;PH02Gene31079;PH02Gene01807;Phyllostachys_edulis_newGene_359796;PH02Gene25168;PH02Gene00543;Phyllostachys_edulis_newGene_39593…
MSTRG.430937.1	Phyllostachys_edulis_newGene_171411;PH02Gene37583;PH02Gene46086;PH02Gene22116;Phyllostachys_edulis_newGene_21975;Phyllostachys_edulis_newGene_27607;Phyllostachys_edulis_newGene_56868;PH02Gene03540;Phyllostachys_edulis_newGene_189432;Phyllostachys_edulis_newGene_55866;Phyllostachys_edulis_newGene_257210;Phyllostachys_edulis_newGene_190240;Phyllostachys_edulis_newGene_333009;Phyllostachys_edulis_ne…
MSTRG.295677.2	Phyllostachys_edulis_newGene_186791;Phyllostachys_edulis_newGene_196772;PH02Gene17031;Phyllostachys_edulis_newGene_7626;PH02Gene25199;Phyllostachys_edulis_newGene_221523;Phyllostachys_edulis_newGene_225839;Phyllostachys_edulis_newGene_341156;Phyllostachys_edulis_newGene_268796
MSTRG.189391.1	PH02Gene03657;PH02Gene10285;PH02Gene17528;PH02Gene00303;Phyllostachys_edulis_newGene_262514;PH02Gene03962;Phyllostachys_edulis_newGene_126663;PH02Gene05497;Phyllostachys_edulis_newGene_355989;PH02Gene13165;Phyllostachys_edulis_newGene_128235;PH02Gene21962;PH02Gene10711;Phyllostachys_edulis_newGene_44247;PH02Gene03639;PH02Gene21815;PH02Gene11773;Phyllostachys_edulis_newGene_93130;PH02Gene49191;PH0…
MSTRG.111867.5	Phyllostachys_edulis_newGene_198013;PH02Gene09986;Phyllostachys_edulis_newGene_202395;PH02Gene13003;PH02Gene24037;PH02Gene12646;PH02Gene08001;Phyllostachys_edulis_newGene_336059
MSTRG.313716.13	Phyllostachys_edulis_newGene_385313;Phyllostachys_edulis_newGene_4222;Phyllostachys_edulis_newGene_204977;Phyllostachys_edulis_newGene_379962;Phyllostachys_edulis_newGene_403353;Phyllostachys_edulis_newGene_397927;Phyllostachys_edulis_newGene_47151;Phyllostachys_edulis_newGene_248012;PH02Gene06759;Phyllostachys_edulis_newGene_295071;Phyllostachys_edulis_newGene_210341;Phyllostachys_edulis_newGene…
MSTRG.295546.2	Phyllostachys_edulis_newGene_174782;PH02Gene48158
MSTRG.50401.2	Phyllostachys_edulis_newGene_71605;PH02Gene13546;PH02Gene30352;PH02Gene42357;PH02Gene49768;Phyllostachys_edulis_newGene_124682;PH02Gene22101;PH02Gene36694;PH02Gene13341;PH02Gene30401;PH02Gene44793;PH02Gene22789;PH02Gene13743;PH02Gene02911;PH02Gene45795;PH02Gene16115;PH02Gene29698;PH02Gene42153;PH02Gene00182;PH02Gene42527;PH02Gene20493;PH02Gene42326;PH02Gene17818;PH02Gene09977;PH02Gene42327;Phyllo…
MSTRG.223788.18	Phyllostachys_edulis_newGene_169736;Phyllostachys_edulis_newGene_14612;Phyllostachys_edulis_newGene_306998;Phyllostachys_edulis_newGene_379670;Phyllostachys_edulis_newGene_188618;Phyllostachys_edulis_newGene_260383;Phyllostachys_edulis_newGene_38662;Phyllostachys_edulis_newGene_298392;Phyllostachys_edulis_newGene_125413;Phyllostachys_edulis_newGene_166062;Phyllostachys_edulis_newGene_216395;Phyll…
MSTRG.400034.12	PH02Gene34399;Phyllostachys_edulis_newGene_208860;Phyllostachys_edulis_newGene_276106;PH02Gene46895;PH02Gene03854;PH02Gene15880;Phyllostachys_edulis_newGene_153406;Phyllostachys_edulis_newGene_381096;PH02Gene23649;Phyllostachys_edulis_newGene_352765;PH02Gene30061;Phyllostachys_edulis_newGene_131438;PH02Gene22725;PH02Gene24233;PH02Gene27177;Phyllostachys_edulis_newGene_188862;Phyllostachys_edulis_…
MSTRG.60291.1	Phyllostachys_edulis_newGene_101856;PH02Gene46878;Phyllostachys_edulis_newGene_241710;Phyllostachys_edulis_newGene_224917;Phyllostachys_edulis_newGene_325751;Phyllostachys_edulis_newGene_229190;Phyllostachys_edulis_newGene_352154;Phyllostachys_edulis_newGene_172130;PH02Gene14443;PH02Gene40887;Phyllostachys_edulis_newGene_309232;Phyllostachys_edulis_newGene_334844;Phyllostachys_edulis_newGene_2654…
MSTRG.340132.2	Phyllostachys_edulis_newGene_20939;Phyllostachys_edulis_newGene_369169;Phyllostachys_edulis_newGene_352732;Phyllostachys_edulis_newGene_129699;Phyllostachys_edulis_newGene_128686;Phyllostachys_edulis_newGene_167803;Phyllostachys_edulis_newGene_319632;Phyllostachys_edulis_newGene_192142;Phyllostachys_edulis_newGene_297729;PH02Gene03615;Phyllostachys_edulis_newGene_59194;Phyllostachys_edulis_newGen…
MSTRG.78417.2	Phyllostachys_edulis_newGene_141681;PH02Gene46013;Phyllostachys_edulis_newGene_148027;Phyllostachys_edulis_newGene_805;Phyllostachys_edulis_newGene_174295;Phyllostachys_edulis_newGene_92589;Phyllostachys_edulis_newGene_354489;Phyllostachys_edulis_newGene_11913;Phyllostachys_edulis_newGene_215394;PH02Gene02503;PH02Gene35587;Phyllostachys_edulis_newGene_186753;Phyllostachys_edulis_newGene_13616;PH0…
MSTRG.242856.1	Phyllostachys_edulis_newGene_222559;Phyllostachys_edulis_newGene_168235;Phyllostachys_edulis_newGene_149297;Phyllostachys_edulis_newGene_82375;Phyllostachys_edulis_newGene_175126;Phyllostachys_edulis_newGene_38240;Phyllostachys_edulis_newGene_365063;PH02Gene30403;Phyllostachys_edulis_newGene_170544;Phyllostachys_edulis_newGene_101852;Phyllostachys_edulis_newGene_332097;Phyllostachys_edulis_newGen…
MSTRG.305165.8	Phyllostachys_edulis_newGene_36433
MSTRG.461807.8	Phyllostachys_edulis_newGene_9851;Phyllostachys_edulis_newGene_94656;Phyllostachys_edulis_newGene_99152;Phyllostachys_edulis_newGene_28388;Phyllostachys_edulis_newGene_239900;PH02Gene24632;Phyllostachys_edulis_newGene_215570;PH02Gene49913;Phyllostachys_edulis_newGene_164807;PH02Gene26128;Phyllostachys_edulis_newGene_237621;Phyllostachys_edulis_newGene_120193;Phyllostachys_edulis_newGene_262745;Ph…
MSTRG.305118.8	Phyllostachys_edulis_newGene_78231;Phyllostachys_edulis_newGene_234917;Phyllostachys_edulis_newGene_48585;Phyllostachys_edulis_newGene_85610;Phyllostachys_edulis_newGene_180586;Phyllostachys_edulis_newGene_199641;Phyllostachys_edulis_newGene_248460;Phyllostachys_edulis_newGene_220634;PH02Gene14671;Phyllostachys_edulis_newGene_141480;Phyllostachys_edulis_newGene_353124;Phyllostachys_edulis_newGene…
MSTRG.37636.1	Phyllostachys_edulis_newGene_26130;Phyllostachys_edulis_newGene_151888;PH02Gene44591;Phyllostachys_edulis_newGene_318465;PH02Gene28325;Phyllostachys_edulis_newGene_258527;Phyllostachys_edulis_newGene_294142;Phyllostachys_edulis_newGene_297199;Phyllostachys_edulis_newGene_52007;Phyllostachys_edulis_newGene_260824;Phyllostachys_edulis_newGene_82695;Phyllostachys_edulis_newGene_90548;Phyllostachys_e…
MSTRG.456800.2	Phyllostachys_edulis_newGene_257393;Phyllostachys_edulis_newGene_362686;PH02Gene51131;Phyllostachys_edulis_newGene_347008;Phyllostachys_edulis_newGene_227404;Phyllostachys_edulis_newGene_187604;PH02Gene47281;Phyllostachys_edulis_newGene_177952;Phyllostachys_edulis_newGene_117395;Phyllostachys_edulis_newGene_63495;Phyllostachys_edulis_newGene_352529;Phyllostachys_edulis_newGene_123105;Phyllostachy…
MSTRG.241397.2	PH02Gene19897;PH02Gene19892;PH02Gene08019;PH02Gene20677;PH02Gene29647;PH02Gene05470;PH02Gene18580;Phyllostachys_edulis_newGene_293556;PH02Gene09446;PH02Gene49957;PH02Gene49954;PH02Gene21448;PH02Gene49196;PH02Gene29689;PH02Gene27592;PH02Gene26056;PH02Gene50166;PH02Gene50167;PH02Gene23288;PH02Gene37811;Phyllostachys_edulis_newGene_185959;Phyllostachys_edulis_newGene_161130;Phyllostachys_edulis_newG…
MSTRG.244858.1	Phyllostachys_edulis_newGene_228335;Phyllostachys_edulis_newGene_129611;Phyllostachys_edulis_newGene_241443;Phyllostachys_edulis_newGene_182382;PH02Gene14150;Phyllostachys_edulis_newGene_285848;Phyllostachys_edulis_newGene_187604;PH02Gene09832;Phyllostachys_edulis_newGene_140652;PH02Gene32668;Phyllostachys_edulis_newGene_162185;Phyllostachys_edulis_newGene_124588;Phyllostachys_edulis_newGene_2127…
MSTRG.359412.1	Phyllostachys_edulis_newGene_326384;PH02Gene31854;PH02Gene46296;Phyllostachys_edulis_newGene_174872;Phyllostachys_edulis_newGene_375844;Phyllostachys_edulis_newGene_286117;PH02Gene32664;Phyllostachys_edulis_newGene_91985;Phyllostachys_edulis_newGene_32902
MSTRG.401839.1	PH02Gene41547;PH02Gene25450;Phyllostachys_edulis_newGene_243000;PH02Gene03349;PH02Gene15050;Phyllostachys_edulis_newGene_36976;PH02Gene19095;Phyllostachys_edulis_newGene_320255;Phyllostachys_edulis_newGene_219345;Phyllostachys_edulis_newGene_94277;PH02Gene39475;Phyllostachys_edulis_newGene_250119;Phyllostachys_edulis_newGene_265536;PH02Gene18835;Phyllostachys_edulis_newGene_327760;Phyllostachys_e…
MSTRG.198231.1	Phyllostachys_edulis_newGene_232198;Phyllostachys_edulis_newGene_346652;Phyllostachys_edulis_newGene_118702;Phyllostachys_edulis_newGene_23758;PH02Gene44184;Phyllostachys_edulis_newGene_371482;Phyllostachys_edulis_newGene_39734;Phyllostachys_edulis_newGene_289679;Phyllostachys_edulis_newGene_383595;Phyllostachys_edulis_newGene_256566;PH02Gene37398;Phyllostachys_edulis_newGene_77264;Phyllostachys_…
MSTRG.311337.2	PH02Gene40407;PH02Gene47964;Phyllostachys_edulis_newGene_311866;Phyllostachys_edulis_newGene_240238;PH02Gene50028;PH02Gene16807;PH02Gene47050;Phyllostachys_edulis_newGene_218298;Phyllostachys_edulis_newGene_318712;Phyllostachys_edulis_newGene_193119;PH02Gene45399;Phyllostachys_edulis_newGene_102411;PH02Gene02328;PH02Gene24625;Phyllostachys_edulis_newGene_236453;PH02Gene29800;PH02Gene33449;Phyllos…
MSTRG.313318.5	PH02Gene44022;PH02Gene32815;PH02Gene20743;PH02Gene34041;PH02Gene34042;Phyllostachys_edulis_newGene_19839;PH02Gene36998;PH02Gene21380;PH02Gene00533;PH02Gene22595;PH02Gene48852;Phyllostachys_edulis_newGene_239384;PH02Gene21362;PH02Gene44127;PH02Gene18011;PH02Gene19525;PH02Gene35114;PH02Gene07081;PH02Gene20589;PH02Gene22424;PH02Gene35657;Phyllostachys_edulis_newGene_315957;PH02Gene50291;Phyllostachy…
MSTRG.160478.2	Phyllostachys_edulis_newGene_12136;Phyllostachys_edulis_newGene_236643;PH02Gene30462;Phyllostachys_edulis_newGene_121693;Phyllostachys_edulis_newGene_343336;Phyllostachys_edulis_newGene_95893;Phyllostachys_edulis_newGene_238183;Phyllostachys_edulis_newGene_156318;Phyllostachys_edulis_newGene_89604;Phyllostachys_edulis_newGene_180148;Phyllostachys_edulis_newGene_4322;Phyllostachys_edulis_newGene_2…
MSTRG.81640.1	PH02Gene37544;PH02Gene45744;PH02Gene46528;PH02Gene37350;PH02Gene05239;PH02Gene09718;PH02Gene14965;Phyllostachys_edulis_newGene_92986;PH02Gene05818;PH02Gene21217;PH02Gene21982;PH02Gene48764;Phyllostachys_edulis_newGene_115184;PH02Gene09003;Phyllostachys_edulis_newGene_295554;PH02Gene23173;Phyllostachys_edulis_newGene_251913;PH02Gene04758;Phyllostachys_edulis_newGene_377999;PH02Gene19695;PH02Gene48…
MSTRG.79629.2	Phyllostachys_edulis_newGene_388040;Phyllostachys_edulis_newGene_1453;PH02Gene02738;Phyllostachys_edulis_newGene_202918;Phyllostachys_edulis_newGene_324800;Phyllostachys_edulis_newGene_193111;PH02Gene27997;Phyllostachys_edulis_newGene_183532;Phyllostachys_edulis_newGene_326856;Phyllostachys_edulis_newGene_55575;Phyllostachys_edulis_newGene_364313;Phyllostachys_edulis_newGene_216483;Phyllostachys_…
MSTRG.120834.4	Phyllostachys_edulis_newGene_323586;Phyllostachys_edulis_newGene_380254;Phyllostachys_edulis_newGene_110122;Phyllostachys_edulis_newGene_239639;Phyllostachys_edulis_newGene_107653;Phyllostachys_edulis_newGene_171789;Phyllostachys_edulis_newGene_304263;Phyllostachys_edulis_newGene_255106;Phyllostachys_edulis_newGene_114441;Phyllostachys_edulis_newGene_273013;Phyllostachys_edulis_newGene_273862;Phy…
MSTRG.246042.1	Phyllostachys_edulis_newGene_279012;Phyllostachys_edulis_newGene_259412;Phyllostachys_edulis_newGene_356264;Phyllostachys_edulis_newGene_310545;Phyllostachys_edulis_newGene_304161;Phyllostachys_edulis_newGene_262813;Phyllostachys_edulis_newGene_14168;Phyllostachys_edulis_newGene_115479;Phyllostachys_edulis_newGene_373805;Phyllostachys_edulis_newGene_308463;Phyllostachys_edulis_newGene_35355;Phyll…
MSTRG.69563.36	Phyllostachys_edulis_newGene_101262;PH02Gene36589;Phyllostachys_edulis_newGene_194686;PH02Gene49846;Phyllostachys_edulis_newGene_346076;Phyllostachys_edulis_newGene_269725;Phyllostachys_edulis_newGene_346556;PH02Gene30037;Phyllostachys_edulis_newGene_313980;Phyllostachys_edulis_newGene_329198;PH02Gene42496;Phyllostachys_edulis_newGene_180973;Phyllostachys_edulis_newGene_225427;Phyllostachys_eduli…
MSTRG.57312.1	Phyllostachys_edulis_newGene_38928;Phyllostachys_edulis_newGene_67836;PH02Gene45157;PH02Gene46004;Phyllostachys_edulis_newGene_193833;Phyllostachys_edulis_newGene_240565;Phyllostachys_edulis_newGene_182454;Phyllostachys_edulis_newGene_142391;Phyllostachys_edulis_newGene_223288;Phyllostachys_edulis_newGene_243174;Phyllostachys_edulis_newGene_369056;PH02Gene17152;Phyllostachys_edulis_newGene_381622…
MSTRG.74897.2	Phyllostachys_edulis_newGene_22152;Phyllostachys_edulis_newGene_166679;Phyllostachys_edulis_newGene_32269;Phyllostachys_edulis_newGene_196930;Phyllostachys_edulis_newGene_161676;Phyllostachys_edulis_newGene_387812;Phyllostachys_edulis_newGene_8975;Phyllostachys_edulis_newGene_402588;Phyllostachys_edulis_newGene_208170;Phyllostachys_edulis_newGene_78732;Phyllostachys_edulis_newGene_233365;Phyllost…
MSTRG.127785.1	PH02Gene00169;PH02Gene39868;Phyllostachys_edulis_newGene_381527;Phyllostachys_edulis_newGene_234562;Phyllostachys_edulis_newGene_74115;Phyllostachys_edulis_newGene_223574;Phyllostachys_edulis_newGene_227684;Phyllostachys_edulis_newGene_122697;Phyllostachys_edulis_newGene_293829;Phyllostachys_edulis_newGene_145720;PH02Gene30199;Phyllostachys_edulis_newGene_181184;Phyllostachys_edulis_newGene_14748…
MSTRG.344275.1	Phyllostachys_edulis_newGene_280308;PH02Gene46380;Phyllostachys_edulis_newGene_361789;Phyllostachys_edulis_newGene_116842;Phyllostachys_edulis_newGene_37250;Phyllostachys_edulis_newGene_59493;Phyllostachys_edulis_newGene_88427;Phyllostachys_edulis_newGene_81735;Phyllostachys_edulis_newGene_387033;Phyllostachys_edulis_newGene_147765;Phyllostachys_edulis_newGene_375699;Phyllostachys_edulis_newGene_…
MSTRG.227637.6	Phyllostachys_edulis_newGene_25769;PH02Gene24778;Phyllostachys_edulis_newGene_324313;Phyllostachys_edulis_newGene_323095;PH02Gene37441;Phyllostachys_edulis_newGene_325761;Phyllostachys_edulis_newGene_75884;PH02Gene13425;Phyllostachys_edulis_newGene_171506;Phyllostachys_edulis_newGene_372238;Phyllostachys_edulis_newGene_233303;Phyllostachys_edulis_newGene_49235;Phyllostachys_edulis_newGene_261097;…
MSTRG.217733.2	PH02Gene46921;Phyllostachys_edulis_newGene_7492;Phyllostachys_edulis_newGene_6536;Phyllostachys_edulis_newGene_182758;PH02Gene14506;PH02Gene49331;PH02Gene28169;Phyllostachys_edulis_newGene_262308;Phyllostachys_edulis_newGene_253664;Phyllostachys_edulis_newGene_96049;Phyllostachys_edulis_newGene_244214;PH02Gene12482;Phyllostachys_edulis_newGene_137831;Phyllostachys_edulis_newGene_256445;Phyllostac…
MSTRG.377667.1	Phyllostachys_edulis_newGene_152377;Phyllostachys_edulis_newGene_277697;Phyllostachys_edulis_newGene_3550;PH02Gene33742;Phyllostachys_edulis_newGene_91920;PH02Gene35101;PH02Gene39592;Phyllostachys_edulis_newGene_95644;Phyllostachys_edulis_newGene_289886;PH02Gene09784;PH02Gene09788;Phyllostachys_edulis_newGene_231170;PH02Gene28637;Phyllostachys_edulis_newGene_154965;PH02Gene45473;PH02Gene26825;PH0…
MSTRG.458600.3	PH02Gene31449;PH02Gene34696;Phyllostachys_edulis_newGene_162101;PH02Gene04167;PH02Gene07693;PH02Gene10661;PH02Gene43423;PH02Gene00268;Phyllostachys_edulis_newGene_24877;PH02Gene04296;PH02Gene43320;PH02Gene34102;PH02Gene04848;PH02Gene25283;PH02Gene36383;PH02Gene47819;PH02Gene02229;PH02Gene33006;Phyllostachys_edulis_newGene_398891;PH02Gene04059;PH02Gene17245;PH02Gene44072;PH02Gene18982;Phyllostachy…
MSTRG.367638.1	PH02Gene03224;PH02Gene38373;PH02Gene13608;Phyllostachys_edulis_newGene_40354;PH02Gene34497;PH02Gene27515;PH02Gene01556;PH02Gene50343;PH02Gene03314;Phyllostachys_edulis_newGene_30749;PH02Gene15943;PH02Gene49406;Phyllostachys_edulis_newGene_171170;PH02Gene28346;PH02Gene07542;PH02Gene46246;PH02Gene11636;PH02Gene14026;PH02Gene10586;PH02Gene47527;PH02Gene20650;PH02Gene40339;PH02Gene30296;Phyllostachys…
MSTRG.183751.1	Phyllostachys_edulis_newGene_382437;Phyllostachys_edulis_newGene_393999;Phyllostachys_edulis_newGene_93350;Phyllostachys_edulis_newGene_91266;Phyllostachys_edulis_newGene_377357;Phyllostachys_edulis_newGene_82868;Phyllostachys_edulis_newGene_96013;Phyllostachys_edulis_newGene_206146;Phyllostachys_edulis_newGene_136785;Phyllostachys_edulis_newGene_227204;PH02Gene45927;PH02Gene50268;PH02Gene36574;P…
MSTRG.114711.1	Phyllostachys_edulis_newGene_180099;PH02Gene17703;Phyllostachys_edulis_newGene_313921;Phyllostachys_edulis_newGene_16710;Phyllostachys_edulis_newGene_208046;Phyllostachys_edulis_newGene_282632;Phyllostachys_edulis_newGene_318015;Phyllostachys_edulis_newGene_62295;Phyllostachys_edulis_newGene_242812;Phyllostachys_edulis_newGene_188537;Phyllostachys_edulis_newGene_244740;Phyllostachys_edulis_newGen…
MSTRG.54320.1	Phyllostachys_edulis_newGene_220775;Phyllostachys_edulis_newGene_247702;Phyllostachys_edulis_newGene_352181;Phyllostachys_edulis_newGene_38028;Phyllostachys_edulis_newGene_338361;Phyllostachys_edulis_newGene_198507;Phyllostachys_edulis_newGene_288618;Phyllostachys_edulis_newGene_17367;PH02Gene20898;Phyllostachys_edulis_newGene_141447;Phyllostachys_edulis_newGene_40808;Phyllostachys_edulis_newGene…
MSTRG.72153.1	Phyllostachys_edulis_newGene_380101;Phyllostachys_edulis_newGene_51182;Phyllostachys_edulis_newGene_341685;Phyllostachys_edulis_newGene_8509;PH02Gene12231;PH02Gene44569;Phyllostachys_edulis_newGene_352741;Phyllostachys_edulis_newGene_310647;Phyllostachys_edulis_newGene_128704;Phyllostachys_edulis_newGene_336845;Phyllostachys_edulis_newGene_128615;Phyllostachys_edulis_newGene_362654;Phyllostachys_…
MSTRG.88107.1	PH02Gene19116;PH02Gene27885;PH02Gene33434;PH02Gene18441;PH02Gene42511;PH02Gene23462;PH02Gene06801;PH02Gene48090;PH02Gene08157;PH02Gene17350;PH02Gene03882;PH02Gene32188;PH02Gene37601;PH02Gene34498;PH02Gene13279;PH02Gene24321;PH02Gene24322;PH02Gene07045;PH02Gene08837;Phyllostachys_edulis_newGene_180941;PH02Gene44758;PH02Gene44754;PH02Gene39303;PH02Gene31360;Phyllostachys_edulis_newGene_48738;PH02Ge…
MSTRG.331287.1	Phyllostachys_edulis_newGene_296534;Phyllostachys_edulis_newGene_125963;Phyllostachys_edulis_newGene_254722;Phyllostachys_edulis_newGene_377830;Phyllostachys_edulis_newGene_341627;Phyllostachys_edulis_newGene_395556;Phyllostachys_edulis_newGene_185154;Phyllostachys_edulis_newGene_308883;PH02Gene42184;Phyllostachys_edulis_newGene_156050;Phyllostachys_edulis_newGene_97164;Phyllostachys_edulis_newGe…
MSTRG.85771.2	PH02Gene40887;Phyllostachys_edulis_newGene_329119;Phyllostachys_edulis_newGene_325080;Phyllostachys_edulis_newGene_5299;PH02Gene44749;PH02Gene44023;Phyllostachys_edulis_newGene_331659;PH02Gene04973;Phyllostachys_edulis_newGene_250029;Phyllostachys_edulis_newGene_311011;Phyllostachys_edulis_newGene_21924;PH02Gene27668;Phyllostachys_edulis_newGene_352872;PH02Gene39259;Phyllostachys_edulis_newGene_1…
MSTRG.430322.1	Phyllostachys_edulis_newGene_332911;Phyllostachys_edulis_newGene_203708;Phyllostachys_edulis_newGene_118692;Phyllostachys_edulis_newGene_355377;Phyllostachys_edulis_newGene_151886;Phyllostachys_edulis_newGene_224262;Phyllostachys_edulis_newGene_277716;Phyllostachys_edulis_newGene_322755;Phyllostachys_edulis_newGene_202944;Phyllostachys_edulis_newGene_289361;Phyllostachys_edulis_newGene_125979;Phy…
MSTRG.185206.1	Phyllostachys_edulis_newGene_58548;Phyllostachys_edulis_newGene_71660;Phyllostachys_edulis_newGene_260812;Phyllostachys_edulis_newGene_81729;Phyllostachys_edulis_newGene_190119;Phyllostachys_edulis_newGene_392838;Phyllostachys_edulis_newGene_402608;Phyllostachys_edulis_newGene_362131;PH02Gene38667;Phyllostachys_edulis_newGene_135534;Phyllostachys_edulis_newGene_132025;Phyllostachys_edulis_newGene…
MSTRG.293317.2	PH02Gene04650;Phyllostachys_edulis_newGene_388790;Phyllostachys_edulis_newGene_294934;Phyllostachys_edulis_newGene_32646;Phyllostachys_edulis_newGene_270082;PH02Gene49114;Phyllostachys_edulis_newGene_17636;PH02Gene08287;Phyllostachys_edulis_newGene_8359;Phyllostachys_edulis_newGene_396;PH02Gene06431;Phyllostachys_edulis_newGene_171760;PH02Gene24927;PH02Gene28240;Phyllostachys_edulis_newGene_10833…
MSTRG.298407.1	Phyllostachys_edulis_newGene_68066;Phyllostachys_edulis_newGene_238306;Phyllostachys_edulis_newGene_238300;Phyllostachys_edulis_newGene_11366;PH02Gene25829;Phyllostachys_edulis_newGene_213542;Phyllostachys_edulis_newGene_14919;Phyllostachys_edulis_newGene_7538;Phyllostachys_edulis_newGene_293042;Phyllostachys_edulis_newGene_4488;Phyllostachys_edulis_newGene_318532;Phyllostachys_edulis_newGene_227…
MSTRG.85248.2	Phyllostachys_edulis_newGene_363299;Phyllostachys_edulis_newGene_336392;PH02Gene20916;Phyllostachys_edulis_newGene_269894;PH02Gene14809;PH02Gene40136;Phyllostachys_edulis_newGene_58826;PH02Gene11264;PH02Gene11263;Phyllostachys_edulis_newGene_134498;PH02Gene11971;Phyllostachys_edulis_newGene_176359;Phyllostachys_edulis_newGene_320096;Phyllostachys_edulis_newGene_152701;Phyllostachys_edulis_newGene…
MSTRG.154133.2	PH02Gene22002;PH02Gene47304;PH02Gene40642;PH02Gene41273;Phyllostachys_edulis_newGene_342512;PH02Gene05973;PH02Gene49835;PH02Gene35079;PH02Gene02209;PH02Gene35149;PH02Gene22346;PH02Gene25721;PH02Gene25989;PH02Gene03753;Phyllostachys_edulis_newGene_244541;PH02Gene17297;Phyllostachys_edulis_newGene_101463;PH02Gene22096;Phyllostachys_edulis_newGene_257182;PH02Gene43161;PH02Gene25859;PH02Gene38264;PH0…
MSTRG.175229.2	Phyllostachys_edulis_newGene_341633;Phyllostachys_edulis_newGene_135734;Phyllostachys_edulis_newGene_15494;PH02Gene11569;Phyllostachys_edulis_newGene_271583;Phyllostachys_edulis_newGene_134389;Phyllostachys_edulis_newGene_326496;Phyllostachys_edulis_newGene_195221;Phyllostachys_edulis_newGene_228049;Phyllostachys_edulis_newGene_199672;Phyllostachys_edulis_newGene_380915;Phyllostachys_edulis_newGe…
MSTRG.399907.2	Phyllostachys_edulis_newGene_190082;Phyllostachys_edulis_newGene_339907;PH02Gene09226;PH02Gene01747;PH02Gene45197;PH02Gene15741;PH02Gene03368;Phyllostachys_edulis_newGene_242180;Phyllostachys_edulis_newGene_139267;PH02Gene02925;PH02Gene11862;PH02Gene08376;PH02Gene42733;Phyllostachys_edulis_newGene_376493;PH02Gene10861;PH02Gene28636;Phyllostachys_edulis_newGene_365717;PH02Gene16599;PH02Gene45521;P…
MSTRG.57599.1	Phyllostachys_edulis_newGene_312272;Phyllostachys_edulis_newGene_150774;Phyllostachys_edulis_newGene_399731;Phyllostachys_edulis_newGene_297981;Phyllostachys_edulis_newGene_121452;Phyllostachys_edulis_newGene_302754;Phyllostachys_edulis_newGene_45942;Phyllostachys_edulis_newGene_208874;PH02Gene42943;PH02Gene27183;Phyllostachys_edulis_newGene_107634;Phyllostachys_edulis_newGene_387331;Phyllostachy…
MSTRG.462092.2	Phyllostachys_edulis_newGene_335753;PH02Gene12034;PH02Gene38177;Phyllostachys_edulis_newGene_399500;Phyllostachys_edulis_newGene_223559;Phyllostachys_edulis_newGene_143643;PH02Gene05267;Phyllostachys_edulis_newGene_27451;Phyllostachys_edulis_newGene_326949;Phyllostachys_edulis_newGene_101327;Phyllostachys_edulis_newGene_400900;Phyllostachys_edulis_newGene_57338;Phyllostachys_edulis_newGene_349734…
MSTRG.331259.1	Phyllostachys_edulis_newGene_98715;PH02Gene35642;Phyllostachys_edulis_newGene_53176;Phyllostachys_edulis_newGene_181987;Phyllostachys_edulis_newGene_236355;Phyllostachys_edulis_newGene_73406;Phyllostachys_edulis_newGene_298787;Phyllostachys_edulis_newGene_298785;Phyllostachys_edulis_newGene_8864;Phyllostachys_edulis_newGene_109884;Phyllostachys_edulis_newGene_392218;Phyllostachys_edulis_newGene_1…
MSTRG.140249.2	Phyllostachys_edulis_newGene_66022;Phyllostachys_edulis_newGene_246127;Phyllostachys_edulis_newGene_222416;Phyllostachys_edulis_newGene_337836;PH02Gene47610;PH02Gene50002;PH02Gene50006;PH02Gene50008;PH02Gene17074;Phyllostachys_edulis_newGene_296711;Phyllostachys_edulis_newGene_20495;PH02Gene43399;Phyllostachys_edulis_newGene_379019;Phyllostachys_edulis_newGene_52311;Phyllostachys_edulis_newGene_2…
MSTRG.57050.2	Phyllostachys_edulis_newGene_111009;Phyllostachys_edulis_newGene_213020;Phyllostachys_edulis_newGene_1331;Phyllostachys_edulis_newGene_94540;Phyllostachys_edulis_newGene_154969;Phyllostachys_edulis_newGene_19157;Phyllostachys_edulis_newGene_228689;Phyllostachys_edulis_newGene_278079;Phyllostachys_edulis_newGene_359226;PH02Gene47327;Phyllostachys_edulis_newGene_281652;Phyllostachys_edulis_newGene_…
MSTRG.419876.2	PH02Gene45656;Phyllostachys_edulis_newGene_168773;Phyllostachys_edulis_newGene_170006;Phyllostachys_edulis_newGene_244874;Phyllostachys_edulis_newGene_330120;Phyllostachys_edulis_newGene_93868;Phyllostachys_edulis_newGene_248071;Phyllostachys_edulis_newGene_289174;Phyllostachys_edulis_newGene_43625;Phyllostachys_edulis_newGene_232198;Phyllostachys_edulis_newGene_346652;Phyllostachys_edulis_newGen…
MSTRG.141278.1	Phyllostachys_edulis_newGene_277443;PH02Gene03351;PH02Gene27989;PH02Gene27894;PH02Gene14348;PH02Gene45026;PH02Gene20024;PH02Gene22895;Phyllostachys_edulis_newGene_189259;PH02Gene01476;PH02Gene09663;PH02Gene10895;Phyllostachys_edulis_newGene_89764;PH02Gene37543;PH02Gene22141;PH02Gene22369;PH02Gene35227;PH02Gene45302;PH02Gene03578;Phyllostachys_edulis_newGene_260318;Phyllostachys_edulis_newGene_185…
MSTRG.54772.2	PH02Gene14408;PH02Gene48284;Phyllostachys_edulis_newGene_372903;Phyllostachys_edulis_newGene_221303;Phyllostachys_edulis_newGene_275679;Phyllostachys_edulis_newGene_385414;Phyllostachys_edulis_newGene_205166;Phyllostachys_edulis_newGene_104303;Phyllostachys_edulis_newGene_303748;Phyllostachys_edulis_newGene_316592;Phyllostachys_edulis_newGene_146469;Phyllostachys_edulis_newGene_96809;Phyllostachy…
MSTRG.338838.1	Phyllostachys_edulis_newGene_267182;Phyllostachys_edulis_newGene_257931;Phyllostachys_edulis_newGene_351796;Phyllostachys_edulis_newGene_245587;Phyllostachys_edulis_newGene_162269;Phyllostachys_edulis_newGene_209313;Phyllostachys_edulis_newGene_283257;Phyllostachys_edulis_newGene_264179;Phyllostachys_edulis_newGene_2363;Phyllostachys_edulis_newGene_349285;Phyllostachys_edulis_newGene_212880;Phyll…
MSTRG.221457.5	PH02Gene31136;PH02Gene02064;PH02Gene09140;PH02Gene04904;PH02Gene22940;PH02Gene01734;Phyllostachys_edulis_newGene_370466;PH02Gene23475;Phyllostachys_edulis_newGene_149365;PH02Gene13819;PH02Gene04032;PH02Gene39404;PH02Gene46945;PH02Gene43019;PH02Gene02019;Phyllostachys_edulis_newGene_300889;PH02Gene26742;Phyllostachys_edulis_newGene_366576;PH02Gene14115;PH02Gene03975;PH02Gene03368
MSTRG.410491.2	PH02Gene48804;Phyllostachys_edulis_newGene_10849;Phyllostachys_edulis_newGene_267309;PH02Gene28842;PH02Gene50899;PH02Gene28953;PH02Gene16764;Phyllostachys_edulis_newGene_289938;Phyllostachys_edulis_newGene_135164;PH02Gene15347;PH02Gene46486;Phyllostachys_edulis_newGene_272898;PH02Gene19711;Phyllostachys_edulis_newGene_249289;PH02Gene25134;PH02Gene43818;PH02Gene01815;Phyllostachys_edulis_newGene_9…
MSTRG.198593.1	Phyllostachys_edulis_newGene_188094;Phyllostachys_edulis_newGene_168235;Phyllostachys_edulis_newGene_194089;Phyllostachys_edulis_newGene_149297;Phyllostachys_edulis_newGene_82375;Phyllostachys_edulis_newGene_363159;Phyllostachys_edulis_newGene_176039;Phyllostachys_edulis_newGene_38240;Phyllostachys_edulis_newGene_365063;Phyllostachys_edulis_newGene_170544;Phyllostachys_edulis_newGene_133819;Phyll…
MSTRG.438777.3	PH02Gene51064;Phyllostachys_edulis_newGene_296881;Phyllostachys_edulis_newGene_362105;Phyllostachys_edulis_newGene_399689;Phyllostachys_edulis_newGene_114651;Phyllostachys_edulis_newGene_324488;Phyllostachys_edulis_newGene_385931;Phyllostachys_edulis_newGene_79726;Phyllostachys_edulis_newGene_136075;PH02Gene14539;Phyllostachys_edulis_newGene_45504;Phyllostachys_edulis_newGene_287081;Phyllostachys…
MSTRG.419664.1	Phyllostachys_edulis_newGene_140027;PH02Gene38579;Phyllostachys_edulis_newGene_43562;Phyllostachys_edulis_newGene_333031;Phyllostachys_edulis_newGene_385238;Phyllostachys_edulis_newGene_393704;Phyllostachys_edulis_newGene_188007;Phyllostachys_edulis_newGene_213503;Phyllostachys_edulis_newGene_247250;Phyllostachys_edulis_newGene_166620;Phyllostachys_edulis_newGene_320910;Phyllostachys_edulis_newGe…
MSTRG.68460.1	Phyllostachys_edulis_newGene_53167;Phyllostachys_edulis_newGene_191105;Phyllostachys_edulis_newGene_292302;Phyllostachys_edulis_newGene_115399;Phyllostachys_edulis_newGene_163765;Phyllostachys_edulis_newGene_247077;Phyllostachys_edulis_newGene_173518;Phyllostachys_edulis_newGene_69231;Phyllostachys_edulis_newGene_130672;Phyllostachys_edulis_newGene_395735;Phyllostachys_edulis_newGene_175240;Phyll…
MSTRG.225356.1	Phyllostachys_edulis_newGene_233996;Phyllostachys_edulis_newGene_324997;Phyllostachys_edulis_newGene_126545;Phyllostachys_edulis_newGene_249307;Phyllostachys_edulis_newGene_393654;Phyllostachys_edulis_newGene_178543;Phyllostachys_edulis_newGene_229303;PH02Gene41061;Phyllostachys_edulis_newGene_268916;Phyllostachys_edulis_newGene_186056;Phyllostachys_edulis_newGene_197187;Phyllostachys_edulis_newG…
MSTRG.402825.1	Phyllostachys_edulis_newGene_340038;Phyllostachys_edulis_newGene_45863;Phyllostachys_edulis_newGene_116450;Phyllostachys_edulis_newGene_64939;Phyllostachys_edulis_newGene_221005;PH02Gene12260;Phyllostachys_edulis_newGene_286698;Phyllostachys_edulis_newGene_282373;Phyllostachys_edulis_newGene_52018;Phyllostachys_edulis_newGene_78179
MSTRG.257487.1	PH02Gene33415;Phyllostachys_edulis_newGene_68183;PH02Gene11058;PH02Gene45476;PH02Gene32918;PH02Gene13743;PH02Gene02763;Phyllostachys_edulis_newGene_367485;PH02Gene47636;PH02Gene26625;Phyllostachys_edulis_newGene_301146;PH02Gene15859;Phyllostachys_edulis_newGene_147862;PH02Gene48548;PH02Gene49666;PH02Gene10162;PH02Gene49813;PH02Gene25759;PH02Gene22907;PH02Gene33670;PH02Gene09201;Phyllostachys_edul…
MSTRG.94122.3	PH02Gene12731;Phyllostachys_edulis_newGene_253618;Phyllostachys_edulis_newGene_333231;Phyllostachys_edulis_newGene_121733;Phyllostachys_edulis_newGene_23641;Phyllostachys_edulis_newGene_101964;Phyllostachys_edulis_newGene_87889;Phyllostachys_edulis_newGene_173437;Phyllostachys_edulis_newGene_360653;Phyllostachys_edulis_newGene_329476;Phyllostachys_edulis_newGene_133020;PH02Gene19856;Phyllostachys…
MSTRG.389395.3	Phyllostachys_edulis_newGene_192009;Phyllostachys_edulis_newGene_351534;Phyllostachys_edulis_newGene_195790;Phyllostachys_edulis_newGene_25710;Phyllostachys_edulis_newGene_252009;Phyllostachys_edulis_newGene_266588;Phyllostachys_edulis_newGene_168704;Phyllostachys_edulis_newGene_192020;Phyllostachys_edulis_newGene_39917;Phyllostachys_edulis_newGene_401523;Phyllostachys_edulis_newGene_76935;Phyllo…
MSTRG.981.3	Phyllostachys_edulis_newGene_255142;Phyllostachys_edulis_newGene_91573;Phyllostachys_edulis_newGene_41143;Phyllostachys_edulis_newGene_377042;Phyllostachys_edulis_newGene_92186;Phyllostachys_edulis_newGene_54276;Phyllostachys_edulis_newGene_181310;PH02Gene12767;Phyllostachys_edulis_newGene_357767;Phyllostachys_edulis_newGene_178216;Phyllostachys_edulis_newGene_328268;PH02Gene01789;Phyllostachys_e…
MSTRG.327972.1	Phyllostachys_edulis_newGene_184987;Phyllostachys_edulis_newGene_279847;Phyllostachys_edulis_newGene_62501;Phyllostachys_edulis_newGene_138862;Phyllostachys_edulis_newGene_332102;Phyllostachys_edulis_newGene_134560;PH02Gene32668;Phyllostachys_edulis_newGene_349390;Phyllostachys_edulis_newGene_392879;Phyllostachys_edulis_newGene_240297;Phyllostachys_edulis_newGene_334733;Phyllostachys_edulis_newGe…
MSTRG.425991.2	Phyllostachys_edulis_newGene_231603;Phyllostachys_edulis_newGene_159531;PH02Gene40615;PH02Gene35086
MSTRG.301957.2	Phyllostachys_edulis_newGene_310502;Phyllostachys_edulis_newGene_93329;Phyllostachys_edulis_newGene_79952;Phyllostachys_edulis_newGene_382207;Phyllostachys_edulis_newGene_239024;Phyllostachys_edulis_newGene_227730;Phyllostachys_edulis_newGene_95724;Phyllostachys_edulis_newGene_112503;PH02Gene38012;Phyllostachys_edulis_newGene_39558;Phyllostachys_edulis_newGene_12948;Phyllostachys_edulis_newGene_1…
MSTRG.157942.1	PH02Gene33105;Phyllostachys_edulis_newGene_364995;Phyllostachys_edulis_newGene_285335;Phyllostachys_edulis_newGene_78649;PH02Gene38012;Phyllostachys_edulis_newGene_94716;Phyllostachys_edulis_newGene_41299;Phyllostachys_edulis_newGene_39105;Phyllostachys_edulis_newGene_355358;Phyllostachys_edulis_newGene_101917;Phyllostachys_edulis_newGene_233349;Phyllostachys_edulis_newGene_32773;Phyllostachys_ed…
MSTRG.454152.12	Phyllostachys_edulis_newGene_288348
MSTRG.114112.1	PH02Gene06485;PH02Gene43684;PH02Gene44715;PH02Gene28749;PH02Gene27810;Phyllostachys_edulis_newGene_23214;PH02Gene41635;PH02Gene32716;Phyllostachys_edulis_newGene_23970;PH02Gene32783;PH02Gene15472;PH02Gene50793;Phyllostachys_edulis_newGene_353752;Phyllostachys_edulis_newGene_20608;Phyllostachys_edulis_newGene_109816;PH02Gene05036;PH02Gene48407;PH02Gene13556;Phyllostachys_edulis_newGene_37916;PH02G…
MSTRG.41567.3	Phyllostachys_edulis_newGene_297067;PH02Gene02438;PH02Gene01368;PH02Gene39880;Phyllostachys_edulis_newGene_380813;PH02Gene09817;PH02Gene19935;PH02Gene35364;PH02Gene45327;PH02Gene09834;Phyllostachys_edulis_newGene_397087;Phyllostachys_edulis_newGene_329855;PH02Gene06487;PH02Gene24167;PH02Gene19741;Phyllostachys_edulis_newGene_247588;Phyllostachys_edulis_newGene_99867;PH02Gene22461;PH02Gene00543;PH…
MSTRG.3195.4	Phyllostachys_edulis_newGene_271034;PH02Gene24471;PH02Gene03845;PH02Gene24833
MSTRG.302308.1	Phyllostachys_edulis_newGene_188094;Phyllostachys_edulis_newGene_112057;Phyllostachys_edulis_newGene_53163;Phyllostachys_edulis_newGene_168235;Phyllostachys_edulis_newGene_194089;Phyllostachys_edulis_newGene_18270;Phyllostachys_edulis_newGene_163768;Phyllostachys_edulis_newGene_363159;Phyllostachys_edulis_newGene_36323;Phyllostachys_edulis_newGene_176039;Phyllostachys_edulis_newGene_173511;Phyllo…
MSTRG.384508.2	Phyllostachys_edulis_newGene_96130;Phyllostachys_edulis_newGene_328215;Phyllostachys_edulis_newGene_300769;Phyllostachys_edulis_newGene_36001;Phyllostachys_edulis_newGene_219564;Phyllostachys_edulis_newGene_26624;Phyllostachys_edulis_newGene_370014;Phyllostachys_edulis_newGene_79362;Phyllostachys_edulis_newGene_87989;Phyllostachys_edulis_newGene_326106;Phyllostachys_edulis_newGene_154969;Phyllost…
MSTRG.367885.5	PH02Gene48874;PH02Gene38306;PH02Gene31520;Phyllostachys_edulis_newGene_107197;PH02Gene48475;PH02Gene02471;Phyllostachys_edulis_newGene_245079;Phyllostachys_edulis_newGene_233005;Phyllostachys_edulis_newGene_396921;Phyllostachys_edulis_newGene_26692;Phyllostachys_edulis_newGene_303031;Phyllostachys_edulis_newGene_219779;PH02Gene43224;Phyllostachys_edulis_newGene_218952;PH02Gene34780;PH02Gene04464;…
MSTRG.438163.2	Phyllostachys_edulis_newGene_296790;Phyllostachys_edulis_newGene_283378;Phyllostachys_edulis_newGene_255778;Phyllostachys_edulis_newGene_7937;Phyllostachys_edulis_newGene_89628;PH02Gene31871;Phyllostachys_edulis_newGene_213543;Phyllostachys_edulis_newGene_45867;Phyllostachys_edulis_newGene_47605;Phyllostachys_edulis_newGene_242274;Phyllostachys_edulis_newGene_256477;Phyllostachys_edulis_newGene_2…
MSTRG.435443.2	Phyllostachys_edulis_newGene_179214;PH02Gene45572;Phyllostachys_edulis_newGene_349607;Phyllostachys_edulis_newGene_104393;Phyllostachys_edulis_newGene_54619;PH02Gene33363;Phyllostachys_edulis_newGene_191210;Phyllostachys_edulis_newGene_159579;Phyllostachys_edulis_newGene_240791;Phyllostachys_edulis_newGene_147041;Phyllostachys_edulis_newGene_289682;Phyllostachys_edulis_newGene_39095;Phyllostachys…
MSTRG.6955.2	PH02Gene01801;PH02Gene13480;Phyllostachys_edulis_newGene_155983;PH02Gene42454;PH02Gene42453;PH02Gene42459;PH02Gene32163;PH02Gene14731;PH02Gene06673;PH02Gene46543;PH02Gene35192;PH02Gene17155;PH02Gene24263;PH02Gene12835;PH02Gene31970;PH02Gene10841;PH02Gene40021;PH02Gene47490;PH02Gene06990;PH02Gene30099;PH02Gene50623;PH02Gene50629;PH02Gene43541;PH02Gene40134;Phyllostachys_edulis_newGene_346205;PH02G…
MSTRG.460910.1	Phyllostachys_edulis_newGene_108490;Phyllostachys_edulis_newGene_321821;Phyllostachys_edulis_newGene_209865;Phyllostachys_edulis_newGene_234760;Phyllostachys_edulis_newGene_326164;Phyllostachys_edulis_newGene_326418;Phyllostachys_edulis_newGene_345637;Phyllostachys_edulis_newGene_330120;Phyllostachys_edulis_newGene_232198;Phyllostachys_edulis_newGene_346652;Phyllostachys_edulis_newGene_238815;Phy…
MSTRG.377569.14	Phyllostachys_edulis_newGene_369014;Phyllostachys_edulis_newGene_252726;Phyllostachys_edulis_newGene_373445;PH02Gene21633;Phyllostachys_edulis_newGene_63971;Phyllostachys_edulis_newGene_360221;PH02Gene04956;Phyllostachys_edulis_newGene_389263;PH02Gene20599;Phyllostachys_edulis_newGene_125480;Phyllostachys_edulis_newGene_161446;Phyllostachys_edulis_newGene_383235;PH02Gene11499;Phyllostachys_edulis…
MSTRG.279077.2	Phyllostachys_edulis_newGene_268195;PH02Gene50362;Phyllostachys_edulis_newGene_35405;Phyllostachys_edulis_newGene_203606;Phyllostachys_edulis_newGene_383642;Phyllostachys_edulis_newGene_257215;PH02Gene48042;Phyllostachys_edulis_newGene_209554;Phyllostachys_edulis_newGene_49283;PH02Gene25470;Phyllostachys_edulis_newGene_40598;Phyllostachys_edulis_newGene_366617;Phyllostachys_edulis_newGene_236857;…
MSTRG.454180.4	PH02Gene30339;PH02Gene30336;PH02Gene46135;Phyllostachys_edulis_newGene_205572;PH02Gene01963;PH02Gene30965;Phyllostachys_edulis_newGene_113886;Phyllostachys_edulis_newGene_165898;Phyllostachys_edulis_newGene_286375;PH02Gene22344;Phyllostachys_edulis_newGene_137727;Phyllostachys_edulis_newGene_137729;Phyllostachys_edulis_newGene_28952;PH02Gene22088;Phyllostachys_edulis_newGene_246332;Phyllostachys_…
MSTRG.284000.1	Phyllostachys_edulis_newGene_267073;Phyllostachys_edulis_newGene_155754;PH02Gene11977;PH02Gene27346;Phyllostachys_edulis_newGene_80807;Phyllostachys_edulis_newGene_32643;Phyllostachys_edulis_newGene_361870;Phyllostachys_edulis_newGene_241625;Phyllostachys_edulis_newGene_83604;Phyllostachys_edulis_newGene_258022;Phyllostachys_edulis_newGene_306316;Phyllostachys_edulis_newGene_185944;Phyllostachys_…
MSTRG.398107.1	Phyllostachys_edulis_newGene_292287;Phyllostachys_edulis_newGene_148254;Phyllostachys_edulis_newGene_202474;Phyllostachys_edulis_newGene_232620;Phyllostachys_edulis_newGene_187511;Phyllostachys_edulis_newGene_303986;Phyllostachys_edulis_newGene_343696;Phyllostachys_edulis_newGene_170513;Phyllostachys_edulis_newGene_307423;Phyllostachys_edulis_newGene_172336;Phyllostachys_edulis_newGene_13730;Phyl…
MSTRG.59699.2	Phyllostachys_edulis_newGene_168141;PH02Gene41239;Phyllostachys_edulis_newGene_112383;Phyllostachys_edulis_newGene_58977;PH02Gene21737;PH02Gene13970;Phyllostachys_edulis_newGene_20852;Phyllostachys_edulis_newGene_139972;Phyllostachys_edulis_newGene_67177;Phyllostachys_edulis_newGene_117762;Phyllostachys_edulis_newGene_45911;PH02Gene29710;Phyllostachys_edulis_newGene_100818;Phyllostachys_edulis_ne…
MSTRG.82321.1	Phyllostachys_edulis_newGene_283600;PH02Gene39857;Phyllostachys_edulis_newGene_264453;Phyllostachys_edulis_newGene_317768;Phyllostachys_edulis_newGene_348925;Phyllostachys_edulis_newGene_329407;Phyllostachys_edulis_newGene_146494;PH02Gene50961;Phyllostachys_edulis_newGene_55827;Phyllostachys_edulis_newGene_365330;Phyllostachys_edulis_newGene_58773;Phyllostachys_edulis_newGene_105471;Phyllostachys…
MSTRG.121147.2	PH02Gene33417;Phyllostachys_edulis_newGene_369611
MSTRG.58176.4	Phyllostachys_edulis_newGene_153482;Phyllostachys_edulis_newGene_356486;Phyllostachys_edulis_newGene_43416;Phyllostachys_edulis_newGene_179594;Phyllostachys_edulis_newGene_126199;PH02Gene13065;Phyllostachys_edulis_newGene_21607;Phyllostachys_edulis_newGene_352734;Phyllostachys_edulis_newGene_371686;PH02Gene04170;PH02Gene37449;Phyllostachys_edulis_newGene_292621;Phyllostachys_edulis_newGene_393526…
MSTRG.409750.1	Phyllostachys_edulis_newGene_153043;Phyllostachys_edulis_newGene_221001;Phyllostachys_edulis_newGene_221000;Phyllostachys_edulis_newGene_142126;Phyllostachys_edulis_newGene_352601;Phyllostachys_edulis_newGene_36019;Phyllostachys_edulis_newGene_133425;Phyllostachys_edulis_newGene_169961;Phyllostachys_edulis_newGene_216225;Phyllostachys_edulis_newGene_126437;Phyllostachys_edulis_newGene_310185;Phyl…
MSTRG.298729.11	PH02Gene23247
MSTRG.460141.1	Phyllostachys_edulis_newGene_197740;PH02Gene46990;Phyllostachys_edulis_newGene_298385;Phyllostachys_edulis_newGene_233766;Phyllostachys_edulis_newGene_296175;PH02Gene27393;Phyllostachys_edulis_newGene_160624;Phyllostachys_edulis_newGene_34457;Phyllostachys_edulis_newGene_71807;Phyllostachys_edulis_newGene_98608;Phyllostachys_edulis_newGene_109999;Phyllostachys_edulis_newGene_12560;PH02Gene42807;P…
MSTRG.307963.2	Phyllostachys_edulis_newGene_230712;Phyllostachys_edulis_newGene_152897;Phyllostachys_edulis_newGene_276212;Phyllostachys_edulis_newGene_142542;Phyllostachys_edulis_newGene_170173;Phyllostachys_edulis_newGene_339461;Phyllostachys_edulis_newGene_356102;Phyllostachys_edulis_newGene_399996;Phyllostachys_edulis_newGene_18529;Phyllostachys_edulis_newGene_188433;Phyllostachys_edulis_newGene_303810;Phyl…
MSTRG.432487.1	Phyllostachys_edulis_newGene_9006;PH02Gene22163;Phyllostachys_edulis_newGene_270314;Phyllostachys_edulis_newGene_337682;Phyllostachys_edulis_newGene_188913;Phyllostachys_edulis_newGene_236733;Phyllostachys_edulis_newGene_277524;Phyllostachys_edulis_newGene_128058;Phyllostachys_edulis_newGene_118973;PH02Gene25338;PH02Gene14171;Phyllostachys_edulis_newGene_138502;Phyllostachys_edulis_newGene_337779…
MSTRG.153319.1	PH02Gene15429;Phyllostachys_edulis_newGene_360960;Phyllostachys_edulis_newGene_95582;Phyllostachys_edulis_newGene_289611;Phyllostachys_edulis_newGene_193014;Phyllostachys_edulis_newGene_242645;Phyllostachys_edulis_newGene_321647;Phyllostachys_edulis_newGene_573;Phyllostachys_edulis_newGene_76590;Phyllostachys_edulis_newGene_159562;Phyllostachys_edulis_newGene_296984;Phyllostachys_edulis_newGene_5…
MSTRG.106743.9	PH02Gene16676;PH02Gene15565;PH02Gene07416;PH02Gene48321;Phyllostachys_edulis_newGene_48397;PH02Gene13412;Phyllostachys_edulis_newGene_114358;PH02Gene20212;PH02Gene19223;PH02Gene07223;PH02Gene26588;PH02Gene11979;PH02Gene01807;PH02Gene18403;PH02Gene30150;Phyllostachys_edulis_newGene_394643;PH02Gene03518;Phyllostachys_edulis_newGene_126327;PH02Gene32242;PH02Gene12119;Phyllostachys_edulis_newGene_302…
MSTRG.298732.1	PH02Gene14402;PH02Gene44495;Phyllostachys_edulis_newGene_392710;Phyllostachys_edulis_newGene_305073;PH02Gene22139;Phyllostachys_edulis_newGene_258483;Phyllostachys_edulis_newGene_80910;Phyllostachys_edulis_newGene_373730;Phyllostachys_edulis_newGene_275687;Phyllostachys_edulis_newGene_28797;Phyllostachys_edulis_newGene_116798;Phyllostachys_edulis_newGene_374053;Phyllostachys_edulis_newGene_201714…
MSTRG.176360.6	PH02Gene05360;PH02Gene35523;Phyllostachys_edulis_newGene_52590;PH02Gene44093;PH02Gene17379;PH02Gene39067;PH02Gene02923;Phyllostachys_edulis_newGene_384061;Phyllostachys_edulis_newGene_270140;Phyllostachys_edulis_newGene_129320;PH02Gene32679;PH02Gene38240;PH02Gene47353;PH02Gene42840;PH02Gene41507;PH02Gene21559;Phyllostachys_edulis_newGene_34859;Phyllostachys_edulis_newGene_9794;PH02Gene43053;PH02G…
MSTRG.77499.2	Phyllostachys_edulis_newGene_365449;Phyllostachys_edulis_newGene_107409;Phyllostachys_edulis_newGene_187686;Phyllostachys_edulis_newGene_3202;Phyllostachys_edulis_newGene_186813;Phyllostachys_edulis_newGene_229819;PH02Gene05318;PH02Gene46647;PH02Gene49950;PH02Gene22309;Phyllostachys_edulis_newGene_247451
MSTRG.228801.1	PH02Gene38965;Phyllostachys_edulis_newGene_236622;Phyllostachys_edulis_newGene_359797;PH02Gene13856;PH02Gene26667;PH02Gene46298;PH02Gene33111;Phyllostachys_edulis_newGene_194778;Phyllostachys_edulis_newGene_77918;PH02Gene42898;PH02Gene04849;Phyllostachys_edulis_newGene_279693;Phyllostachys_edulis_newGene_209695;PH02Gene38609;PH02Gene38606;PH02Gene09620;PH02Gene43153;PH02Gene18666;PH02Gene10064;PH…
MSTRG.55896.1	Phyllostachys_edulis_newGene_8034;Phyllostachys_edulis_newGene_48870;PH02Gene16814;Phyllostachys_edulis_newGene_225619;Phyllostachys_edulis_newGene_353112;PH02Gene25828;Phyllostachys_edulis_newGene_402841;Phyllostachys_edulis_newGene_31351;Phyllostachys_edulis_newGene_68001;Phyllostachys_edulis_newGene_31352;PH02Gene43129;Phyllostachys_edulis_newGene_127740;Phyllostachys_edulis_newGene_77074;Phyl…
MSTRG.211790.2	PH02Gene37481;Phyllostachys_edulis_newGene_305077;Phyllostachys_edulis_newGene_147716;Phyllostachys_edulis_newGene_83135;Phyllostachys_edulis_newGene_130708;PH02Gene27545;Phyllostachys_edulis_newGene_153118;Phyllostachys_edulis_newGene_42472;Phyllostachys_edulis_newGene_385154;Phyllostachys_edulis_newGene_165641;Phyllostachys_edulis_newGene_350400;Phyllostachys_edulis_newGene_346363;Phyllostachys…
MSTRG.56665.4	Phyllostachys_edulis_newGene_168474;PH02Gene46906;Phyllostachys_edulis_newGene_89643;Phyllostachys_edulis_newGene_7571;PH02Gene44519;Phyllostachys_edulis_newGene_42127;Phyllostachys_edulis_newGene_361042;Phyllostachys_edulis_newGene_234147;Phyllostachys_edulis_newGene_215163;Phyllostachys_edulis_newGene_22260;PH02Gene10026;Phyllostachys_edulis_newGene_209505;Phyllostachys_edulis_newGene_1092;Phyl…
MSTRG.25971.1	Phyllostachys_edulis_newGene_212461;Phyllostachys_edulis_newGene_398069;Phyllostachys_edulis_newGene_202540;Phyllostachys_edulis_newGene_267684;Phyllostachys_edulis_newGene_273162;Phyllostachys_edulis_newGene_131334;Phyllostachys_edulis_newGene_376412;Phyllostachys_edulis_newGene_104709;Phyllostachys_edulis_newGene_58511;Phyllostachys_edulis_newGene_91696;Phyllostachys_edulis_newGene_35777;Phyllo…
MSTRG.69544.1	Phyllostachys_edulis_newGene_55885;Phyllostachys_edulis_newGene_131337;Phyllostachys_edulis_newGene_205605;Phyllostachys_edulis_newGene_305616;Phyllostachys_edulis_newGene_87450;Phyllostachys_edulis_newGene_232769;Phyllostachys_edulis_newGene_126860;Phyllostachys_edulis_newGene_216937;Phyllostachys_edulis_newGene_104709;Phyllostachys_edulis_newGene_156650;Phyllostachys_edulis_newGene_58511;Phyllo…
MSTRG.110303.3	Phyllostachys_edulis_newGene_112055;Phyllostachys_edulis_newGene_42378;Phyllostachys_edulis_newGene_272065;Phyllostachys_edulis_newGene_235607;Phyllostachys_edulis_newGene_112679;Phyllostachys_edulis_newGene_235370;Phyllostachys_edulis_newGene_368924;Phyllostachys_edulis_newGene_231008;Phyllostachys_edulis_newGene_262075;Phyllostachys_edulis_newGene_301490;Phyllostachys_edulis_newGene_199671;PH02…
MSTRG.174219.1	Phyllostachys_edulis_newGene_334422;PH02Gene14908;Phyllostachys_edulis_newGene_113098;Phyllostachys_edulis_newGene_153261;Phyllostachys_edulis_newGene_372954;Phyllostachys_edulis_newGene_138922;Phyllostachys_edulis_newGene_151895;Phyllostachys_edulis_newGene_184807;Phyllostachys_edulis_newGene_160858;Phyllostachys_edulis_newGene_160859;Phyllostachys_edulis_newGene_123378;Phyllostachys_edulis_newG…
MSTRG.288367.1	Phyllostachys_edulis_newGene_27576;Phyllostachys_edulis_newGene_140937;Phyllostachys_edulis_newGene_154313;Phyllostachys_edulis_newGene_271039;Phyllostachys_edulis_newGene_60700;Phyllostachys_edulis_newGene_89213;PH02Gene32349;PH02Gene18636;PH02Gene01873;PH02Gene50619;Phyllostachys_edulis_newGene_295227;Phyllostachys_edulis_newGene_403268;PH02Gene06254;PH02Gene20111;PH02Gene12397;Phyllostachys_ed…
MSTRG.291277.2	Phyllostachys_edulis_newGene_108969;Phyllostachys_edulis_newGene_134311;Phyllostachys_edulis_newGene_317743;Phyllostachys_edulis_newGene_242232
MSTRG.52577.11	PH02Gene04432;PH02Gene47637;PH02Gene15974;PH02Gene15977;Phyllostachys_edulis_newGene_258520;PH02Gene02327;PH02Gene16406;Phyllostachys_edulis_newGene_364027;PH02Gene47823;Phyllostachys_edulis_newGene_123532;Phyllostachys_edulis_newGene_73294;PH02Gene22264;PH02Gene16136;Phyllostachys_edulis_newGene_394790;PH02Gene40720;Phyllostachys_edulis_newGene_391253;Phyllostachys_edulis_newGene_98242;PH02Gene1…
MSTRG.406743.1	PH02Gene36662;PH02Gene27358;PH02Gene19782;PH02Gene32998
MSTRG.247614.2	PH02Gene12223;PH02Gene43692;Phyllostachys_edulis_newGene_4761;PH02Gene19365;Phyllostachys_edulis_newGene_95480;PH02Gene18412;Phyllostachys_edulis_newGene_28623;PH02Gene21236;Phyllostachys_edulis_newGene_331770;Phyllostachys_edulis_newGene_287074;Phyllostachys_edulis_newGene_86642;Phyllostachys_edulis_newGene_312332;PH02Gene51219;PH02Gene39273;PH02Gene08292;Phyllostachys_edulis_newGene_122431;PH02…
MSTRG.78932.1	Phyllostachys_edulis_newGene_60961;Phyllostachys_edulis_newGene_6378;Phyllostachys_edulis_newGene_251619;Phyllostachys_edulis_newGene_20930;Phyllostachys_edulis_newGene_76298;PH02Gene10055;Phyllostachys_edulis_newGene_173836;PH02Gene09280;Phyllostachys_edulis_newGene_175299;Phyllostachys_edulis_newGene_175296;Phyllostachys_edulis_newGene_175292;Phyllostachys_edulis_newGene_170510;Phyllostachys_ed…
MSTRG.443018.1	Phyllostachys_edulis_newGene_53462;Phyllostachys_edulis_newGene_225034;Phyllostachys_edulis_newGene_351462;Phyllostachys_edulis_newGene_311620;Phyllostachys_edulis_newGene_21670;Phyllostachys_edulis_newGene_18365;Phyllostachys_edulis_newGene_119381;Phyllostachys_edulis_newGene_373310;Phyllostachys_edulis_newGene_198983;Phyllostachys_edulis_newGene_8560;Phyllostachys_edulis_newGene_368152;Phyllost…
MSTRG.78839.1	Phyllostachys_edulis_newGene_228219;Phyllostachys_edulis_newGene_328813;Phyllostachys_edulis_newGene_258673;Phyllostachys_edulis_newGene_370198;Phyllostachys_edulis_newGene_343166;Phyllostachys_edulis_newGene_272748;Phyllostachys_edulis_newGene_130727;PH02Gene18154;Phyllostachys_edulis_newGene_86232;Phyllostachys_edulis_newGene_23258;Phyllostachys_edulis_newGene_113884;Phyllostachys_edulis_newGen…
MSTRG.353103.1	PH02Gene08723;Phyllostachys_edulis_newGene_17948;Phyllostachys_edulis_newGene_80180;Phyllostachys_edulis_newGene_169434;Phyllostachys_edulis_newGene_193978;Phyllostachys_edulis_newGene_126794;Phyllostachys_edulis_newGene_315695;Phyllostachys_edulis_newGene_59330;Phyllostachys_edulis_newGene_38716;Phyllostachys_edulis_newGene_256201;Phyllostachys_edulis_newGene_245618;Phyllostachys_edulis_newGene_…
MSTRG.8839.2	Phyllostachys_edulis_newGene_112057;Phyllostachys_edulis_newGene_53163;Phyllostachys_edulis_newGene_73419;Phyllostachys_edulis_newGene_168235;Phyllostachys_edulis_newGene_194089;Phyllostachys_edulis_newGene_199810;Phyllostachys_edulis_newGene_163768;Phyllostachys_edulis_newGene_82375;PH02Gene02234;Phyllostachys_edulis_newGene_400985;Phyllostachys_edulis_newGene_36323;Phyllostachys_edulis_newGene_…
MSTRG.441529.3	Phyllostachys_edulis_newGene_375581;PH02Gene45069;PH02Gene48139;PH02Gene37155
MSTRG.409729.1	Phyllostachys_edulis_newGene_163730;Phyllostachys_edulis_newGene_187776;Phyllostachys_edulis_newGene_44328;Phyllostachys_edulis_newGene_211;Phyllostachys_edulis_newGene_211509;Phyllostachys_edulis_newGene_9935;Phyllostachys_edulis_newGene_112417;Phyllostachys_edulis_newGene_210089;Phyllostachys_edulis_newGene_160684;Phyllostachys_edulis_newGene_89654;Phyllostachys_edulis_newGene_159041;Phyllostac…
MSTRG.375229.2	Phyllostachys_edulis_newGene_314564;Phyllostachys_edulis_newGene_48080;PH02Gene40797;Phyllostachys_edulis_newGene_261058;Phyllostachys_edulis_newGene_362643;Phyllostachys_edulis_newGene_71538;Phyllostachys_edulis_newGene_385664;Phyllostachys_edulis_newGene_308084;PH02Gene39484;Phyllostachys_edulis_newGene_92285;PH02Gene35900;Phyllostachys_edulis_newGene_990;Phyllostachys_edulis_newGene_279482;PH0…
MSTRG.436016.1	Phyllostachys_edulis_newGene_306767;Phyllostachys_edulis_newGene_235537;Phyllostachys_edulis_newGene_397190;Phyllostachys_edulis_newGene_398784;PH02Gene44678;PH02Gene39331;Phyllostachys_edulis_newGene_242832;PH02Gene04171;PH02Gene27295;Phyllostachys_edulis_newGene_384504;Phyllostachys_edulis_newGene_151084;Phyllostachys_edulis_newGene_120843;Phyllostachys_edulis_newGene_246581;Phyllostachys_eduli…
MSTRG.236964.2	Phyllostachys_edulis_newGene_348322;PH02Gene50299;PH02Gene41653;Phyllostachys_edulis_newGene_377666;Phyllostachys_edulis_newGene_384764;PH02Gene17552;PH02Gene14102;Phyllostachys_edulis_newGene_200748;Phyllostachys_edulis_newGene_174660;Phyllostachys_edulis_newGene_330755;PH02Gene11741;PH02Gene27970;PH02Gene48659;PH02Gene04236;Phyllostachys_edulis_newGene_196373;PH02Gene22412;PH02Gene44242;Phyllos…
MSTRG.7913.1	PH02Gene42981;Phyllostachys_edulis_newGene_38477;Phyllostachys_edulis_newGene_347181;Phyllostachys_edulis_newGene_141121;Phyllostachys_edulis_newGene_176634;Phyllostachys_edulis_newGene_22421;PH02Gene13862;PH02Gene21767;Phyllostachys_edulis_newGene_170482;Phyllostachys_edulis_newGene_243393;PH02Gene22904;Phyllostachys_edulis_newGene_75716;Phyllostachys_edulis_newGene_389134;Phyllostachys_edulis_n…
MSTRG.19467.1	PH02Gene48805;PH02Gene46389;PH02Gene44127;PH02Gene18011;PH02Gene41758;Phyllostachys_edulis_newGene_323963;PH02Gene34041;PH02Gene34040;PH02Gene34042;Phyllostachys_edulis_newGene_19839;PH02Gene17549;PH02Gene02971;PH02Gene05282;Phyllostachys_edulis_newGene_384918;PH02Gene12795;PH02Gene12793;Phyllostachys_edulis_newGene_2922;PH02Gene46242;PH02Gene39664;PH02Gene39663;Phyllostachys_edulis_newGene_4522;…
MSTRG.414235.2	Phyllostachys_edulis_newGene_290678;Phyllostachys_edulis_newGene_194642;Phyllostachys_edulis_newGene_371591;Phyllostachys_edulis_newGene_22470;Phyllostachys_edulis_newGene_333985;Phyllostachys_edulis_newGene_117072;Phyllostachys_edulis_newGene_122809;Phyllostachys_edulis_newGene_385537;Phyllostachys_edulis_newGene_56610;Phyllostachys_edulis_newGene_399959;Phyllostachys_edulis_newGene_220908;Phyll…
MSTRG.254700.1	Phyllostachys_edulis_newGene_237483;Phyllostachys_edulis_newGene_310934;Phyllostachys_edulis_newGene_28206;Phyllostachys_edulis_newGene_37729;PH02Gene47043;Phyllostachys_edulis_newGene_320922;Phyllostachys_edulis_newGene_107892;Phyllostachys_edulis_newGene_289053;Phyllostachys_edulis_newGene_165270;Phyllostachys_edulis_newGene_291561;PH02Gene39918;Phyllostachys_edulis_newGene_352725;Phyllostachys…
MSTRG.458342.2	PH02Gene20030;PH02Gene19840;PH02Gene42846;PH02Gene00268;Phyllostachys_edulis_newGene_24877;Phyllostachys_edulis_newGene_86642;PH02Gene04296;PH02Gene38674;PH02Gene14504;PH02Gene09283;PH02Gene01215;PH02Gene15456;PH02Gene47659;PH02Gene19012;PH02Gene02526;PH02Gene30681;PH02Gene43522;PH02Gene20589;PH02Gene12754;PH02Gene44392;PH02Gene03859;PH02Gene10661;PH02Gene32844;PH02Gene10553;PH02Gene20966;Phyllos…
MSTRG.380346.1	Phyllostachys_edulis_newGene_357467;Phyllostachys_edulis_newGene_393371;Phyllostachys_edulis_newGene_111179;Phyllostachys_edulis_newGene_196841;Phyllostachys_edulis_newGene_38992;Phyllostachys_edulis_newGene_313369;Phyllostachys_edulis_newGene_130863;Phyllostachys_edulis_newGene_318501;Phyllostachys_edulis_newGene_256056;Phyllostachys_edulis_newGene_319780;Phyllostachys_edulis_newGene_284216;Phyl…
MSTRG.52726.1	Phyllostachys_edulis_newGene_188094;Phyllostachys_edulis_newGene_168235;Phyllostachys_edulis_newGene_194089;Phyllostachys_edulis_newGene_82375;Phyllostachys_edulis_newGene_176039;Phyllostachys_edulis_newGene_365063;Phyllostachys_edulis_newGene_170544;Phyllostachys_edulis_newGene_332097;Phyllostachys_edulis_newGene_155807;Phyllostachys_edulis_newGene_42378;Phyllostachys_edulis_newGene_92418;Phyllo…
MSTRG.332900.1	PH02Gene17339;Phyllostachys_edulis_newGene_321239;Phyllostachys_edulis_newGene_264098;PH02Gene31459;PH02Gene30133;PH02Gene38556;Phyllostachys_edulis_newGene_126157;Phyllostachys_edulis_newGene_94142;Phyllostachys_edulis_newGene_316578;Phyllostachys_edulis_newGene_210024;PH02Gene16473;Phyllostachys_edulis_newGene_90958;PH02Gene29085;PH02Gene01737;PH02Gene15717;PH02Gene34543;Phyllostachys_edulis_ne…
MSTRG.85769.1	Phyllostachys_edulis_newGene_178155;Phyllostachys_edulis_newGene_246112;Phyllostachys_edulis_newGene_142972;Phyllostachys_edulis_newGene_128647;Phyllostachys_edulis_newGene_7932;Phyllostachys_edulis_newGene_111797;Phyllostachys_edulis_newGene_263654;Phyllostachys_edulis_newGene_254051;PH02Gene34309;Phyllostachys_edulis_newGene_38126;Phyllostachys_edulis_newGene_95797;Phyllostachys_edulis_newGene_…
MSTRG.473852.1	PH02Gene22289;Phyllostachys_edulis_newGene_357770;Phyllostachys_edulis_newGene_37142;Phyllostachys_edulis_newGene_133167;Phyllostachys_edulis_newGene_187966;PH02Gene16034;Phyllostachys_edulis_newGene_180862;Phyllostachys_edulis_newGene_69440;Phyllostachys_edulis_newGene_97937;Phyllostachys_edulis_newGene_77920;Phyllostachys_edulis_newGene_236870;Phyllostachys_edulis_newGene_149013;PH02Gene22227;P…
MSTRG.155865.1	Phyllostachys_edulis_newGene_219563;Phyllostachys_edulis_newGene_314246;PH02Gene19519;PH02Gene19513;Phyllostachys_edulis_newGene_259793;Phyllostachys_edulis_newGene_223233;Phyllostachys_edulis_newGene_64566;Phyllostachys_edulis_newGene_105987;PH02Gene50417;Phyllostachys_edulis_newGene_122963;Phyllostachys_edulis_newGene_55132;Phyllostachys_edulis_newGene_185820;PH02Gene45569;Phyllostachys_edulis_…
MSTRG.335680.1	Phyllostachys_edulis_newGene_120475;Phyllostachys_edulis_newGene_8556;PH02Gene45822;PH02Gene45827;Phyllostachys_edulis_newGene_57459;Phyllostachys_edulis_newGene_44001;Phyllostachys_edulis_newGene_374377;Phyllostachys_edulis_newGene_289552;Phyllostachys_edulis_newGene_247437;PH02Gene41103;PH02Gene12246;Phyllostachys_edulis_newGene_29790;PH02Gene17990;Phyllostachys_edulis_newGene_119217;PH02Gene19…
MSTRG.50550.1	Phyllostachys_edulis_newGene_197444;PH02Gene51504;Phyllostachys_edulis_newGene_202763;Phyllostachys_edulis_newGene_247086;Phyllostachys_edulis_newGene_73128;Phyllostachys_edulis_newGene_268477;PH02Gene05451;Phyllostachys_edulis_newGene_363083;PH02Gene48825;Phyllostachys_edulis_newGene_169753;Phyllostachys_edulis_newGene_186635;Phyllostachys_edulis_newGene_155629;Phyllostachys_edulis_newGene_63732…
MSTRG.9855.3	Phyllostachys_edulis_newGene_297801;Phyllostachys_edulis_newGene_308276;PH02Gene32642;Phyllostachys_edulis_newGene_102354;Phyllostachys_edulis_newGene_213659;Phyllostachys_edulis_newGene_332883;Phyllostachys_edulis_newGene_296551;Phyllostachys_edulis_newGene_180369;Phyllostachys_edulis_newGene_377501;PH02Gene25020;Phyllostachys_edulis_newGene_135445;Phyllostachys_edulis_newGene_76005;Phyllostachy…
MSTRG.351832.1	Phyllostachys_edulis_newGene_260807;Phyllostachys_edulis_newGene_13700;Phyllostachys_edulis_newGene_141556;PH02Gene38057;PH02Gene49859;PH02Gene47545;Phyllostachys_edulis_newGene_59416;PH02Gene29481;PH02Gene33674;PH02Gene51374;PH02Gene05434;Phyllostachys_edulis_newGene_36261;PH02Gene20114;PH02Gene40605;PH02Gene07405;PH02Gene06255;PH02Gene46076;PH02Gene46595;PH02Gene36550;PH02Gene47024;PH02Gene2861…
MSTRG.310622.2	Phyllostachys_edulis_newGene_37880;PH02Gene16613;PH02Gene38535;Phyllostachys_edulis_newGene_375735;Phyllostachys_edulis_newGene_43888;Phyllostachys_edulis_newGene_232069;Phyllostachys_edulis_newGene_283375;Phyllostachys_edulis_newGene_349330;Phyllostachys_edulis_newGene_349338;PH02Gene11695;PH02Gene01280;Phyllostachys_edulis_newGene_268642;Phyllostachys_edulis_newGene_142523;PH02Gene31277;PH02Gen…
MSTRG.387583.1	Phyllostachys_edulis_newGene_157979;Phyllostachys_edulis_newGene_135044;Phyllostachys_edulis_newGene_353157;Phyllostachys_edulis_newGene_251282;Phyllostachys_edulis_newGene_50151;Phyllostachys_edulis_newGene_85920;PH02Gene20305;PH02Gene14481;PH02Gene04364;PH02Gene43164;Phyllostachys_edulis_newGene_37550;Phyllostachys_edulis_newGene_177376;Phyllostachys_edulis_newGene_285807;Phyllostachys_edulis_n…
MSTRG.315527.3	Phyllostachys_edulis_newGene_182359;Phyllostachys_edulis_newGene_42585;Phyllostachys_edulis_newGene_2913;Phyllostachys_edulis_newGene_189370;Phyllostachys_edulis_newGene_184346;Phyllostachys_edulis_newGene_265670;PH02Gene34145;Phyllostachys_edulis_newGene_143354;Phyllostachys_edulis_newGene_108134;Phyllostachys_edulis_newGene_304560;Phyllostachys_edulis_newGene_336210;Phyllostachys_edulis_newGene…
MSTRG.120773.2	Phyllostachys_edulis_newGene_242206;Phyllostachys_edulis_newGene_281180;PH02Gene42138;Phyllostachys_edulis_newGene_96232;Phyllostachys_edulis_newGene_124572;Phyllostachys_edulis_newGene_395246;Phyllostachys_edulis_newGene_114180;Phyllostachys_edulis_newGene_40198;Phyllostachys_edulis_newGene_229807;Phyllostachys_edulis_newGene_14066;Phyllostachys_edulis_newGene_170641;Phyllostachys_edulis_newGene…
MSTRG.385991.4	PH02Gene09991;PH02Gene50040;PH02Gene40320;PH02Gene10827;PH02Gene01885;PH02Gene03642;Phyllostachys_edulis_newGene_349853;Phyllostachys_edulis_newGene_291863;Phyllostachys_edulis_newGene_143527;PH02Gene25940;Phyllostachys_edulis_newGene_301907;PH02Gene39482;Phyllostachys_edulis_newGene_352058;PH02Gene15846;PH02Gene12144;Phyllostachys_edulis_newGene_392654;Phyllostachys_edulis_newGene_316619;PH02Gen…
MSTRG.312086.2	Phyllostachys_edulis_newGene_92884;Phyllostachys_edulis_newGene_13287;PH02Gene40800;Phyllostachys_edulis_newGene_75467;Phyllostachys_edulis_newGene_258231;PH02Gene18652;Phyllostachys_edulis_newGene_39645;Phyllostachys_edulis_newGene_120234;PH02Gene08500;Phyllostachys_edulis_newGene_98883;PH02Gene48162;PH02Gene51120;Phyllostachys_edulis_newGene_397427;Phyllostachys_edulis_newGene_172350;Phyllostac…
MSTRG.444441.1	Phyllostachys_edulis_newGene_281305;Phyllostachys_edulis_newGene_209434;Phyllostachys_edulis_newGene_381103;Phyllostachys_edulis_newGene_330756;Phyllostachys_edulis_newGene_330753;Phyllostachys_edulis_newGene_132287;Phyllostachys_edulis_newGene_186964;Phyllostachys_edulis_newGene_349949;Phyllostachys_edulis_newGene_80230;Phyllostachys_edulis_newGene_237824;Phyllostachys_edulis_newGene_376312;Phyl…
MSTRG.419929.9	Phyllostachys_edulis_newGene_243724;PH02Gene21281;PH02Gene30393;PH02Gene07678;PH02Gene49886;PH02Gene32351;PH02Gene11410;PH02Gene48767;PH02Gene39952;PH02Gene49593;Phyllostachys_edulis_newGene_35627;Phyllostachys_edulis_newGene_394;PH02Gene19385;PH02Gene16447;PH02Gene11081;PH02Gene21904;Phyllostachys_edulis_newGene_25835;PH02Gene14732;PH02Gene32659;PH02Gene06328;PH02Gene16645;PH02Gene10780;PH02Gene…
MSTRG.237485.2	Phyllostachys_edulis_newGene_322101;Phyllostachys_edulis_newGene_190908;Phyllostachys_edulis_newGene_341451;Phyllostachys_edulis_newGene_367044;Phyllostachys_edulis_newGene_12177;Phyllostachys_edulis_newGene_332073;Phyllostachys_edulis_newGene_85889;Phyllostachys_edulis_newGene_401291;Phyllostachys_edulis_newGene_136724;Phyllostachys_edulis_newGene_181590;Phyllostachys_edulis_newGene_150048;Phyll…
MSTRG.19118.7	PH02Gene14342;PH02Gene07180;PH02Gene15844;PH02Gene14734;PH02Gene29077;Phyllostachys_edulis_newGene_67136;PH02Gene34777;PH02Gene30779;PH02Gene09829;PH02Gene37651;PH02Gene29527;PH02Gene35698;PH02Gene03321;PH02Gene40025;PH02Gene20108;PH02Gene42481;PH02Gene42364;PH02Gene46919;PH02Gene42446;PH02Gene05067;Phyllostachys_edulis_newGene_356107;Phyllostachys_edulis_newGene_195222;PH02Gene38025;PH02Gene3464…
MSTRG.473981.6	Phyllostachys_edulis_newGene_136355;PH02Gene32073;Phyllostachys_edulis_newGene_254847;Phyllostachys_edulis_newGene_261139;Phyllostachys_edulis_newGene_89405
MSTRG.204934.3	PH02Gene29931;Phyllostachys_edulis_newGene_385957;Phyllostachys_edulis_newGene_331929;Phyllostachys_edulis_newGene_241868
MSTRG.363104.1	Phyllostachys_edulis_newGene_39804;Phyllostachys_edulis_newGene_345855;Phyllostachys_edulis_newGene_189742;Phyllostachys_edulis_newGene_171600;PH02Gene35330;Phyllostachys_edulis_newGene_253231;PH02Gene37459;PH02Gene11894;Phyllostachys_edulis_newGene_343868;PH02Gene15909;Phyllostachys_edulis_newGene_175822;Phyllostachys_edulis_newGene_38913;Phyllostachys_edulis_newGene_366474;PH02Gene12106;PH02Gen…
MSTRG.216920.1	Phyllostachys_edulis_newGene_204611;Phyllostachys_edulis_newGene_195634;Phyllostachys_edulis_newGene_346255;Phyllostachys_edulis_newGene_137626;PH02Gene37225;Phyllostachys_edulis_newGene_152288;Phyllostachys_edulis_newGene_151651;Phyllostachys_edulis_newGene_326665;Phyllostachys_edulis_newGene_57703;Phyllostachys_edulis_newGene_164267;Phyllostachys_edulis_newGene_375948;Phyllostachys_edulis_newGe…
MSTRG.178131.2	Phyllostachys_edulis_newGene_261858;Phyllostachys_edulis_newGene_210634;Phyllostachys_edulis_newGene_6614;PH02Gene03396;PH02Gene36865;Phyllostachys_edulis_newGene_301335;Phyllostachys_edulis_newGene_186790;Phyllostachys_edulis_newGene_139451;Phyllostachys_edulis_newGene_341567;Phyllostachys_edulis_newGene_261191;Phyllostachys_edulis_newGene_53512;Phyllostachys_edulis_newGene_278999;Phyllostachys_…
MSTRG.84214.3	Phyllostachys_edulis_newGene_292051;Phyllostachys_edulis_newGene_300631;PH02Gene41055;Phyllostachys_edulis_newGene_301720;PH02Gene12343;Phyllostachys_edulis_newGene_102970;PH02Gene44618;PH02Gene34154;PH02Gene06030;Phyllostachys_edulis_newGene_379803
