# Supplementary material for: Identification and differential analysis of noncoding RNAs in response to drought in Phyllostachys aureosulcata f. spectabilis
Source: Front Plant Sci. 2022 Nov 10;13:1040470. doi: 10.3389/fpls.2022.1040470 (PMC9686404; doi:10.3389/fpls.2022.1040470)
Supplement: Supplementary file 11 [file Table_10.xls]

MSTRG.28047.1	Phyllostachys_edulis_newGene_373966;Phyllostachys_edulis_newGene_312829;Phyllostachys_edulis_newGene_9571;PH02Gene39306;Phyllostachys_edulis_newGene_399293;Phyllostachys_edulis_newGene_168703;Phyllostachys_edulis_newGene_353207;PH02Gene02163;Phyllostachys_edulis_newGene_302596;Phyllostachys_edulis_newGene_393704;Phyllostachys_edulis_newGene_319267;PH02Gene34642;PH02Gene29165;PH02Gene51235;Phyllos…
MSTRG.144823.2	PH02Gene36831;Phyllostachys_edulis_newGene_333650;Phyllostachys_edulis_newGene_172570;PH02Gene46051;Phyllostachys_edulis_newGene_374635;Phyllostachys_edulis_newGene_79755;Phyllostachys_edulis_newGene_28615;Phyllostachys_edulis_newGene_319844;PH02Gene15423;Phyllostachys_edulis_newGene_95730;Phyllostachys_edulis_newGene_57742;Phyllostachys_edulis_newGene_372098;PH02Gene22383;PH02Gene30578;Phyllosta…
MSTRG.66905.1	PH02Gene41609;Phyllostachys_edulis_newGene_278416;PH02Gene31325;Phyllostachys_edulis_newGene_338150;PH02Gene03578;PH02Gene41448;PH02Gene01224;PH02Gene01228;PH02Gene21464;PH02Gene32008;PH02Gene36023;PH02Gene07259;Phyllostachys_edulis_newGene_212603;PH02Gene00297;PH02Gene16040;PH02Gene24397;PH02Gene43028;Phyllostachys_edulis_newGene_197733;PH02Gene31641;PH02Gene27808;PH02Gene02696;Phyllostachys_edu…
MSTRG.181155.1	PH02Gene32047;Phyllostachys_edulis_newGene_342026;Phyllostachys_edulis_newGene_188436;Phyllostachys_edulis_newGene_190510;PH02Gene47503;Phyllostachys_edulis_newGene_78154;Phyllostachys_edulis_newGene_352469;Phyllostachys_edulis_newGene_11403;Phyllostachys_edulis_newGene_10263;Phyllostachys_edulis_newGene_66957;Phyllostachys_edulis_newGene_177082;Phyllostachys_edulis_newGene_296402;Phyllostachys_e…
MSTRG.390928.1	Phyllostachys_edulis_newGene_364395;Phyllostachys_edulis_newGene_179493;PH02Gene37012;Phyllostachys_edulis_newGene_220399;Phyllostachys_edulis_newGene_31282;PH02Gene37564;Phyllostachys_edulis_newGene_204573;Phyllostachys_edulis_newGene_249465;Phyllostachys_edulis_newGene_103458;Phyllostachys_edulis_newGene_300780;PH02Gene02953;Phyllostachys_edulis_newGene_103548;Phyllostachys_edulis_newGene_35659…
MSTRG.388628.1	Phyllostachys_edulis_newGene_55328;Phyllostachys_edulis_newGene_323586;Phyllostachys_edulis_newGene_6035;Phyllostachys_edulis_newGene_276346;Phyllostachys_edulis_newGene_276344;Phyllostachys_edulis_newGene_394807;Phyllostachys_edulis_newGene_330618;Phyllostachys_edulis_newGene_22394;Phyllostachys_edulis_newGene_389719;Phyllostachys_edulis_newGene_380254;Phyllostachys_edulis_newGene_133134;PH02Gen…
MSTRG.366030.2	Phyllostachys_edulis_newGene_289765;Phyllostachys_edulis_newGene_186582;Phyllostachys_edulis_newGene_48392;Phyllostachys_edulis_newGene_35684;Phyllostachys_edulis_newGene_87169;Phyllostachys_edulis_newGene_316499;Phyllostachys_edulis_newGene_250232;Phyllostachys_edulis_newGene_235233;Phyllostachys_edulis_newGene_63986;Phyllostachys_edulis_newGene_133835;Phyllostachys_edulis_newGene_103621;Phyllos…
MSTRG.193858.2	Phyllostachys_edulis_newGene_222559;Phyllostachys_edulis_newGene_368549;Phyllostachys_edulis_newGene_317894;Phyllostachys_edulis_newGene_18273;Phyllostachys_edulis_newGene_402420;Phyllostachys_edulis_newGene_199810;Phyllostachys_edulis_newGene_147334;Phyllostachys_edulis_newGene_355056;Phyllostachys_edulis_newGene_117289;Phyllostachys_edulis_newGene_231137;PH02Gene36827;Phyllostachys_edulis_newGe…
MSTRG.430321.1	Phyllostachys_edulis_newGene_8769;Phyllostachys_edulis_newGene_73864;Phyllostachys_edulis_newGene_372279;Phyllostachys_edulis_newGene_309407;Phyllostachys_edulis_newGene_179232;Phyllostachys_edulis_newGene_282245;Phyllostachys_edulis_newGene_190338;Phyllostachys_edulis_newGene_154117;PH02Gene50288;Phyllostachys_edulis_newGene_13944;Phyllostachys_edulis_newGene_370901;Phyllostachys_edulis_newGene_…
MSTRG.407106.1	Phyllostachys_edulis_newGene_166984;Phyllostachys_edulis_newGene_350021;Phyllostachys_edulis_newGene_87768;Phyllostachys_edulis_newGene_236416;Phyllostachys_edulis_newGene_205964;Phyllostachys_edulis_newGene_126057;Phyllostachys_edulis_newGene_341272;Phyllostachys_edulis_newGene_37828;PH02Gene46639;Phyllostachys_edulis_newGene_145254;PH02Gene16465;Phyllostachys_edulis_newGene_100693
MSTRG.399907.3	PH02Gene34518;PH02Gene00650;Phyllostachys_edulis_newGene_262014;Phyllostachys_edulis_newGene_285827;PH02Gene07038;Phyllostachys_edulis_newGene_96252;Phyllostachys_edulis_newGene_1955;Phyllostachys_edulis_newGene_94884;Phyllostachys_edulis_newGene_231674;PH02Gene15808;PH02Gene45797;PH02Gene21058;Phyllostachys_edulis_newGene_390835;PH02Gene00543;Phyllostachys_edulis_newGene_86532;PH02Gene26979;Phyl…
MSTRG.188453.2	Phyllostachys_edulis_newGene_257348;Phyllostachys_edulis_newGene_246148;Phyllostachys_edulis_newGene_103817;Phyllostachys_edulis_newGene_190759;Phyllostachys_edulis_newGene_232539;Phyllostachys_edulis_newGene_249740;Phyllostachys_edulis_newGene_399199;Phyllostachys_edulis_newGene_344121;Phyllostachys_edulis_newGene_266173;Phyllostachys_edulis_newGene_366249;Phyllostachys_edulis_newGene_142707;Phy…
MSTRG.28260.2	Phyllostachys_edulis_newGene_288692;PH02Gene43745;Phyllostachys_edulis_newGene_164946;PH02Gene34697;Phyllostachys_edulis_newGene_368337;Phyllostachys_edulis_newGene_380905;Phyllostachys_edulis_newGene_344465;Phyllostachys_edulis_newGene_224758;Phyllostachys_edulis_newGene_277888;Phyllostachys_edulis_newGene_126834;Phyllostachys_edulis_newGene_128324;Phyllostachys_edulis_newGene_24854;Phyllostachy…
MSTRG.321727.1	Phyllostachys_edulis_newGene_173810;PH02Gene47755;PH02Gene35795;PH02Gene04287;PH02Gene01196;Phyllostachys_edulis_newGene_325654;Phyllostachys_edulis_newGene_28319;PH02Gene30278;Phyllostachys_edulis_newGene_261866;Phyllostachys_edulis_newGene_403268;Phyllostachys_edulis_newGene_229436;Phyllostachys_edulis_newGene_117047;PH02Gene07805;PH02Gene01843;PH02Gene48679;Phyllostachys_edulis_newGene_231114;…
MSTRG.228514.2	Phyllostachys_edulis_newGene_361327;Phyllostachys_edulis_newGene_247617;Phyllostachys_edulis_newGene_220266;Phyllostachys_edulis_newGene_249101;Phyllostachys_edulis_newGene_250397
MSTRG.451329.4	PH02Gene22425;PH02Gene21157;Phyllostachys_edulis_newGene_130549
MSTRG.338301.1	Phyllostachys_edulis_newGene_300493;PH02Gene30535;PH02Gene18553;PH02Gene23029;Phyllostachys_edulis_newGene_65685;Phyllostachys_edulis_newGene_132309;PH02Gene35490;PH02Gene01242;PH02Gene39476;PH02Gene27024;PH02Gene24335;PH02Gene21772;PH02Gene44246;Phyllostachys_edulis_newGene_162938;PH02Gene18674;PH02Gene39243;PH02Gene33490;PH02Gene00121;PH02Gene22799;PH02Gene36970;PH02Gene04188;Phyllostachys_edul…
MSTRG.228274.1	PH02Gene08862;PH02Gene10741;PH02Gene43067;PH02Gene07319;PH02Gene29227;PH02Gene23372;PH02Gene32126;PH02Gene09845;PH02Gene46723;Phyllostachys_edulis_newGene_195617
MSTRG.307529.1	Phyllostachys_edulis_newGene_183272;Phyllostachys_edulis_newGene_157977;Phyllostachys_edulis_newGene_186862;Phyllostachys_edulis_newGene_257185;Phyllostachys_edulis_newGene_195874;Phyllostachys_edulis_newGene_141268;Phyllostachys_edulis_newGene_223676;PH02Gene42689;PH02Gene03264;Phyllostachys_edulis_newGene_110056;Phyllostachys_edulis_newGene_79758;Phyllostachys_edulis_newGene_77654;PH02Gene47273…
MSTRG.344420.3	PH02Gene32810;PH02Gene29579;PH02Gene23880;PH02Gene23291;PH02Gene18090;PH02Gene19644;PH02Gene26326;PH02Gene06694;PH02Gene01893;Phyllostachys_edulis_newGene_53160;PH02Gene38814;PH02Gene38813;PH02Gene31323;PH02Gene31324;Phyllostachys_edulis_newGene_338568;Phyllostachys_edulis_newGene_285129;PH02Gene32793;PH02Gene48878;PH02Gene43235;PH02Gene49441;PH02Gene17826;PH02Gene40650;PH02Gene28116;PH02Gene4315…
MSTRG.19587.3	Phyllostachys_edulis_newGene_7257
MSTRG.154592.1	Phyllostachys_edulis_newGene_11875;Phyllostachys_edulis_newGene_300810;Phyllostachys_edulis_newGene_132198;Phyllostachys_edulis_newGene_269530;Phyllostachys_edulis_newGene_307995;Phyllostachys_edulis_newGene_375561;Phyllostachys_edulis_newGene_7242;Phyllostachys_edulis_newGene_381364;Phyllostachys_edulis_newGene_137005;Phyllostachys_edulis_newGene_268665;Phyllostachys_edulis_newGene_151076;Phyllo…
MSTRG.72791.1	Phyllostachys_edulis_newGene_257559;Phyllostachys_edulis_newGene_306405;Phyllostachys_edulis_newGene_352735;Phyllostachys_edulis_newGene_108009;Phyllostachys_edulis_newGene_397760;Phyllostachys_edulis_newGene_373063;Phyllostachys_edulis_newGene_230957;Phyllostachys_edulis_newGene_253754;PH02Gene17153;Phyllostachys_edulis_newGene_372670;Phyllostachys_edulis_newGene_171503;Phyllostachys_edulis_newG…
MSTRG.400381.7	PH02Gene37840;Phyllostachys_edulis_newGene_184847;PH02Gene01487;PH02Gene45513;PH02Gene05439
MSTRG.71155.1	PH02Gene34907;PH02Gene12979;Phyllostachys_edulis_newGene_343671;Phyllostachys_edulis_newGene_259669;Phyllostachys_edulis_newGene_244941
MSTRG.314248.2	Phyllostachys_edulis_newGene_236144;Phyllostachys_edulis_newGene_187586;Phyllostachys_edulis_newGene_79349;Phyllostachys_edulis_newGene_228910;Phyllostachys_edulis_newGene_197564;Phyllostachys_edulis_newGene_42590;Phyllostachys_edulis_newGene_125714;Phyllostachys_edulis_newGene_76596;PH02Gene38983;Phyllostachys_edulis_newGene_122328;Phyllostachys_edulis_newGene_122323;Phyllostachys_edulis_newGene…
MSTRG.377143.2	Phyllostachys_edulis_newGene_19868;Phyllostachys_edulis_newGene_110040;PH02Gene04728;PH02Gene48424;Phyllostachys_edulis_newGene_349854;Phyllostachys_edulis_newGene_20186;Phyllostachys_edulis_newGene_231850;Phyllostachys_edulis_newGene_211107;Phyllostachys_edulis_newGene_233365;Phyllostachys_edulis_newGene_88194;Phyllostachys_edulis_newGene_340478;Phyllostachys_edulis_newGene_376412;Phyllostachys_…
MSTRG.305314.2	PH02Gene45514;PH02Gene17164;Phyllostachys_edulis_newGene_335859;PH02Gene40003;PH02Gene37715;Phyllostachys_edulis_newGene_249568;Phyllostachys_edulis_newGene_214586;PH02Gene44619;PH02Gene44233;PH02Gene45082;Phyllostachys_edulis_newGene_18665
MSTRG.189172.2	Phyllostachys_edulis_newGene_380511;PH02Gene23232;PH02Gene09675;Phyllostachys_edulis_newGene_139733;Phyllostachys_edulis_newGene_170084;PH02Gene03854;Phyllostachys_edulis_newGene_121223;PH02Gene38879;Phyllostachys_edulis_newGene_322152;PH02Gene32288;Phyllostachys_edulis_newGene_228171;PH02Gene46181;Phyllostachys_edulis_newGene_41355;PH02Gene28251;PH02Gene11482;Phyllostachys_edulis_newGene_404230;…
MSTRG.359607.1	Phyllostachys_edulis_newGene_290410;Phyllostachys_edulis_newGene_324427;Phyllostachys_edulis_newGene_396559;Phyllostachys_edulis_newGene_54887;Phyllostachys_edulis_newGene_90302;Phyllostachys_edulis_newGene_5198;Phyllostachys_edulis_newGene_159602;Phyllostachys_edulis_newGene_243509;Phyllostachys_edulis_newGene_392685;Phyllostachys_edulis_newGene_54352;Phyllostachys_edulis_newGene_124398;Phyllost…
MSTRG.449376.1	Phyllostachys_edulis_newGene_218960;Phyllostachys_edulis_newGene_192512;Phyllostachys_edulis_newGene_2986;Phyllostachys_edulis_newGene_327671;Phyllostachys_edulis_newGene_186027;Phyllostachys_edulis_newGene_401990;PH02Gene48853;Phyllostachys_edulis_newGene_43412;PH02Gene19528;PH02Gene12833;Phyllostachys_edulis_newGene_298967;Phyllostachys_edulis_newGene_248364;Phyllostachys_edulis_newGene_188433;…
MSTRG.240674.2	PH02Gene42333;Phyllostachys_edulis_newGene_214153;Phyllostachys_edulis_newGene_238782;Phyllostachys_edulis_newGene_257595;Phyllostachys_edulis_newGene_171785;Phyllostachys_edulis_newGene_271482;Phyllostachys_edulis_newGene_44739;Phyllostachys_edulis_newGene_316775;PH02Gene48393;Phyllostachys_edulis_newGene_394402;Phyllostachys_edulis_newGene_230726;PH02Gene01802;Phyllostachys_edulis_newGene_12228…
MSTRG.434387.2	Phyllostachys_edulis_newGene_79016;Phyllostachys_edulis_newGene_334422;Phyllostachys_edulis_newGene_388871;Phyllostachys_edulis_newGene_371703;Phyllostachys_edulis_newGene_117764;Phyllostachys_edulis_newGene_265021;Phyllostachys_edulis_newGene_237023;Phyllostachys_edulis_newGene_181656;Phyllostachys_edulis_newGene_181653;Phyllostachys_edulis_newGene_270109;PH02Gene10591;PH02Gene14908;Phyllostachy…
MSTRG.238726.22	PH02Gene44831;PH02Gene17459;PH02Gene20682;PH02Gene27273;PH02Gene50941;Phyllostachys_edulis_newGene_169365;PH02Gene48737;PH02Gene40791;Phyllostachys_edulis_newGene_364487;Phyllostachys_edulis_newGene_302889;Phyllostachys_edulis_newGene_262112;PH02Gene48657;PH02Gene08756;PH02Gene29449;PH02Gene46869;Phyllostachys_edulis_newGene_249718;PH02Gene03168;Phyllostachys_edulis_newGene_175904;Phyllostachys_e…
MSTRG.285446.1	Phyllostachys_edulis_newGene_138218;Phyllostachys_edulis_newGene_207421;Phyllostachys_edulis_newGene_158280;Phyllostachys_edulis_newGene_71349;PH02Gene12497;Phyllostachys_edulis_newGene_35940;Phyllostachys_edulis_newGene_185279;Phyllostachys_edulis_newGene_7581;Phyllostachys_edulis_newGene_109435;Phyllostachys_edulis_newGene_72718;Phyllostachys_edulis_newGene_254585;Phyllostachys_edulis_newGene_3…
MSTRG.218802.2	Phyllostachys_edulis_newGene_279244;Phyllostachys_edulis_newGene_36323;Phyllostachys_edulis_newGene_265492;Phyllostachys_edulis_newGene_118578;Phyllostachys_edulis_newGene_358159;Phyllostachys_edulis_newGene_395731;Phyllostachys_edulis_newGene_167837;Phyllostachys_edulis_newGene_190171;Phyllostachys_edulis_newGene_12965;PH02Gene46062;Phyllostachys_edulis_newGene_139490;Phyllostachys_edulis_newGen…
MSTRG.456112.2	Phyllostachys_edulis_newGene_286877;PH02Gene20525;Phyllostachys_edulis_newGene_190226;Phyllostachys_edulis_newGene_29391;PH02Gene46630;Phyllostachys_edulis_newGene_60092;Phyllostachys_edulis_newGene_145341;Phyllostachys_edulis_newGene_309574;Phyllostachys_edulis_newGene_141558;Phyllostachys_edulis_newGene_224036;PH02Gene13744;Phyllostachys_edulis_newGene_235506;PH02Gene02589;Phyllostachys_edulis_…
MSTRG.118681.1	Phyllostachys_edulis_newGene_33543;PH02Gene49818;Phyllostachys_edulis_newGene_8839;Phyllostachys_edulis_newGene_335536;Phyllostachys_edulis_newGene_107906;Phyllostachys_edulis_newGene_148581;Phyllostachys_edulis_newGene_118532;Phyllostachys_edulis_newGene_299047;PH02Gene36017;Phyllostachys_edulis_newGene_169729;Phyllostachys_edulis_newGene_274304;Phyllostachys_edulis_newGene_50717;Phyllostachys_e…
MSTRG.257727.1	PH02Gene22162;Phyllostachys_edulis_newGene_9703;Phyllostachys_edulis_newGene_86634;PH02Gene23130;Phyllostachys_edulis_newGene_67476;Phyllostachys_edulis_newGene_369968;PH02Gene44350;Phyllostachys_edulis_newGene_219618;Phyllostachys_edulis_newGene_141057;Phyllostachys_edulis_newGene_151450;PH02Gene19485;PH02Gene22987;PH02Gene03651;PH02Gene34641;Phyllostachys_edulis_newGene_315191;PH02Gene40435;PH0…
MSTRG.58831.31	Phyllostachys_edulis_newGene_398995;PH02Gene41713;Phyllostachys_edulis_newGene_185726;Phyllostachys_edulis_newGene_62478;Phyllostachys_edulis_newGene_81030;Phyllostachys_edulis_newGene_355024;Phyllostachys_edulis_newGene_232859;Phyllostachys_edulis_newGene_298628;Phyllostachys_edulis_newGene_347483;Phyllostachys_edulis_newGene_8495;Phyllostachys_edulis_newGene_371574;Phyllostachys_edulis_newGene_…
MSTRG.255450.9	PH02Gene18374;PH02Gene07736;PH02Gene40636;PH02Gene40860;Phyllostachys_edulis_newGene_117522;PH02Gene11902;PH02Gene19547;PH02Gene22746;PH02Gene30637;PH02Gene06516;PH02Gene32669;PH02Gene17970;PH02Gene23130;PH02Gene46319;PH02Gene41710;PH02Gene21281;PH02Gene22687;PH02Gene28332;PH02Gene00699;PH02Gene25971;PH02Gene11144;PH02Gene13508;PH02Gene19639;PH02Gene30433;PH02Gene03266;Phyllostachys_edulis_newGen…
MSTRG.87798.2	PH02Gene10609;PH02Gene50674;PH02Gene38895;Phyllostachys_edulis_newGene_356087;Phyllostachys_edulis_newGene_89355;Phyllostachys_edulis_newGene_300044;Phyllostachys_edulis_newGene_300772;Phyllostachys_edulis_newGene_284050;PH02Gene13714;Phyllostachys_edulis_newGene_157799;Phyllostachys_edulis_newGene_387676;Phyllostachys_edulis_newGene_47136;PH02Gene43349;Phyllostachys_edulis_newGene_44685;Phyllost…
MSTRG.388649.1	PH02Gene35305;PH02Gene02148;PH02Gene01080;Phyllostachys_edulis_newGene_323718;PH02Gene14920;PH02Gene02271;PH02Gene30667;PH02Gene06718;PH02Gene21380;Phyllostachys_edulis_newGene_242343;PH02Gene34522;PH02Gene00671;PH02Gene07024;PH02Gene25549;PH02Gene50562;PH02Gene03613;PH02Gene14144;PH02Gene14340;PH02Gene29152;PH02Gene06106;PH02Gene07116;PH02Gene46445;PH02Gene49262;PH02Gene38648;PH02Gene28428;PH02G…
MSTRG.258816.1	PH02Gene22222;Phyllostachys_edulis_newGene_239180;Phyllostachys_edulis_newGene_2723;Phyllostachys_edulis_newGene_340660;Phyllostachys_edulis_newGene_85123;Phyllostachys_edulis_newGene_213900;Phyllostachys_edulis_newGene_156400;PH02Gene40073;Phyllostachys_edulis_newGene_221654;Phyllostachys_edulis_newGene_113808;PH02Gene50376;Phyllostachys_edulis_newGene_39553;PH02Gene41803;Phyllostachys_edulis_ne…
MSTRG.176360.4	PH02Gene14990;PH02Gene49671;PH02Gene06841;Phyllostachys_edulis_newGene_50669;PH02Gene10895;PH02Gene11424;PH02Gene02564;PH02Gene41379;PH02Gene42930;Phyllostachys_edulis_newGene_84387;PH02Gene25577;PH02Gene19183;PH02Gene13375;PH02Gene31641;PH02Gene08859;Phyllostachys_edulis_newGene_270140;Phyllostachys_edulis_newGene_97290;Phyllostachys_edulis_newGene_97291;PH02Gene05360;PH02Gene05361;PH02Gene42349…
MSTRG.466786.1	Phyllostachys_edulis_newGene_369513;PH02Gene22528;Phyllostachys_edulis_newGene_250948;Phyllostachys_edulis_newGene_221368;Phyllostachys_edulis_newGene_316972;Phyllostachys_edulis_newGene_59729;PH02Gene47753;Phyllostachys_edulis_newGene_189962;Phyllostachys_edulis_newGene_294366;Phyllostachys_edulis_newGene_225959;PH02Gene33266;Phyllostachys_edulis_newGene_171742;Phyllostachys_edulis_newGene_15225…
MSTRG.265696.2	Phyllostachys_edulis_newGene_310683;PH02Gene11525;Phyllostachys_edulis_newGene_52452;PH02Gene41238;Phyllostachys_edulis_newGene_213017;Phyllostachys_edulis_newGene_152130;Phyllostachys_edulis_newGene_152131;Phyllostachys_edulis_newGene_375843;PH02Gene03715;PH02Gene25086;PH02Gene49023;Phyllostachys_edulis_newGene_37134;PH02Gene00543;Phyllostachys_edulis_newGene_135184;Phyllostachys_edulis_newGene_…
MSTRG.236713.3	Phyllostachys_edulis_newGene_373929;PH02Gene21084;Phyllostachys_edulis_newGene_275873;Phyllostachys_edulis_newGene_275878;Phyllostachys_edulis_newGene_62566;Phyllostachys_edulis_newGene_191410;Phyllostachys_edulis_newGene_349088;PH02Gene35565;Phyllostachys_edulis_newGene_24177;PH02Gene49862;PH02Gene49869;Phyllostachys_edulis_newGene_125251;Phyllostachys_edulis_newGene_283901;Phyllostachys_edulis_…
MSTRG.468420.2	Phyllostachys_edulis_newGene_18843;PH02Gene35642;Phyllostachys_edulis_newGene_53176;Phyllostachys_edulis_newGene_173295;Phyllostachys_edulis_newGene_181987;Phyllostachys_edulis_newGene_298787;Phyllostachys_edulis_newGene_109884;Phyllostachys_edulis_newGene_109881;Phyllostachys_edulis_newGene_392218;Phyllostachys_edulis_newGene_124466;Phyllostachys_edulis_newGene_252814;Phyllostachys_edulis_newGen…
MSTRG.372463.1	Phyllostachys_edulis_newGene_967;Phyllostachys_edulis_newGene_257015;Phyllostachys_edulis_newGene_163983;Phyllostachys_edulis_newGene_210968;PH02Gene17810;Phyllostachys_edulis_newGene_261074;PH02Gene44045;PH02Gene03616;Phyllostachys_edulis_newGene_247335;Phyllostachys_edulis_newGene_17288;Phyllostachys_edulis_newGene_92824;Phyllostachys_edulis_newGene_306404;Phyllostachys_edulis_newGene_278892;Ph…
MSTRG.412410.2	PH02Gene13983;Phyllostachys_edulis_newGene_13045;Phyllostachys_edulis_newGene_106104;Phyllostachys_edulis_newGene_346332;Phyllostachys_edulis_newGene_216366;Phyllostachys_edulis_newGene_317256;Phyllostachys_edulis_newGene_115345;Phyllostachys_edulis_newGene_264922;Phyllostachys_edulis_newGene_395764;Phyllostachys_edulis_newGene_266294;Phyllostachys_edulis_newGene_390458;Phyllostachys_edulis_newGe…
MSTRG.188592.2	Phyllostachys_edulis_newGene_95229;Phyllostachys_edulis_newGene_72980;Phyllostachys_edulis_newGene_159024;Phyllostachys_edulis_newGene_401320;Phyllostachys_edulis_newGene_57494;Phyllostachys_edulis_newGene_57495;Phyllostachys_edulis_newGene_99618;Phyllostachys_edulis_newGene_319200;Phyllostachys_edulis_newGene_395669;Phyllostachys_edulis_newGene_367344;Phyllostachys_edulis_newGene_146051;Phyllost…
MSTRG.448148.4	Phyllostachys_edulis_newGene_42319;Phyllostachys_edulis_newGene_400877;Phyllostachys_edulis_newGene_28903;Phyllostachys_edulis_newGene_44335;PH02Gene13803;PH02Gene26616;Phyllostachys_edulis_newGene_246158;Phyllostachys_edulis_newGene_250451;Phyllostachys_edulis_newGene_284134;PH02Gene25867;PH02Gene35780;Phyllostachys_edulis_newGene_232024;Phyllostachys_edulis_newGene_185002;Phyllostachys_edulis_n…
MSTRG.357140.1	Phyllostachys_edulis_newGene_180511;PH02Gene37422;Phyllostachys_edulis_newGene_27953;Phyllostachys_edulis_newGene_177207;Phyllostachys_edulis_newGene_231723;Phyllostachys_edulis_newGene_268139;Phyllostachys_edulis_newGene_357459;Phyllostachys_edulis_newGene_372925;PH02Gene41096;Phyllostachys_edulis_newGene_404709;Phyllostachys_edulis_newGene_54470;Phyllostachys_edulis_newGene_206014;Phyllostachys…
MSTRG.437484.3	Phyllostachys_edulis_newGene_134483;Phyllostachys_edulis_newGene_69530;PH02Gene24469;Phyllostachys_edulis_newGene_20836;Phyllostachys_edulis_newGene_156040;Phyllostachys_edulis_newGene_149706;PH02Gene46244;Phyllostachys_edulis_newGene_223576;Phyllostachys_edulis_newGene_108728;Phyllostachys_edulis_newGene_236897;Phyllostachys_edulis_newGene_349245;Phyllostachys_edulis_newGene_293460;PH02Gene06412…
MSTRG.256133.3	Phyllostachys_edulis_newGene_77204;Phyllostachys_edulis_newGene_296329;Phyllostachys_edulis_newGene_146572;Phyllostachys_edulis_newGene_294905;Phyllostachys_edulis_newGene_278871;Phyllostachys_edulis_newGene_193816;Phyllostachys_edulis_newGene_240547;Phyllostachys_edulis_newGene_121092;Phyllostachys_edulis_newGene_348622;Phyllostachys_edulis_newGene_112879;Phyllostachys_edulis_newGene_293490;Phyl…
MSTRG.77077.1	Phyllostachys_edulis_newGene_387766;PH02Gene08673;Phyllostachys_edulis_newGene_30595;Phyllostachys_edulis_newGene_153787;PH02Gene34889;Phyllostachys_edulis_newGene_151923;Phyllostachys_edulis_newGene_193605;PH02Gene20891;Phyllostachys_edulis_newGene_190912;Phyllostachys_edulis_newGene_47905;PH02Gene47253;Phyllostachys_edulis_newGene_131431;Phyllostachys_edulis_newGene_23364;Phyllostachys_edulis_n…
MSTRG.373829.1	PH02Gene26979;PH02Gene12920;PH02Gene02874;Phyllostachys_edulis_newGene_178270;PH02Gene18190;PH02Gene03710;Phyllostachys_edulis_newGene_96252;Phyllostachys_edulis_newGene_1955;Phyllostachys_edulis_newGene_102592;Phyllostachys_edulis_newGene_196219;Phyllostachys_edulis_newGene_9703;Phyllostachys_edulis_newGene_335255;PH02Gene07081;PH02Gene40435;PH02Gene33570;PH02Gene20761;PH02Gene40910;PH02Gene1078…
MSTRG.19955.3	Phyllostachys_edulis_newGene_10399;Phyllostachys_edulis_newGene_34492;Phyllostachys_edulis_newGene_115556;Phyllostachys_edulis_newGene_85458;Phyllostachys_edulis_newGene_57958;Phyllostachys_edulis_newGene_7575;Phyllostachys_edulis_newGene_392904;Phyllostachys_edulis_newGene_321722;Phyllostachys_edulis_newGene_165586;Phyllostachys_edulis_newGene_4721;Phyllostachys_edulis_newGene_148041;Phyllostach…
MSTRG.333513.1	Phyllostachys_edulis_newGene_151218;PH02Gene37714;Phyllostachys_edulis_newGene_2333;Phyllostachys_edulis_newGene_208244;Phyllostachys_edulis_newGene_146236;Phyllostachys_edulis_newGene_88185;Phyllostachys_edulis_newGene_226412;PH02Gene26333;Phyllostachys_edulis_newGene_146289
MSTRG.217068.1	Phyllostachys_edulis_newGene_356158;Phyllostachys_edulis_newGene_309625;Phyllostachys_edulis_newGene_76310;Phyllostachys_edulis_newGene_155697;Phyllostachys_edulis_newGene_181275;Phyllostachys_edulis_newGene_368046;Phyllostachys_edulis_newGene_316584;Phyllostachys_edulis_newGene_30351;Phyllostachys_edulis_newGene_370026;Phyllostachys_edulis_newGene_268334;Phyllostachys_edulis_newGene_233879;Phyll…
MSTRG.444410.3	Phyllostachys_edulis_newGene_278283;Phyllostachys_edulis_newGene_135257;Phyllostachys_edulis_newGene_237016;Phyllostachys_edulis_newGene_243198;Phyllostachys_edulis_newGene_196478;PH02Gene31622;Phyllostachys_edulis_newGene_390073;Phyllostachys_edulis_newGene_1213;Phyllostachys_edulis_newGene_266939;Phyllostachys_edulis_newGene_303686;Phyllostachys_edulis_newGene_355268;Phyllostachys_edulis_newGen…
MSTRG.75108.6	Phyllostachys_edulis_newGene_351431;Phyllostachys_edulis_newGene_261432;Phyllostachys_edulis_newGene_135534;Phyllostachys_edulis_newGene_135254;Phyllostachys_edulis_newGene_17551;Phyllostachys_edulis_newGene_123467;Phyllostachys_edulis_newGene_348529;PH02Gene18235;PH02Gene09913;Phyllostachys_edulis_newGene_326799;PH02Gene00508;Phyllostachys_edulis_newGene_31029;Phyllostachys_edulis_newGene_302041…
MSTRG.227189.1	Phyllostachys_edulis_newGene_238603;Phyllostachys_edulis_newGene_2397;Phyllostachys_edulis_newGene_219378;Phyllostachys_edulis_newGene_266768;Phyllostachys_edulis_newGene_266898;Phyllostachys_edulis_newGene_89492;Phyllostachys_edulis_newGene_65336;PH02Gene33238;Phyllostachys_edulis_newGene_160311;Phyllostachys_edulis_newGene_146988;Phyllostachys_edulis_newGene_112267;Phyllostachys_edulis_newGene_…
MSTRG.439474.1	Phyllostachys_edulis_newGene_78649;PH02Gene11136;Phyllostachys_edulis_newGene_99602;Phyllostachys_edulis_newGene_126839;Phyllostachys_edulis_newGene_25957;PH02Gene36609;Phyllostachys_edulis_newGene_120064;Phyllostachys_edulis_newGene_129193;PH02Gene44408;PH02Gene06470;PH02Gene36922;PH02Gene28190;PH02Gene33105;PH02Gene32342;Phyllostachys_edulis_newGene_186307;Phyllostachys_edulis_newGene_133823;PH…
MSTRG.47472.1	Phyllostachys_edulis_newGene_275454;Phyllostachys_edulis_newGene_37220;Phyllostachys_edulis_newGene_72632;Phyllostachys_edulis_newGene_30054;Phyllostachys_edulis_newGene_31000;Phyllostachys_edulis_newGene_148380;Phyllostachys_edulis_newGene_364470;Phyllostachys_edulis_newGene_333960;Phyllostachys_edulis_newGene_365053;Phyllostachys_edulis_newGene_239806;PH02Gene44477;Phyllostachys_edulis_newGene_…
MSTRG.55431.2	PH02Gene44616;PH02Gene22374;Phyllostachys_edulis_newGene_341286;Phyllostachys_edulis_newGene_219605;PH02Gene41245;Phyllostachys_edulis_newGene_347388;Phyllostachys_edulis_newGene_277054;PH02Gene40284;Phyllostachys_edulis_newGene_399583;Phyllostachys_edulis_newGene_143781;Phyllostachys_edulis_newGene_22500;Phyllostachys_edulis_newGene_112593;Phyllostachys_edulis_newGene_257288;Phyllostachys_edulis…
MSTRG.56028.1	Phyllostachys_edulis_newGene_382816;Phyllostachys_edulis_newGene_17141;PH02Gene34243;Phyllostachys_edulis_newGene_242390;Phyllostachys_edulis_newGene_247270;Phyllostachys_edulis_newGene_195890;Phyllostachys_edulis_newGene_39239;Phyllostachys_edulis_newGene_128650;PH02Gene02983;Phyllostachys_edulis_newGene_26834;Phyllostachys_edulis_newGene_130800;Phyllostachys_edulis_newGene_88501;Phyllostachys_e…
MSTRG.470368.1	PH02Gene25168;PH02Gene40654;PH02Gene28792;PH02Gene08207;Phyllostachys_edulis_newGene_201701;PH02Gene33522;PH02Gene18644;PH02Gene22061;PH02Gene16904;PH02Gene33587;PH02Gene01982;Phyllostachys_edulis_newGene_70131;PH02Gene19137;PH02Gene42848;PH02Gene19283;PH02Gene15677;Phyllostachys_edulis_newGene_394014;PH02Gene46883;PH02Gene19521;PH02Gene41757;PH02Gene36985;PH02Gene00718;PH02Gene43570;PH02Gene2268…
MSTRG.179051.1	Phyllostachys_edulis_newGene_78236;Phyllostachys_edulis_newGene_115709;Phyllostachys_edulis_newGene_312669;Phyllostachys_edulis_newGene_94212;Phyllostachys_edulis_newGene_357432;Phyllostachys_edulis_newGene_217019;Phyllostachys_edulis_newGene_33214;Phyllostachys_edulis_newGene_207668;Phyllostachys_edulis_newGene_264107;Phyllostachys_edulis_newGene_293962;Phyllostachys_edulis_newGene_157386;Phyllo…
MSTRG.307257.1	PH02Gene15971;Phyllostachys_edulis_newGene_220750;PH02Gene36511;PH02Gene23664;PH02Gene07560;PH02Gene38236;PH02Gene22797;PH02Gene04485;PH02Gene05757;PH02Gene43474;PH02Gene16224;PH02Gene42078;PH02Gene42005;Phyllostachys_edulis_newGene_357080;PH02Gene39458;PH02Gene17754;PH02Gene47412;Phyllostachys_edulis_newGene_352427;PH02Gene33426;PH02Gene28307;PH02Gene37391;PH02Gene16129;PH02Gene47672;PH02Gene060…
MSTRG.184582.3	PH02Gene31632;Phyllostachys_edulis_newGene_158464;Phyllostachys_edulis_newGene_315898;Phyllostachys_edulis_newGene_286136;Phyllostachys_edulis_newGene_211250
MSTRG.66184.2	PH02Gene13423;Phyllostachys_edulis_newGene_344240;PH02Gene15674;PH02Gene47080;PH02Gene24440;Phyllostachys_edulis_newGene_47307;Phyllostachys_edulis_newGene_586;Phyllostachys_edulis_newGene_311298;Phyllostachys_edulis_newGene_259083;Phyllostachys_edulis_newGene_395058;Phyllostachys_edulis_newGene_248022;Phyllostachys_edulis_newGene_106551;Phyllostachys_edulis_newGene_160904;Phyllostachys_edulis_ne…
MSTRG.162359.5	PH02Gene13592;Phyllostachys_edulis_newGene_31151;Phyllostachys_edulis_newGene_360145;Phyllostachys_edulis_newGene_298205;Phyllostachys_edulis_newGene_248708;PH02Gene02238;Phyllostachys_edulis_newGene_106925;Phyllostachys_edulis_newGene_86445;Phyllostachys_edulis_newGene_249101;Phyllostachys_edulis_newGene_22377;Phyllostachys_edulis_newGene_258795;Phyllostachys_edulis_newGene_186634;Phyllostachys_…
MSTRG.407566.1	Phyllostachys_edulis_newGene_289639;Phyllostachys_edulis_newGene_352734;Phyllostachys_edulis_newGene_231548;PH02Gene04179;PH02Gene41501;Phyllostachys_edulis_newGene_364098;Phyllostachys_edulis_newGene_25263;Phyllostachys_edulis_newGene_295659;Phyllostachys_edulis_newGene_248747;Phyllostachys_edulis_newGene_268925;Phyllostachys_edulis_newGene_352162;Phyllostachys_edulis_newGene_233968;Phyllostachy…
MSTRG.283481.1	PH02Gene27709;PH02Gene19721;PH02Gene16433;PH02Gene01767;PH02Gene29310;PH02Gene46259;PH02Gene31441;PH02Gene39677;PH02Gene09902;PH02Gene38460;PH02Gene40169;PH02Gene36874;PH02Gene38262;PH02Gene14211;Phyllostachys_edulis_newGene_27652;PH02Gene26738;PH02Gene41572;PH02Gene23302;PH02Gene41323;PH02Gene41324;PH02Gene17397;PH02Gene10204;PH02Gene10202;PH02Gene10209;PH02Gene05226;PH02Gene14492;PH02Gene48723;…
MSTRG.319980.5	Phyllostachys_edulis_newGene_44161;Phyllostachys_edulis_newGene_24013;Phyllostachys_edulis_newGene_388;Phyllostachys_edulis_newGene_173699;Phyllostachys_edulis_newGene_381522;Phyllostachys_edulis_newGene_147089;Phyllostachys_edulis_newGene_292004;Phyllostachys_edulis_newGene_322726;PH02Gene42139;Phyllostachys_edulis_newGene_91908;Phyllostachys_edulis_newGene_170697;Phyllostachys_edulis_newGene_72…
MSTRG.120591.1	Phyllostachys_edulis_newGene_37692;Phyllostachys_edulis_newGene_113758;Phyllostachys_edulis_newGene_53528;Phyllostachys_edulis_newGene_117616;Phyllostachys_edulis_newGene_283065;Phyllostachys_edulis_newGene_97260;Phyllostachys_edulis_newGene_337890;Phyllostachys_edulis_newGene_79893;Phyllostachys_edulis_newGene_280523;Phyllostachys_edulis_newGene_318446;Phyllostachys_edulis_newGene_13479;Phyllost…
MSTRG.275823.1	PH02Gene05527;PH02Gene24124;PH02Gene03684;PH02Gene01471;PH02Gene26581;PH02Gene25137;PH02Gene42280;PH02Gene45355;PH02Gene16253;PH02Gene34683;PH02Gene08499;PH02Gene35928;Phyllostachys_edulis_newGene_297774;PH02Gene33591;PH02Gene38516;PH02Gene24156;PH02Gene48147;PH02Gene32948;Phyllostachys_edulis_newGene_228420;PH02Gene34090;Phyllostachys_edulis_newGene_338383;PH02Gene23838;PH02Gene32734;PH02Gene443…
MSTRG.240734.1	Phyllostachys_edulis_newGene_154257;Phyllostachys_edulis_newGene_313298;Phyllostachys_edulis_newGene_71994;Phyllostachys_edulis_newGene_291446;Phyllostachys_edulis_newGene_231979;Phyllostachys_edulis_newGene_101296;Phyllostachys_edulis_newGene_251582;Phyllostachys_edulis_newGene_65632;Phyllostachys_edulis_newGene_226671;Phyllostachys_edulis_newGene_256656;PH02Gene10728;Phyllostachys_edulis_newGen…
MSTRG.196653.2	PH02Gene36411;Phyllostachys_edulis_newGene_357676;Phyllostachys_edulis_newGene_190330;Phyllostachys_edulis_newGene_190339;Phyllostachys_edulis_newGene_260680;Phyllostachys_edulis_newGene_260682;Phyllostachys_edulis_newGene_250073;Phyllostachys_edulis_newGene_81693;Phyllostachys_edulis_newGene_348051;Phyllostachys_edulis_newGene_382459;Phyllostachys_edulis_newGene_214779;Phyllostachys_edulis_newGe…
MSTRG.6093.1	Phyllostachys_edulis_newGene_68947;Phyllostachys_edulis_newGene_229522;Phyllostachys_edulis_newGene_402997;Phyllostachys_edulis_newGene_207012;Phyllostachys_edulis_newGene_118145;Phyllostachys_edulis_newGene_366398;Phyllostachys_edulis_newGene_240535;Phyllostachys_edulis_newGene_300433;Phyllostachys_edulis_newGene_342208;PH02Gene19573;PH02Gene16688;Phyllostachys_edulis_newGene_323339;Phyllostachy…
MSTRG.69573.14	Phyllostachys_edulis_newGene_393387;PH02Gene24085;PH02Gene02313;PH02Gene33488;Phyllostachys_edulis_newGene_341554;Phyllostachys_edulis_newGene_309406;Phyllostachys_edulis_newGene_364011;Phyllostachys_edulis_newGene_206435;Phyllostachys_edulis_newGene_33271;PH02Gene10604;Phyllostachys_edulis_newGene_260156;Phyllostachys_edulis_newGene_110168;Phyllostachys_edulis_newGene_96013;Phyllostachys_edulis_…
MSTRG.57313.1	Phyllostachys_edulis_newGene_152090;Phyllostachys_edulis_newGene_383239;Phyllostachys_edulis_newGene_36757;Phyllostachys_edulis_newGene_2539;Phyllostachys_edulis_newGene_69042;Phyllostachys_edulis_newGene_365254;PH02Gene28871;Phyllostachys_edulis_newGene_114265;Phyllostachys_edulis_newGene_308710;Phyllostachys_edulis_newGene_171289;Phyllostachys_edulis_newGene_118428;Phyllostachys_edulis_newGene_…
MSTRG.9439.1	PH02Gene12426;Phyllostachys_edulis_newGene_205149;Phyllostachys_edulis_newGene_83412;PH02Gene00617;PH02Gene08420;Phyllostachys_edulis_newGene_317984;Phyllostachys_edulis_newGene_358048;PH02Gene18576;Phyllostachys_edulis_newGene_350778;Phyllostachys_edulis_newGene_71731;PH02Gene50912;Phyllostachys_edulis_newGene_336194;Phyllostachys_edulis_newGene_56598;Phyllostachys_edulis_newGene_60173;PH02Gene2…
MSTRG.357325.1	Phyllostachys_edulis_newGene_24666;Phyllostachys_edulis_newGene_183541;Phyllostachys_edulis_newGene_241998;PH02Gene33658;Phyllostachys_edulis_newGene_325559;Phyllostachys_edulis_newGene_320454;Phyllostachys_edulis_newGene_255198;Phyllostachys_edulis_newGene_337749;Phyllostachys_edulis_newGene_299144;PH02Gene22459;Phyllostachys_edulis_newGene_310623;Phyllostachys_edulis_newGene_36624;Phyllostachys…
MSTRG.66081.1	Phyllostachys_edulis_newGene_333809;Phyllostachys_edulis_newGene_283890;PH02Gene47674;Phyllostachys_edulis_newGene_117288;Phyllostachys_edulis_newGene_40883;Phyllostachys_edulis_newGene_221985;PH02Gene16338;Phyllostachys_edulis_newGene_41450;Phyllostachys_edulis_newGene_134438;Phyllostachys_edulis_newGene_306813;Phyllostachys_edulis_newGene_242154;PH02Gene37105;Phyllostachys_edulis_newGene_282661…
MSTRG.200672.1	Phyllostachys_edulis_newGene_136226;PH02Gene29549;Phyllostachys_edulis_newGene_286744;PH02Gene29613;PH02Gene50667;Phyllostachys_edulis_newGene_210070;Phyllostachys_edulis_newGene_141587;PH02Gene25707;PH02Gene16332;Phyllostachys_edulis_newGene_224404;Phyllostachys_edulis_newGene_359283;Phyllostachys_edulis_newGene_5642;PH02Gene47826;PH02Gene20561;PH02Gene17226;PH02Gene32093;Phyllostachys_edulis_ne…
MSTRG.86512.2	Phyllostachys_edulis_newGene_264682;Phyllostachys_edulis_newGene_264684;Phyllostachys_edulis_newGene_7776;Phyllostachys_edulis_newGene_279757;Phyllostachys_edulis_newGene_301734;PH02Gene29728;Phyllostachys_edulis_newGene_30416;PH02Gene08731;PH02Gene08735;Phyllostachys_edulis_newGene_119382;Phyllostachys_edulis_newGene_390372;Phyllostachys_edulis_newGene_6054;PH02Gene48081;Phyllostachys_edulis_new…
MSTRG.221148.1	PH02Gene40802;PH02Gene03442;PH02Gene50291;Phyllostachys_edulis_newGene_148180;PH02Gene47545;PH02Gene09603;PH02Gene25068;PH02Gene00387
MSTRG.107402.3	Phyllostachys_edulis_newGene_62305;Phyllostachys_edulis_newGene_386244;Phyllostachys_edulis_newGene_74254;Phyllostachys_edulis_newGene_389071;Phyllostachys_edulis_newGene_331457;Phyllostachys_edulis_newGene_236604;Phyllostachys_edulis_newGene_262999;Phyllostachys_edulis_newGene_383264;Phyllostachys_edulis_newGene_24013;Phyllostachys_edulis_newGene_251701;Phyllostachys_edulis_newGene_222951;Phyllo…
MSTRG.340295.1	Phyllostachys_edulis_newGene_345263;Phyllostachys_edulis_newGene_61763;PH02Gene29483;Phyllostachys_edulis_newGene_371159;Phyllostachys_edulis_newGene_159409;PH02Gene41898;Phyllostachys_edulis_newGene_168491;Phyllostachys_edulis_newGene_178129;PH02Gene17828;Phyllostachys_edulis_newGene_388745;Phyllostachys_edulis_newGene_335980;Phyllostachys_edulis_newGene_34958;Phyllostachys_edulis_newGene_76604;…
MSTRG.253509.4	Phyllostachys_edulis_newGene_26702;Phyllostachys_edulis_newGene_107198;Phyllostachys_edulis_newGene_270538;PH02Gene24690;Phyllostachys_edulis_newGene_222567;Phyllostachys_edulis_newGene_237320;Phyllostachys_edulis_newGene_215435;Phyllostachys_edulis_newGene_196701;Phyllostachys_edulis_newGene_250533;PH02Gene26688;Phyllostachys_edulis_newGene_106583;Phyllostachys_edulis_newGene_116595;Phyllostachy…
MSTRG.138874.3	Phyllostachys_edulis_newGene_174215;Phyllostachys_edulis_newGene_404372;Phyllostachys_edulis_newGene_265816;Phyllostachys_edulis_newGene_281910;Phyllostachys_edulis_newGene_138564;Phyllostachys_edulis_newGene_191192;Phyllostachys_edulis_newGene_270349;PH02Gene44585;Phyllostachys_edulis_newGene_70425;Phyllostachys_edulis_newGene_275008;Phyllostachys_edulis_newGene_313243;Phyllostachys_edulis_newGe…
MSTRG.392638.1	Phyllostachys_edulis_newGene_118062;Phyllostachys_edulis_newGene_334098;Phyllostachys_edulis_newGene_381159;Phyllostachys_edulis_newGene_296286;PH02Gene24444;Phyllostachys_edulis_newGene_213877;Phyllostachys_edulis_newGene_402799;PH02Gene24420;Phyllostachys_edulis_newGene_353452;PH02Gene08433;Phyllostachys_edulis_newGene_313879;PH02Gene29641;Phyllostachys_edulis_newGene_87134;Phyllostachys_edulis…
MSTRG.22566.1	Phyllostachys_edulis_newGene_373388;Phyllostachys_edulis_newGene_261328;Phyllostachys_edulis_newGene_68089;Phyllostachys_edulis_newGene_10426;Phyllostachys_edulis_newGene_340038;Phyllostachys_edulis_newGene_83150;Phyllostachys_edulis_newGene_131999;Phyllostachys_edulis_newGene_307081;Phyllostachys_edulis_newGene_136104;Phyllostachys_edulis_newGene_169630;Phyllostachys_edulis_newGene_331618;Phyllo…
MSTRG.332147.3	Phyllostachys_edulis_newGene_197346;Phyllostachys_edulis_newGene_61496;PH02Gene03184;Phyllostachys_edulis_newGene_307430;Phyllostachys_edulis_newGene_177629;PH02Gene28455;Phyllostachys_edulis_newGene_140528;Phyllostachys_edulis_newGene_51465;Phyllostachys_edulis_newGene_56136;Phyllostachys_edulis_newGene_328936;Phyllostachys_edulis_newGene_179763;Phyllostachys_edulis_newGene_341716;Phyllostachys_…
MSTRG.226186.1	Phyllostachys_edulis_newGene_8034;PH02Gene11177;PH02Gene25828;Phyllostachys_edulis_newGene_77074;Phyllostachys_edulis_newGene_364508;Phyllostachys_edulis_newGene_257047;PH02Gene27547;Phyllostachys_edulis_newGene_165641;Phyllostachys_edulis_newGene_235962;Phyllostachys_edulis_newGene_181254;PH02Gene08057;PH02Gene32823;Phyllostachys_edulis_newGene_383407;Phyllostachys_edulis_newGene_35248;Phyllosta…
MSTRG.1410.1	Phyllostachys_edulis_newGene_237442;Phyllostachys_edulis_newGene_308736;Phyllostachys_edulis_newGene_213659;Phyllostachys_edulis_newGene_392133;PH02Gene37753;Phyllostachys_edulis_newGene_375860;Phyllostachys_edulis_newGene_338530;Phyllostachys_edulis_newGene_366806;Phyllostachys_edulis_newGene_297801;Phyllostachys_edulis_newGene_58894;Phyllostachys_edulis_newGene_31062;Phyllostachys_edulis_newGen…
MSTRG.8235.1	Phyllostachys_edulis_newGene_332604;PH02Gene11756;Phyllostachys_edulis_newGene_201158;PH02Gene33014;PH02Gene06516;PH02Gene23600;Phyllostachys_edulis_newGene_166576;Phyllostachys_edulis_newGene_260844
MSTRG.21065.1	Phyllostachys_edulis_newGene_99576;Phyllostachys_edulis_newGene_118240;PH02Gene05689;Phyllostachys_edulis_newGene_349667;Phyllostachys_edulis_newGene_101520;PH02Gene34581;Phyllostachys_edulis_newGene_355427;PH02Gene30928;Phyllostachys_edulis_newGene_388796;Phyllostachys_edulis_newGene_324310;PH02Gene27993;Phyllostachys_edulis_newGene_253034;Phyllostachys_edulis_newGene_388661;PH02Gene50967;Phyllo…
MSTRG.204373.4	Phyllostachys_edulis_newGene_363646;PH02Gene51425;Phyllostachys_edulis_newGene_335919;Phyllostachys_edulis_newGene_228211;Phyllostachys_edulis_newGene_350910;Phyllostachys_edulis_newGene_131312;Phyllostachys_edulis_newGene_169681;Phyllostachys_edulis_newGene_378308;Phyllostachys_edulis_newGene_317129;Phyllostachys_edulis_newGene_364251;Phyllostachys_edulis_newGene_78275;PH02Gene46506;PH02Gene1594…
MSTRG.12736.3	Phyllostachys_edulis_newGene_390458;Phyllostachys_edulis_newGene_183079;Phyllostachys_edulis_newGene_147491;Phyllostachys_edulis_newGene_79521;Phyllostachys_edulis_newGene_302709;PH02Gene08872;Phyllostachys_edulis_newGene_136660;Phyllostachys_edulis_newGene_324883;Phyllostachys_edulis_newGene_370510;Phyllostachys_edulis_newGene_78407;Phyllostachys_edulis_newGene_132662;Phyllostachys_edulis_newGen…
MSTRG.167627.4	Phyllostachys_edulis_newGene_172720;Phyllostachys_edulis_newGene_306965;PH02Gene30811;Phyllostachys_edulis_newGene_177783;PH02Gene02247;PH02Gene20852;PH02Gene37583;PH02Gene10821;Phyllostachys_edulis_newGene_350778;PH02Gene27810;Phyllostachys_edulis_newGene_227514;Phyllostachys_edulis_newGene_355801;PH02Gene28821;Phyllostachys_edulis_newGene_113401;Phyllostachys_edulis_newGene_1939;PH02Gene49574;P…
MSTRG.61537.2	Phyllostachys_edulis_newGene_356874;Phyllostachys_edulis_newGene_144812;PH02Gene45875;Phyllostachys_edulis_newGene_49354;Phyllostachys_edulis_newGene_380762;Phyllostachys_edulis_newGene_387062;Phyllostachys_edulis_newGene_276378;Phyllostachys_edulis_newGene_136513;Phyllostachys_edulis_newGene_3560;Phyllostachys_edulis_newGene_79408;Phyllostachys_edulis_newGene_80214;Phyllostachys_edulis_newGene_2…
MSTRG.164017.2	Phyllostachys_edulis_newGene_224847;Phyllostachys_edulis_newGene_161007;Phyllostachys_edulis_newGene_398393;Phyllostachys_edulis_newGene_91013;Phyllostachys_edulis_newGene_229021;Phyllostachys_edulis_newGene_275749;Phyllostachys_edulis_newGene_211348;Phyllostachys_edulis_newGene_103039;Phyllostachys_edulis_newGene_349820;Phyllostachys_edulis_newGene_392017;Phyllostachys_edulis_newGene_107697;Phyl…
MSTRG.74897.1	Phyllostachys_edulis_newGene_190967;Phyllostachys_edulis_newGene_38151;Phyllostachys_edulis_newGene_38809;Phyllostachys_edulis_newGene_374153;Phyllostachys_edulis_newGene_309022;Phyllostachys_edulis_newGene_62501;Phyllostachys_edulis_newGene_344362;PH02Gene14206;Phyllostachys_edulis_newGene_328009;Phyllostachys_edulis_newGene_156285;Phyllostachys_edulis_newGene_55387;Phyllostachys_edulis_newGene_…
MSTRG.207793.1	PH02Gene43004;Phyllostachys_edulis_newGene_356892;Phyllostachys_edulis_newGene_214470;PH02Gene19165;Phyllostachys_edulis_newGene_309637;PH02Gene09530;PH02Gene42980;Phyllostachys_edulis_newGene_387211;Phyllostachys_edulis_newGene_293636;Phyllostachys_edulis_newGene_27609;PH02Gene43756;Phyllostachys_edulis_newGene_334752;Phyllostachys_edulis_newGene_13646;Phyllostachys_edulis_newGene_367437;Phyllos…
MSTRG.28104.2	Phyllostachys_edulis_newGene_352014;Phyllostachys_edulis_newGene_97815;Phyllostachys_edulis_newGene_242204;PH02Gene37077;Phyllostachys_edulis_newGene_207588;Phyllostachys_edulis_newGene_216051;Phyllostachys_edulis_newGene_170885;Phyllostachys_edulis_newGene_170883;Phyllostachys_edulis_newGene_268576;Phyllostachys_edulis_newGene_74973;PH02Gene22503;Phyllostachys_edulis_newGene_278749;Phyllostachys…
MSTRG.273146.1	Phyllostachys_edulis_newGene_272851;Phyllostachys_edulis_newGene_363080;Phyllostachys_edulis_newGene_265541;Phyllostachys_edulis_newGene_64631;Phyllostachys_edulis_newGene_41631;Phyllostachys_edulis_newGene_203904;Phyllostachys_edulis_newGene_3354;Phyllostachys_edulis_newGene_10442;Phyllostachys_edulis_newGene_256834;Phyllostachys_edulis_newGene_328024;Phyllostachys_edulis_newGene_124286;PH02Gene…
MSTRG.346543.4	PH02Gene27802;PH02Gene50830;PH02Gene10790;Phyllostachys_edulis_newGene_292747;PH02Gene28414;Phyllostachys_edulis_newGene_40251;PH02Gene51448;Phyllostachys_edulis_newGene_343330;Phyllostachys_edulis_newGene_160112;PH02Gene21308;PH02Gene40386;Phyllostachys_edulis_newGene_79309;PH02Gene03927;Phyllostachys_edulis_newGene_219292;Phyllostachys_edulis_newGene_214694;Phyllostachys_edulis_newGene_189552;P…
MSTRG.252597.1	Phyllostachys_edulis_newGene_316035;Phyllostachys_edulis_newGene_380159;Phyllostachys_edulis_newGene_361987;Phyllostachys_edulis_newGene_65203;PH02Gene44066;PH02Gene03434;PH02Gene30787;Phyllostachys_edulis_newGene_218975;Phyllostachys_edulis_newGene_333043;Phyllostachys_edulis_newGene_331502
MSTRG.303418.1	Phyllostachys_edulis_newGene_95582;Phyllostachys_edulis_newGene_201990;Phyllostachys_edulis_newGene_113810;Phyllostachys_edulis_newGene_402620;Phyllostachys_edulis_newGene_91170;Phyllostachys_edulis_newGene_340174;Phyllostachys_edulis_newGene_388661;Phyllostachys_edulis_newGene_164879;PH02Gene11317;Phyllostachys_edulis_newGene_40198;Phyllostachys_edulis_newGene_201615;Phyllostachys_edulis_newGene…
MSTRG.189308.1	Phyllostachys_edulis_newGene_169164;PH02Gene00442;PH02Gene13838;PH02Gene30245;Phyllostachys_edulis_newGene_376493;PH02Gene01800;PH02Gene09357;PH02Gene32638;Phyllostachys_edulis_newGene_390795;PH02Gene44692;PH02Gene18682;PH02Gene22526;PH02Gene11384;Phyllostachys_edulis_newGene_146128;PH02Gene51387;PH02Gene04779;PH02Gene41640;Phyllostachys_edulis_newGene_38702;PH02Gene15230;Phyllostachys_edulis_new…
MSTRG.255450.4	Phyllostachys_edulis_newGene_326751;PH02Gene45550;PH02Gene10581;PH02Gene48671;PH02Gene20470;PH02Gene22175;PH02Gene14503;PH02Gene32684;Phyllostachys_edulis_newGene_94884;PH02Gene26979;Phyllostachys_edulis_newGene_9703;Phyllostachys_edulis_newGene_86634;PH02Gene26702;Phyllostachys_edulis_newGene_67476;Phyllostachys_edulis_newGene_132781;PH02Gene34375;PH02Gene34374;Phyllostachys_edulis_newGene_63872…
MSTRG.230445.1	Phyllostachys_edulis_newGene_289917;Phyllostachys_edulis_newGene_102984;Phyllostachys_edulis_newGene_165017;Phyllostachys_edulis_newGene_155476;Phyllostachys_edulis_newGene_266294;Phyllostachys_edulis_newGene_183079;Phyllostachys_edulis_newGene_294904;Phyllostachys_edulis_newGene_319823;Phyllostachys_edulis_newGene_371890;Phyllostachys_edulis_newGene_357264;Phyllostachys_edulis_newGene_332971;Phy…
MSTRG.129263.8	PH02Gene48164;PH02Gene09334;PH02Gene45020;PH02Gene09863;PH02Gene23679;Phyllostachys_edulis_newGene_272126;Phyllostachys_edulis_newGene_74975;Phyllostachys_edulis_newGene_348217;Phyllostachys_edulis_newGene_183673;Phyllostachys_edulis_newGene_112779;Phyllostachys_edulis_newGene_177491;PH02Gene31005;PH02Gene34225;Phyllostachys_edulis_newGene_334937;Phyllostachys_edulis_newGene_229793;Phyllostachys_…
MSTRG.53550.2	Phyllostachys_edulis_newGene_148291;Phyllostachys_edulis_newGene_30719;PH02Gene42394;PH02Gene26688;Phyllostachys_edulis_newGene_270679;Phyllostachys_edulis_newGene_57624;Phyllostachys_edulis_newGene_139645;Phyllostachys_edulis_newGene_189769;Phyllostachys_edulis_newGene_211985;Phyllostachys_edulis_newGene_392092;Phyllostachys_edulis_newGene_245471;Phyllostachys_edulis_newGene_7567;Phyllostachys_e…
MSTRG.390018.1	Phyllostachys_edulis_newGene_75034;Phyllostachys_edulis_newGene_155808;Phyllostachys_edulis_newGene_189006;PH02Gene31668;Phyllostachys_edulis_newGene_199188;Phyllostachys_edulis_newGene_38656;Phyllostachys_edulis_newGene_265151;Phyllostachys_edulis_newGene_396100;Phyllostachys_edulis_newGene_179598;PH02Gene05181;Phyllostachys_edulis_newGene_148608;Phyllostachys_edulis_newGene_180685;Phyllostachys…
MSTRG.299864.1	Phyllostachys_edulis_newGene_204379;Phyllostachys_edulis_newGene_241056;Phyllostachys_edulis_newGene_242772;Phyllostachys_edulis_newGene_204664;Phyllostachys_edulis_newGene_4270;Phyllostachys_edulis_newGene_62730;Phyllostachys_edulis_newGene_194208;Phyllostachys_edulis_newGene_149010;PH02Gene19519;Phyllostachys_edulis_newGene_321970;Phyllostachys_edulis_newGene_311852;Phyllostachys_edulis_newGene…
MSTRG.301755.3	Phyllostachys_edulis_newGene_251882;Phyllostachys_edulis_newGene_198594;Phyllostachys_edulis_newGene_284558;Phyllostachys_edulis_newGene_251384;Phyllostachys_edulis_newGene_286296;Phyllostachys_edulis_newGene_46129;Phyllostachys_edulis_newGene_51268;Phyllostachys_edulis_newGene_360559;Phyllostachys_edulis_newGene_90663;Phyllostachys_edulis_newGene_1278;Phyllostachys_edulis_newGene_93923;Phyllosta…
MSTRG.133754.1	Phyllostachys_edulis_newGene_22106;Phyllostachys_edulis_newGene_97374;Phyllostachys_edulis_newGene_394576;Phyllostachys_edulis_newGene_161901;Phyllostachys_edulis_newGene_333305;PH02Gene50712;PH02Gene29318;Phyllostachys_edulis_newGene_176971;Phyllostachys_edulis_newGene_302953;Phyllostachys_edulis_newGene_55998;Phyllostachys_edulis_newGene_168435;Phyllostachys_edulis_newGene_42589;Phyllostachys_e…
MSTRG.275464.3	PH02Gene31997;PH02Gene05112;PH02Gene27254;PH02Gene19842;PH02Gene35103;PH02Gene22360;PH02Gene02363;PH02Gene02922;PH02Gene06843;PH02Gene04054;PH02Gene13322;PH02Gene03313;Phyllostachys_edulis_newGene_241506;PH02Gene15229;PH02Gene42629;PH02Gene15337;PH02Gene34758;PH02Gene07774;PH02Gene33875;PH02Gene37689;PH02Gene07607;PH02Gene14654;PH02Gene14472;PH02Gene06128;PH02Gene41880;PH02Gene24841;PH02Gene46469…
MSTRG.310179.9	PH02Gene29637;Phyllostachys_edulis_newGene_111669;PH02Gene49215;Phyllostachys_edulis_newGene_257215;Phyllostachys_edulis_newGene_238564;Phyllostachys_edulis_newGene_71970;Phyllostachys_edulis_newGene_40929;PH02Gene48707;PH02Gene18270;Phyllostachys_edulis_newGene_396983;Phyllostachys_edulis_newGene_121759;Phyllostachys_edulis_newGene_24948;Phyllostachys_edulis_newGene_42859;PH02Gene40224;PH02Gene2…
MSTRG.409574.9	Phyllostachys_edulis_newGene_65182;PH02Gene49070;Phyllostachys_edulis_newGene_35000;PH02Gene34652;Phyllostachys_edulis_newGene_72971;Phyllostachys_edulis_newGene_36195;PH02Gene25935;Phyllostachys_edulis_newGene_122944;Phyllostachys_edulis_newGene_110725;PH02Gene09350;PH02Gene00983;Phyllostachys_edulis_newGene_292708;Phyllostachys_edulis_newGene_129046;PH02Gene23169;Phyllostachys_edulis_newGene_24…
MSTRG.264809.4	Phyllostachys_edulis_newGene_48997;PH02Gene30192;Phyllostachys_edulis_newGene_81211;PH02Gene50705;Phyllostachys_edulis_newGene_111285;Phyllostachys_edulis_newGene_9483;Phyllostachys_edulis_newGene_261982;Phyllostachys_edulis_newGene_127754;Phyllostachys_edulis_newGene_365157;Phyllostachys_edulis_newGene_63897;Phyllostachys_edulis_newGene_122622;Phyllostachys_edulis_newGene_36321;Phyllostachys_edu…
MSTRG.164895.1	Phyllostachys_edulis_newGene_38811;Phyllostachys_edulis_newGene_121662;Phyllostachys_edulis_newGene_117799;Phyllostachys_edulis_newGene_138864;Phyllostachys_edulis_newGene_394879;PH02Gene14202;Phyllostachys_edulis_newGene_197389;Phyllostachys_edulis_newGene_46444;Phyllostachys_edulis_newGene_199225;PH02Gene31007;Phyllostachys_edulis_newGene_161312;Phyllostachys_edulis_newGene_327576;Phyllostachys…
MSTRG.391748.2	PH02Gene17056;Phyllostachys_edulis_newGene_24139;Phyllostachys_edulis_newGene_198205;PH02Gene19326;PH02Gene35860;Phyllostachys_edulis_newGene_177125;Phyllostachys_edulis_newGene_354370;Phyllostachys_edulis_newGene_47516;PH02Gene46219;Phyllostachys_edulis_newGene_269112;Phyllostachys_edulis_newGene_353573;Phyllostachys_edulis_newGene_140442;PH02Gene19447;Phyllostachys_edulis_newGene_101690;PH02Gen…
MSTRG.267043.1	Phyllostachys_edulis_newGene_40931;Phyllostachys_edulis_newGene_235850;Phyllostachys_edulis_newGene_307847;Phyllostachys_edulis_newGene_194473;Phyllostachys_edulis_newGene_82985;Phyllostachys_edulis_newGene_349806;Phyllostachys_edulis_newGene_333576;Phyllostachys_edulis_newGene_7559;Phyllostachys_edulis_newGene_149653;Phyllostachys_edulis_newGene_206193;Phyllostachys_edulis_newGene_109441;Phyllos…
MSTRG.449773.2	Phyllostachys_edulis_newGene_350667
MSTRG.149327.6	PH02Gene49806;Phyllostachys_edulis_newGene_52323;PH02Gene36909;PH02Gene40895;Phyllostachys_edulis_newGene_30259;PH02Gene03962;Phyllostachys_edulis_newGene_40242;PH02Gene42844;PH02Gene28259;Phyllostachys_edulis_newGene_247336;PH02Gene04221;PH02Gene25753;Phyllostachys_edulis_newGene_186375;Phyllostachys_edulis_newGene_306224;PH02Gene40660;Phyllostachys_edulis_newGene_121141;Phyllostachys_edulis_new…
MSTRG.431573.1	Phyllostachys_edulis_newGene_87368;PH02Gene50479;Phyllostachys_edulis_newGene_270879;PH02Gene18664;Phyllostachys_edulis_newGene_90239;PH02Gene09476;PH02Gene13205;Phyllostachys_edulis_newGene_347092;Phyllostachys_edulis_newGene_277458;Phyllostachys_edulis_newGene_76118;Phyllostachys_edulis_newGene_339589;PH02Gene41048;Phyllostachys_edulis_newGene_363359;Phyllostachys_edulis_newGene_149130;PH02Gene…
MSTRG.185809.1	Phyllostachys_edulis_newGene_252174;Phyllostachys_edulis_newGene_18624;Phyllostachys_edulis_newGene_4261;Phyllostachys_edulis_newGene_325586;Phyllostachys_edulis_newGene_366907;PH02Gene40225;Phyllostachys_edulis_newGene_12909;Phyllostachys_edulis_newGene_344140;Phyllostachys_edulis_newGene_404833;Phyllostachys_edulis_newGene_344882;PH02Gene05930;Phyllostachys_edulis_newGene_180710;Phyllostachys_e…
MSTRG.437943.1	Phyllostachys_edulis_newGene_81965;Phyllostachys_edulis_newGene_344062;Phyllostachys_edulis_newGene_113652;PH02Gene30753;PH02Gene14764;PH02Gene13910;Phyllostachys_edulis_newGene_25904;PH02Gene38110;PH02Gene40652;Phyllostachys_edulis_newGene_184100;PH02Gene24335;PH02Gene31156;Phyllostachys_edulis_newGene_132391;PH02Gene42232;PH02Gene46895;PH02Gene43615;Phyllostachys_edulis_newGene_53597;PH02Gene39…
MSTRG.308646.1	PH02Gene08557;Phyllostachys_edulis_newGene_195301;PH02Gene48906
MSTRG.201638.1	Phyllostachys_edulis_newGene_387833;Phyllostachys_edulis_newGene_250587;Phyllostachys_edulis_newGene_358438;PH02Gene48232;Phyllostachys_edulis_newGene_294751;Phyllostachys_edulis_newGene_71092;Phyllostachys_edulis_newGene_307389;Phyllostachys_edulis_newGene_307382;Phyllostachys_edulis_newGene_60343;Phyllostachys_edulis_newGene_11448;Phyllostachys_edulis_newGene_265230;Phyllostachys_edulis_newGene…
MSTRG.56198.2	Phyllostachys_edulis_newGene_270436;Phyllostachys_edulis_newGene_400850;Phyllostachys_edulis_newGene_302151;PH02Gene11624;PH02Gene44716;Phyllostachys_edulis_newGene_380982
MSTRG.81643.2	Phyllostachys_edulis_newGene_165909;Phyllostachys_edulis_newGene_40348;PH02Gene12026;PH02Gene49143;Phyllostachys_edulis_newGene_302800;PH02Gene29145;PH02Gene49329;Phyllostachys_edulis_newGene_2346;Phyllostachys_edulis_newGene_93944;Phyllostachys_edulis_newGene_104913;PH02Gene10398;Phyllostachys_edulis_newGene_188862;PH02Gene15117;Phyllostachys_edulis_newGene_394562;PH02Gene02459;Phyllostachys_edu…
MSTRG.161176.8	PH02Gene48813;Phyllostachys_edulis_newGene_135114;Phyllostachys_edulis_newGene_238991;Phyllostachys_edulis_newGene_199000;Phyllostachys_edulis_newGene_123717;Phyllostachys_edulis_newGene_362154;Phyllostachys_edulis_newGene_27990;Phyllostachys_edulis_newGene_335862;PH02Gene20347;Phyllostachys_edulis_newGene_66776;Phyllostachys_edulis_newGene_29392;Phyllostachys_edulis_newGene_300613;Phyllostachys_…
MSTRG.385305.1	Phyllostachys_edulis_newGene_279244;Phyllostachys_edulis_newGene_170808;Phyllostachys_edulis_newGene_141590;PH02Gene23816;Phyllostachys_edulis_newGene_118578;Phyllostachys_edulis_newGene_45722;Phyllostachys_edulis_newGene_49602;Phyllostachys_edulis_newGene_92418;Phyllostachys_edulis_newGene_91331;Phyllostachys_edulis_newGene_397947;PH02Gene34712;Phyllostachys_edulis_newGene_69222;Phyllostachys_ed…
MSTRG.437649.1	PH02Gene10315;PH02Gene43577;Phyllostachys_edulis_newGene_78080;PH02Gene22277;PH02Gene10225;PH02Gene41866;PH02Gene07806;PH02Gene24645;Phyllostachys_edulis_newGene_338025;PH02Gene19288;Phyllostachys_edulis_newGene_264176;PH02Gene33143;PH02Gene18924;Phyllostachys_edulis_newGene_343354;PH02Gene26640;PH02Gene26641;PH02Gene33206;PH02Gene48266;PH02Gene48262;Phyllostachys_edulis_newGene_220835;PH02Gene46…
MSTRG.73548.43	PH02Gene31556;Phyllostachys_edulis_newGene_284652;Phyllostachys_edulis_newGene_339367;Phyllostachys_edulis_newGene_292653;PH02Gene51019;Phyllostachys_edulis_newGene_235904;Phyllostachys_edulis_newGene_109046;Phyllostachys_edulis_newGene_28035;Phyllostachys_edulis_newGene_332274;Phyllostachys_edulis_newGene_61318;Phyllostachys_edulis_newGene_22256;Phyllostachys_edulis_newGene_43852;PH02Gene01873;P…
MSTRG.366817.1	Phyllostachys_edulis_newGene_204239;PH02Gene14738;Phyllostachys_edulis_newGene_239381;PH02Gene45871;PH02Gene09173;PH02Gene02716;Phyllostachys_edulis_newGene_219393;PH02Gene14115;PH02Gene27984;PH02Gene15131;PH02Gene10326;Phyllostachys_edulis_newGene_265985;Phyllostachys_edulis_newGene_189922;PH02Gene26947
MSTRG.323107.1	Phyllostachys_edulis_newGene_27015;Phyllostachys_edulis_newGene_124495;Phyllostachys_edulis_newGene_217110;Phyllostachys_edulis_newGene_78633;PH02Gene12386;Phyllostachys_edulis_newGene_129618;Phyllostachys_edulis_newGene_338169;PH02Gene00950;Phyllostachys_edulis_newGene_143047;Phyllostachys_edulis_newGene_219111;PH02Gene32221;Phyllostachys_edulis_newGene_355321;Phyllostachys_edulis_newGene_135075…
MSTRG.307119.2	Phyllostachys_edulis_newGene_342790;Phyllostachys_edulis_newGene_86092;Phyllostachys_edulis_newGene_130659;Phyllostachys_edulis_newGene_355073;Phyllostachys_edulis_newGene_2617;Phyllostachys_edulis_newGene_348309;PH02Gene36842;Phyllostachys_edulis_newGene_82484;Phyllostachys_edulis_newGene_208388;Phyllostachys_edulis_newGene_288653;Phyllostachys_edulis_newGene_327039;Phyllostachys_edulis_newGene_…
MSTRG.27942.3	PH02Gene14635;Phyllostachys_edulis_newGene_203708;Phyllostachys_edulis_newGene_112400;Phyllostachys_edulis_newGene_77689;Phyllostachys_edulis_newGene_191536;Phyllostachys_edulis_newGene_10769;Phyllostachys_edulis_newGene_365412;Phyllostachys_edulis_newGene_118692;Phyllostachys_edulis_newGene_392939;PH02Gene00107;Phyllostachys_edulis_newGene_151886;Phyllostachys_edulis_newGene_202097;Phyllostachys…
MSTRG.315215.3	Phyllostachys_edulis_newGene_361485;Phyllostachys_edulis_newGene_262861;PH02Gene34561;Phyllostachys_edulis_newGene_314083;Phyllostachys_edulis_newGene_189051;Phyllostachys_edulis_newGene_283331;Phyllostachys_edulis_newGene_208011;Phyllostachys_edulis_newGene_139042;PH02Gene51271;Phyllostachys_edulis_newGene_375593;Phyllostachys_edulis_newGene_233526;Phyllostachys_edulis_newGene_176227;Phyllostach…
MSTRG.114206.1	Phyllostachys_edulis_newGene_380501;Phyllostachys_edulis_newGene_370974;Phyllostachys_edulis_newGene_215836;Phyllostachys_edulis_newGene_399177;Phyllostachys_edulis_newGene_142809;Phyllostachys_edulis_newGene_42578;Phyllostachys_edulis_newGene_94131;PH02Gene36912;Phyllostachys_edulis_newGene_97524;Phyllostachys_edulis_newGene_133758;Phyllostachys_edulis_newGene_217953;Phyllostachys_edulis_newGene…
MSTRG.409574.6	Phyllostachys_edulis_newGene_322890;PH02Gene02943;Phyllostachys_edulis_newGene_289827;Phyllostachys_edulis_newGene_151450;Phyllostachys_edulis_newGene_399095;Phyllostachys_edulis_newGene_229080;PH02Gene00317;Phyllostachys_edulis_newGene_136109;Phyllostachys_edulis_newGene_102592;Phyllostachys_edulis_newGene_135568;PH02Gene32647;PH02Gene08795
MSTRG.465726.2	Phyllostachys_edulis_newGene_173609;Phyllostachys_edulis_newGene_46294;Phyllostachys_edulis_newGene_266181;Phyllostachys_edulis_newGene_352937;Phyllostachys_edulis_newGene_213399;Phyllostachys_edulis_newGene_113125;Phyllostachys_edulis_newGene_388422;Phyllostachys_edulis_newGene_153041;Phyllostachys_edulis_newGene_57105;Phyllostachys_edulis_newGene_114342;Phyllostachys_edulis_newGene_88867;Phyllo…
MSTRG.211495.2	PH02Gene23959;Phyllostachys_edulis_newGene_251184;Phyllostachys_edulis_newGene_298469;Phyllostachys_edulis_newGene_9502;Phyllostachys_edulis_newGene_294082;Phyllostachys_edulis_newGene_200587;Phyllostachys_edulis_newGene_368089;Phyllostachys_edulis_newGene_52856;Phyllostachys_edulis_newGene_126616;PH02Gene13265;Phyllostachys_edulis_newGene_171673;Phyllostachys_edulis_newGene_50006;Phyllostachys_e…
MSTRG.433224.2	Phyllostachys_edulis_newGene_345244;Phyllostachys_edulis_newGene_11517;Phyllostachys_edulis_newGene_329935;Phyllostachys_edulis_newGene_393097;Phyllostachys_edulis_newGene_303560;Phyllostachys_edulis_newGene_269815;Phyllostachys_edulis_newGene_52949;PH02Gene38863;Phyllostachys_edulis_newGene_376180;PH02Gene03662;PH02Gene37465;Phyllostachys_edulis_newGene_286509;PH02Gene51504;Phyllostachys_edulis_…
MSTRG.392042.1	Phyllostachys_edulis_newGene_375398;PH02Gene28914;PH02Gene42231;Phyllostachys_edulis_newGene_84178;Phyllostachys_edulis_newGene_225175;PH02Gene01695;PH02Gene30251;Phyllostachys_edulis_newGene_228155;Phyllostachys_edulis_newGene_221375;PH02Gene34749;Phyllostachys_edulis_newGene_250842;PH02Gene14635;Phyllostachys_edulis_newGene_17536;Phyllostachys_edulis_newGene_112400;Phyllostachys_edulis_newGene_…
MSTRG.4983.3	Phyllostachys_edulis_newGene_264345;Phyllostachys_edulis_newGene_335659;Phyllostachys_edulis_newGene_346265;PH02Gene41536;Phyllostachys_edulis_newGene_397841;Phyllostachys_edulis_newGene_258807;PH02Gene41734;Phyllostachys_edulis_newGene_266720;Phyllostachys_edulis_newGene_302038;Phyllostachys_edulis_newGene_153864;Phyllostachys_edulis_newGene_323829;Phyllostachys_edulis_newGene_372938;Phyllostach…
MSTRG.347110.2	Phyllostachys_edulis_newGene_95840;PH02Gene29120;PH02Gene34518;PH02Gene22727;PH02Gene44715;PH02Gene26809;PH02Gene08530;Phyllostachys_edulis_newGene_248275;Phyllostachys_edulis_newGene_358115;PH02Gene14503;Phyllostachys_edulis_newGene_126883;Phyllostachys_edulis_newGene_399196;Phyllostachys_edulis_newGene_19045;Phyllostachys_edulis_newGene_144728;PH02Gene39646;PH02Gene14461;PH02Gene14460;PH02Gene0…
MSTRG.428937.2	Phyllostachys_edulis_newGene_302038;Phyllostachys_edulis_newGene_174737;PH02Gene41660;PH02Gene32473;Phyllostachys_edulis_newGene_98030;Phyllostachys_edulis_newGene_295792
MSTRG.168711.1	PH02Gene18587;Phyllostachys_edulis_newGene_185755;PH02Gene16339;Phyllostachys_edulis_newGene_94768;Phyllostachys_edulis_newGene_303289;Phyllostachys_edulis_newGene_357282;Phyllostachys_edulis_newGene_229240;Phyllostachys_edulis_newGene_104165;Phyllostachys_edulis_newGene_245520;Phyllostachys_edulis_newGene_209813;Phyllostachys_edulis_newGene_219984;PH02Gene27648;Phyllostachys_edulis_newGene_21036…
MSTRG.1571.1	PH02Gene03896;PH02Gene42527;PH02Gene31155;PH02Gene05038;PH02Gene48401;PH02Gene29393;PH02Gene02133;PH02Gene37247;PH02Gene15234;PH02Gene13481;PH02Gene10236;PH02Gene05217;PH02Gene09949;Phyllostachys_edulis_newGene_1325;PH02Gene04443;PH02Gene42693;PH02Gene05292;PH02Gene18240;PH02Gene18247;PH02Gene34275;PH02Gene06791;Phyllostachys_edulis_newGene_356107;PH02Gene38025;PH02Gene16591;Phyllostachys_edulis_…
MSTRG.178219.1	Phyllostachys_edulis_newGene_57375;PH02Gene37099;Phyllostachys_edulis_newGene_184466;Phyllostachys_edulis_newGene_216280;Phyllostachys_edulis_newGene_192505;Phyllostachys_edulis_newGene_42453;Phyllostachys_edulis_newGene_383836;Phyllostachys_edulis_newGene_253513;Phyllostachys_edulis_newGene_189746;Phyllostachys_edulis_newGene_126310;Phyllostachys_edulis_newGene_110617;Phyllostachys_edulis_newGen…
MSTRG.413420.2	PH02Gene44041;PH02Gene45794;PH02Gene21204;PH02Gene33589;PH02Gene48561;PH02Gene06471;PH02Gene00853;Phyllostachys_edulis_newGene_94075;PH02Gene12893;PH02Gene30851;PH02Gene08204;PH02Gene08200;PH02Gene08203;PH02Gene02834;PH02Gene12872;PH02Gene09827;PH02Gene08012;PH02Gene09782;PH02Gene09781;PH02Gene49297;PH02Gene40190;PH02Gene22162;PH02Gene22959;PH02Gene43219;PH02Gene26566;PH02Gene34486;PH02Gene08574;…
MSTRG.88628.2	PH02Gene38967;Phyllostachys_edulis_newGene_123118;Phyllostachys_edulis_newGene_204808;Phyllostachys_edulis_newGene_141101;Phyllostachys_edulis_newGene_397315;Phyllostachys_edulis_newGene_239700;Phyllostachys_edulis_newGene_52568;Phyllostachys_edulis_newGene_162796;Phyllostachys_edulis_newGene_175069;Phyllostachys_edulis_newGene_80896;Phyllostachys_edulis_newGene_144360;Phyllostachys_edulis_newGen…
MSTRG.53124.1	PH02Gene26108;Phyllostachys_edulis_newGene_195732;Phyllostachys_edulis_newGene_229313;Phyllostachys_edulis_newGene_250392;Phyllostachys_edulis_newGene_180752;Phyllostachys_edulis_newGene_69668;Phyllostachys_edulis_newGene_8918;Phyllostachys_edulis_newGene_76659;Phyllostachys_edulis_newGene_272253;Phyllostachys_edulis_newGene_311387;PH02Gene51043;Phyllostachys_edulis_newGene_362222;Phyllostachys_e…
MSTRG.12370.1	Phyllostachys_edulis_newGene_238979;Phyllostachys_edulis_newGene_266215;PH02Gene18845;PH02Gene39216;Phyllostachys_edulis_newGene_46560
MSTRG.252592.1	Phyllostachys_edulis_newGene_340038;PH02Gene08185;Phyllostachys_edulis_newGene_131999;Phyllostachys_edulis_newGene_169630;PH02Gene10542;Phyllostachys_edulis_newGene_10426;Phyllostachys_edulis_newGene_403629;PH02Gene12260;PH02Gene12263;Phyllostachys_edulis_newGene_184325
MSTRG.63716.1	PH02Gene50405;PH02Gene47389;Phyllostachys_edulis_newGene_189329;Phyllostachys_edulis_newGene_375778;Phyllostachys_edulis_newGene_91108;Phyllostachys_edulis_newGene_322786;PH02Gene21616;Phyllostachys_edulis_newGene_10834;Phyllostachys_edulis_newGene_171522;Phyllostachys_edulis_newGene_367890;PH02Gene49254;Phyllostachys_edulis_newGene_4480;PH02Gene32073;Phyllostachys_edulis_newGene_190501;PH02Gene2…
MSTRG.335616.2	Phyllostachys_edulis_newGene_282040
MSTRG.426051.1	Phyllostachys_edulis_newGene_25804;Phyllostachys_edulis_newGene_44777;PH02Gene21725;Phyllostachys_edulis_newGene_175856;Phyllostachys_edulis_newGene_140159;Phyllostachys_edulis_newGene_391244;Phyllostachys_edulis_newGene_225164;Phyllostachys_edulis_newGene_368700;Phyllostachys_edulis_newGene_37851;Phyllostachys_edulis_newGene_283892;Phyllostachys_edulis_newGene_345462;Phyllostachys_edulis_newGene…
MSTRG.306627.1	Phyllostachys_edulis_newGene_117960;Phyllostachys_edulis_newGene_202012;Phyllostachys_edulis_newGene_115633;PH02Gene47585;Phyllostachys_edulis_newGene_281477;Phyllostachys_edulis_newGene_335336;PH02Gene45637;Phyllostachys_edulis_newGene_236890;Phyllostachys_edulis_newGene_357671;Phyllostachys_edulis_newGene_172258;Phyllostachys_edulis_newGene_186195;PH02Gene26885;Phyllostachys_edulis_newGene_1772…
MSTRG.74315.2	PH02Gene19516;PH02Gene18303;Phyllostachys_edulis_newGene_352058;PH02Gene01885;PH02Gene15090;Phyllostachys_edulis_newGene_326085;Phyllostachys_edulis_newGene_52032;Phyllostachys_edulis_newGene_665;Phyllostachys_edulis_newGene_83191;PH02Gene08368;PH02Gene44626;Phyllostachys_edulis_newGene_132317;PH02Gene04188;PH02Gene34693;Phyllostachys_edulis_newGene_222998;Phyllostachys_edulis_newGene_301907;PH02…
MSTRG.86512.7	PH02Gene41238;Phyllostachys_edulis_newGene_322833;PH02Gene25086;Phyllostachys_edulis_newGene_37134;Phyllostachys_edulis_newGene_89981;Phyllostachys_edulis_newGene_278055;Phyllostachys_edulis_newGene_124391;Phyllostachys_edulis_newGene_107845;Phyllostachys_edulis_newGene_144277;Phyllostachys_edulis_newGene_156400;PH02Gene38269;Phyllostachys_edulis_newGene_346350;Phyllostachys_edulis_newGene_86166;…
MSTRG.369850.2	Phyllostachys_edulis_newGene_238136;Phyllostachys_edulis_newGene_347471;PH02Gene11565;Phyllostachys_edulis_newGene_250830;Phyllostachys_edulis_newGene_103410;Phyllostachys_edulis_newGene_33438;PH02Gene29408;PH02Gene30721;Phyllostachys_edulis_newGene_113865;PH02Gene24251;Phyllostachys_edulis_newGene_381160;Phyllostachys_edulis_newGene_138978;Phyllostachys_edulis_newGene_178074;Phyllostachys_edulis…
MSTRG.404974.3	Phyllostachys_edulis_newGene_347602;Phyllostachys_edulis_newGene_125239;Phyllostachys_edulis_newGene_226029;PH02Gene23191;PH02Gene23195;PH02Gene25871;Phyllostachys_edulis_newGene_61114;Phyllostachys_edulis_newGene_12287;PH02Gene28651;Phyllostachys_edulis_newGene_100529;Phyllostachys_edulis_newGene_376766;Phyllostachys_edulis_newGene_371485;Phyllostachys_edulis_newGene_51572;Phyllostachys_edulis_n…
MSTRG.225544.1	Phyllostachys_edulis_newGene_238367;Phyllostachys_edulis_newGene_228718;Phyllostachys_edulis_newGene_356029;Phyllostachys_edulis_newGene_88930;Phyllostachys_edulis_newGene_209313;Phyllostachys_edulis_newGene_264179;Phyllostachys_edulis_newGene_277860;Phyllostachys_edulis_newGene_349281;Phyllostachys_edulis_newGene_349284;Phyllostachys_edulis_newGene_212880;Phyllostachys_edulis_newGene_253512;Phyl…
MSTRG.57439.4	PH02Gene18906;PH02Gene15003;PH02Gene38969;Phyllostachys_edulis_newGene_305319;Phyllostachys_edulis_newGene_251847;PH02Gene34240;Phyllostachys_edulis_newGene_260897
MSTRG.362008.3	PH02Gene12913;PH02Gene46329;PH02Gene18525;PH02Gene21078;PH02Gene33772;PH02Gene24443;PH02Gene09564;PH02Gene41235;PH02Gene39987;PH02Gene09101;Phyllostachys_edulis_newGene_375248;PH02Gene15256;PH02Gene05190
MSTRG.412748.2	PH02Gene33578;Phyllostachys_edulis_newGene_245311;Phyllostachys_edulis_newGene_15767;PH02Gene37898;PH02Gene17700;PH02Gene51035;PH02Gene22019;Phyllostachys_edulis_newGene_290466;PH02Gene16738;Phyllostachys_edulis_newGene_39922;PH02Gene38188;Phyllostachys_edulis_newGene_281685;Phyllostachys_edulis_newGene_394611;Phyllostachys_edulis_newGene_356479;PH02Gene20802
MSTRG.232980.3	PH02Gene48006;PH02Gene48007;Phyllostachys_edulis_newGene_230840;Phyllostachys_edulis_newGene_70942;Phyllostachys_edulis_newGene_226889;Phyllostachys_edulis_newGene_339850;PH02Gene09036;Phyllostachys_edulis_newGene_172720;Phyllostachys_edulis_newGene_81690;PH02Gene39209;PH02Gene31050;Phyllostachys_edulis_newGene_38267;Phyllostachys_edulis_newGene_360609;PH02Gene18060;Phyllostachys_edulis_newGene_5…
MSTRG.44361.1	PH02Gene32540;Phyllostachys_edulis_newGene_207346;Phyllostachys_edulis_newGene_353043;PH02Gene04838;Phyllostachys_edulis_newGene_381529;Phyllostachys_edulis_newGene_183131;Phyllostachys_edulis_newGene_14310;Phyllostachys_edulis_newGene_310752;Phyllostachys_edulis_newGene_57319;Phyllostachys_edulis_newGene_267648;PH02Gene33270;Phyllostachys_edulis_newGene_110882;Phyllostachys_edulis_newGene_149200…
MSTRG.54532.1	Phyllostachys_edulis_newGene_2287;Phyllostachys_edulis_newGene_170856;Phyllostachys_edulis_newGene_238138;Phyllostachys_edulis_newGene_281893;Phyllostachys_edulis_newGene_49611;Phyllostachys_edulis_newGene_7237;Phyllostachys_edulis_newGene_93645;Phyllostachys_edulis_newGene_372858;Phyllostachys_edulis_newGene_202852;Phyllostachys_edulis_newGene_219863;Phyllostachys_edulis_newGene_377777;Phyllosta…
MSTRG.37393.1	Phyllostachys_edulis_newGene_374157;Phyllostachys_edulis_newGene_238937;PH02Gene12683;Phyllostachys_edulis_newGene_185653;PH02Gene11872;PH02Gene46519;Phyllostachys_edulis_newGene_35862;Phyllostachys_edulis_newGene_113344;Phyllostachys_edulis_newGene_185765;Phyllostachys_edulis_newGene_125863;Phyllostachys_edulis_newGene_276955;PH02Gene42430;Phyllostachys_edulis_newGene_16957;Phyllostachys_edulis_…
MSTRG.132726.1	Phyllostachys_edulis_newGene_30558;Phyllostachys_edulis_newGene_79874;PH02Gene35756;PH02Gene35757;Phyllostachys_edulis_newGene_74038;Phyllostachys_edulis_newGene_26589;Phyllostachys_edulis_newGene_26584;PH02Gene47227;Phyllostachys_edulis_newGene_205874;Phyllostachys_edulis_newGene_282249;Phyllostachys_edulis_newGene_56913;Phyllostachys_edulis_newGene_254587;Phyllostachys_edulis_newGene_40494;Phyl…
MSTRG.203338.1	Phyllostachys_edulis_newGene_267259;Phyllostachys_edulis_newGene_190340;Phyllostachys_edulis_newGene_366160;Phyllostachys_edulis_newGene_176775;Phyllostachys_edulis_newGene_165506;Phyllostachys_edulis_newGene_65563;Phyllostachys_edulis_newGene_83733;PH02Gene40772;Phyllostachys_edulis_newGene_252596;PH02Gene51416;PH02Gene17076;Phyllostachys_edulis_newGene_112590;Phyllostachys_edulis_newGene_9054;P…
MSTRG.435442.1	Phyllostachys_edulis_newGene_26951;Phyllostachys_edulis_newGene_389269;Phyllostachys_edulis_newGene_389265;Phyllostachys_edulis_newGene_153;Phyllostachys_edulis_newGene_233409;Phyllostachys_edulis_newGene_134109;Phyllostachys_edulis_newGene_385458;Phyllostachys_edulis_newGene_259739;PH02Gene01500;Phyllostachys_edulis_newGene_351905;Phyllostachys_edulis_newGene_292971;PH02Gene30799;PH02Gene50100;P…
MSTRG.185255.1	PH02Gene44849;Phyllostachys_edulis_newGene_260034;Phyllostachys_edulis_newGene_50571;PH02Gene34141;Phyllostachys_edulis_newGene_216628;Phyllostachys_edulis_newGene_231027;Phyllostachys_edulis_newGene_111804;Phyllostachys_edulis_newGene_287568;Phyllostachys_edulis_newGene_206371;PH02Gene40630;Phyllostachys_edulis_newGene_105617;Phyllostachys_edulis_newGene_264130;Phyllostachys_edulis_newGene_24578…
MSTRG.245570.1	Phyllostachys_edulis_newGene_253549;Phyllostachys_edulis_newGene_335282;Phyllostachys_edulis_newGene_217019;Phyllostachys_edulis_newGene_255877;Phyllostachys_edulis_newGene_389943;Phyllostachys_edulis_newGene_251912;Phyllostachys_edulis_newGene_155209;Phyllostachys_edulis_newGene_370585;Phyllostachys_edulis_newGene_310752;Phyllostachys_edulis_newGene_361970;Phyllostachys_edulis_newGene_135456;PH0…
MSTRG.224281.1	Phyllostachys_edulis_newGene_368100;Phyllostachys_edulis_newGene_186862;Phyllostachys_edulis_newGene_60659;Phyllostachys_edulis_newGene_70710;PH02Gene01966;Phyllostachys_edulis_newGene_6059;PH02Gene12426;Phyllostachys_edulis_newGene_205149;Phyllostachys_edulis_newGene_83412;PH02Gene08420;PH02Gene34745;Phyllostachys_edulis_newGene_98458;Phyllostachys_edulis_newGene_317984;Phyllostachys_edulis_newG…
MSTRG.115163.3	Phyllostachys_edulis_newGene_121918;PH02Gene38384;Phyllostachys_edulis_newGene_264864;PH02Gene34823;Phyllostachys_edulis_newGene_305015;PH02Gene37999;PH02Gene14400;Phyllostachys_edulis_newGene_69204;PH02Gene40374;PH02Gene27261;Phyllostachys_edulis_newGene_325666;Phyllostachys_edulis_newGene_51862;PH02Gene05576;PH02Gene21831;Phyllostachys_edulis_newGene_200326;PH02Gene38309;PH02Gene18538;Phyllosta…
MSTRG.6361.1	Phyllostachys_edulis_newGene_80028;Phyllostachys_edulis_newGene_32223;Phyllostachys_edulis_newGene_221795;Phyllostachys_edulis_newGene_293741;Phyllostachys_edulis_newGene_109863;PH02Gene44103;Phyllostachys_edulis_newGene_156505;PH02Gene32776;Phyllostachys_edulis_newGene_87474;Phyllostachys_edulis_newGene_20186;Phyllostachys_edulis_newGene_202096;Phyllostachys_edulis_newGene_312272;Phyllostachys_e…
MSTRG.148284.1	Phyllostachys_edulis_newGene_210281;Phyllostachys_edulis_newGene_272050;PH02Gene20628;Phyllostachys_edulis_newGene_389297;Phyllostachys_edulis_newGene_57495;PH02Gene34943;PH02Gene36771;PH02Gene06856;PH02Gene08983;Phyllostachys_edulis_newGene_332195;PH02Gene35856;PH02Gene23984;PH02Gene05443;PH02Gene16489;PH02Gene46735;PH02Gene39774;PH02Gene47128;PH02Gene12276;PH02Gene05812;Phyllostachys_edulis_new…
MSTRG.467265.1	PH02Gene11610;PH02Gene34209;Phyllostachys_edulis_newGene_207454;PH02Gene04022;Phyllostachys_edulis_newGene_187368;Phyllostachys_edulis_newGene_326400;Phyllostachys_edulis_newGene_337956;Phyllostachys_edulis_newGene_350674;Phyllostachys_edulis_newGene_402952;Phyllostachys_edulis_newGene_2;PH02Gene22609;PH02Gene12261;PH02Gene28629;Phyllostachys_edulis_newGene_301372;PH02Gene19480;PH02Gene44122;PH02…
MSTRG.89650.1	Phyllostachys_edulis_newGene_39783;Phyllostachys_edulis_newGene_368817;Phyllostachys_edulis_newGene_252805;Phyllostachys_edulis_newGene_12685;Phyllostachys_edulis_newGene_274917;Phyllostachys_edulis_newGene_141598;Phyllostachys_edulis_newGene_264953;Phyllostachys_edulis_newGene_172569;Phyllostachys_edulis_newGene_350775;Phyllostachys_edulis_newGene_266;Phyllostachys_edulis_newGene_89359;PH02Gene0…
MSTRG.446146.1	PH02Gene33584;PH02Gene02844;PH02Gene20659;PH02Gene48564;PH02Gene16605;PH02Gene43584;PH02Gene00854;PH02Gene28046;PH02Gene03820;PH02Gene11322;PH02Gene28968;PH02Gene28967;PH02Gene23630;PH02Gene07542;PH02Gene34896;PH02Gene08314;PH02Gene10700;PH02Gene33913;PH02Gene36436;PH02Gene36438;PH02Gene21926;Phyllostachys_edulis_newGene_181386;PH02Gene31493;PH02Gene06881;PH02Gene34659;PH02Gene21451;PH02Gene19229…
MSTRG.287652.2	Phyllostachys_edulis_newGene_378154;PH02Gene16755;PH02Gene11172
MSTRG.286524.1	PH02Gene51506;Phyllostachys_edulis_newGene_360935;Phyllostachys_edulis_newGene_310638;Phyllostachys_edulis_newGene_231099;Phyllostachys_edulis_newGene_125175;Phyllostachys_edulis_newGene_128621;Phyllostachys_edulis_newGene_38765;Phyllostachys_edulis_newGene_338427;Phyllostachys_edulis_newGene_201792;Phyllostachys_edulis_newGene_68976;Phyllostachys_edulis_newGene_290040;PH02Gene07212;Phyllostachys…
MSTRG.42093.2	Phyllostachys_edulis_newGene_109999;PH02Gene47271;Phyllostachys_edulis_newGene_279363;Phyllostachys_edulis_newGene_12560;Phyllostachys_edulis_newGene_68278;Phyllostachys_edulis_newGene_113850;Phyllostachys_edulis_newGene_318016;Phyllostachys_edulis_newGene_43976;Phyllostachys_edulis_newGene_289361;Phyllostachys_edulis_newGene_218426;Phyllostachys_edulis_newGene_218421;Phyllostachys_edulis_newGene…
MSTRG.220860.6	PH02Gene47360;Phyllostachys_edulis_newGene_149653;Phyllostachys_edulis_newGene_121151;Phyllostachys_edulis_newGene_19890;Phyllostachys_edulis_newGene_271020;Phyllostachys_edulis_newGene_337860;Phyllostachys_edulis_newGene_186759
MSTRG.311988.1	Phyllostachys_edulis_newGene_382437;PH02Gene25790;Phyllostachys_edulis_newGene_340229;Phyllostachys_edulis_newGene_137069;Phyllostachys_edulis_newGene_283590;Phyllostachys_edulis_newGene_74553;PH02Gene44823;Phyllostachys_edulis_newGene_373585;PH02Gene10790;Phyllostachys_edulis_newGene_223830;Phyllostachys_edulis_newGene_321024;PH02Gene03016;Phyllostachys_edulis_newGene_311663;Phyllostachys_edulis…
MSTRG.376239.1	PH02Gene01223;PH02Gene14683;Phyllostachys_edulis_newGene_384878;Phyllostachys_edulis_newGene_172894;Phyllostachys_edulis_newGene_202649;Phyllostachys_edulis_newGene_121957;Phyllostachys_edulis_newGene_250304;Phyllostachys_edulis_newGene_276039;PH02Gene39356;Phyllostachys_edulis_newGene_133282;Phyllostachys_edulis_newGene_342625;PH02Gene20516;Phyllostachys_edulis_newGene_205370;Phyllostachys_eduli…
MSTRG.52577.8	PH02Gene15992
MSTRG.223466.1	Phyllostachys_edulis_newGene_202421;PH02Gene09706;Phyllostachys_edulis_newGene_177993;PH02Gene03117;Phyllostachys_edulis_newGene_237711;Phyllostachys_edulis_newGene_301536;Phyllostachys_edulis_newGene_264996;Phyllostachys_edulis_newGene_373348;Phyllostachys_edulis_newGene_213246;PH02Gene04239;Phyllostachys_edulis_newGene_397116;Phyllostachys_edulis_newGene_386110;Phyllostachys_edulis_newGene_1079…
MSTRG.29421.3	PH02Gene06043;PH02Gene25538;Phyllostachys_edulis_newGene_13374;PH02Gene32108;PH02Gene02973;PH02Gene05512;PH02Gene33671;PH02Gene01334;PH02Gene19163;Phyllostachys_edulis_newGene_300772;PH02Gene09894;PH02Gene23904;Phyllostachys_edulis_newGene_307183;Phyllostachys_edulis_newGene_87445;PH02Gene20208;PH02Gene19553;Phyllostachys_edulis_newGene_399750;PH02Gene32742;Phyllostachys_edulis_newGene_14550;PH02…
MSTRG.456326.1	Phyllostachys_edulis_newGene_362561;PH02Gene17205;Phyllostachys_edulis_newGene_340322;Phyllostachys_edulis_newGene_376651;PH02Gene30038;Phyllostachys_edulis_newGene_297413;Phyllostachys_edulis_newGene_11592;Phyllostachys_edulis_newGene_393012;Phyllostachys_edulis_newGene_53107;Phyllostachys_edulis_newGene_32893;PH02Gene15049;Phyllostachys_edulis_newGene_383556;Phyllostachys_edulis_newGene_142099;…
MSTRG.284151.41	Phyllostachys_edulis_newGene_402387;Phyllostachys_edulis_newGene_366432;Phyllostachys_edulis_newGene_108899;PH02Gene20264;Phyllostachys_edulis_newGene_43957;Phyllostachys_edulis_newGene_24570;Phyllostachys_edulis_newGene_314024;PH02Gene30610;PH02Gene34944;Phyllostachys_edulis_newGene_257595;Phyllostachys_edulis_newGene_206957;Phyllostachys_edulis_newGene_44732;Phyllostachys_edulis_newGene_44739;P…
MSTRG.61071.2	Phyllostachys_edulis_newGene_149789;Phyllostachys_edulis_newGene_361203;Phyllostachys_edulis_newGene_161039;Phyllostachys_edulis_newGene_161038;Phyllostachys_edulis_newGene_161031;Phyllostachys_edulis_newGene_161030;Phyllostachys_edulis_newGene_369668;Phyllostachys_edulis_newGene_79978;Phyllostachys_edulis_newGene_179658;Phyllostachys_edulis_newGene_158359;PH02Gene09823;Phyllostachys_edulis_newGe…
MSTRG.287390.1	Phyllostachys_edulis_newGene_283173;Phyllostachys_edulis_newGene_104943;Phyllostachys_edulis_newGene_369932;PH02Gene31837;Phyllostachys_edulis_newGene_53792;PH02Gene31156;Phyllostachys_edulis_newGene_176479;Phyllostachys_edulis_newGene_68785;Phyllostachys_edulis_newGene_45496;Phyllostachys_edulis_newGene_146324;Phyllostachys_edulis_newGene_392735;Phyllostachys_edulis_newGene_223559;PH02Gene35315
MSTRG.396095.45	Phyllostachys_edulis_newGene_380935;Phyllostachys_edulis_newGene_364161;Phyllostachys_edulis_newGene_9196;Phyllostachys_edulis_newGene_251387;Phyllostachys_edulis_newGene_138788;Phyllostachys_edulis_newGene_10226;PH02Gene38579;PH02Gene05969;Phyllostachys_edulis_newGene_377506;Phyllostachys_edulis_newGene_111752;Phyllostachys_edulis_newGene_172660;Phyllostachys_edulis_newGene_225914;Phyllostachys_…
MSTRG.418101.1	PH02Gene29497;PH02Gene22421;PH02Gene44127;Phyllostachys_edulis_newGene_113494;PH02Gene22162;Phyllostachys_edulis_newGene_138851;PH02Gene00646;PH02Gene34303;Phyllostachys_edulis_newGene_189918;Phyllostachys_edulis_newGene_315191;PH02Gene08983;PH02Gene08429;PH02Gene50512;Phyllostachys_edulis_newGene_141057;PH02Gene38260;PH02Gene43183;PH02Gene06290;PH02Gene44699;Phyllostachys_edulis_newGene_92829;PH…
MSTRG.172464.1	Phyllostachys_edulis_newGene_111128;Phyllostachys_edulis_newGene_332441;Phyllostachys_edulis_newGene_139343;Phyllostachys_edulis_newGene_147542;Phyllostachys_edulis_newGene_291776;Phyllostachys_edulis_newGene_208768;Phyllostachys_edulis_newGene_305249;Phyllostachys_edulis_newGene_305241;Phyllostachys_edulis_newGene_91599;Phyllostachys_edulis_newGene_51992;Phyllostachys_edulis_newGene_168893;Phyll…
MSTRG.7059.3	Phyllostachys_edulis_newGene_192584;Phyllostachys_edulis_newGene_219894;Phyllostachys_edulis_newGene_228707;PH02Gene50114;PH02Gene15136;PH02Gene17194;PH02Gene17195;PH02Gene33064;Phyllostachys_edulis_newGene_98544;PH02Gene37991;PH02Gene46533;PH02Gene27712;PH02Gene50248;PH02Gene51458;Phyllostachys_edulis_newGene_286375;PH02Gene22344;PH02Gene30339;PH02Gene30336;Phyllostachys_edulis_newGene_205572;PH…
MSTRG.142699.2	Phyllostachys_edulis_newGene_127373;PH02Gene47526;Phyllostachys_edulis_newGene_240576;PH02Gene10107;PH02Gene14150;PH02Gene14209;PH02Gene28692;PH02Gene09206;Phyllostachys_edulis_newGene_400337;Phyllostachys_edulis_newGene_165813;PH02Gene28218;PH02Gene36065;PH02Gene25398;Phyllostachys_edulis_newGene_266013;Phyllostachys_edulis_newGene_197862;PH02Gene42611;PH02Gene37144;PH02Gene27922;Phyllostachys_e…
MSTRG.459532.1	Phyllostachys_edulis_newGene_321975;Phyllostachys_edulis_newGene_373585;Phyllostachys_edulis_newGene_115355;Phyllostachys_edulis_newGene_282790;Phyllostachys_edulis_newGene_37806;Phyllostachys_edulis_newGene_75106;PH02Gene23960;PH02Gene50332;Phyllostachys_edulis_newGene_388965;Phyllostachys_edulis_newGene_23981;Phyllostachys_edulis_newGene_303968;Phyllostachys_edulis_newGene_59993;Phyllostachys_e…
MSTRG.61552.5	PH02Gene17513;PH02Gene36226;Phyllostachys_edulis_newGene_387348;PH02Gene31744
MSTRG.179741.11	Phyllostachys_edulis_newGene_256616;Phyllostachys_edulis_newGene_214335;PH02Gene04480;PH02Gene05659;PH02Gene51189;PH02Gene45125;PH02Gene09390;PH02Gene40670;PH02Gene40150
MSTRG.326683.1	Phyllostachys_edulis_newGene_358029;PH02Gene20809;Phyllostachys_edulis_newGene_290379;Phyllostachys_edulis_newGene_95988;Phyllostachys_edulis_newGene_281290;Phyllostachys_edulis_newGene_137820;PH02Gene34329;Phyllostachys_edulis_newGene_43652;Phyllostachys_edulis_newGene_34958;PH02Gene20423;Phyllostachys_edulis_newGene_331422;Phyllostachys_edulis_newGene_380976;Phyllostachys_edulis_newGene_4761;Ph…
MSTRG.46883.1	Phyllostachys_edulis_newGene_344094;Phyllostachys_edulis_newGene_82907;Phyllostachys_edulis_newGene_93821;PH02Gene28339;Phyllostachys_edulis_newGene_27060;Phyllostachys_edulis_newGene_176273;Phyllostachys_edulis_newGene_239596;Phyllostachys_edulis_newGene_118730;Phyllostachys_edulis_newGene_63448;Phyllostachys_edulis_newGene_5269;Phyllostachys_edulis_newGene_333044;Phyllostachys_edulis_newGene_33…
MSTRG.199031.1	PH02Gene44420
MSTRG.40040.1	Phyllostachys_edulis_newGene_263678;Phyllostachys_edulis_newGene_185142;Phyllostachys_edulis_newGene_312559;Phyllostachys_edulis_newGene_189305;Phyllostachys_edulis_newGene_299292;Phyllostachys_edulis_newGene_306616;Phyllostachys_edulis_newGene_202083;Phyllostachys_edulis_newGene_216726;Phyllostachys_edulis_newGene_158294;Phyllostachys_edulis_newGene_73206;Phyllostachys_edulis_newGene_11476;Phyll…
MSTRG.304007.1	Phyllostachys_edulis_newGene_252805;Phyllostachys_edulis_newGene_292302;Phyllostachys_edulis_newGene_141599;PH02Gene03353;Phyllostachys_edulis_newGene_167837;Phyllostachys_edulis_newGene_277116;Phyllostachys_edulis_newGene_52180;Phyllostachys_edulis_newGene_175605;Phyllostachys_edulis_newGene_182291;Phyllostachys_edulis_newGene_301184;Phyllostachys_edulis_newGene_13421;Phyllostachys_edulis_newGen…
MSTRG.413866.3	Phyllostachys_edulis_newGene_297077;Phyllostachys_edulis_newGene_169623;Phyllostachys_edulis_newGene_50951;Phyllostachys_edulis_newGene_130123;Phyllostachys_edulis_newGene_166758;Phyllostachys_edulis_newGene_385125;PH02Gene16747;Phyllostachys_edulis_newGene_396167;Phyllostachys_edulis_newGene_116432;Phyllostachys_edulis_newGene_348800;Phyllostachys_edulis_newGene_186712;Phyllostachys_edulis_newGe…
MSTRG.125843.1	Phyllostachys_edulis_newGene_28815;Phyllostachys_edulis_newGene_179654;Phyllostachys_edulis_newGene_209693;Phyllostachys_edulis_newGene_149010;Phyllostachys_edulis_newGene_7486;Phyllostachys_edulis_newGene_167326;Phyllostachys_edulis_newGene_42928;Phyllostachys_edulis_newGene_20716;Phyllostachys_edulis_newGene_46604;Phyllostachys_edulis_newGene_162350;Phyllostachys_edulis_newGene_163724;Phyllosta…
MSTRG.302910.1	Phyllostachys_edulis_newGene_25769;PH02Gene27056;Phyllostachys_edulis_newGene_356486;Phyllostachys_edulis_newGene_179594;Phyllostachys_edulis_newGene_126199;Phyllostachys_edulis_newGene_65884;Phyllostachys_edulis_newGene_58176;Phyllostachys_edulis_newGene_352738;Phyllostachys_edulis_newGene_371686;Phyllostachys_edulis_newGene_152762;Phyllostachys_edulis_newGene_220720;PH02Gene41192;PH02Gene27292;…
MSTRG.372838.1	PH02Gene11271;Phyllostachys_edulis_newGene_129583;Phyllostachys_edulis_newGene_2937;Phyllostachys_edulis_newGene_180346;Phyllostachys_edulis_newGene_242636;Phyllostachys_edulis_newGene_386492;Phyllostachys_edulis_newGene_265885;Phyllostachys_edulis_newGene_238646;Phyllostachys_edulis_newGene_274855;Phyllostachys_edulis_newGene_345162;Phyllostachys_edulis_newGene_312209;Phyllostachys_edulis_newGen…
MSTRG.322443.1	Phyllostachys_edulis_newGene_122957;PH02Gene15429;PH02Gene05690;Phyllostachys_edulis_newGene_383333;Phyllostachys_edulis_newGene_152720;Phyllostachys_edulis_newGene_258193;Phyllostachys_edulis_newGene_355427;PH02Gene30928;PH02Gene11317;PH02Gene44913;Phyllostachys_edulis_newGene_99576;Phyllostachys_edulis_newGene_388796;PH02Gene12571;PH02Gene34581;Phyllostachys_edulis_newGene_12662;PH02Gene10178;P…
MSTRG.344626.1	PH02Gene41205;PH02Gene42165;Phyllostachys_edulis_newGene_217856;Phyllostachys_edulis_newGene_149552;Phyllostachys_edulis_newGene_382597;Phyllostachys_edulis_newGene_147277;Phyllostachys_edulis_newGene_21586;Phyllostachys_edulis_newGene_373636;PH02Gene00176;Phyllostachys_edulis_newGene_229289;PH02Gene40058;Phyllostachys_edulis_newGene_373046;Phyllostachys_edulis_newGene_159851;Phyllostachys_edulis…
MSTRG.470600.2	Phyllostachys_edulis_newGene_245262;Phyllostachys_edulis_newGene_398673;Phyllostachys_edulis_newGene_61915;Phyllostachys_edulis_newGene_202540;PH02Gene30975;Phyllostachys_edulis_newGene_34015;PH02Gene29067;PH02Gene13511;Phyllostachys_edulis_newGene_205123;Phyllostachys_edulis_newGene_123995;Phyllostachys_edulis_newGene_128858;Phyllostachys_edulis_newGene_32658;Phyllostachys_edulis_newGene_243282;…
MSTRG.79400.4	Phyllostachys_edulis_newGene_49507;Phyllostachys_edulis_newGene_102911;Phyllostachys_edulis_newGene_227882;Phyllostachys_edulis_newGene_48268;PH02Gene33430;Phyllostachys_edulis_newGene_353874;Phyllostachys_edulis_newGene_307329;Phyllostachys_edulis_newGene_242733;PH02Gene45002;Phyllostachys_edulis_newGene_386799;PH02Gene45617;Phyllostachys_edulis_newGene_86774;PH02Gene20470;Phyllostachys_edulis_n…
MSTRG.109673.1	Phyllostachys_edulis_newGene_90779;PH02Gene46846;Phyllostachys_edulis_newGene_105242;PH02Gene38194;PH02Gene36000;PH02Gene37749;PH02Gene47433;PH02Gene04607;PH02Gene01000;Phyllostachys_edulis_newGene_99869;PH02Gene08756;PH02Gene26626;PH02Gene14632;Phyllostachys_edulis_newGene_264798;PH02Gene49035;PH02Gene27273;Phyllostachys_edulis_newGene_18438;PH02Gene17459;PH02Gene05631;Phyllostachys_edulis_newGe…
MSTRG.111690.1	Phyllostachys_edulis_newGene_151967;PH02Gene32871;Phyllostachys_edulis_newGene_223353;Phyllostachys_edulis_newGene_248550;Phyllostachys_edulis_newGene_320086;Phyllostachys_edulis_newGene_212642;Phyllostachys_edulis_newGene_147750;Phyllostachys_edulis_newGene_186765;Phyllostachys_edulis_newGene_231313;Phyllostachys_edulis_newGene_219363;Phyllostachys_edulis_newGene_319157;Phyllostachys_edulis_newG…
MSTRG.2622.3	PH02Gene44426;PH02Gene11894;Phyllostachys_edulis_newGene_204807;PH02Gene14825;Phyllostachys_edulis_newGene_189560;Phyllostachys_edulis_newGene_102581;Phyllostachys_edulis_newGene_232659;PH02Gene47260;Phyllostachys_edulis_newGene_186252;Phyllostachys_edulis_newGene_282698;PH02Gene18144;Phyllostachys_edulis_newGene_343868;PH02Gene28948;Phyllostachys_edulis_newGene_225805;Phyllostachys_edulis_newGen…
MSTRG.370364.2	Phyllostachys_edulis_newGene_39190;Phyllostachys_edulis_newGene_158627;Phyllostachys_edulis_newGene_375442;Phyllostachys_edulis_newGene_7128;Phyllostachys_edulis_newGene_312701;Phyllostachys_edulis_newGene_335785;Phyllostachys_edulis_newGene_374614;Phyllostachys_edulis_newGene_386694;Phyllostachys_edulis_newGene_333948;Phyllostachys_edulis_newGene_347278;Phyllostachys_edulis_newGene_306840;Phyllo…
MSTRG.380327.1	Phyllostachys_edulis_newGene_231027;Phyllostachys_edulis_newGene_228391;Phyllostachys_edulis_newGene_360479;Phyllostachys_edulis_newGene_99320;Phyllostachys_edulis_newGene_289044;PH02Gene17616;Phyllostachys_edulis_newGene_41507;Phyllostachys_edulis_newGene_400376;Phyllostachys_edulis_newGene_312609;PH02Gene37630;Phyllostachys_edulis_newGene_69044;Phyllostachys_edulis_newGene_111804;PH02Gene22541;…
MSTRG.228042.1	PH02Gene29556;Phyllostachys_edulis_newGene_295812;Phyllostachys_edulis_newGene_188028;Phyllostachys_edulis_newGene_148385;Phyllostachys_edulis_newGene_198649;Phyllostachys_edulis_newGene_19324;Phyllostachys_edulis_newGene_176069;Phyllostachys_edulis_newGene_141563;PH02Gene38758;Phyllostachys_edulis_newGene_130621;Phyllostachys_edulis_newGene_348396;Phyllostachys_edulis_newGene_5077;Phyllostachys_…
MSTRG.408762.1	PH02Gene22936;PH02Gene09817;Phyllostachys_edulis_newGene_260808;PH02Gene18874;PH02Gene09043;PH02Gene22175;PH02Gene14503;PH02Gene45257;PH02Gene45327;Phyllostachys_edulis_newGene_66702;PH02Gene00081;PH02Gene05340;PH02Gene23433;PH02Gene02880;PH02Gene15050;PH02Gene19095;PH02Gene24988;Phyllostachys_edulis_newGene_37975;PH02Gene14833;PH02Gene49447;PH02Gene17339;PH02Gene08340;PH02Gene10625;PH02Gene04317…
MSTRG.227128.1	Phyllostachys_edulis_newGene_74115;Phyllostachys_edulis_newGene_86377;Phyllostachys_edulis_newGene_264395;Phyllostachys_edulis_newGene_332142;Phyllostachys_edulis_newGene_374711;Phyllostachys_edulis_newGene_215206;Phyllostachys_edulis_newGene_253618;Phyllostachys_edulis_newGene_48145;Phyllostachys_edulis_newGene_182499;PH02Gene45184;Phyllostachys_edulis_newGene_3472;Phyllostachys_edulis_newGene_2…
MSTRG.317941.1	Phyllostachys_edulis_newGene_329153;Phyllostachys_edulis_newGene_189386;Phyllostachys_edulis_newGene_334776;Phyllostachys_edulis_newGene_260654;Phyllostachys_edulis_newGene_359935;PH02Gene45121;Phyllostachys_edulis_newGene_158546;Phyllostachys_edulis_newGene_256469;Phyllostachys_edulis_newGene_272118;Phyllostachys_edulis_newGene_37446;Phyllostachys_edulis_newGene_302290;Phyllostachys_edulis_newGe…
MSTRG.354626.1	Phyllostachys_edulis_newGene_238901;Phyllostachys_edulis_newGene_158113;Phyllostachys_edulis_newGene_310908;PH02Gene33306;Phyllostachys_edulis_newGene_390887;Phyllostachys_edulis_newGene_147933;Phyllostachys_edulis_newGene_133664;Phyllostachys_edulis_newGene_224805;Phyllostachys_edulis_newGene_257156;Phyllostachys_edulis_newGene_11719;Phyllostachys_edulis_newGene_306393;Phyllostachys_edulis_newGe…
MSTRG.160385.3	Phyllostachys_edulis_newGene_366511;Phyllostachys_edulis_newGene_65203;Phyllostachys_edulis_newGene_170382;Phyllostachys_edulis_newGene_348102;Phyllostachys_edulis_newGene_327300;Phyllostachys_edulis_newGene_277667;Phyllostachys_edulis_newGene_123064;Phyllostachys_edulis_newGene_83940;Phyllostachys_edulis_newGene_259520;Phyllostachys_edulis_newGene_279428;Phyllostachys_edulis_newGene_333043;Phyll…
MSTRG.250926.1	PH02Gene12147;Phyllostachys_edulis_newGene_258750;Phyllostachys_edulis_newGene_211816;Phyllostachys_edulis_newGene_295956;PH02Gene20347;Phyllostachys_edulis_newGene_90930;Phyllostachys_edulis_newGene_367132;Phyllostachys_edulis_newGene_379260;Phyllostachys_edulis_newGene_369487;Phyllostachys_edulis_newGene_386391;Phyllostachys_edulis_newGene_58324;PH02Gene29069;PH02Gene48813;Phyllostachys_edulis_…
MSTRG.57124.1	PH02Gene03359;Phyllostachys_edulis_newGene_397943;PH02Gene01095;Phyllostachys_edulis_newGene_229325;Phyllostachys_edulis_newGene_113718;Phyllostachys_edulis_newGene_138296;Phyllostachys_edulis_newGene_125292;Phyllostachys_edulis_newGene_393017;Phyllostachys_edulis_newGene_236060;Phyllostachys_edulis_newGene_96810;Phyllostachys_edulis_newGene_10569;Phyllostachys_edulis_newGene_330757;Phyllostachys…
MSTRG.180746.2	Phyllostachys_edulis_newGene_251898;Phyllostachys_edulis_newGene_347677;Phyllostachys_edulis_newGene_1310;Phyllostachys_edulis_newGene_221366;Phyllostachys_edulis_newGene_12809;Phyllostachys_edulis_newGene_157799;Phyllostachys_edulis_newGene_339506;Phyllostachys_edulis_newGene_339225;Phyllostachys_edulis_newGene_145622;Phyllostachys_edulis_newGene_139613;Phyllostachys_edulis_newGene_96497;PH02Gen…
MSTRG.381149.1	Phyllostachys_edulis_newGene_207177;Phyllostachys_edulis_newGene_265847;Phyllostachys_edulis_newGene_252325;Phyllostachys_edulis_newGene_387110;Phyllostachys_edulis_newGene_261646;Phyllostachys_edulis_newGene_266730;Phyllostachys_edulis_newGene_131792;Phyllostachys_edulis_newGene_365920;Phyllostachys_edulis_newGene_394243;PH02Gene34833;Phyllostachys_edulis_newGene_368771;PH02Gene08934;PH02Gene402…
MSTRG.386637.1	Phyllostachys_edulis_newGene_359675;Phyllostachys_edulis_newGene_174737;Phyllostachys_edulis_newGene_378073;PH02Gene41660;Phyllostachys_edulis_newGene_31065;Phyllostachys_edulis_newGene_348405;Phyllostachys_edulis_newGene_295792;Phyllostachys_edulis_newGene_306809;Phyllostachys_edulis_newGene_171042;Phyllostachys_edulis_newGene_99851;Phyllostachys_edulis_newGene_400661;PH02Gene30807;Phyllostachys…
MSTRG.393905.9	PH02Gene22669;Phyllostachys_edulis_newGene_274888;PH02Gene41019;PH02Gene19750;PH02Gene20796;PH02Gene13183;PH02Gene26144;Phyllostachys_edulis_newGene_42591;Phyllostachys_edulis_newGene_283622;PH02Gene27984;PH02Gene26724;PH02Gene14275;PH02Gene12442;PH02Gene26026
MSTRG.160478.3	PH02Gene47657;Phyllostachys_edulis_newGene_117260;Phyllostachys_edulis_newGene_70067;Phyllostachys_edulis_newGene_82488;Phyllostachys_edulis_newGene_158881;PH02Gene32285;PH02Gene38279;PH02Gene46005;Phyllostachys_edulis_newGene_11128;Phyllostachys_edulis_newGene_157846;Phyllostachys_edulis_newGene_402352;Phyllostachys_edulis_newGene_42395;Phyllostachys_edulis_newGene_92474;Phyllostachys_edulis_new…
MSTRG.93339.8	Phyllostachys_edulis_newGene_53792;Phyllostachys_edulis_newGene_2911;Phyllostachys_edulis_newGene_180935;Phyllostachys_edulis_newGene_280891;PH02Gene32700;PH02Gene31156;PH02Gene36747;Phyllostachys_edulis_newGene_213875;PH02Gene29154;Phyllostachys_edulis_newGene_207933;PH02Gene39048;PH02Gene32064;PH02Gene33517;Phyllostachys_edulis_newGene_104943;PH02Gene35315;Phyllostachys_edulis_newGene_108070;Ph…
MSTRG.305888.3	Phyllostachys_edulis_newGene_156693;Phyllostachys_edulis_newGene_360286;PH02Gene28300;Phyllostachys_edulis_newGene_360499;Phyllostachys_edulis_newGene_92183;Phyllostachys_edulis_newGene_181318;Phyllostachys_edulis_newGene_302719;Phyllostachys_edulis_newGene_309804;Phyllostachys_edulis_newGene_81877;Phyllostachys_edulis_newGene_119181;Phyllostachys_edulis_newGene_328261;Phyllostachys_edulis_newGen…
MSTRG.406895.2	Phyllostachys_edulis_newGene_43022;PH02Gene12246;Phyllostachys_edulis_newGene_223740;PH02Gene02433;Phyllostachys_edulis_newGene_393153;Phyllostachys_edulis_newGene_92095;PH02Gene43523;Phyllostachys_edulis_newGene_118096;Phyllostachys_edulis_newGene_296299;Phyllostachys_edulis_newGene_41176;Phyllostachys_edulis_newGene_125409;Phyllostachys_edulis_newGene_161407;Phyllostachys_edulis_newGene_247072;…
MSTRG.309604.3	Phyllostachys_edulis_newGene_352488;Phyllostachys_edulis_newGene_142364;Phyllostachys_edulis_newGene_322235;Phyllostachys_edulis_newGene_41263;Phyllostachys_edulis_newGene_37731;PH02Gene15948;Phyllostachys_edulis_newGene_197955;Phyllostachys_edulis_newGene_394658;Phyllostachys_edulis_newGene_398735;Phyllostachys_edulis_newGene_188809;Phyllostachys_edulis_newGene_94000;Phyllostachys_edulis_newGene…
MSTRG.181964.2	Phyllostachys_edulis_newGene_356603;Phyllostachys_edulis_newGene_17977;Phyllostachys_edulis_newGene_147134;Phyllostachys_edulis_newGene_184387;Phyllostachys_edulis_newGene_108897;Phyllostachys_edulis_newGene_318039;Phyllostachys_edulis_newGene_87502;Phyllostachys_edulis_newGene_279999;Phyllostachys_edulis_newGene_186130;Phyllostachys_edulis_newGene_403494;Phyllostachys_edulis_newGene_83119;Phyllo…
MSTRG.213351.2	Phyllostachys_edulis_newGene_77207;Phyllostachys_edulis_newGene_132375;Phyllostachys_edulis_newGene_154433;Phyllostachys_edulis_newGene_182102;Phyllostachys_edulis_newGene_377201;Phyllostachys_edulis_newGene_348624;Phyllostachys_edulis_newGene_191926;Phyllostachys_edulis_newGene_119192;Phyllostachys_edulis_newGene_124918;Phyllostachys_edulis_newGene_241248;Phyllostachys_edulis_newGene_277759;Phyl…
MSTRG.179369.7	PH02Gene36198;PH02Gene15686;PH02Gene50228;Phyllostachys_edulis_newGene_336279;Phyllostachys_edulis_newGene_69003;Phyllostachys_edulis_newGene_97650
MSTRG.240435.1	Phyllostachys_edulis_newGene_280226;Phyllostachys_edulis_newGene_181020;Phyllostachys_edulis_newGene_239050;Phyllostachys_edulis_newGene_3086;Phyllostachys_edulis_newGene_189445;Phyllostachys_edulis_newGene_94015;Phyllostachys_edulis_newGene_98797;Phyllostachys_edulis_newGene_90488;Phyllostachys_edulis_newGene_286836;PH02Gene44717;Phyllostachys_edulis_newGene_169674;Phyllostachys_edulis_newGene_1…
MSTRG.406743.2	PH02Gene15050;PH02Gene12622;PH02Gene05463;Phyllostachys_edulis_newGene_36976;PH02Gene24167;PH02Gene19095;Phyllostachys_edulis_newGene_283697;PH02Gene18864;PH02Gene00367;Phyllostachys_edulis_newGene_165311;PH02Gene45650;Phyllostachys_edulis_newGene_207297;PH02Gene48321;PH02Gene19958;PH02Gene13412;PH02Gene09342;PH02Gene18982;PH02Gene07223;PH02Gene33704;PH02Gene24498;PH02Gene18190;PH02Gene50810;PH02…
MSTRG.420832.1	Phyllostachys_edulis_newGene_378073;PH02Gene02774;Phyllostachys_edulis_newGene_76310;Phyllostachys_edulis_newGene_316783;Phyllostachys_edulis_newGene_24931;Phyllostachys_edulis_newGene_93403;Phyllostachys_edulis_newGene_31065;Phyllostachys_edulis_newGene_313573;Phyllostachys_edulis_newGene_314564;Phyllostachys_edulis_newGene_355752;Phyllostachys_edulis_newGene_348735;Phyllostachys_edulis_newGene_…
MSTRG.184583.1	Phyllostachys_edulis_newGene_7776;Phyllostachys_edulis_newGene_279757;Phyllostachys_edulis_newGene_30416;Phyllostachys_edulis_newGene_390372;Phyllostachys_edulis_newGene_6054;PH02Gene20268;Phyllostachys_edulis_newGene_314208;Phyllostachys_edulis_newGene_123369;Phyllostachys_edulis_newGene_10223;Phyllostachys_edulis_newGene_40556;Phyllostachys_edulis_newGene_290666;Phyllostachys_edulis_newGene_140…
MSTRG.41577.12	PH02Gene04978;PH02Gene32215;PH02Gene15920;PH02Gene34266;PH02Gene20141;PH02Gene12597;PH02Gene01753;Phyllostachys_edulis_newGene_245078;Phyllostachys_edulis_newGene_275748;PH02Gene21115;PH02Gene21116;PH02Gene35432;Phyllostachys_edulis_newGene_313507;PH02Gene42339;PH02Gene20365;PH02Gene20363;PH02Gene25283;PH02Gene02279;PH02Gene36383;Phyllostachys_edulis_newGene_284641;PH02Gene14172;PH02Gene15854;PH0…
MSTRG.74927.3	Phyllostachys_edulis_newGene_344325;PH02Gene44351;Phyllostachys_edulis_newGene_292219;Phyllostachys_edulis_newGene_209082;Phyllostachys_edulis_newGene_217864;Phyllostachys_edulis_newGene_34362;Phyllostachys_edulis_newGene_18380;Phyllostachys_edulis_newGene_320993;PH02Gene23198;Phyllostachys_edulis_newGene_248126;Phyllostachys_edulis_newGene_89283;PH02Gene08158;Phyllostachys_edulis_newGene_365370;…
MSTRG.75522.27	Phyllostachys_edulis_newGene_353300;PH02Gene33643;Phyllostachys_edulis_newGene_203377;Phyllostachys_edulis_newGene_346735;Phyllostachys_edulis_newGene_142096;Phyllostachys_edulis_newGene_216171;Phyllostachys_edulis_newGene_179614;PH02Gene16073;PH02Gene44453;Phyllostachys_edulis_newGene_186613;Phyllostachys_edulis_newGene_339324;PH02Gene27211;Phyllostachys_edulis_newGene_32131;Phyllostachys_edulis…
MSTRG.392658.18	Phyllostachys_edulis_newGene_92729;PH02Gene35916;Phyllostachys_edulis_newGene_130746;Phyllostachys_edulis_newGene_287380;Phyllostachys_edulis_newGene_372434;Phyllostachys_edulis_newGene_198648;Phyllostachys_edulis_newGene_101806;Phyllostachys_edulis_newGene_285334;Phyllostachys_edulis_newGene_96263;Phyllostachys_edulis_newGene_75859;PH02Gene16663;Phyllostachys_edulis_newGene_283173;PH02Gene01943;…
MSTRG.314454.1	PH02Gene07155;Phyllostachys_edulis_newGene_159825;PH02Gene26782;Phyllostachys_edulis_newGene_116703;PH02Gene30048;PH02Gene51081;PH02Gene37179;PH02Gene22166;Phyllostachys_edulis_newGene_115656;Phyllostachys_edulis_newGene_30983;PH02Gene26063;PH02Gene02775;PH02Gene24625;Phyllostachys_edulis_newGene_236453;PH02Gene25178;PH02Gene44440;Phyllostachys_edulis_newGene_235011;PH02Gene20295;Phyllostachys_ed…
MSTRG.416957.2	PH02Gene13349;Phyllostachys_edulis_newGene_54842;Phyllostachys_edulis_newGene_10982;Phyllostachys_edulis_newGene_142069;PH02Gene11408;PH02Gene34471;PH02Gene49357
MSTRG.152821.1	Phyllostachys_edulis_newGene_192954;PH02Gene29542;Phyllostachys_edulis_newGene_138178;Phyllostachys_edulis_newGene_359908;Phyllostachys_edulis_newGene_208147;PH02Gene14326;Phyllostachys_edulis_newGene_89405;PH02Gene20492;Phyllostachys_edulis_newGene_217996;Phyllostachys_edulis_newGene_324912;Phyllostachys_edulis_newGene_1513;Phyllostachys_edulis_newGene_148973;Phyllostachys_edulis_newGene_7201;PH…
MSTRG.251476.3	Phyllostachys_edulis_newGene_222636;PH02Gene47204;PH02Gene05332;Phyllostachys_edulis_newGene_108692;PH02Gene09986;Phyllostachys_edulis_newGene_129058;Phyllostachys_edulis_newGene_282568;Phyllostachys_edulis_newGene_215673;Phyllostachys_edulis_newGene_323457;Phyllostachys_edulis_newGene_363299;PH02Gene09457;Phyllostachys_edulis_newGene_208945;PH02Gene40073;Phyllostachys_edulis_newGene_388684;Phyll…
MSTRG.351732.1	Phyllostachys_edulis_newGene_96251;Phyllostachys_edulis_newGene_106605;PH02Gene32283;Phyllostachys_edulis_newGene_297897;Phyllostachys_edulis_newGene_4327;Phyllostachys_edulis_newGene_283057;Phyllostachys_edulis_newGene_189028;Phyllostachys_edulis_newGene_149184;Phyllostachys_edulis_newGene_342824;Phyllostachys_edulis_newGene_197105;Phyllostachys_edulis_newGene_156918;Phyllostachys_edulis_newGene…
MSTRG.241279.5	Phyllostachys_edulis_newGene_30542;Phyllostachys_edulis_newGene_282277;Phyllostachys_edulis_newGene_139610;Phyllostachys_edulis_newGene_221876;Phyllostachys_edulis_newGene_153535;Phyllostachys_edulis_newGene_318893;Phyllostachys_edulis_newGene_151605;PH02Gene19321;Phyllostachys_edulis_newGene_169416;Phyllostachys_edulis_newGene_206172;Phyllostachys_edulis_newGene_185321;Phyllostachys_edulis_newGe…
MSTRG.440916.2	Phyllostachys_edulis_newGene_103209;Phyllostachys_edulis_newGene_224261;Phyllostachys_edulis_newGene_366806;Phyllostachys_edulis_newGene_231149;Phyllostachys_edulis_newGene_31062;Phyllostachys_edulis_newGene_185767;Phyllostachys_edulis_newGene_157398;PH02Gene24466;Phyllostachys_edulis_newGene_374195;Phyllostachys_edulis_newGene_164754
MSTRG.306370.1	Phyllostachys_edulis_newGene_75371;Phyllostachys_edulis_newGene_200173;Phyllostachys_edulis_newGene_364179;Phyllostachys_edulis_newGene_30862;Phyllostachys_edulis_newGene_79501;Phyllostachys_edulis_newGene_387210;Phyllostachys_edulis_newGene_45403;Phyllostachys_edulis_newGene_60332;Phyllostachys_edulis_newGene_318860;Phyllostachys_edulis_newGene_58612;Phyllostachys_edulis_newGene_221788;Phyllosta…
MSTRG.9951.1	Phyllostachys_edulis_newGene_350290;PH02Gene14979
MSTRG.345279.1	Phyllostachys_edulis_newGene_178171;PH02Gene40005;Phyllostachys_edulis_newGene_397202;Phyllostachys_edulis_newGene_105617;PH02Gene51399;Phyllostachys_edulis_newGene_339798;Phyllostachys_edulis_newGene_137190;PH02Gene49988;Phyllostachys_edulis_newGene_101078;PH02Gene05736;PH02Gene34516;Phyllostachys_edulis_newGene_247921;Phyllostachys_edulis_newGene_391165;Phyllostachys_edulis_newGene_240289;Phyll…
MSTRG.353758.1	Phyllostachys_edulis_newGene_273665;Phyllostachys_edulis_newGene_99374;PH02Gene40551;Phyllostachys_edulis_newGene_95556;Phyllostachys_edulis_newGene_310364;Phyllostachys_edulis_newGene_189481;PH02Gene31816;Phyllostachys_edulis_newGene_209180;Phyllostachys_edulis_newGene_389114;Phyllostachys_edulis_newGene_232492;Phyllostachys_edulis_newGene_210293;Phyllostachys_edulis_newGene_342352;Phyllostachys…
MSTRG.418135.14	Phyllostachys_edulis_newGene_246207;PH02Gene09269;Phyllostachys_edulis_newGene_298801;Phyllostachys_edulis_newGene_47104;Phyllostachys_edulis_newGene_118292;Phyllostachys_edulis_newGene_165654;Phyllostachys_edulis_newGene_27356;Phyllostachys_edulis_newGene_355739;Phyllostachys_edulis_newGene_170649;Phyllostachys_edulis_newGene_280514;Phyllostachys_edulis_newGene_47211;Phyllostachys_edulis_newGene…
MSTRG.62860.2	Phyllostachys_edulis_newGene_225540;Phyllostachys_edulis_newGene_104420;Phyllostachys_edulis_newGene_198799;Phyllostachys_edulis_newGene_113410;Phyllostachys_edulis_newGene_36010;Phyllostachys_edulis_newGene_45268;Phyllostachys_edulis_newGene_150812;Phyllostachys_edulis_newGene_61070;Phyllostachys_edulis_newGene_56046;Phyllostachys_edulis_newGene_365637;Phyllostachys_edulis_newGene_301433;Phyllos…
MSTRG.281965.6	Phyllostachys_edulis_newGene_186133
MSTRG.46307.1	Phyllostachys_edulis_newGene_96819;Phyllostachys_edulis_newGene_281305;Phyllostachys_edulis_newGene_209434;Phyllostachys_edulis_newGene_87116;Phyllostachys_edulis_newGene_381103;Phyllostachys_edulis_newGene_330756;Phyllostachys_edulis_newGene_330753;Phyllostachys_edulis_newGene_132285;Phyllostachys_edulis_newGene_186964;Phyllostachys_edulis_newGene_80230;Phyllostachys_edulis_newGene_376312;Phyllo…
MSTRG.138230.1	Phyllostachys_edulis_newGene_332809;Phyllostachys_edulis_newGene_119616;Phyllostachys_edulis_newGene_91374;Phyllostachys_edulis_newGene_10226;Phyllostachys_edulis_newGene_226911;Phyllostachys_edulis_newGene_208396;Phyllostachys_edulis_newGene_88425;Phyllostachys_edulis_newGene_93329;PH02Gene31436;Phyllostachys_edulis_newGene_180853;Phyllostachys_edulis_newGene_190368
MSTRG.432694.1	PH02Gene22553;Phyllostachys_edulis_newGene_371575;Phyllostachys_edulis_newGene_15192;Phyllostachys_edulis_newGene_314163;Phyllostachys_edulis_newGene_163196;PH02Gene33562;PH02Gene14993;PH02Gene42124;Phyllostachys_edulis_newGene_342850;Phyllostachys_edulis_newGene_105234;PH02Gene45547;PH02Gene38828;Phyllostachys_edulis_newGene_395753;PH02Gene37583;Phyllostachys_edulis_newGene_151084;Phyllostachys_…
MSTRG.449312.1	PH02Gene20432;PH02Gene28228;Phyllostachys_edulis_newGene_30443;PH02Gene12614;Phyllostachys_edulis_newGene_42624;PH02Gene16964;Phyllostachys_edulis_newGene_217436;PH02Gene06161;Phyllostachys_edulis_newGene_365516;PH02Gene19960;PH02Gene34198;Phyllostachys_edulis_newGene_371319;Phyllostachys_edulis_newGene_261123;Phyllostachys_edulis_newGene_340155;PH02Gene11393;PH02Gene37286;Phyllostachys_edulis_ne…
MSTRG.194117.6	Phyllostachys_edulis_newGene_167198;Phyllostachys_edulis_newGene_13067;PH02Gene07449;PH02Gene42513;PH02Gene42519;Phyllostachys_edulis_newGene_28672;Phyllostachys_edulis_newGene_387325;PH02Gene33101;Phyllostachys_edulis_newGene_37399;Phyllostachys_edulis_newGene_21357;PH02Gene47429;Phyllostachys_edulis_newGene_11719;Phyllostachys_edulis_newGene_98863;Phyllostachys_edulis_newGene_274608;PH02Gene468…
MSTRG.8084.1	Phyllostachys_edulis_newGene_344461;Phyllostachys_edulis_newGene_65384;Phyllostachys_edulis_newGene_324075;Phyllostachys_edulis_newGene_313298;Phyllostachys_edulis_newGene_124981;Phyllostachys_edulis_newGene_366598;Phyllostachys_edulis_newGene_353403;Phyllostachys_edulis_newGene_351067;Phyllostachys_edulis_newGene_372792;Phyllostachys_edulis_newGene_372790;Phyllostachys_edulis_newGene_57170;Phyll…
MSTRG.112808.1	PH02Gene37186
MSTRG.85504.1	Phyllostachys_edulis_newGene_84178;Phyllostachys_edulis_newGene_17536;PH02Gene19944;PH02Gene32828;Phyllostachys_edulis_newGene_326751;Phyllostachys_edulis_newGene_144272;Phyllostachys_edulis_newGene_237763;Phyllostachys_edulis_newGene_192562;Phyllostachys_edulis_newGene_73132;PH02Gene19095;PH02Gene44678;Phyllostachys_edulis_newGene_172720;Phyllostachys_edulis_newGene_400576;Phyllostachys_edulis_n…
MSTRG.329854.7	Phyllostachys_edulis_newGene_96182;Phyllostachys_edulis_newGene_12002;Phyllostachys_edulis_newGene_74154;Phyllostachys_edulis_newGene_80519;Phyllostachys_edulis_newGene_277627;Phyllostachys_edulis_newGene_10839;Phyllostachys_edulis_newGene_178711;Phyllostachys_edulis_newGene_280575;Phyllostachys_edulis_newGene_72123;Phyllostachys_edulis_newGene_12835;Phyllostachys_edulis_newGene_247981;PH02Gene38…
MSTRG.284163.35	Phyllostachys_edulis_newGene_94934;Phyllostachys_edulis_newGene_141643;PH02Gene17690;Phyllostachys_edulis_newGene_250821;Phyllostachys_edulis_newGene_112383;Phyllostachys_edulis_newGene_58977;Phyllostachys_edulis_newGene_90302;Phyllostachys_edulis_newGene_84532;Phyllostachys_edulis_newGene_39815;Phyllostachys_edulis_newGene_116865;Phyllostachys_edulis_newGene_399458;Phyllostachys_edulis_newGene_2…
MSTRG.378839.12	Phyllostachys_edulis_newGene_115272;PH02Gene12375;Phyllostachys_edulis_newGene_301422;PH02Gene25584;Phyllostachys_edulis_newGene_30814;Phyllostachys_edulis_newGene_12082;Phyllostachys_edulis_newGene_168150;PH02Gene40875;PH02Gene24952;PH02Gene12231;Phyllostachys_edulis_newGene_44725;Phyllostachys_edulis_newGene_131284;Phyllostachys_edulis_newGene_372570;PH02Gene07003;PH02Gene02118;Phyllostachys_ed…
MSTRG.257968.3	Phyllostachys_edulis_newGene_141398;Phyllostachys_edulis_newGene_104452;Phyllostachys_edulis_newGene_105772;Phyllostachys_edulis_newGene_177752;Phyllostachys_edulis_newGene_354319;Phyllostachys_edulis_newGene_311513;Phyllostachys_edulis_newGene_311518;PH02Gene00746;PH02Gene13707;Phyllostachys_edulis_newGene_21995;Phyllostachys_edulis_newGene_203742;PH02Gene47348;Phyllostachys_edulis_newGene_20661…
MSTRG.78493.1	Phyllostachys_edulis_newGene_177253;Phyllostachys_edulis_newGene_284968;Phyllostachys_edulis_newGene_296076;PH02Gene10978;Phyllostachys_edulis_newGene_143913;Phyllostachys_edulis_newGene_46673;Phyllostachys_edulis_newGene_9212;Phyllostachys_edulis_newGene_176980;PH02Gene01571;Phyllostachys_edulis_newGene_288340;Phyllostachys_edulis_newGene_215715;PH02Gene35486;Phyllostachys_edulis_newGene_341943;…
MSTRG.469343.2	Phyllostachys_edulis_newGene_105998;PH02Gene49663;Phyllostachys_edulis_newGene_151929;Phyllostachys_edulis_newGene_311308;Phyllostachys_edulis_newGene_154250;Phyllostachys_edulis_newGene_75379;Phyllostachys_edulis_newGene_91528;Phyllostachys_edulis_newGene_331834;Phyllostachys_edulis_newGene_193604;Phyllostachys_edulis_newGene_366551;Phyllostachys_edulis_newGene_326122;Phyllostachys_edulis_newGen…
MSTRG.59353.1	Phyllostachys_edulis_newGene_179598;Phyllostachys_edulis_newGene_148608;Phyllostachys_edulis_newGene_304426;Phyllostachys_edulis_newGene_296325;Phyllostachys_edulis_newGene_216291;Phyllostachys_edulis_newGene_185414;Phyllostachys_edulis_newGene_51312;Phyllostachys_edulis_newGene_393932;Phyllostachys_edulis_newGene_152029;Phyllostachys_edulis_newGene_165146;Phyllostachys_edulis_newGene_45385;Phyll…
MSTRG.415710.2	Phyllostachys_edulis_newGene_95199;Phyllostachys_edulis_newGene_108969;Phyllostachys_edulis_newGene_203664;Phyllostachys_edulis_newGene_100737
MSTRG.368613.1	PH02Gene08424;Phyllostachys_edulis_newGene_197368;Phyllostachys_edulis_newGene_280398;Phyllostachys_edulis_newGene_208304;Phyllostachys_edulis_newGene_157821;Phyllostachys_edulis_newGene_293485;Phyllostachys_edulis_newGene_135509;Phyllostachys_edulis_newGene_118967;Phyllostachys_edulis_newGene_224587;Phyllostachys_edulis_newGene_133565;PH02Gene40024;Phyllostachys_edulis_newGene_270134;PH02Gene047…
MSTRG.247852.1	PH02Gene34761;Phyllostachys_edulis_newGene_341248;PH02Gene44140;Phyllostachys_edulis_newGene_286865;Phyllostachys_edulis_newGene_178312;Phyllostachys_edulis_newGene_228602;PH02Gene30260;Phyllostachys_edulis_newGene_364420;Phyllostachys_edulis_newGene_403299;Phyllostachys_edulis_newGene_356737;PH02Gene10796;Phyllostachys_edulis_newGene_283282;PH02Gene27579;Phyllostachys_edulis_newGene_385197;Phyll…
MSTRG.300307.3	Phyllostachys_edulis_newGene_377778
MSTRG.81526.1	PH02Gene12668;Phyllostachys_edulis_newGene_128948;Phyllostachys_edulis_newGene_235463;Phyllostachys_edulis_newGene_365516;Phyllostachys_edulis_newGene_25024;Phyllostachys_edulis_newGene_230647;Phyllostachys_edulis_newGene_402151;Phyllostachys_edulis_newGene_35287;Phyllostachys_edulis_newGene_402042;Phyllostachys_edulis_newGene_244209;Phyllostachys_edulis_newGene_365120;PH02Gene11393;Phyllostachys…
MSTRG.433717.1	Phyllostachys_edulis_newGene_375654;Phyllostachys_edulis_newGene_190867;PH02Gene38657;Phyllostachys_edulis_newGene_87961;PH02Gene37089;PH02Gene27466;Phyllostachys_edulis_newGene_356962;PH02Gene25116;Phyllostachys_edulis_newGene_369138;Phyllostachys_edulis_newGene_25575;Phyllostachys_edulis_newGene_2055;Phyllostachys_edulis_newGene_296045;Phyllostachys_edulis_newGene_156497;Phyllostachys_edulis_ne…
MSTRG.258852.1	Phyllostachys_edulis_newGene_317924;Phyllostachys_edulis_newGene_291815;Phyllostachys_edulis_newGene_322591;Phyllostachys_edulis_newGene_100564;Phyllostachys_edulis_newGene_63454;Phyllostachys_edulis_newGene_296871;Phyllostachys_edulis_newGene_328399;Phyllostachys_edulis_newGene_66632;Phyllostachys_edulis_newGene_320909;PH02Gene48844;Phyllostachys_edulis_newGene_356819;Phyllostachys_edulis_newGen…
MSTRG.382649.1	Phyllostachys_edulis_newGene_185445;Phyllostachys_edulis_newGene_97812;Phyllostachys_edulis_newGene_242204;Phyllostachys_edulis_newGene_213531;Phyllostachys_edulis_newGene_213532;Phyllostachys_edulis_newGene_202404;Phyllostachys_edulis_newGene_392322;Phyllostachys_edulis_newGene_392327;Phyllostachys_edulis_newGene_392328;Phyllostachys_edulis_newGene_268575;Phyllostachys_edulis_newGene_315271;Phyl…
MSTRG.311513.1	Phyllostachys_edulis_newGene_247614;Phyllostachys_edulis_newGene_149010;Phyllostachys_edulis_newGene_149013;Phyllostachys_edulis_newGene_7486;Phyllostachys_edulis_newGene_165654;Phyllostachys_edulis_newGene_123898;Phyllostachys_edulis_newGene_383349;Phyllostachys_edulis_newGene_169978;Phyllostachys_edulis_newGene_141564;Phyllostachys_edulis_newGene_130398;Phyllostachys_edulis_newGene_341943;PH02G…
MSTRG.420794.6	Phyllostachys_edulis_newGene_38247;PH02Gene46697;Phyllostachys_edulis_newGene_337093
MSTRG.56630.1	Phyllostachys_edulis_newGene_285474;Phyllostachys_edulis_newGene_142487;Phyllostachys_edulis_newGene_277172;Phyllostachys_edulis_newGene_97002;Phyllostachys_edulis_newGene_219751;Phyllostachys_edulis_newGene_89894;Phyllostachys_edulis_newGene_370235;Phyllostachys_edulis_newGene_182587;Phyllostachys_edulis_newGene_125071;Phyllostachys_edulis_newGene_347910;Phyllostachys_edulis_newGene_204770;Phyll…
MSTRG.77925.1	Phyllostachys_edulis_newGene_306544;Phyllostachys_edulis_newGene_138365;Phyllostachys_edulis_newGene_144022;Phyllostachys_edulis_newGene_247448;Phyllostachys_edulis_newGene_78050;Phyllostachys_edulis_newGene_291637;Phyllostachys_edulis_newGene_288047;Phyllostachys_edulis_newGene_200285;Phyllostachys_edulis_newGene_305160;Phyllostachys_edulis_newGene_210191;Phyllostachys_edulis_newGene_212817;PH02…
MSTRG.463535.2	Phyllostachys_edulis_newGene_181968;PH02Gene08270;PH02Gene35431;PH02Gene42339;PH02Gene25283;PH02Gene37789;Phyllostachys_edulis_newGene_265536;Phyllostachys_edulis_newGene_399053;PH02Gene04317;PH02Gene23177;PH02Gene46884;Phyllostachys_edulis_newGene_355470;Phyllostachys_edulis_newGene_141268;Phyllostachys_edulis_newGene_261013;PH02Gene27581;PH02Gene10890;PH02Gene06488;PH02Gene49641;PH02Gene21447;P…
MSTRG.244258.3	Phyllostachys_edulis_newGene_384421;PH02Gene20902;Phyllostachys_edulis_newGene_343935;Phyllostachys_edulis_newGene_306952;Phyllostachys_edulis_newGene_215744;Phyllostachys_edulis_newGene_263148;Phyllostachys_edulis_newGene_145687;Phyllostachys_edulis_newGene_131438;PH02Gene22725;PH02Gene24233;PH02Gene27177;Phyllostachys_edulis_newGene_166156;PH02Gene14764;Phyllostachys_edulis_newGene_665;Phyllost…
MSTRG.3474.2	PH02Gene28478;PH02Gene28475;PH02Gene28477;PH02Gene28476;PH02Gene50513;Phyllostachys_edulis_newGene_141169;PH02Gene24097;Phyllostachys_edulis_newGene_133196;Phyllostachys_edulis_newGene_193705;Phyllostachys_edulis_newGene_361085;PH02Gene39426;PH02Gene39427;Phyllostachys_edulis_newGene_78080;Phyllostachys_edulis_newGene_115656;PH02Gene01018;PH02Gene12253;Phyllostachys_edulis_newGene_188848;PH02Gene…
MSTRG.132495.3	PH02Gene46869;PH02Gene48657;PH02Gene20227;PH02Gene47393;PH02Gene43391;PH02Gene40791;PH02Gene50941;PH02Gene11533;PH02Gene14660;PH02Gene16210;Phyllostachys_edulis_newGene_364487;Phyllostachys_edulis_newGene_262112;PH02Gene48036;PH02Gene13184;PH02Gene44831;PH02Gene39809;PH02Gene41482;PH02Gene27273;PH02Gene06142;Phyllostachys_edulis_newGene_49908;Phyllostachys_edulis_newGene_92911;PH02Gene29449;Phyll…
MSTRG.170486.2	Phyllostachys_edulis_newGene_158688;Phyllostachys_edulis_newGene_201848;Phyllostachys_edulis_newGene_401823;Phyllostachys_edulis_newGene_315371;PH02Gene16496;Phyllostachys_edulis_newGene_397277;Phyllostachys_edulis_newGene_76348;Phyllostachys_edulis_newGene_186636;Phyllostachys_edulis_newGene_394194;Phyllostachys_edulis_newGene_401788;Phyllostachys_edulis_newGene_9709;Phyllostachys_edulis_newGene…
MSTRG.71295.3	PH02Gene11317;Phyllostachys_edulis_newGene_391141;Phyllostachys_edulis_newGene_292739;Phyllostachys_edulis_newGene_75476;Phyllostachys_edulis_newGene_245993;Phyllostachys_edulis_newGene_404476;Phyllostachys_edulis_newGene_404474;Phyllostachys_edulis_newGene_336334;Phyllostachys_edulis_newGene_315809;PH02Gene44599;Phyllostachys_edulis_newGene_161997;Phyllostachys_edulis_newGene_270730;Phyllostachy…
MSTRG.348445.3	Phyllostachys_edulis_newGene_112383;Phyllostachys_edulis_newGene_307016;Phyllostachys_edulis_newGene_219687;Phyllostachys_edulis_newGene_302777;Phyllostachys_edulis_newGene_47692;Phyllostachys_edulis_newGene_281803;Phyllostachys_edulis_newGene_66077;Phyllostachys_edulis_newGene_206824;Phyllostachys_edulis_newGene_268766;Phyllostachys_edulis_newGene_172290;Phyllostachys_edulis_newGene_267413;Phyll…
MSTRG.3195.2	Phyllostachys_edulis_newGene_325292;PH02Gene20003;Phyllostachys_edulis_newGene_259680;Phyllostachys_edulis_newGene_213240;PH02Gene10024;PH02Gene42951;PH02Gene29292;Phyllostachys_edulis_newGene_107784;PH02Gene12472;PH02Gene02459;PH02Gene23791;Phyllostachys_edulis_newGene_44161;PH02Gene07342;PH02Gene14652;PH02Gene14651;PH02Gene44174;PH02Gene42378;Phyllostachys_edulis_newGene_251488;Phyllostachys_ed…
MSTRG.112543.1	Phyllostachys_edulis_newGene_307897;Phyllostachys_edulis_newGene_334472;Phyllostachys_edulis_newGene_136494;Phyllostachys_edulis_newGene_294088;Phyllostachys_edulis_newGene_178971;Phyllostachys_edulis_newGene_358142;Phyllostachys_edulis_newGene_55617;Phyllostachys_edulis_newGene_111179;Phyllostachys_edulis_newGene_248460;Phyllostachys_edulis_newGene_167064;Phyllostachys_edulis_newGene_220634;Phyl…
MSTRG.417210.1	Phyllostachys_edulis_newGene_7570;PH02Gene10581;PH02Gene48671;PH02Gene22788;Phyllostachys_edulis_newGene_132781;Phyllostachys_edulis_newGene_67691;Phyllostachys_edulis_newGene_286750;PH02Gene50935;PH02Gene29497;PH02Gene34518;Phyllostachys_edulis_newGene_162712;Phyllostachys_edulis_newGene_34321;PH02Gene27425;PH02Gene27424;PH02Gene44078;PH02Gene02880;Phyllostachys_edulis_newGene_28599;Phyllostachy…
MSTRG.461602.1	Phyllostachys_edulis_newGene_146995;PH02Gene12071;PH02Gene18235;Phyllostachys_edulis_newGene_303677;PH02Gene22322;PH02Gene47109;Phyllostachys_edulis_newGene_256499;Phyllostachys_edulis_newGene_59194;PH02Gene23279;PH02Gene44511;PH02Gene01673;PH02Gene38138;Phyllostachys_edulis_newGene_5946;PH02Gene36710;PH02Gene22430;PH02Gene32272;PH02Gene47987;PH02Gene12703;Phyllostachys_edulis_newGene_277251;Phyl…
MSTRG.331568.1	Phyllostachys_edulis_newGene_361085;PH02Gene48344;PH02Gene45651;PH02Gene45653;Phyllostachys_edulis_newGene_248708;Phyllostachys_edulis_newGene_46277;Phyllostachys_edulis_newGene_78080;PH02Gene34333;PH02Gene34687;PH02Gene50689;Phyllostachys_edulis_newGene_245174;PH02Gene27277;PH02Gene27279;Phyllostachys_edulis_newGene_134133;PH02Gene00555;PH02Gene13592;PH02Gene05561;PH02Gene27406;PH02Gene50826;Phy…
MSTRG.378580.1	PH02Gene17339;Phyllostachys_edulis_newGene_280973;Phyllostachys_edulis_newGene_321239;Phyllostachys_edulis_newGene_264098;PH02Gene19110;Phyllostachys_edulis_newGene_258801;PH02Gene09396;PH02Gene16676;PH02Gene13579;PH02Gene51297;Phyllostachys_edulis_newGene_297883;Phyllostachys_edulis_newGene_167080;PH02Gene13806;PH02Gene13879;Phyllostachys_edulis_newGene_348083;PH02Gene20212;Phyllostachys_edulis_…
MSTRG.23700.1	Phyllostachys_edulis_newGene_380275;Phyllostachys_edulis_newGene_253600;PH02Gene40891;Phyllostachys_edulis_newGene_149609;PH02Gene49585;Phyllostachys_edulis_newGene_84175;Phyllostachys_edulis_newGene_268729;Phyllostachys_edulis_newGene_174814;Phyllostachys_edulis_newGene_198594;PH02Gene46456;Phyllostachys_edulis_newGene_345412;Phyllostachys_edulis_newGene_271090;Phyllostachys_edulis_newGene_61268…
MSTRG.441366.2	Phyllostachys_edulis_newGene_291472;Phyllostachys_edulis_newGene_283378;Phyllostachys_edulis_newGene_255778;PH02Gene31871;Phyllostachys_edulis_newGene_213547;Phyllostachys_edulis_newGene_338261;Phyllostachys_edulis_newGene_24821;Phyllostachys_edulis_newGene_256474;Phyllostachys_edulis_newGene_207155;Phyllostachys_edulis_newGene_324200;Phyllostachys_edulis_newGene_179315;Phyllostachys_edulis_newGe…
MSTRG.53636.2	Phyllostachys_edulis_newGene_214830;Phyllostachys_edulis_newGene_98715;Phyllostachys_edulis_newGene_47263;PH02Gene38964;Phyllostachys_edulis_newGene_53176;Phyllostachys_edulis_newGene_73404;Phyllostachys_edulis_newGene_298785;Phyllostachys_edulis_newGene_309290;Phyllostachys_edulis_newGene_149283;Phyllostachys_edulis_newGene_88418;PH02Gene24458;Phyllostachys_edulis_newGene_118542;Phyllostachys_ed…
MSTRG.439150.1	Phyllostachys_edulis_newGene_98613;PH02Gene50825;Phyllostachys_edulis_newGene_197673;Phyllostachys_edulis_newGene_96115;PH02Gene26384;Phyllostachys_edulis_newGene_340025;Phyllostachys_edulis_newGene_115570;Phyllostachys_edulis_newGene_17562;PH02Gene38108;Phyllostachys_edulis_newGene_130091;Phyllostachys_edulis_newGene_362297;Phyllostachys_edulis_newGene_214207;PH02Gene03585;PH02Gene27003;Phyllost…
MSTRG.116902.1	PH02Gene16853;Phyllostachys_edulis_newGene_183705;Phyllostachys_edulis_newGene_121937;Phyllostachys_edulis_newGene_343046;Phyllostachys_edulis_newGene_97154;PH02Gene12594;Phyllostachys_edulis_newGene_93645;Phyllostachys_edulis_newGene_133791;Phyllostachys_edulis_newGene_184487;Phyllostachys_edulis_newGene_170941;Phyllostachys_edulis_newGene_86606;Phyllostachys_edulis_newGene_4068;Phyllostachys_ed…
MSTRG.188891.2	PH02Gene16159;PH02Gene06432;PH02Gene22631;PH02Gene01448;PH02Gene15275;PH02Gene39418;PH02Gene41240;PH02Gene16308;PH02Gene31310;PH02Gene23132;PH02Gene44899;PH02Gene13105;PH02Gene45699;PH02Gene30852;PH02Gene23764;PH02Gene00324;PH02Gene19444;PH02Gene34469;PH02Gene23538;PH02Gene01428;PH02Gene43035;Phyllostachys_edulis_newGene_387744;PH02Gene20784;PH02Gene12556;PH02Gene09755;PH02Gene07883;PH02Gene34119…
MSTRG.440741.1	Phyllostachys_edulis_newGene_346238;Phyllostachys_edulis_newGene_346230;PH02Gene12470;Phyllostachys_edulis_newGene_140560;Phyllostachys_edulis_newGene_182845;Phyllostachys_edulis_newGene_11403;Phyllostachys_edulis_newGene_88046;Phyllostachys_edulis_newGene_141965;Phyllostachys_edulis_newGene_382012;Phyllostachys_edulis_newGene_130649;Phyllostachys_edulis_newGene_316492;Phyllostachys_edulis_newGen…
MSTRG.302337.3	Phyllostachys_edulis_newGene_90394;Phyllostachys_edulis_newGene_95418;Phyllostachys_edulis_newGene_11874;PH02Gene36796;PH02Gene11848;Phyllostachys_edulis_newGene_107048;Phyllostachys_edulis_newGene_399510;Phyllostachys_edulis_newGene_244193;PH02Gene45007;Phyllostachys_edulis_newGene_369621;Phyllostachys_edulis_newGene_85051;Phyllostachys_edulis_newGene_75885;PH02Gene04389;Phyllostachys_edulis_new…
MSTRG.75523.3	Phyllostachys_edulis_newGene_292769;Phyllostachys_edulis_newGene_45304;Phyllostachys_edulis_newGene_65575;Phyllostachys_edulis_newGene_107057;Phyllostachys_edulis_newGene_285672;Phyllostachys_edulis_newGene_126178;Phyllostachys_edulis_newGene_284462;PH02Gene44720;Phyllostachys_edulis_newGene_127444;Phyllostachys_edulis_newGene_102429;Phyllostachys_edulis_newGene_104483;PH02Gene36038;Phyllostachys…
MSTRG.261163.1	Phyllostachys_edulis_newGene_278825;Phyllostachys_edulis_newGene_348968;Phyllostachys_edulis_newGene_182420;Phyllostachys_edulis_newGene_152176;Phyllostachys_edulis_newGene_17470;Phyllostachys_edulis_newGene_37281;Phyllostachys_edulis_newGene_292016;Phyllostachys_edulis_newGene_222002;PH02Gene25911;Phyllostachys_edulis_newGene_327842;Phyllostachys_edulis_newGene_185819;Phyllostachys_edulis_newGen…
MSTRG.287390.6	Phyllostachys_edulis_newGene_295126;Phyllostachys_edulis_newGene_249568;PH02Gene35422;Phyllostachys_edulis_newGene_389513;Phyllostachys_edulis_newGene_91104;Phyllostachys_edulis_newGene_362072;PH02Gene38044;PH02Gene35622;PH02Gene41916;Phyllostachys_edulis_newGene_18665;PH02Gene40293;Phyllostachys_edulis_newGene_209957
MSTRG.185076.2	Phyllostachys_edulis_newGene_162156;Phyllostachys_edulis_newGene_79756;Phyllostachys_edulis_newGene_331223;Phyllostachys_edulis_newGene_37154;Phyllostachys_edulis_newGene_94347;Phyllostachys_edulis_newGene_250438;PH02Gene44446;Phyllostachys_edulis_newGene_362094;Phyllostachys_edulis_newGene_59193;PH02Gene21206;Phyllostachys_edulis_newGene_30507;Phyllostachys_edulis_newGene_216264;Phyllostachys_ed…
MSTRG.321760.3	Phyllostachys_edulis_newGene_235063;Phyllostachys_edulis_newGene_39435;Phyllostachys_edulis_newGene_245589;Phyllostachys_edulis_newGene_160645;Phyllostachys_edulis_newGene_397057;PH02Gene50745;Phyllostachys_edulis_newGene_227486;Phyllostachys_edulis_newGene_94555;Phyllostachys_edulis_newGene_171961;Phyllostachys_edulis_newGene_349281;Phyllostachys_edulis_newGene_295917;Phyllostachys_edulis_newGen…
MSTRG.274299.4	PH02Gene31221;PH02Gene18701;Phyllostachys_edulis_newGene_160560;PH02Gene41014;PH02Gene13721;Phyllostachys_edulis_newGene_110548;PH02Gene26916;PH02Gene47334;PH02Gene12287;PH02Gene22012;PH02Gene21567;PH02Gene15105;Phyllostachys_edulis_newGene_332339;PH02Gene50761;Phyllostachys_edulis_newGene_178702;Phyllostachys_edulis_newGene_399724;PH02Gene20227;Phyllostachys_edulis_newGene_308308;Phyllostachys_e…
MSTRG.176360.5	Phyllostachys_edulis_newGene_180321;Phyllostachys_edulis_newGene_97291;Phyllostachys_edulis_newGene_130575;Phyllostachys_edulis_newGene_37841;PH02Gene08477;Phyllostachys_edulis_newGene_9906;PH02Gene31221;PH02Gene49051;PH02Gene09662;Phyllostachys_edulis_newGene_37662;Phyllostachys_edulis_newGene_162316;Phyllostachys_edulis_newGene_46428;PH02Gene27989;Phyllostachys_edulis_newGene_245456;Phyllostach…
MSTRG.126278.1	PH02Gene42339;PH02Gene20364;Phyllostachys_edulis_newGene_376653;PH02Gene23035;PH02Gene49985;PH02Gene13812;Phyllostachys_edulis_newGene_261013;PH02Gene23500;Phyllostachys_edulis_newGene_338460;PH02Gene30788;PH02Gene25905;PH02Gene17927;Phyllostachys_edulis_newGene_189918;Phyllostachys_edulis_newGene_75180;PH02Gene36457;PH02Gene26566;PH02Gene08574;Phyllostachys_edulis_newGene_215981;PH02Gene12920;PH…
MSTRG.40246.3	Phyllostachys_edulis_newGene_369513;PH02Gene22528;Phyllostachys_edulis_newGene_316972;Phyllostachys_edulis_newGene_189962;PH02Gene34909;Phyllostachys_edulis_newGene_229496;Phyllostachys_edulis_newGene_327086;Phyllostachys_edulis_newGene_114317;PH02Gene34546;Phyllostachys_edulis_newGene_290530;Phyllostachys_edulis_newGene_91014;Phyllostachys_edulis_newGene_27145;Phyllostachys_edulis_newGene_202095…
MSTRG.300494.1	Phyllostachys_edulis_newGene_62506;Phyllostachys_edulis_newGene_344363;PH02Gene44318;Phyllostachys_edulis_newGene_263221;Phyllostachys_edulis_newGene_324597;Phyllostachys_edulis_newGene_112381;Phyllostachys_edulis_newGene_196579;Phyllostachys_edulis_newGene_1607;Phyllostachys_edulis_newGene_125272;Phyllostachys_edulis_newGene_159267;Phyllostachys_edulis_newGene_58974;Phyllostachys_edulis_newGene_…
MSTRG.402832.1	Phyllostachys_edulis_newGene_271034;PH02Gene23584;Phyllostachys_edulis_newGene_329943;PH02Gene39048;Phyllostachys_edulis_newGene_209797;Phyllostachys_edulis_newGene_118825;PH02Gene03547;PH02Gene24462;PH02Gene36747;Phyllostachys_edulis_newGene_126427
MSTRG.153787.20	PH02Gene41544;PH02Gene41546;PH02Gene16145;PH02Gene26702;Phyllostachys_edulis_newGene_136430;PH02Gene08794;PH02Gene06972;PH02Gene25450;PH02Gene18801;PH02Gene15786;Phyllostachys_edulis_newGene_134294;PH02Gene08429;PH02Gene36536;PH02Gene16473;PH02Gene22049;Phyllostachys_edulis_newGene_376652;Phyllostachys_edulis_newGene_236945;PH02Gene36476;PH02Gene22158;PH02Gene03349;PH02Gene01172;PH02Gene16328;PH0…
MSTRG.145778.2	Phyllostachys_edulis_newGene_43022;PH02Gene45825;Phyllostachys_edulis_newGene_38811;PH02Gene08547;Phyllostachys_edulis_newGene_230168;PH02Gene12246;Phyllostachys_edulis_newGene_121663;Phyllostachys_edulis_newGene_57379;Phyllostachys_edulis_newGene_121314;Phyllostachys_edulis_newGene_348218;PH02Gene02433;PH02Gene02439;PH02Gene30880;Phyllostachys_edulis_newGene_229965;Phyllostachys_edulis_newGene_1…
MSTRG.42655.1	Phyllostachys_edulis_newGene_361992;Phyllostachys_edulis_newGene_371174;Phyllostachys_edulis_newGene_350986;Phyllostachys_edulis_newGene_1513;Phyllostachys_edulis_newGene_211786;Phyllostachys_edulis_newGene_106073;PH02Gene09988;PH02Gene16327;PH02Gene04343;Phyllostachys_edulis_newGene_223882
MSTRG.154637.1	Phyllostachys_edulis_newGene_36232;Phyllostachys_edulis_newGene_130761;Phyllostachys_edulis_newGene_110073;Phyllostachys_edulis_newGene_4722;Phyllostachys_edulis_newGene_250187;Phyllostachys_edulis_newGene_24117;Phyllostachys_edulis_newGene_317641;Phyllostachys_edulis_newGene_362856;Phyllostachys_edulis_newGene_29613;Phyllostachys_edulis_newGene_224051;Phyllostachys_edulis_newGene_120996;Phyllost…
MSTRG.457402.1	Phyllostachys_edulis_newGene_315377;Phyllostachys_edulis_newGene_130958;PH02Gene24643;PH02Gene24157;Phyllostachys_edulis_newGene_77735;Phyllostachys_edulis_newGene_79925;Phyllostachys_edulis_newGene_372361;PH02Gene09852;Phyllostachys_edulis_newGene_157998;Phyllostachys_edulis_newGene_121011;Phyllostachys_edulis_newGene_149068;Phyllostachys_edulis_newGene_15555;PH02Gene37660;Phyllostachys_edulis_n…
MSTRG.315025.2	Phyllostachys_edulis_newGene_170768;Phyllostachys_edulis_newGene_379003;PH02Gene25827;Phyllostachys_edulis_newGene_396333;Phyllostachys_edulis_newGene_355431;PH02Gene51312;Phyllostachys_edulis_newGene_127955;Phyllostachys_edulis_newGene_158231;PH02Gene22656;Phyllostachys_edulis_newGene_358742;Phyllostachys_edulis_newGene_318538;Phyllostachys_edulis_newGene_158748;Phyllostachys_edulis_newGene_1649…
MSTRG.439154.1	Phyllostachys_edulis_newGene_62159;Phyllostachys_edulis_newGene_266185;Phyllostachys_edulis_newGene_263221;Phyllostachys_edulis_newGene_283795;Phyllostachys_edulis_newGene_46440;Phyllostachys_edulis_newGene_391005;Phyllostachys_edulis_newGene_97293;Phyllostachys_edulis_newGene_164101;PH02Gene02740;Phyllostachys_edulis_newGene_349267;PH02Gene09225;Phyllostachys_edulis_newGene_237017;Phyllostachys_…
MSTRG.204082.2	Phyllostachys_edulis_newGene_53163;Phyllostachys_edulis_newGene_18270;Phyllostachys_edulis_newGene_279244;Phyllostachys_edulis_newGene_36323;Phyllostachys_edulis_newGene_255417;PH02Gene23816;Phyllostachys_edulis_newGene_118578;Phyllostachys_edulis_newGene_358159;Phyllostachys_edulis_newGene_12965;Phyllostachys_edulis_newGene_45722;PH02Gene46062;Phyllostachys_edulis_newGene_139490;Phyllostachys_ed…
MSTRG.64043.2	PH02Gene08538;PH02Gene43052;PH02Gene19183;PH02Gene03575;PH02Gene22743;PH02Gene24396;PH02Gene21382;PH02Gene05360;PH02Gene34599;PH02Gene10828;PH02Gene33609;PH02Gene20887;PH02Gene03536;PH02Gene12281;Phyllostachys_edulis_newGene_236278;PH02Gene29988;PH02Gene33255;Phyllostachys_edulis_newGene_358939;PH02Gene41554;PH02Gene03190;PH02Gene25031;Phyllostachys_edulis_newGene_21007;Phyllostachys_edulis_newGe…
MSTRG.298820.5	PH02Gene40303;PH02Gene15117;PH02Gene06067;Phyllostachys_edulis_newGene_125544;Phyllostachys_edulis_newGene_316619;Phyllostachys_edulis_newGene_308868;PH02Gene03529;Phyllostachys_edulis_newGene_250974;Phyllostachys_edulis_newGene_365076;Phyllostachys_edulis_newGene_47312;Phyllostachys_edulis_newGene_182461;PH02Gene30753;PH02Gene41852;PH02Gene45686;PH02Gene02459;Phyllostachys_edulis_newGene_132317;…
MSTRG.317975.22	PH02Gene15563;PH02Gene13923;PH02Gene05261;PH02Gene04300;PH02Gene04896;PH02Gene48147;PH02Gene35463;PH02Gene07618;Phyllostachys_edulis_newGene_168787;PH02Gene16253;PH02Gene45818;Phyllostachys_edulis_newGene_73987;PH02Gene13367;PH02Gene32198;PH02Gene26718;PH02Gene50463;PH02Gene23838;PH02Gene05420;PH02Gene07839
MSTRG.46511.2	PH02Gene16019;Phyllostachys_edulis_newGene_189303;PH02Gene30279;Phyllostachys_edulis_newGene_265079;Phyllostachys_edulis_newGene_50804;Phyllostachys_edulis_newGene_142069;Phyllostachys_edulis_newGene_196812;Phyllostachys_edulis_newGene_381009;PH02Gene08541;Phyllostachys_edulis_newGene_54842
MSTRG.398351.1	Phyllostachys_edulis_newGene_371652;Phyllostachys_edulis_newGene_79408;Phyllostachys_edulis_newGene_156144;Phyllostachys_edulis_newGene_352561;Phyllostachys_edulis_newGene_147769;PH02Gene49404;Phyllostachys_edulis_newGene_329485;Phyllostachys_edulis_newGene_262549;PH02Gene38528;Phyllostachys_edulis_newGene_183100;Phyllostachys_edulis_newGene_157649;Phyllostachys_edulis_newGene_45273;Phyllostachys…
MSTRG.160465.1	Phyllostachys_edulis_newGene_252574;Phyllostachys_edulis_newGene_69008;Phyllostachys_edulis_newGene_96819;Phyllostachys_edulis_newGene_123021;Phyllostachys_edulis_newGene_8557;Phyllostachys_edulis_newGene_296270;Phyllostachys_edulis_newGene_301242;Phyllostachys_edulis_newGene_176356;Phyllostachys_edulis_newGene_214099;Phyllostachys_edulis_newGene_133036;Phyllostachys_edulis_newGene_182548;Phyllos…
MSTRG.250377.5	Phyllostachys_edulis_newGene_173776;Phyllostachys_edulis_newGene_200944;Phyllostachys_edulis_newGene_251387;Phyllostachys_edulis_newGene_16861;Phyllostachys_edulis_newGene_180805;PH02Gene20228;Phyllostachys_edulis_newGene_176741;Phyllostachys_edulis_newGene_91374;PH02Gene28233;Phyllostachys_edulis_newGene_372200;Phyllostachys_edulis_newGene_43489;Phyllostachys_edulis_newGene_35299;Phyllostachys_e…
MSTRG.114828.1	PH02Gene24625;Phyllostachys_edulis_newGene_236453;PH02Gene12782;Phyllostachys_edulis_newGene_278433;Phyllostachys_edulis_newGene_109985;PH02Gene47719;Phyllostachys_edulis_newGene_161130;Phyllostachys_edulis_newGene_133196;Phyllostachys_edulis_newGene_344020;Phyllostachys_edulis_newGene_1318;Phyllostachys_edulis_newGene_298205;Phyllostachys_edulis_newGene_172691;PH02Gene33979;PH02Gene49773;PH02Gen…
MSTRG.441387.1	Phyllostachys_edulis_newGene_332381;Phyllostachys_edulis_newGene_214360;Phyllostachys_edulis_newGene_281430;Phyllostachys_edulis_newGene_33299;Phyllostachys_edulis_newGene_312988;Phyllostachys_edulis_newGene_87566;PH02Gene24265;PH02Gene30660;PH02Gene17908;Phyllostachys_edulis_newGene_198629;Phyllostachys_edulis_newGene_147181;PH02Gene34617;PH02Gene44523;Phyllostachys_edulis_newGene_41952;PH02Gene…
MSTRG.19283.2	Phyllostachys_edulis_newGene_389566;PH02Gene15164;Phyllostachys_edulis_newGene_332112;Phyllostachys_edulis_newGene_78706;Phyllostachys_edulis_newGene_327184
MSTRG.400381.6	PH02Gene33015
MSTRG.280238.1	Phyllostachys_edulis_newGene_56594;Phyllostachys_edulis_newGene_381365;Phyllostachys_edulis_newGene_254908;Phyllostachys_edulis_newGene_224204;PH02Gene45003;Phyllostachys_edulis_newGene_268663;Phyllostachys_edulis_newGene_19174;Phyllostachys_edulis_newGene_95609;Phyllostachys_edulis_newGene_118538;Phyllostachys_edulis_newGene_128706;PH02Gene09996;Phyllostachys_edulis_newGene_200228;Phyllostachys_…
MSTRG.340817.3	Phyllostachys_edulis_newGene_297424;Phyllostachys_edulis_newGene_183272;Phyllostachys_edulis_newGene_186862;Phyllostachys_edulis_newGene_60659;Phyllostachys_edulis_newGene_222176;Phyllostachys_edulis_newGene_257185;PH02Gene31278;Phyllostachys_edulis_newGene_123904;Phyllostachys_edulis_newGene_299232;Phyllostachys_edulis_newGene_106858;PH02Gene47506;PH02Gene03001;Phyllostachys_edulis_newGene_22367…
MSTRG.155714.6	PH02Gene38043;PH02Gene12445;Phyllostachys_edulis_newGene_128301;Phyllostachys_edulis_newGene_266611;PH02Gene35976;Phyllostachys_edulis_newGene_179640;PH02Gene43512;PH02Gene16170;PH02Gene35874;PH02Gene41053;PH02Gene48807;PH02Gene43269;Phyllostachys_edulis_newGene_315361;PH02Gene47119;PH02Gene33668;Phyllostachys_edulis_newGene_13313;Phyllostachys_edulis_newGene_270567;PH02Gene42483;PH02Gene47637;Ph…
MSTRG.384609.1	Phyllostachys_edulis_newGene_379940;Phyllostachys_edulis_newGene_149615;Phyllostachys_edulis_newGene_43852;Phyllostachys_edulis_newGene_396657;Phyllostachys_edulis_newGene_131527;Phyllostachys_edulis_newGene_197415;Phyllostachys_edulis_newGene_161163;Phyllostachys_edulis_newGene_238340;Phyllostachys_edulis_newGene_330776;Phyllostachys_edulis_newGene_50769;PH02Gene36922;Phyllostachys_edulis_newGen…
MSTRG.178096.5	Phyllostachys_edulis_newGene_96819;Phyllostachys_edulis_newGene_281305;Phyllostachys_edulis_newGene_8557;Phyllostachys_edulis_newGene_330756;Phyllostachys_edulis_newGene_330753;Phyllostachys_edulis_newGene_150083;Phyllostachys_edulis_newGene_132285;Phyllostachys_edulis_newGene_186964;Phyllostachys_edulis_newGene_80230;Phyllostachys_edulis_newGene_376310;Phyllostachys_edulis_newGene_214099;Phyllos…
MSTRG.111712.1	Phyllostachys_edulis_newGene_145656;Phyllostachys_edulis_newGene_145653;PH02Gene31089;PH02Gene43660;Phyllostachys_edulis_newGene_246893;PH02Gene35082;Phyllostachys_edulis_newGene_391809;PH02Gene50702;Phyllostachys_edulis_newGene_295953;Phyllostachys_edulis_newGene_211957;Phyllostachys_edulis_newGene_261984;Phyllostachys_edulis_newGene_365983;PH02Gene46156;Phyllostachys_edulis_newGene_341235;PH02G…
MSTRG.238289.1	PH02Gene29804;PH02Gene49771;PH02Gene48893;PH02Gene02510;PH02Gene35831;PH02Gene30186;PH02Gene10579;PH02Gene50336;PH02Gene12955;PH02Gene33872;PH02Gene32480;PH02Gene43095;Phyllostachys_edulis_newGene_398874;Phyllostachys_edulis_newGene_35182;PH02Gene22106;PH02Gene09603;PH02Gene19208;PH02Gene13971;Phyllostachys_edulis_newGene_100560;PH02Gene23097;PH02Gene49013;Phyllostachys_edulis_newGene_216588;Phyl…
MSTRG.347251.3	Phyllostachys_edulis_newGene_126587;Phyllostachys_edulis_newGene_276292;Phyllostachys_edulis_newGene_282032;Phyllostachys_edulis_newGene_29784;Phyllostachys_edulis_newGene_404262;PH02Gene12052;Phyllostachys_edulis_newGene_38984;Phyllostachys_edulis_newGene_363483;Phyllostachys_edulis_newGene_80245;Phyllostachys_edulis_newGene_376301;Phyllostachys_edulis_newGene_36412;PH02Gene46856;Phyllostachys_e…
MSTRG.300749.2	Phyllostachys_edulis_newGene_339508;Phyllostachys_edulis_newGene_378280;Phyllostachys_edulis_newGene_116222;Phyllostachys_edulis_newGene_121151;Phyllostachys_edulis_newGene_19890;Phyllostachys_edulis_newGene_3439;Phyllostachys_edulis_newGene_265878;Phyllostachys_edulis_newGene_242572;Phyllostachys_edulis_newGene_186759;Phyllostachys_edulis_newGene_381673;Phyllostachys_edulis_newGene_392429;PH02Ge…
MSTRG.394714.10	PH02Gene51224
MSTRG.27945.1	Phyllostachys_edulis_newGene_210731;Phyllostachys_edulis_newGene_43332;Phyllostachys_edulis_newGene_113559;Phyllostachys_edulis_newGene_30700;PH02Gene22306;Phyllostachys_edulis_newGene_339466;Phyllostachys_edulis_newGene_109441;Phyllostachys_edulis_newGene_328813;Phyllostachys_edulis_newGene_196365;Phyllostachys_edulis_newGene_83538;Phyllostachys_edulis_newGene_172173;PH02Gene25229;Phyllostachys_…
MSTRG.381349.1	PH02Gene09700;Phyllostachys_edulis_newGene_16245;Phyllostachys_edulis_newGene_225347;Phyllostachys_edulis_newGene_216385;Phyllostachys_edulis_newGene_17411;Phyllostachys_edulis_newGene_213716;Phyllostachys_edulis_newGene_213711;Phyllostachys_edulis_newGene_29677;Phyllostachys_edulis_newGene_155024;Phyllostachys_edulis_newGene_296299;Phyllostachys_edulis_newGene_399126;Phyllostachys_edulis_newGene…
MSTRG.381406.2	Phyllostachys_edulis_newGene_241803;Phyllostachys_edulis_newGene_20062;Phyllostachys_edulis_newGene_20066;Phyllostachys_edulis_newGene_181760;PH02Gene41909;Phyllostachys_edulis_newGene_215359;Phyllostachys_edulis_newGene_365570;Phyllostachys_edulis_newGene_334209;Phyllostachys_edulis_newGene_222267;Phyllostachys_edulis_newGene_140048;Phyllostachys_edulis_newGene_154420;Phyllostachys_edulis_newGen…
MSTRG.110799.3	Phyllostachys_edulis_newGene_258201;Phyllostachys_edulis_newGene_3112;Phyllostachys_edulis_newGene_17367;Phyllostachys_edulis_newGene_364874;PH02Gene20898;Phyllostachys_edulis_newGene_55655;Phyllostachys_edulis_newGene_281020;Phyllostachys_edulis_newGene_330813;Phyllostachys_edulis_newGene_4533;Phyllostachys_edulis_newGene_94357;Phyllostachys_edulis_newGene_372866;Phyllostachys_edulis_newGene_362…
MSTRG.338111.1	PH02Gene14012;PH02Gene39906;Phyllostachys_edulis_newGene_320191;PH02Gene15861;PH02Gene23793;PH02Gene30044;PH02Gene35274;PH02Gene27681;Phyllostachys_edulis_newGene_189867;PH02Gene20422;Phyllostachys_edulis_newGene_366612;Phyllostachys_edulis_newGene_124431;PH02Gene35725;Phyllostachys_edulis_newGene_319691;PH02Gene11027;PH02Gene38238;PH02Gene17998;PH02Gene36072;PH02Gene04590;PH02Gene45926;Phyllosta…
MSTRG.370493.3	Phyllostachys_edulis_newGene_313105;Phyllostachys_edulis_newGene_258383;Phyllostachys_edulis_newGene_390835;Phyllostachys_edulis_newGene_31899;PH02Gene31396;Phyllostachys_edulis_newGene_14883;Phyllostachys_edulis_newGene_185726;PH02Gene09475;Phyllostachys_edulis_newGene_342857;PH02Gene09541;Phyllostachys_edulis_newGene_359796;PH02Gene12858;PH02Gene49314;Phyllostachys_edulis_newGene_86532;PH02Gene…
MSTRG.91766.3	Phyllostachys_edulis_newGene_51766;PH02Gene15879;PH02Gene13831;PH02Gene22788;Phyllostachys_edulis_newGene_140601;Phyllostachys_edulis_newGene_187570;Phyllostachys_edulis_newGene_17723;PH02Gene26979;PH02Gene03814;PH02Gene40510;PH02Gene34641;Phyllostachys_edulis_newGene_298920;Phyllostachys_edulis_newGene_307027;PH02Gene51236;Phyllostachys_edulis_newGene_293472;Phyllostachys_edulis_newGene_396229;P…
MSTRG.459230.1	Phyllostachys_edulis_newGene_329144;Phyllostachys_edulis_newGene_49226;Phyllostachys_edulis_newGene_49225;Phyllostachys_edulis_newGene_18496;Phyllostachys_edulis_newGene_163547;Phyllostachys_edulis_newGene_68460;Phyllostachys_edulis_newGene_80170;Phyllostachys_edulis_newGene_197166;Phyllostachys_edulis_newGene_197169;Phyllostachys_edulis_newGene_76114;Phyllostachys_edulis_newGene_64582;PH02Gene22…
MSTRG.282225.2	Phyllostachys_edulis_newGene_241803;Phyllostachys_edulis_newGene_20066;Phyllostachys_edulis_newGene_394129;Phyllostachys_edulis_newGene_171511;Phyllostachys_edulis_newGene_140048;Phyllostachys_edulis_newGene_14923;Phyllostachys_edulis_newGene_144866;Phyllostachys_edulis_newGene_382964;Phyllostachys_edulis_newGene_225016;Phyllostachys_edulis_newGene_40344;Phyllostachys_edulis_newGene_404778;Phyllo…
MSTRG.80423.1	Phyllostachys_edulis_newGene_239287;Phyllostachys_edulis_newGene_151613;Phyllostachys_edulis_newGene_205559;Phyllostachys_edulis_newGene_106286;Phyllostachys_edulis_newGene_279775;Phyllostachys_edulis_newGene_59608;Phyllostachys_edulis_newGene_70929;Phyllostachys_edulis_newGene_319394;Phyllostachys_edulis_newGene_99836;PH02Gene45142;PH02Gene30590;Phyllostachys_edulis_newGene_67841;Phyllostachys_e…
MSTRG.26014.2	PH02Gene15766;PH02Gene04910;Phyllostachys_edulis_newGene_289311;Phyllostachys_edulis_newGene_80535;PH02Gene45951;Phyllostachys_edulis_newGene_51972;PH02Gene07198;PH02Gene35985;Phyllostachys_edulis_newGene_26602;PH02Gene38700;PH02Gene22258;PH02Gene21195;PH02Gene31449;PH02Gene34696;Phyllostachys_edulis_newGene_162101;PH02Gene23196;PH02Gene30832;Phyllostachys_edulis_newGene_202162;PH02Gene28460;Phyl…
MSTRG.297287.1	Phyllostachys_edulis_newGene_4610;Phyllostachys_edulis_newGene_196449;Phyllostachys_edulis_newGene_1739;Phyllostachys_edulis_newGene_1737;Phyllostachys_edulis_newGene_1730;Phyllostachys_edulis_newGene_290347;Phyllostachys_edulis_newGene_218830;Phyllostachys_edulis_newGene_22449;Phyllostachys_edulis_newGene_312739;Phyllostachys_edulis_newGene_400872;Phyllostachys_edulis_newGene_128035;Phyllostachy…
MSTRG.170465.5	Phyllostachys_edulis_newGene_357255;Phyllostachys_edulis_newGene_312321;PH02Gene25462
MSTRG.348633.1	Phyllostachys_edulis_newGene_73419;Phyllostachys_edulis_newGene_149290;Phyllostachys_edulis_newGene_163938;Phyllostachys_edulis_newGene_378425;Phyllostachys_edulis_newGene_328195;Phyllostachys_edulis_newGene_386183;Phyllostachys_edulis_newGene_1502;PH02Gene09185;Phyllostachys_edulis_newGene_40123;Phyllostachys_edulis_newGene_325546;Phyllostachys_edulis_newGene_36898;Phyllostachys_edulis_newGene_3…
MSTRG.301469.1	PH02Gene03653;PH02Gene33939;PH02Gene15179;PH02Gene15689;PH02Gene01821;PH02Gene29876;Phyllostachys_edulis_newGene_41575;PH02Gene36824;Phyllostachys_edulis_newGene_43493;PH02Gene01069;PH02Gene27266;PH02Gene45692;Phyllostachys_edulis_newGene_10369;PH02Gene24040;PH02Gene38025;PH02Gene06879;PH02Gene45834;PH02Gene36529;PH02Gene39902;PH02Gene15444;PH02Gene26917;PH02Gene50420;PH02Gene37172;PH02Gene19813;…
MSTRG.230866.1	Phyllostachys_edulis_newGene_222416;Phyllostachys_edulis_newGene_337836;PH02Gene47610;PH02Gene40457;PH02Gene50002;PH02Gene50006;PH02Gene50008;PH02Gene17073;Phyllostachys_edulis_newGene_267900;Phyllostachys_edulis_newGene_25319;Phyllostachys_edulis_newGene_20495;PH02Gene43399;Phyllostachys_edulis_newGene_52311;Phyllostachys_edulis_newGene_333050;Phyllostachys_edulis_newGene_20337;Phyllostachys_edu…
MSTRG.232312.1	Phyllostachys_edulis_newGene_283574;Phyllostachys_edulis_newGene_250560;Phyllostachys_edulis_newGene_115761;PH02Gene15625;Phyllostachys_edulis_newGene_192283;Phyllostachys_edulis_newGene_333552;Phyllostachys_edulis_newGene_386873;Phyllostachys_edulis_newGene_219852;Phyllostachys_edulis_newGene_318654;Phyllostachys_edulis_newGene_312894;Phyllostachys_edulis_newGene_272667;PH02Gene49669;Phyllostach…
MSTRG.340710.1	Phyllostachys_edulis_newGene_211558;Phyllostachys_edulis_newGene_400595;Phyllostachys_edulis_newGene_354220;Phyllostachys_edulis_newGene_314147;PH02Gene02621;PH02Gene36409;Phyllostachys_edulis_newGene_394643;PH02Gene25997;Phyllostachys_edulis_newGene_210696;PH02Gene20125;Phyllostachys_edulis_newGene_28359;PH02Gene12406;Phyllostachys_edulis_newGene_73225;Phyllostachys_edulis_newGene_362668;PH02Gen…
MSTRG.191978.1	Phyllostachys_edulis_newGene_122955;Phyllostachys_edulis_newGene_98715;PH02Gene35648;PH02Gene35642;Phyllostachys_edulis_newGene_47263;PH02Gene38964;Phyllostachys_edulis_newGene_53176;Phyllostachys_edulis_newGene_236355;Phyllostachys_edulis_newGene_73406;Phyllostachys_edulis_newGene_298785;Phyllostachys_edulis_newGene_109884;Phyllostachys_edulis_newGene_124466;Phyllostachys_edulis_newGene_88418;PH…
MSTRG.266306.1	Phyllostachys_edulis_newGene_161031;Phyllostachys_edulis_newGene_1357;Phyllostachys_edulis_newGene_370016;Phyllostachys_edulis_newGene_88620;Phyllostachys_edulis_newGene_105985;Phyllostachys_edulis_newGene_157523;Phyllostachys_edulis_newGene_124871;Phyllostachys_edulis_newGene_123193;Phyllostachys_edulis_newGene_300996;Phyllostachys_edulis_newGene_378806;PH02Gene17032;PH02Gene07651;Phyllostachys_…
MSTRG.101799.1	PH02Gene41771;PH02Gene26478;Phyllostachys_edulis_newGene_372257;PH02Gene03759;Phyllostachys_edulis_newGene_168253;PH02Gene34922;PH02Gene19768
MSTRG.336726.2	Phyllostachys_edulis_newGene_215818;Phyllostachys_edulis_newGene_350987;Phyllostachys_edulis_newGene_123095;Phyllostachys_edulis_newGene_288034;Phyllostachys_edulis_newGene_181360;PH02Gene15526;Phyllostachys_edulis_newGene_194659;Phyllostachys_edulis_newGene_178200;Phyllostachys_edulis_newGene_203541;Phyllostachys_edulis_newGene_307393;Phyllostachys_edulis_newGene_352718;Phyllostachys_edulis_newG…
MSTRG.348797.4	PH02Gene16665;Phyllostachys_edulis_newGene_243681;Phyllostachys_edulis_newGene_183625;Phyllostachys_edulis_newGene_312306;Phyllostachys_edulis_newGene_241851;Phyllostachys_edulis_newGene_236564;Phyllostachys_edulis_newGene_299247;PH02Gene50764;PH02Gene45984;Phyllostachys_edulis_newGene_379068;Phyllostachys_edulis_newGene_399181;Phyllostachys_edulis_newGene_166620;PH02Gene34790;Phyllostachys_eduli…
MSTRG.220283.1	Phyllostachys_edulis_newGene_380252;Phyllostachys_edulis_newGene_327513;PH02Gene12853;PH02Gene32686;Phyllostachys_edulis_newGene_257597;Phyllostachys_edulis_newGene_171007;Phyllostachys_edulis_newGene_357058;PH02Gene20630;PH02Gene36283;Phyllostachys_edulis_newGene_338180;Phyllostachys_edulis_newGene_384504;Phyllostachys_edulis_newGene_250726;Phyllostachys_edulis_newGene_343972;Phyllostachys_eduli…
MSTRG.451121.1	Phyllostachys_edulis_newGene_5484;Phyllostachys_edulis_newGene_403092;Phyllostachys_edulis_newGene_313159;Phyllostachys_edulis_newGene_9502;PH02Gene34079;Phyllostachys_edulis_newGene_73510;Phyllostachys_edulis_newGene_136193;Phyllostachys_edulis_newGene_170941;Phyllostachys_edulis_newGene_86606;Phyllostachys_edulis_newGene_337826;PH02Gene46412;Phyllostachys_edulis_newGene_129305;Phyllostachys_edu…
MSTRG.171506.2	Phyllostachys_edulis_newGene_79751;Phyllostachys_edulis_newGene_66219;Phyllostachys_edulis_newGene_333486;Phyllostachys_edulis_newGene_272481;Phyllostachys_edulis_newGene_268047;Phyllostachys_edulis_newGene_268045;Phyllostachys_edulis_newGene_367847;Phyllostachys_edulis_newGene_94345;Phyllostachys_edulis_newGene_332947;PH02Gene13333;Phyllostachys_edulis_newGene_28615;Phyllostachys_edulis_newGene_…
MSTRG.331729.8	Phyllostachys_edulis_newGene_161030;PH02Gene11683;PH02Gene37659;Phyllostachys_edulis_newGene_404759;Phyllostachys_edulis_newGene_123899;PH02Gene36621;Phyllostachys_edulis_newGene_168275;Phyllostachys_edulis_newGene_217996;PH02Gene39341;Phyllostachys_edulis_newGene_323120;Phyllostachys_edulis_newGene_206099;Phyllostachys_edulis_newGene_317402;PH02Gene13020;Phyllostachys_edulis_newGene_380672;Phyll…
MSTRG.431547.1	Phyllostachys_edulis_newGene_331815;Phyllostachys_edulis_newGene_136983;Phyllostachys_edulis_newGene_176004;Phyllostachys_edulis_newGene_149995;Phyllostachys_edulis_newGene_72032;PH02Gene03885;Phyllostachys_edulis_newGene_352638;Phyllostachys_edulis_newGene_242425;Phyllostachys_edulis_newGene_242420;PH02Gene47754;Phyllostachys_edulis_newGene_18545;Phyllostachys_edulis_newGene_99655;Phyllostachys_…
MSTRG.164507.11	Phyllostachys_edulis_newGene_217657;Phyllostachys_edulis_newGene_281949;Phyllostachys_edulis_newGene_204353;Phyllostachys_edulis_newGene_40354;Phyllostachys_edulis_newGene_92726;PH02Gene07582;PH02Gene26832;PH02Gene25945;Phyllostachys_edulis_newGene_39497;Phyllostachys_edulis_newGene_111244;PH02Gene27955;Phyllostachys_edulis_newGene_367712
MSTRG.234940.12	PH02Gene36315;PH02Gene02168;PH02Gene49152;Phyllostachys_edulis_newGene_161606;PH02Gene15844;Phyllostachys_edulis_newGene_270058
MSTRG.342801.1	Phyllostachys_edulis_newGene_372571;PH02Gene21948;Phyllostachys_edulis_newGene_30842;Phyllostachys_edulis_newGene_152317;Phyllostachys_edulis_newGene_326439;Phyllostachys_edulis_newGene_178200;Phyllostachys_edulis_newGene_307393;Phyllostachys_edulis_newGene_352718;Phyllostachys_edulis_newGene_73856;Phyllostachys_edulis_newGene_123212;Phyllostachys_edulis_newGene_7574;Phyllostachys_edulis_newGene_…
MSTRG.208685.1	Phyllostachys_edulis_newGene_224913;Phyllostachys_edulis_newGene_273162;Phyllostachys_edulis_newGene_100759;PH02Gene50526;PH02Gene49094;Phyllostachys_edulis_newGene_387648;Phyllostachys_edulis_newGene_116247;Phyllostachys_edulis_newGene_397760;Phyllostachys_edulis_newGene_372671;Phyllostachys_edulis_newGene_215438;PH02Gene39546;PH02Gene04974;Phyllostachys_edulis_newGene_231850;Phyllostachys_eduli…
MSTRG.348261.1	PH02Gene04179;PH02Gene15283;PH02Gene33127;Phyllostachys_edulis_newGene_293063;PH02Gene47273;PH02Gene20809;Phyllostachys_edulis_newGene_345174;Phyllostachys_edulis_newGene_296741;Phyllostachys_edulis_newGene_170878;Phyllostachys_edulis_newGene_159911;Phyllostachys_edulis_newGene_240375;Phyllostachys_edulis_newGene_130958;PH02Gene32162;Phyllostachys_edulis_newGene_307520;PH02Gene15332;PH02Gene11017…
MSTRG.356052.1	Phyllostachys_edulis_newGene_56629;Phyllostachys_edulis_newGene_180720;Phyllostachys_edulis_newGene_158211;Phyllostachys_edulis_newGene_158217;Phyllostachys_edulis_newGene_265692;Phyllostachys_edulis_newGene_53120;Phyllostachys_edulis_newGene_362464;Phyllostachys_edulis_newGene_114434;Phyllostachys_edulis_newGene_249671;Phyllostachys_edulis_newGene_237445;Phyllostachys_edulis_newGene_295706;Phyll…
MSTRG.176142.3	Phyllostachys_edulis_newGene_136513;Phyllostachys_edulis_newGene_3560;Phyllostachys_edulis_newGene_79214;Phyllostachys_edulis_newGene_79408;Phyllostachys_edulis_newGene_169867;Phyllostachys_edulis_newGene_80214;Phyllostachys_edulis_newGene_232568;Phyllostachys_edulis_newGene_141019;Phyllostachys_edulis_newGene_396663;PH02Gene34648;Phyllostachys_edulis_newGene_384429;Phyllostachys_edulis_newGene_7…
MSTRG.382874.1	Phyllostachys_edulis_newGene_328820;Phyllostachys_edulis_newGene_285850;Phyllostachys_edulis_newGene_167901;Phyllostachys_edulis_newGene_173348;Phyllostachys_edulis_newGene_222430;Phyllostachys_edulis_newGene_300648;Phyllostachys_edulis_newGene_236022;Phyllostachys_edulis_newGene_100052;Phyllostachys_edulis_newGene_368979;PH02Gene05164;Phyllostachys_edulis_newGene_139153;Phyllostachys_edulis_newG…
MSTRG.11448.1	Phyllostachys_edulis_newGene_181648;Phyllostachys_edulis_newGene_147820;Phyllostachys_edulis_newGene_262598;PH02Gene12527;PH02Gene44815;PH02Gene08786;Phyllostachys_edulis_newGene_265992;Phyllostachys_edulis_newGene_65001;PH02Gene43222;Phyllostachys_edulis_newGene_7782;PH02Gene45684;Phyllostachys_edulis_newGene_192788;Phyllostachys_edulis_newGene_23213;Phyllostachys_edulis_newGene_122957;Phyllosta…
MSTRG.118687.3	Phyllostachys_edulis_newGene_55759;Phyllostachys_edulis_newGene_10868;Phyllostachys_edulis_newGene_96708;PH02Gene24952;Phyllostachys_edulis_newGene_400485;Phyllostachys_edulis_newGene_360676;Phyllostachys_edulis_newGene_167979;Phyllostachys_edulis_newGene_252049;Phyllostachys_edulis_newGene_204453;Phyllostachys_edulis_newGene_392767;PH02Gene05886;Phyllostachys_edulis_newGene_227514;PH02Gene15209;…
MSTRG.249738.2	Phyllostachys_edulis_newGene_20062;Phyllostachys_edulis_newGene_20066;PH02Gene44426;Phyllostachys_edulis_newGene_181760;Phyllostachys_edulis_newGene_38871;PH02Gene41909;Phyllostachys_edulis_newGene_215359;Phyllostachys_edulis_newGene_334209;PH02Gene02016;Phyllostachys_edulis_newGene_219851;Phyllostachys_edulis_newGene_222267;Phyllostachys_edulis_newGene_140048;Phyllostachys_edulis_newGene_154420;…
MSTRG.232954.1	PH02Gene20820;Phyllostachys_edulis_newGene_312286;PH02Gene48639;Phyllostachys_edulis_newGene_34853;Phyllostachys_edulis_newGene_94529;PH02Gene32422;PH02Gene50411;Phyllostachys_edulis_newGene_98761;PH02Gene33125;Phyllostachys_edulis_newGene_331379;Phyllostachys_edulis_newGene_37041;PH02Gene14737;PH02Gene35671;Phyllostachys_edulis_newGene_18258;Phyllostachys_edulis_newGene_259172;PH02Gene27735;Phyl…
MSTRG.290599.3	Phyllostachys_edulis_newGene_265548;Phyllostachys_edulis_newGene_23524;Phyllostachys_edulis_newGene_192283;Phyllostachys_edulis_newGene_60542;Phyllostachys_edulis_newGene_95339;Phyllostachys_edulis_newGene_313916;Phyllostachys_edulis_newGene_335312;Phyllostachys_edulis_newGene_12462;Phyllostachys_edulis_newGene_333552;Phyllostachys_edulis_newGene_397524;Phyllostachys_edulis_newGene_386873;Phyllos…
MSTRG.301424.1	Phyllostachys_edulis_newGene_178461;Phyllostachys_edulis_newGene_231979;Phyllostachys_edulis_newGene_101296;Phyllostachys_edulis_newGene_396012;Phyllostachys_edulis_newGene_262442;Phyllostachys_edulis_newGene_53175;Phyllostachys_edulis_newGene_29387;Phyllostachys_edulis_newGene_379795;Phyllostachys_edulis_newGene_133974;Phyllostachys_edulis_newGene_258095;Phyllostachys_edulis_newGene_71338;Phyllo…
MSTRG.138535.1	PH02Gene41540;Phyllostachys_edulis_newGene_294554;Phyllostachys_edulis_newGene_184240;Phyllostachys_edulis_newGene_304858;Phyllostachys_edulis_newGene_296676;Phyllostachys_edulis_newGene_103146;PH02Gene49272;Phyllostachys_edulis_newGene_199245;Phyllostachys_edulis_newGene_18165;PH02Gene08793;PH02Gene06637;Phyllostachys_edulis_newGene_166282;Phyllostachys_edulis_newGene_360150;Phyllostachys_edulis…
MSTRG.57466.2	Phyllostachys_edulis_newGene_177480;Phyllostachys_edulis_newGene_7175;Phyllostachys_edulis_newGene_75538;Phyllostachys_edulis_newGene_68956;PH02Gene00430;PH02Gene19733;Phyllostachys_edulis_newGene_300928;Phyllostachys_edulis_newGene_176460;Phyllostachys_edulis_newGene_98079;Phyllostachys_edulis_newGene_99947;PH02Gene04212;Phyllostachys_edulis_newGene_3957;Phyllostachys_edulis_newGene_332112;Phyll…
MSTRG.439049.2	Phyllostachys_edulis_newGene_91808;Phyllostachys_edulis_newGene_245715;Phyllostachys_edulis_newGene_230267;Phyllostachys_edulis_newGene_233103;Phyllostachys_edulis_newGene_389435;Phyllostachys_edulis_newGene_226094;Phyllostachys_edulis_newGene_358055;Phyllostachys_edulis_newGene_288463;Phyllostachys_edulis_newGene_340257;Phyllostachys_edulis_newGene_280385;Phyllostachys_edulis_newGene_261255;Phyl…
MSTRG.1674.3	Phyllostachys_edulis_newGene_336348;Phyllostachys_edulis_newGene_194494;Phyllostachys_edulis_newGene_7570;Phyllostachys_edulis_newGene_239424;Phyllostachys_edulis_newGene_172611;Phyllostachys_edulis_newGene_137374;Phyllostachys_edulis_newGene_13216;Phyllostachys_edulis_newGene_336587;Phyllostachys_edulis_newGene_162818;Phyllostachys_edulis_newGene_280803;Phyllostachys_edulis_newGene_334956;Phyllo…
MSTRG.240049.4	PH02Gene31293;Phyllostachys_edulis_newGene_100882;Phyllostachys_edulis_newGene_355257;Phyllostachys_edulis_newGene_125382;Phyllostachys_edulis_newGene_75565;Phyllostachys_edulis_newGene_20430;PH02Gene40376;Phyllostachys_edulis_newGene_367273;Phyllostachys_edulis_newGene_241471;Phyllostachys_edulis_newGene_37550;Phyllostachys_edulis_newGene_177376;Phyllostachys_edulis_newGene_191237;Phyllostachys_…
MSTRG.294819.9	Phyllostachys_edulis_newGene_305699;PH02Gene13281;Phyllostachys_edulis_newGene_310067;Phyllostachys_edulis_newGene_247445;Phyllostachys_edulis_newGene_105583;Phyllostachys_edulis_newGene_38281;PH02Gene21429;Phyllostachys_edulis_newGene_110637;Phyllostachys_edulis_newGene_67264;Phyllostachys_edulis_newGene_352330;Phyllostachys_edulis_newGene_178641;Phyllostachys_edulis_newGene_246687;Phyllostachys…
MSTRG.411719.2	PH02Gene32737;PH02Gene29459;Phyllostachys_edulis_newGene_243527;Phyllostachys_edulis_newGene_80569;Phyllostachys_edulis_newGene_230478;PH02Gene04579;Phyllostachys_edulis_newGene_226589;Phyllostachys_edulis_newGene_123427;PH02Gene42724;Phyllostachys_edulis_newGene_56872;PH02Gene38075;PH02Gene12898;PH02Gene14531;PH02Gene04832;Phyllostachys_edulis_newGene_9130;Phyllostachys_edulis_newGene_60532;Phyl…
MSTRG.159742.2	Phyllostachys_edulis_newGene_18839;Phyllostachys_edulis_newGene_375074;Phyllostachys_edulis_newGene_299358;Phyllostachys_edulis_newGene_28813;Phyllostachys_edulis_newGene_1357;PH02Gene26425;Phyllostachys_edulis_newGene_396368;Phyllostachys_edulis_newGene_91150;Phyllostachys_edulis_newGene_172168;PH02Gene16443;Phyllostachys_edulis_newGene_45071;PH02Gene12169;Phyllostachys_edulis_newGene_292917;PH0…
MSTRG.119122.1	Phyllostachys_edulis_newGene_77660;PH02Gene22303;Phyllostachys_edulis_newGene_319081;PH02Gene08311;Phyllostachys_edulis_newGene_208011;Phyllostachys_edulis_newGene_352939;PH02Gene24077;PH02Gene12359;PH02Gene10503;PH02Gene27554;Phyllostachys_edulis_newGene_392409;PH02Gene44181;Phyllostachys_edulis_newGene_227165;PH02Gene27711;PH02Gene03655;Phyllostachys_edulis_newGene_100850;Phyllostachys_edulis_n…
MSTRG.372709.1	Phyllostachys_edulis_newGene_169171;Phyllostachys_edulis_newGene_351980;Phyllostachys_edulis_newGene_112452;Phyllostachys_edulis_newGene_135806;Phyllostachys_edulis_newGene_214409;PH02Gene22064;Phyllostachys_edulis_newGene_379784;Phyllostachys_edulis_newGene_58111;PH02Gene26660;Phyllostachys_edulis_newGene_25851;Phyllostachys_edulis_newGene_400356;Phyllostachys_edulis_newGene_402593;Phyllostachys…
MSTRG.180355.1	PH02Gene36192;Phyllostachys_edulis_newGene_226592;Phyllostachys_edulis_newGene_382814;Phyllostachys_edulis_newGene_247703;Phyllostachys_edulis_newGene_247708;Phyllostachys_edulis_newGene_403966;Phyllostachys_edulis_newGene_323950;Phyllostachys_edulis_newGene_16752;Phyllostachys_edulis_newGene_117683;Phyllostachys_edulis_newGene_352408;PH02Gene34244;Phyllostachys_edulis_newGene_394237;Phyllostachy…
MSTRG.402464.1	PH02Gene47675;PH02Gene27705;Phyllostachys_edulis_newGene_287125;Phyllostachys_edulis_newGene_186264;PH02Gene35286;Phyllostachys_edulis_newGene_358931;Phyllostachys_edulis_newGene_155912;Phyllostachys_edulis_newGene_146950
MSTRG.418108.1	Phyllostachys_edulis_newGene_7912;Phyllostachys_edulis_newGene_385829;PH02Gene36976;PH02Gene40937;PH02Gene46025;PH02Gene04418
MSTRG.410937.1	Phyllostachys_edulis_newGene_65472;Phyllostachys_edulis_newGene_135723;PH02Gene00887;Phyllostachys_edulis_newGene_83716;PH02Gene47955;PH02Gene45836;Phyllostachys_edulis_newGene_154282;Phyllostachys_edulis_newGene_325509;Phyllostachys_edulis_newGene_325314;Phyllostachys_edulis_newGene_198400;Phyllostachys_edulis_newGene_178293;Phyllostachys_edulis_newGene_279202;Phyllostachys_edulis_newGene_371531…
MSTRG.446053.16	Phyllostachys_edulis_newGene_46558;Phyllostachys_edulis_newGene_47211;Phyllostachys_edulis_newGene_88248;Phyllostachys_edulis_newGene_268116;Phyllostachys_edulis_newGene_68987;PH02Gene20328;Phyllostachys_edulis_newGene_363967;Phyllostachys_edulis_newGene_98315;Phyllostachys_edulis_newGene_293731;Phyllostachys_edulis_newGene_366598;Phyllostachys_edulis_newGene_151442;Phyllostachys_edulis_newGene_3…
MSTRG.13625.2	PH02Gene05710;Phyllostachys_edulis_newGene_50118;Phyllostachys_edulis_newGene_240857;PH02Gene43526;Phyllostachys_edulis_newGene_395632;PH02Gene42880;Phyllostachys_edulis_newGene_264795;PH02Gene21347;Phyllostachys_edulis_newGene_398202;PH02Gene45948;Phyllostachys_edulis_newGene_330653;PH02Gene02815;Phyllostachys_edulis_newGene_115192;Phyllostachys_edulis_newGene_257040;PH02Gene14809;PH02Gene33863;…
MSTRG.96604.2	Phyllostachys_edulis_newGene_63947;PH02Gene11223;Phyllostachys_edulis_newGene_180148;Phyllostachys_edulis_newGene_324150;PH02Gene42596;Phyllostachys_edulis_newGene_394602;Phyllostachys_edulis_newGene_208147;Phyllostachys_edulis_newGene_161670;PH02Gene51190;Phyllostachys_edulis_newGene_118894;Phyllostachys_edulis_newGene_323963;PH02Gene50804;Phyllostachys_edulis_newGene_369750;Phyllostachys_edulis…
MSTRG.155496.1	PH02Gene35791;Phyllostachys_edulis_newGene_324786;Phyllostachys_edulis_newGene_329000;Phyllostachys_edulis_newGene_329005;Phyllostachys_edulis_newGene_194388;PH02Gene42394;Phyllostachys_edulis_newGene_16373;Phyllostachys_edulis_newGene_335476;Phyllostachys_edulis_newGene_335478;Phyllostachys_edulis_newGene_112906;Phyllostachys_edulis_newGene_184146;Phyllostachys_edulis_newGene_197627;Phyllostachy…
MSTRG.433925.1	PH02Gene16254;PH02Gene24891;PH02Gene33630;PH02Gene22430;PH02Gene23838;PH02Gene26581;PH02Gene47618;PH02Gene29823;PH02Gene33591;PH02Gene24467;PH02Gene25988;PH02Gene46238;PH02Gene36769;PH02Gene10564;PH02Gene44336;PH02Gene07839;PH02Gene01687;PH02Gene16543;PH02Gene07292;PH02Gene14338;PH02Gene05261;PH02Gene13900;PH02Gene47355;PH02Gene26852;Phyllostachys_edulis_newGene_338759;Phyllostachys_edulis_newGen…
MSTRG.433240.1	Phyllostachys_edulis_newGene_221788;Phyllostachys_edulis_newGene_226400;Phyllostachys_edulis_newGene_213889;Phyllostachys_edulis_newGene_358441;Phyllostachys_edulis_newGene_402649;Phyllostachys_edulis_newGene_311183;Phyllostachys_edulis_newGene_89894;Phyllostachys_edulis_newGene_393414;Phyllostachys_edulis_newGene_42587;Phyllostachys_edulis_newGene_234287;Phyllostachys_edulis_newGene_316875;Phyll…
MSTRG.290997.1	Phyllostachys_edulis_newGene_350509;PH02Gene33137;Phyllostachys_edulis_newGene_214580;Phyllostachys_edulis_newGene_166705;PH02Gene46071;PH02Gene45775;Phyllostachys_edulis_newGene_135765;Phyllostachys_edulis_newGene_350021;Phyllostachys_edulis_newGene_185653;Phyllostachys_edulis_newGene_136572;Phyllostachys_edulis_newGene_279482;Phyllostachys_edulis_newGene_300742;Phyllostachys_edulis_newGene_3056…
MSTRG.213404.3	PH02Gene13453;Phyllostachys_edulis_newGene_214586;Phyllostachys_edulis_newGene_21281;PH02Gene18268;PH02Gene48229;PH02Gene29928;PH02Gene22893;PH02Gene21752;PH02Gene41820;PH02Gene21480;PH02Gene45385;PH02Gene28808;PH02Gene33286;PH02Gene48055;Phyllostachys_edulis_newGene_89762;PH02Gene02176;Phyllostachys_edulis_newGene_68972;PH02Gene06101;PH02Gene44871;PH02Gene05953;Phyllostachys_edulis_newGene_25752…
MSTRG.227558.2	Phyllostachys_edulis_newGene_44686;Phyllostachys_edulis_newGene_30539;Phyllostachys_edulis_newGene_292507;PH02Gene17710;Phyllostachys_edulis_newGene_175017;Phyllostachys_edulis_newGene_67993;PH02Gene25267;Phyllostachys_edulis_newGene_249135;Phyllostachys_edulis_newGene_304063;Phyllostachys_edulis_newGene_110728;Phyllostachys_edulis_newGene_296869;Phyllostachys_edulis_newGene_106073;Phyllostachys_…
MSTRG.142138.5	Phyllostachys_edulis_newGene_391160;Phyllostachys_edulis_newGene_395906;Phyllostachys_edulis_newGene_201635;Phyllostachys_edulis_newGene_282839;Phyllostachys_edulis_newGene_254549;Phyllostachys_edulis_newGene_64323;Phyllostachys_edulis_newGene_222968;Phyllostachys_edulis_newGene_349065;Phyllostachys_edulis_newGene_101732;Phyllostachys_edulis_newGene_288009;Phyllostachys_edulis_newGene_188673;Phyl…
MSTRG.448296.1	Phyllostachys_edulis_newGene_17039;Phyllostachys_edulis_newGene_297424;Phyllostachys_edulis_newGene_351870;Phyllostachys_edulis_newGene_351873;Phyllostachys_edulis_newGene_197050;PH02Gene32047;Phyllostachys_edulis_newGene_23055;Phyllostachys_edulis_newGene_268647;Phyllostachys_edulis_newGene_152628;Phyllostachys_edulis_newGene_189243;Phyllostachys_edulis_newGene_200991;Phyllostachys_edulis_newGen…
MSTRG.446054.32	Phyllostachys_edulis_newGene_319779;Phyllostachys_edulis_newGene_137486;Phyllostachys_edulis_newGene_205335;Phyllostachys_edulis_newGene_375158;Phyllostachys_edulis_newGene_3448;Phyllostachys_edulis_newGene_284417;Phyllostachys_edulis_newGene_318879;Phyllostachys_edulis_newGene_158919;Phyllostachys_edulis_newGene_2616;Phyllostachys_edulis_newGene_180076;Phyllostachys_edulis_newGene_99745;Phyllost…
MSTRG.69297.3	Phyllostachys_edulis_newGene_315626;Phyllostachys_edulis_newGene_312568;PH02Gene51020;Phyllostachys_edulis_newGene_379361;Phyllostachys_edulis_newGene_325770
MSTRG.118080.2	Phyllostachys_edulis_newGene_62046;PH02Gene40844;Phyllostachys_edulis_newGene_238599;Phyllostachys_edulis_newGene_319655;Phyllostachys_edulis_newGene_111124;Phyllostachys_edulis_newGene_250207;Phyllostachys_edulis_newGene_250204;Phyllostachys_edulis_newGene_234367;Phyllostachys_edulis_newGene_61789;Phyllostachys_edulis_newGene_187377;Phyllostachys_edulis_newGene_154364;Phyllostachys_edulis_newGen…
MSTRG.25906.3	Phyllostachys_edulis_newGene_207421;Phyllostachys_edulis_newGene_253405;Phyllostachys_edulis_newGene_3145;Phyllostachys_edulis_newGene_232191;Phyllostachys_edulis_newGene_146325;Phyllostachys_edulis_newGene_192700;Phyllostachys_edulis_newGene_106447;Phyllostachys_edulis_newGene_3818;Phyllostachys_edulis_newGene_365651;Phyllostachys_edulis_newGene_110603;Phyllostachys_edulis_newGene_288486;Phyllos…
MSTRG.122481.2	PH02Gene40844;Phyllostachys_edulis_newGene_238599;Phyllostachys_edulis_newGene_319655;Phyllostachys_edulis_newGene_250207;Phyllostachys_edulis_newGene_234367;Phyllostachys_edulis_newGene_187377;Phyllostachys_edulis_newGene_187370;Phyllostachys_edulis_newGene_75428;Phyllostachys_edulis_newGene_91275;Phyllostachys_edulis_newGene_91278;Phyllostachys_edulis_newGene_404848;Phyllostachys_edulis_newGene…
MSTRG.54811.9	PH02Gene41911;Phyllostachys_edulis_newGene_186452;Phyllostachys_edulis_newGene_356924;PH02Gene12895;Phyllostachys_edulis_newGene_190261;PH02Gene05760;PH02Gene42872;Phyllostachys_edulis_newGene_122072;PH02Gene32069;Phyllostachys_edulis_newGene_207864;Phyllostachys_edulis_newGene_140318;PH02Gene47287;PH02Gene35138;Phyllostachys_edulis_newGene_385081;PH02Gene20551;Phyllostachys_edulis_newGene_187633
MSTRG.74999.1	Phyllostachys_edulis_newGene_48090;Phyllostachys_edulis_newGene_97711;Phyllostachys_edulis_newGene_51319;Phyllostachys_edulis_newGene_289423;Phyllostachys_edulis_newGene_226340;Phyllostachys_edulis_newGene_47087;Phyllostachys_edulis_newGene_153651;Phyllostachys_edulis_newGene_233798;Phyllostachys_edulis_newGene_315580;Phyllostachys_edulis_newGene_19224;Phyllostachys_edulis_newGene_49892;Phyllosta…
MSTRG.299679.2	Phyllostachys_edulis_newGene_72875;Phyllostachys_edulis_newGene_340418;Phyllostachys_edulis_newGene_175898;Phyllostachys_edulis_newGene_96660;Phyllostachys_edulis_newGene_383619;Phyllostachys_edulis_newGene_331638;Phyllostachys_edulis_newGene_330198;Phyllostachys_edulis_newGene_24351;Phyllostachys_edulis_newGene_128129;Phyllostachys_edulis_newGene_379790;Phyllostachys_edulis_newGene_331312;Phyllo…
MSTRG.77810.1	Phyllostachys_edulis_newGene_336890;Phyllostachys_edulis_newGene_379893;PH02Gene30424;PH02Gene07760;Phyllostachys_edulis_newGene_390537;Phyllostachys_edulis_newGene_83045;PH02Gene16290;PH02Gene15720;PH02Gene34909;Phyllostachys_edulis_newGene_8489;Phyllostachys_edulis_newGene_385538;PH02Gene08266;PH02Gene14478;Phyllostachys_edulis_newGene_20395;PH02Gene51156;Phyllostachys_edulis_newGene_96414;PH02…
MSTRG.96728.3	Phyllostachys_edulis_newGene_364171;Phyllostachys_edulis_newGene_312568;PH02Gene01953;Phyllostachys_edulis_newGene_237346
MSTRG.164927.2	Phyllostachys_edulis_newGene_35246;Phyllostachys_edulis_newGene_206253;Phyllostachys_edulis_newGene_371692;Phyllostachys_edulis_newGene_87559;Phyllostachys_edulis_newGene_151958;Phyllostachys_edulis_newGene_100127;PH02Gene30279;Phyllostachys_edulis_newGene_67216;Phyllostachys_edulis_newGene_348215;Phyllostachys_edulis_newGene_11303;Phyllostachys_edulis_newGene_51566;Phyllostachys_edulis_newGene_3…
MSTRG.398474.4	Phyllostachys_edulis_newGene_34853;Phyllostachys_edulis_newGene_94529;PH02Gene32422;PH02Gene50411;Phyllostachys_edulis_newGene_98761;PH02Gene15490;PH02Gene49647;Phyllostachys_edulis_newGene_342615;Phyllostachys_edulis_newGene_401330;Phyllostachys_edulis_newGene_308388;Phyllostachys_edulis_newGene_329855;PH02Gene50880;Phyllostachys_edulis_newGene_145656;PH02Gene31089;PH02Gene43660;Phyllostachys_ed…
MSTRG.60957.1	Phyllostachys_edulis_newGene_237913;Phyllostachys_edulis_newGene_397315;Phyllostachys_edulis_newGene_9865;Phyllostachys_edulis_newGene_302675;Phyllostachys_edulis_newGene_185992;Phyllostachys_edulis_newGene_37596;PH02Gene47480;Phyllostachys_edulis_newGene_61037;Phyllostachys_edulis_newGene_332911;Phyllostachys_edulis_newGene_337890;Phyllostachys_edulis_newGene_203708;Phyllostachys_edulis_newGene_…
MSTRG.18705.1	PH02Gene09483;PH02Gene07659;Phyllostachys_edulis_newGene_40235;Phyllostachys_edulis_newGene_286275;PH02Gene33367;Phyllostachys_edulis_newGene_63855;Phyllostachys_edulis_newGene_183710;PH02Gene08786;PH02Gene38593;PH02Gene20958;Phyllostachys_edulis_newGene_122957;Phyllostachys_edulis_newGene_31970;Phyllostachys_edulis_newGene_97950;PH02Gene19266;Phyllostachys_edulis_newGene_211967;Phyllostachys_edu…
MSTRG.7137.24	Phyllostachys_edulis_newGene_63012;PH02Gene26385;Phyllostachys_edulis_newGene_107784;PH02Gene19755;PH02Gene23791;PH02Gene49219;PH02Gene20837;PH02Gene32398;Phyllostachys_edulis_newGene_209155;PH02Gene41090;Phyllostachys_edulis_newGene_283153;PH02Gene03595;PH02Gene25672;Phyllostachys_edulis_newGene_282607;PH02Gene24233;Phyllostachys_edulis_newGene_202068;PH02Gene26751;Phyllostachys_edulis_newGene_2…
MSTRG.379303.2	Phyllostachys_edulis_newGene_250969;PH02Gene33169;Phyllostachys_edulis_newGene_361558;Phyllostachys_edulis_newGene_364461;Phyllostachys_edulis_newGene_3614;Phyllostachys_edulis_newGene_202918;PH02Gene26796;Phyllostachys_edulis_newGene_311791;Phyllostachys_edulis_newGene_375539;PH02Gene28663;Phyllostachys_edulis_newGene_311562;Phyllostachys_edulis_newGene_183532;Phyllostachys_edulis_newGene_268957…
MSTRG.79661.2	Phyllostachys_edulis_newGene_297996;Phyllostachys_edulis_newGene_148032;Phyllostachys_edulis_newGene_336538;PH02Gene03842;Phyllostachys_edulis_newGene_4005;Phyllostachys_edulis_newGene_104184;Phyllostachys_edulis_newGene_84418;Phyllostachys_edulis_newGene_330190;Phyllostachys_edulis_newGene_178684;PH02Gene43218;Phyllostachys_edulis_newGene_4231;Phyllostachys_edulis_newGene_67373;Phyllostachys_edu…
