# Supplementary material for: Identification and differential analysis of noncoding RNAs in response to drought in Phyllostachys aureosulcata f. spectabilis
Source: Front Plant Sci. 2022 Nov 10;13:1040470. doi: 10.3389/fpls.2022.1040470 (PMC9686404; doi:10.3389/fpls.2022.1040470)
Supplement: Supplementary file 12 [file Table_11.xls]

MSTRG.455154.1	PH02Gene12223;Phyllostachys_edulis_newGene_213289;PH02Gene07814;PH02Gene35410;Phyllostachys_edulis_newGene_209154;PH02Gene29509;Phyllostachys_edulis_newGene_168148;PH02Gene17070;Phyllostachys_edulis_newGene_38203;Phyllostachys_edulis_newGene_129312;PH02Gene49250;Phyllostachys_edulis_newGene_242645;PH02Gene17773;PH02Gene13879;Phyllostachys_edulis_newGene_332973;Phyllostachys_edulis_newGene_348083;…
MSTRG.402757.1	Phyllostachys_edulis_newGene_370530;Phyllostachys_edulis_newGene_219852;Phyllostachys_edulis_newGene_132747;Phyllostachys_edulis_newGene_12523;Phyllostachys_edulis_newGene_141292;Phyllostachys_edulis_newGene_189810;Phyllostachys_edulis_newGene_74409;Phyllostachys_edulis_newGene_234474;Phyllostachys_edulis_newGene_124998;Phyllostachys_edulis_newGene_271562;Phyllostachys_edulis_newGene_361170;Phyll…
MSTRG.12370.2	PH02Gene48202;PH02Gene42527;Phyllostachys_edulis_newGene_192584;Phyllostachys_edulis_newGene_228707;PH02Gene50759;Phyllostachys_edulis_newGene_257197;PH02Gene12432;Phyllostachys_edulis_newGene_301675;PH02Gene16163;PH02Gene37483;PH02Gene02281;PH02Gene33734;PH02Gene05038;PH02Gene29394;PH02Gene29393;PH02Gene17792;PH02Gene49901;PH02Gene10988;PH02Gene10989;PH02Gene45815;PH02Gene02133;PH02Gene13481;PH0…
MSTRG.147869.1	PH02Gene31362;Phyllostachys_edulis_newGene_113507;Phyllostachys_edulis_newGene_137544;PH02Gene21693;Phyllostachys_edulis_newGene_30975;Phyllostachys_edulis_newGene_325269;Phyllostachys_edulis_newGene_303289;Phyllostachys_edulis_newGene_327576;Phyllostachys_edulis_newGene_300012;Phyllostachys_edulis_newGene_111091;Phyllostachys_edulis_newGene_185022;Phyllostachys_edulis_newGene_364385;Phyllostachy…
MSTRG.66431.1	PH02Gene43201;Phyllostachys_edulis_newGene_57518;Phyllostachys_edulis_newGene_59476;Phyllostachys_edulis_newGene_100381;Phyllostachys_edulis_newGene_130561;PH02Gene07449;Phyllostachys_edulis_newGene_265483;PH02Gene22283;Phyllostachys_edulis_newGene_322419;Phyllostachys_edulis_newGene_2029;PH02Gene22044;Phyllostachys_edulis_newGene_26776;Phyllostachys_edulis_newGene_56499;Phyllostachys_edulis_newG…
MSTRG.332168.2	Phyllostachys_edulis_newGene_312332;Phyllostachys_edulis_newGene_153433;Phyllostachys_edulis_newGene_27111;PH02Gene34910;Phyllostachys_edulis_newGene_344537;Phyllostachys_edulis_newGene_181256;Phyllostachys_edulis_newGene_352562;Phyllostachys_edulis_newGene_23481;Phyllostachys_edulis_newGene_298822;PH02Gene14833;Phyllostachys_edulis_newGene_122431;Phyllostachys_edulis_newGene_338359;PH02Gene13139…
MSTRG.412303.1	Phyllostachys_edulis_newGene_279482;Phyllostachys_edulis_newGene_229563;Phyllostachys_edulis_newGene_216130;Phyllostachys_edulis_newGene_190373;Phyllostachys_edulis_newGene_67811;Phyllostachys_edulis_newGene_40756;Phyllostachys_edulis_newGene_189562;Phyllostachys_edulis_newGene_251287;PH02Gene21719;Phyllostachys_edulis_newGene_9159;PH02Gene39484;Phyllostachys_edulis_newGene_325699;Phyllostachys_e…
MSTRG.14896.2	Phyllostachys_edulis_newGene_312337;Phyllostachys_edulis_newGene_190850;Phyllostachys_edulis_newGene_92759;Phyllostachys_edulis_newGene_77807;Phyllostachys_edulis_newGene_128431;Phyllostachys_edulis_newGene_402694;Phyllostachys_edulis_newGene_402697;Phyllostachys_edulis_newGene_154167;Phyllostachys_edulis_newGene_154166;Phyllostachys_edulis_newGene_246934;Phyllostachys_edulis_newGene_372488;Phyll…
MSTRG.282401.1	PH02Gene48413;Phyllostachys_edulis_newGene_96209;PH02Gene51387;PH02Gene40036;PH02Gene39880;Phyllostachys_edulis_newGene_248583;Phyllostachys_edulis_newGene_137477;PH02Gene43893;PH02Gene31034;PH02Gene46633;PH02Gene29114;PH02Gene01461;PH02Gene01172;PH02Gene38222;Phyllostachys_edulis_newGene_349862;PH02Gene05710;PH02Gene06899;PH02Gene24465;Phyllostachys_edulis_newGene_390795;PH02Gene35164;PH02Gene37…
MSTRG.145444.1	Phyllostachys_edulis_newGene_314599;Phyllostachys_edulis_newGene_156144;Phyllostachys_edulis_newGene_22876;PH02Gene34911;Phyllostachys_edulis_newGene_154161;Phyllostachys_edulis_newGene_154167;Phyllostachys_edulis_newGene_154166;Phyllostachys_edulis_newGene_372488;Phyllostachys_edulis_newGene_193793;Phyllostachys_edulis_newGene_247525;Phyllostachys_edulis_newGene_332687;Phyllostachys_edulis_newGe…
MSTRG.322684.4	Phyllostachys_edulis_newGene_363335;Phyllostachys_edulis_newGene_65520;PH02Gene44955;Phyllostachys_edulis_newGene_258679;PH02Gene16428;Phyllostachys_edulis_newGene_117098;Phyllostachys_edulis_newGene_341823;Phyllostachys_edulis_newGene_323831;Phyllostachys_edulis_newGene_160299;Phyllostachys_edulis_newGene_333269;Phyllostachys_edulis_newGene_130359;PH02Gene45065;Phyllostachys_edulis_newGene_30374…
MSTRG.115706.2	Phyllostachys_edulis_newGene_210677;Phyllostachys_edulis_newGene_333809;Phyllostachys_edulis_newGene_39783;Phyllostachys_edulis_newGene_283890;Phyllostachys_edulis_newGene_368817;PH02Gene47305;Phyllostachys_edulis_newGene_292304;Phyllostachys_edulis_newGene_279157;Phyllostachys_edulis_newGene_274912;Phyllostachys_edulis_newGene_141598;Phyllostachys_edulis_newGene_69237;Phyllostachys_edulis_newGen…
MSTRG.355587.1	PH02Gene43069;PH02Gene16328;Phyllostachys_edulis_newGene_401468;PH02Gene39497;PH02Gene15763;Phyllostachys_edulis_newGene_63733;PH02Gene21897;Phyllostachys_edulis_newGene_126905;PH02Gene24258;PH02Gene20630;PH02Gene15535;Phyllostachys_edulis_newGene_298271;Phyllostachys_edulis_newGene_338460;PH02Gene25905;PH02Gene27487;PH02Gene23985;Phyllostachys_edulis_newGene_250346;Phyllostachys_edulis_newGene_1…
MSTRG.254568.1	Phyllostachys_edulis_newGene_309083;PH02Gene02756;Phyllostachys_edulis_newGene_40620;Phyllostachys_edulis_newGene_150378;Phyllostachys_edulis_newGene_235044;Phyllostachys_edulis_newGene_55275;Phyllostachys_edulis_newGene_201134;Phyllostachys_edulis_newGene_83716;Phyllostachys_edulis_newGene_384303;Phyllostachys_edulis_newGene_266608;Phyllostachys_edulis_newGene_100182;Phyllostachys_edulis_newGene…
MSTRG.215487.2	Phyllostachys_edulis_newGene_67831;PH02Gene45157;Phyllostachys_edulis_newGene_342239;Phyllostachys_edulis_newGene_346608;Phyllostachys_edulis_newGene_111361;Phyllostachys_edulis_newGene_55516;Phyllostachys_edulis_newGene_87617;Phyllostachys_edulis_newGene_343651;Phyllostachys_edulis_newGene_29902;Phyllostachys_edulis_newGene_341178;Phyllostachys_edulis_newGene_13178;Phyllostachys_edulis_newGene_8…
MSTRG.432261.1	Phyllostachys_edulis_newGene_387766;Phyllostachys_edulis_newGene_375853;Phyllostachys_edulis_newGene_73872;Phyllostachys_edulis_newGene_249700;Phyllostachys_edulis_newGene_222903;PH02Gene21577;Phyllostachys_edulis_newGene_117927;Phyllostachys_edulis_newGene_328585;PH02Gene48227;PH02Gene17205;Phyllostachys_edulis_newGene_85975;Phyllostachys_edulis_newGene_58521;Phyllostachys_edulis_newGene_56588;P…
MSTRG.300779.1	Phyllostachys_edulis_newGene_57105;Phyllostachys_edulis_newGene_241922;PH02Gene34037;Phyllostachys_edulis_newGene_267099;Phyllostachys_edulis_newGene_178996;Phyllostachys_edulis_newGene_358132;PH02Gene47656;Phyllostachys_edulis_newGene_289187;Phyllostachys_edulis_newGene_146528;Phyllostachys_edulis_newGene_263745;Phyllostachys_edulis_newGene_292758;Phyllostachys_edulis_newGene_358503;Phyllostachy…
MSTRG.282654.9	Phyllostachys_edulis_newGene_53844;PH02Gene38077;PH02Gene42018;Phyllostachys_edulis_newGene_223741;Phyllostachys_edulis_newGene_95503;PH02Gene14459;PH02Gene23002;PH02Gene10381;Phyllostachys_edulis_newGene_25284;Phyllostachys_edulis_newGene_316462;PH02Gene48584;Phyllostachys_edulis_newGene_72032;PH02Gene09631;PH02Gene03903;Phyllostachys_edulis_newGene_181671;Phyllostachys_edulis_newGene_112593;Phy…
MSTRG.178471.1	Phyllostachys_edulis_newGene_48916;Phyllostachys_edulis_newGene_348677;Phyllostachys_edulis_newGene_113195;Phyllostachys_edulis_newGene_392526;Phyllostachys_edulis_newGene_198799;PH02Gene49198;Phyllostachys_edulis_newGene_300268;Phyllostachys_edulis_newGene_353483;Phyllostachys_edulis_newGene_71613;Phyllostachys_edulis_newGene_373231;Phyllostachys_edulis_newGene_255163;Phyllostachys_edulis_newGen…
MSTRG.57975.1	Phyllostachys_edulis_newGene_15473;PH02Gene42058;Phyllostachys_edulis_newGene_260229;Phyllostachys_edulis_newGene_57824;PH02Gene09081;Phyllostachys_edulis_newGene_391637;Phyllostachys_edulis_newGene_318722;Phyllostachys_edulis_newGene_6114;Phyllostachys_edulis_newGene_79340;Phyllostachys_edulis_newGene_308882;Phyllostachys_edulis_newGene_80335;PH02Gene06699;Phyllostachys_edulis_newGene_81226;PH02…
MSTRG.361120.14	PH02Gene10013;PH02Gene07495;Phyllostachys_edulis_newGene_63059;Phyllostachys_edulis_newGene_184166;PH02Gene12937;Phyllostachys_edulis_newGene_220171;Phyllostachys_edulis_newGene_366418;Phyllostachys_edulis_newGene_388002;Phyllostachys_edulis_newGene_67812;Phyllostachys_edulis_newGene_387572;PH02Gene24414;Phyllostachys_edulis_newGene_153237;Phyllostachys_edulis_newGene_223741;PH02Gene04585;PH02Gen…
MSTRG.252299.3	Phyllostachys_edulis_newGene_324598;Phyllostachys_edulis_newGene_357182;Phyllostachys_edulis_newGene_328002;Phyllostachys_edulis_newGene_388877;Phyllostachys_edulis_newGene_48242;Phyllostachys_edulis_newGene_112557;Phyllostachys_edulis_newGene_211310;Phyllostachys_edulis_newGene_202084;Phyllostachys_edulis_newGene_160852;Phyllostachys_edulis_newGene_389742;Phyllostachys_edulis_newGene_376261;PH02…
MSTRG.107855.1	Phyllostachys_edulis_newGene_383948;Phyllostachys_edulis_newGene_151613;PH02Gene35845;Phyllostachys_edulis_newGene_144899;Phyllostachys_edulis_newGene_144891;Phyllostachys_edulis_newGene_26253;Phyllostachys_edulis_newGene_17841;Phyllostachys_edulis_newGene_283336;Phyllostachys_edulis_newGene_377003;Phyllostachys_edulis_newGene_377006;PH02Gene25056;Phyllostachys_edulis_newGene_165279;Phyllostachys…
MSTRG.306465.2	Phyllostachys_edulis_newGene_1453;PH02Gene02738;PH02Gene14053;PH02Gene37487;Phyllostachys_edulis_newGene_250969;PH02Gene33169;Phyllostachys_edulis_newGene_332891;PH02Gene14794;Phyllostachys_edulis_newGene_352866;Phyllostachys_edulis_newGene_357251;Phyllostachys_edulis_newGene_126545;Phyllostachys_edulis_newGene_81610;PH02Gene37065;Phyllostachys_edulis_newGene_339219;Phyllostachys_edulis_newGene_2…
MSTRG.208900.1	Phyllostachys_edulis_newGene_3234;Phyllostachys_edulis_newGene_247404;Phyllostachys_edulis_newGene_115918;Phyllostachys_edulis_newGene_22600;Phyllostachys_edulis_newGene_178461;Phyllostachys_edulis_newGene_162469;Phyllostachys_edulis_newGene_296076;Phyllostachys_edulis_newGene_123839;Phyllostachys_edulis_newGene_230759;Phyllostachys_edulis_newGene_83151;PH02Gene43934;Phyllostachys_edulis_newGene_…
MSTRG.430193.1	Phyllostachys_edulis_newGene_165850;Phyllostachys_edulis_newGene_207957;Phyllostachys_edulis_newGene_172676;Phyllostachys_edulis_newGene_281544;PH02Gene17032;Phyllostachys_edulis_newGene_302574;PH02Gene48761;Phyllostachys_edulis_newGene_4828;Phyllostachys_edulis_newGene_272390;Phyllostachys_edulis_newGene_310752;Phyllostachys_edulis_newGene_214921;Phyllostachys_edulis_newGene_39752;Phyllostachys_…
MSTRG.137596.1	PH02Gene33589;PH02Gene06471;Phyllostachys_edulis_newGene_203290;PH02Gene27133;PH02Gene33492;Phyllostachys_edulis_newGene_169164;PH02Gene10707;Phyllostachys_edulis_newGene_115847;PH02Gene35378;PH02Gene05250;PH02Gene18795;Phyllostachys_edulis_newGene_23970;Phyllostachys_edulis_newGene_1290;PH02Gene32783;PH02Gene15472;PH02Gene15478;PH02Gene50793;PH02Gene08632;PH02Gene08348;PH02Gene31490;PH02Gene3191…
MSTRG.35138.4	PH02Gene51341;PH02Gene06102;PH02Gene16519;PH02Gene48391;PH02Gene43623;Phyllostachys_edulis_newGene_169848;Phyllostachys_edulis_newGene_293206;Phyllostachys_edulis_newGene_150422;Phyllostachys_edulis_newGene_279986;PH02Gene07125;Phyllostachys_edulis_newGene_313669;PH02Gene03197;PH02Gene15101;PH02Gene48900;Phyllostachys_edulis_newGene_322749;PH02Gene08184;PH02Gene49512;Phyllostachys_edulis_newGene_…
MSTRG.318399.3	PH02Gene34266;Phyllostachys_edulis_newGene_165318;PH02Gene44403;Phyllostachys_edulis_newGene_136692;Phyllostachys_edulis_newGene_49328;Phyllostachys_edulis_newGene_221757;PH02Gene21958;PH02Gene33247;PH02Gene00372;PH02Gene15862;PH02Gene31734;PH02Gene04136;Phyllostachys_edulis_newGene_368146;Phyllostachys_edulis_newGene_368147;PH02Gene42808;Phyllostachys_edulis_newGene_240989;PH02Gene50625;Phyllost…
MSTRG.237426.3	Phyllostachys_edulis_newGene_273857;PH02Gene48622;PH02Gene51144;PH02Gene05147;Phyllostachys_edulis_newGene_361985;Phyllostachys_edulis_newGene_75386
MSTRG.431407.1	Phyllostachys_edulis_newGene_246114;PH02Gene11177;Phyllostachys_edulis_newGene_48870;PH02Gene16814;PH02Gene20519;Phyllostachys_edulis_newGene_353112;PH02Gene25828;Phyllostachys_edulis_newGene_350315;PH02Gene31187;Phyllostachys_edulis_newGene_31351;Phyllostachys_edulis_newGene_68001;Phyllostachys_edulis_newGene_31352;PH02Gene44661;Phyllostachys_edulis_newGene_77951;Phyllostachys_edulis_newGene_241…
MSTRG.173095.1	Phyllostachys_edulis_newGene_378745;Phyllostachys_edulis_newGene_153046;Phyllostachys_edulis_newGene_153043;Phyllostachys_edulis_newGene_142128;Phyllostachys_edulis_newGene_97604;Phyllostachys_edulis_newGene_133425;Phyllostachys_edulis_newGene_202633;Phyllostachys_edulis_newGene_148737;Phyllostachys_edulis_newGene_324040;Phyllostachys_edulis_newGene_119426;Phyllostachys_edulis_newGene_216225;Phyl…
MSTRG.15279.1	Phyllostachys_edulis_newGene_49905;Phyllostachys_edulis_newGene_135024;Phyllostachys_edulis_newGene_324869;Phyllostachys_edulis_newGene_288692;PH02Gene13261;Phyllostachys_edulis_newGene_78079;Phyllostachys_edulis_newGene_94769;PH02Gene15894;Phyllostachys_edulis_newGene_148608;Phyllostachys_edulis_newGene_131529;Phyllostachys_edulis_newGene_360454;Phyllostachys_edulis_newGene_281017;Phyllostachys_…
MSTRG.365796.1	Phyllostachys_edulis_newGene_315957;PH02Gene50291;PH02Gene34266;PH02Gene37101;PH02Gene20141;Phyllostachys_edulis_newGene_170181;PH02Gene16245;PH02Gene24894;PH02Gene12272;Phyllostachys_edulis_newGene_180512;PH02Gene44389;PH02Gene07683;PH02Gene27889;PH02Gene18979;PH02Gene09395;PH02Gene09399;Phyllostachys_edulis_newGene_393370;PH02Gene47659;Phyllostachys_edulis_newGene_157320;PH02Gene00245;PH02Gene1…
MSTRG.104816.2	Phyllostachys_edulis_newGene_281555;PH02Gene09788;Phyllostachys_edulis_newGene_328198;Phyllostachys_edulis_newGene_360632;Phyllostachys_edulis_newGene_249376;PH02Gene49724;PH02Gene16446;PH02Gene23382;PH02Gene30182;Phyllostachys_edulis_newGene_284122;PH02Gene26587;Phyllostachys_edulis_newGene_185092;PH02Gene20826;PH02Gene43665;Phyllostachys_edulis_newGene_130392;Phyllostachys_edulis_newGene_215501…
MSTRG.413425.1	PH02Gene14014;Phyllostachys_edulis_newGene_178039;Phyllostachys_edulis_newGene_112759;Phyllostachys_edulis_newGene_105248;Phyllostachys_edulis_newGene_292593;Phyllostachys_edulis_newGene_315087;Phyllostachys_edulis_newGene_29030;Phyllostachys_edulis_newGene_139475;Phyllostachys_edulis_newGene_387671;Phyllostachys_edulis_newGene_138481;Phyllostachys_edulis_newGene_358935;Phyllostachys_edulis_newGe…
MSTRG.423211.1	Phyllostachys_edulis_newGene_167080;Phyllostachys_edulis_newGene_343972;Phyllostachys_edulis_newGene_187074;Phyllostachys_edulis_newGene_145653;Phyllostachys_edulis_newGene_171520;Phyllostachys_edulis_newGene_24581;Phyllostachys_edulis_newGene_205601;Phyllostachys_edulis_newGene_135769;PH02Gene50749;Phyllostachys_edulis_newGene_268286;Phyllostachys_edulis_newGene_207297;PH02Gene48321;Phyllostachy…
MSTRG.343701.2	Phyllostachys_edulis_newGene_86685;Phyllostachys_edulis_newGene_22386;Phyllostachys_edulis_newGene_339289;Phyllostachys_edulis_newGene_211792;Phyllostachys_edulis_newGene_280210;Phyllostachys_edulis_newGene_199669;Phyllostachys_edulis_newGene_72431;Phyllostachys_edulis_newGene_152031;PH02Gene43230;Phyllostachys_edulis_newGene_263808;Phyllostachys_edulis_newGene_304673;PH02Gene51000;Phyllostachys_…
MSTRG.19118.6	PH02Gene14342;PH02Gene07180;PH02Gene15844;PH02Gene14734;PH02Gene29077;Phyllostachys_edulis_newGene_67136;PH02Gene34777;PH02Gene30779;PH02Gene37651;PH02Gene35698;PH02Gene40025;PH02Gene42481;PH02Gene46919;PH02Gene05067;Phyllostachys_edulis_newGene_195222;PH02Gene38025;PH02Gene07893;PH02Gene46298;PH02Gene20201;PH02Gene11782;PH02Gene25844;PH02Gene17127;PH02Gene49432;PH02Gene25258;PH02Gene31608;PH02Ge…
MSTRG.132056.5	Phyllostachys_edulis_newGene_99058;Phyllostachys_edulis_newGene_188723;Phyllostachys_edulis_newGene_311908;Phyllostachys_edulis_newGene_385299;Phyllostachys_edulis_newGene_185180;Phyllostachys_edulis_newGene_95650;Phyllostachys_edulis_newGene_138035;Phyllostachys_edulis_newGene_297241;Phyllostachys_edulis_newGene_126503;PH02Gene23335;PH02Gene08543;PH02Gene46984;PH02Gene08068;Phyllostachys_edulis_…
MSTRG.375148.1	Phyllostachys_edulis_newGene_118118;Phyllostachys_edulis_newGene_362326;Phyllostachys_edulis_newGene_384386;Phyllostachys_edulis_newGene_90727;PH02Gene19940;Phyllostachys_edulis_newGene_329008;Phyllostachys_edulis_newGene_64637;PH02Gene25582;Phyllostachys_edulis_newGene_159425;Phyllostachys_edulis_newGene_19939;Phyllostachys_edulis_newGene_126275;Phyllostachys_edulis_newGene_33522;Phyllostachys_e…
MSTRG.309637.2	PH02Gene03416;Phyllostachys_edulis_newGene_261702;Phyllostachys_edulis_newGene_137503;Phyllostachys_edulis_newGene_222471;PH02Gene49445;Phyllostachys_edulis_newGene_231999;Phyllostachys_edulis_newGene_349639;PH02Gene07914;Phyllostachys_edulis_newGene_156641;Phyllostachys_edulis_newGene_158682;Phyllostachys_edulis_newGene_1076;Phyllostachys_edulis_newGene_249674;Phyllostachys_edulis_newGene_186995…
MSTRG.378575.11	PH02Gene10542;PH02Gene15583;Phyllostachys_edulis_newGene_1318;Phyllostachys_edulis_newGene_258540;Phyllostachys_edulis_newGene_298205;Phyllostachys_edulis_newGene_249101;PH02Gene02238;Phyllostachys_edulis_newGene_106925;Phyllostachys_edulis_newGene_192833
MSTRG.183006.1	Phyllostachys_edulis_newGene_34004;Phyllostachys_edulis_newGene_181761;Phyllostachys_edulis_newGene_218235;Phyllostachys_edulis_newGene_371122;PH02Gene02011;Phyllostachys_edulis_newGene_293481;Phyllostachys_edulis_newGene_104546;PH02Gene18328;Phyllostachys_edulis_newGene_247666;Phyllostachys_edulis_newGene_215206;Phyllostachys_edulis_newGene_233497;Phyllostachys_edulis_newGene_19879;Phyllostachys…
MSTRG.247490.1	Phyllostachys_edulis_newGene_321305;PH02Gene17744;Phyllostachys_edulis_newGene_399203;Phyllostachys_edulis_newGene_137630;Phyllostachys_edulis_newGene_4009;Phyllostachys_edulis_newGene_97002;Phyllostachys_edulis_newGene_176457;Phyllostachys_edulis_newGene_84067;Phyllostachys_edulis_newGene_160004;Phyllostachys_edulis_newGene_276322;Phyllostachys_edulis_newGene_178484;Phyllostachys_edulis_newGene_…
MSTRG.111353.3	Phyllostachys_edulis_newGene_368821;Phyllostachys_edulis_newGene_15905;PH02Gene43865;Phyllostachys_edulis_newGene_284144;Phyllostachys_edulis_newGene_106685;Phyllostachys_edulis_newGene_107963;PH02Gene06063;PH02Gene44118;PH02Gene44662;PH02Gene25432;Phyllostachys_edulis_newGene_61147;PH02Gene44901;PH02Gene05367;Phyllostachys_edulis_newGene_129825;Phyllostachys_edulis_newGene_147727;Phyllostachys_e…
MSTRG.429512.1	PH02Gene32043;Phyllostachys_edulis_newGene_152629;PH02Gene41732;Phyllostachys_edulis_newGene_180897;Phyllostachys_edulis_newGene_379048;PH02Gene30170;Phyllostachys_edulis_newGene_254558;Phyllostachys_edulis_newGene_190510;Phyllostachys_edulis_newGene_127708;Phyllostachys_edulis_newGene_177371;Phyllostachys_edulis_newGene_95170;Phyllostachys_edulis_newGene_233118;Phyllostachys_edulis_newGene_3802;…
MSTRG.75881.1	Phyllostachys_edulis_newGene_117560;Phyllostachys_edulis_newGene_99835;PH02Gene33668;Phyllostachys_edulis_newGene_327064;Phyllostachys_edulis_newGene_42716;Phyllostachys_edulis_newGene_114317;PH02Gene34546;PH02Gene44234;PH02Gene48807;PH02Gene47119;Phyllostachys_edulis_newGene_59334;Phyllostachys_edulis_newGene_373466;PH02Gene14268;PH02Gene33111;Phyllostachys_edulis_newGene_49773;PH02Gene23396;PH0…
MSTRG.446210.1	Phyllostachys_edulis_newGene_332872;Phyllostachys_edulis_newGene_31446;Phyllostachys_edulis_newGene_402942;Phyllostachys_edulis_newGene_174477;Phyllostachys_edulis_newGene_225382;Phyllostachys_edulis_newGene_113055;Phyllostachys_edulis_newGene_359278;Phyllostachys_edulis_newGene_250544;Phyllostachys_edulis_newGene_311513;Phyllostachys_edulis_newGene_155363;Phyllostachys_edulis_newGene_155369;Phyl…
MSTRG.123673.2	PH02Gene17339;Phyllostachys_edulis_newGene_280973;PH02Gene19110;PH02Gene03848;PH02Gene21662;PH02Gene44228;PH02Gene02757;PH02Gene38200;PH02Gene18412;PH02Gene31353;PH02Gene21236;PH02Gene11354;PH02Gene04035;PH02Gene27397;PH02Gene20985;PH02Gene25339;PH02Gene40492;PH02Gene12936;PH02Gene31490;PH02Gene31915;PH02Gene25333;PH02Gene02971;PH02Gene05282;Phyllostachys_edulis_newGene_376068;PH02Gene46242;PH02G…
MSTRG.129951.1	PH02Gene31801;PH02Gene32207;PH02Gene39760;PH02Gene01879;PH02Gene42702;PH02Gene00812;PH02Gene51282
MSTRG.148122.6	PH02Gene37523;PH02Gene50899;PH02Gene01815;Phyllostachys_edulis_newGene_10849;Phyllostachys_edulis_newGene_16557;Phyllostachys_edulis_newGene_58294;Phyllostachys_edulis_newGene_331629;PH02Gene49357;Phyllostachys_edulis_newGene_219071;Phyllostachys_edulis_newGene_111645;PH02Gene48788;Phyllostachys_edulis_newGene_137738;PH02Gene47730;PH02Gene19711;Phyllostachys_edulis_newGene_220844
MSTRG.103159.2	Phyllostachys_edulis_newGene_84656;Phyllostachys_edulis_newGene_326764;Phyllostachys_edulis_newGene_231291;Phyllostachys_edulis_newGene_133429;Phyllostachys_edulis_newGene_344712
MSTRG.117451.1	PH02Gene19110;PH02Gene21662;Phyllostachys_edulis_newGene_258801;PH02Gene50749;PH02Gene00298;Phyllostachys_edulis_newGene_268286;PH02Gene04810;Phyllostachys_edulis_newGene_218952;PH02Gene11741;PH02Gene20589;Phyllostachys_edulis_newGene_183654;PH02Gene51044;Phyllostachys_edulis_newGene_260647;Phyllostachys_edulis_newGene_372570;PH02Gene07003;PH02Gene02118;Phyllostachys_edulis_newGene_241175;PH02Gen…
MSTRG.269841.4	Phyllostachys_edulis_newGene_174410;Phyllostachys_edulis_newGene_368636;Phyllostachys_edulis_newGene_379944;PH02Gene06418;Phyllostachys_edulis_newGene_83785;Phyllostachys_edulis_newGene_330889;Phyllostachys_edulis_newGene_344819;PH02Gene04079;Phyllostachys_edulis_newGene_101387;Phyllostachys_edulis_newGene_394030;Phyllostachys_edulis_newGene_39893;Phyllostachys_edulis_newGene_302675;Phyllostachys…
MSTRG.219633.1	PH02Gene26724;Phyllostachys_edulis_newGene_154692;PH02Gene09919;PH02Gene17085;PH02Gene50667;PH02Gene06475;Phyllostachys_edulis_newGene_318001;Phyllostachys_edulis_newGene_91541;PH02Gene08608;PH02Gene12442;Phyllostachys_edulis_newGene_4902;Phyllostachys_edulis_newGene_186097;PH02Gene45844;Phyllostachys_edulis_newGene_297631;PH02Gene25215;Phyllostachys_edulis_newGene_331617;PH02Gene22033;Phyllostac…
MSTRG.102489.3	Phyllostachys_edulis_newGene_272851;Phyllostachys_edulis_newGene_364732;Phyllostachys_edulis_newGene_167478;Phyllostachys_edulis_newGene_103914;Phyllostachys_edulis_newGene_320312;Phyllostachys_edulis_newGene_296678;Phyllostachys_edulis_newGene_313916;Phyllostachys_edulis_newGene_35196;Phyllostachys_edulis_newGene_35191;Phyllostachys_edulis_newGene_271108;Phyllostachys_edulis_newGene_238548;Phyll…
MSTRG.283172.3	PH02Gene47129;Phyllostachys_edulis_newGene_303488;PH02Gene45783;Phyllostachys_edulis_newGene_314192;Phyllostachys_edulis_newGene_168445;Phyllostachys_edulis_newGene_79345;PH02Gene23204;Phyllostachys_edulis_newGene_402295;Phyllostachys_edulis_newGene_228913;Phyllostachys_edulis_newGene_197566;PH02Gene01680;PH02Gene10931;Phyllostachys_edulis_newGene_337701;PH02Gene12790;Phyllostachys_edulis_newGene…
MSTRG.364940.3	Phyllostachys_edulis_newGene_197392;Phyllostachys_edulis_newGene_186131;PH02Gene04856;PH02Gene29357
MSTRG.284412.1	Phyllostachys_edulis_newGene_37634;Phyllostachys_edulis_newGene_95170;Phyllostachys_edulis_newGene_220751;PH02Gene02010;Phyllostachys_edulis_newGene_104491;Phyllostachys_edulis_newGene_330242;Phyllostachys_edulis_newGene_296277;Phyllostachys_edulis_newGene_228550;Phyllostachys_edulis_newGene_253321;Phyllostachys_edulis_newGene_5850;Phyllostachys_edulis_newGene_198585;Phyllostachys_edulis_newGene_…
MSTRG.109384.1	Phyllostachys_edulis_newGene_95678;PH02Gene23546;Phyllostachys_edulis_newGene_148385;Phyllostachys_edulis_newGene_194038;Phyllostachys_edulis_newGene_244439;Phyllostachys_edulis_newGene_163734;Phyllostachys_edulis_newGene_320877;Phyllostachys_edulis_newGene_159452;PH02Gene31899;Phyllostachys_edulis_newGene_176069;Phyllostachys_edulis_newGene_141563;PH02Gene38758;Phyllostachys_edulis_newGene_68344…
MSTRG.6337.2	PH02Gene17719;PH02Gene40237;PH02Gene09241;PH02Gene17814;Phyllostachys_edulis_newGene_169791;PH02Gene25962;PH02Gene43760;PH02Gene10572;PH02Gene07236;Phyllostachys_edulis_newGene_258177;PH02Gene15089;PH02Gene14419;PH02Gene12814;PH02Gene07076;PH02Gene32706;Phyllostachys_edulis_newGene_208532;PH02Gene24216;PH02Gene17619;PH02Gene08634;PH02Gene28481;PH02Gene34286;PH02Gene12006;PH02Gene49788;PH02Gene388…
MSTRG.58143.1	PH02Gene14683;Phyllostachys_edulis_newGene_172894;Phyllostachys_edulis_newGene_202649;Phyllostachys_edulis_newGene_121957;Phyllostachys_edulis_newGene_250304;Phyllostachys_edulis_newGene_276039;Phyllostachys_edulis_newGene_61319;Phyllostachys_edulis_newGene_342625;PH02Gene20516;Phyllostachys_edulis_newGene_205370;Phyllostachys_edulis_newGene_363757;PH02Gene49098;Phyllostachys_edulis_newGene_26322…
MSTRG.185486.1	Phyllostachys_edulis_newGene_402387;Phyllostachys_edulis_newGene_93802;Phyllostachys_edulis_newGene_282383;Phyllostachys_edulis_newGene_26957;Phyllostachys_edulis_newGene_330615;Phyllostachys_edulis_newGene_291780;Phyllostachys_edulis_newGene_69412;Phyllostachys_edulis_newGene_43958;Phyllostachys_edulis_newGene_319993;Phyllostachys_edulis_newGene_333063;Phyllostachys_edulis_newGene_314024;Phyllos…
MSTRG.446820.1	Phyllostachys_edulis_newGene_351722;Phyllostachys_edulis_newGene_153456;Phyllostachys_edulis_newGene_271960;PH02Gene16227;Phyllostachys_edulis_newGene_20416;Phyllostachys_edulis_newGene_311846;Phyllostachys_edulis_newGene_390887;PH02Gene31134;Phyllostachys_edulis_newGene_308190;PH02Gene43769;Phyllostachys_edulis_newGene_14465;Phyllostachys_edulis_newGene_389338;Phyllostachys_edulis_newGene_238547…
MSTRG.85426.1	Phyllostachys_edulis_newGene_20497;Phyllostachys_edulis_newGene_195190;Phyllostachys_edulis_newGene_195195;Phyllostachys_edulis_newGene_78574;Phyllostachys_edulis_newGene_87824;Phyllostachys_edulis_newGene_148254;Phyllostachys_edulis_newGene_366790;Phyllostachys_edulis_newGene_86302;Phyllostachys_edulis_newGene_318542;Phyllostachys_edulis_newGene_35671;Phyllostachys_edulis_newGene_73285;Phyllosta…
MSTRG.317070.1	PH02Gene13700;PH02Gene08232;PH02Gene39836;PH02Gene01497
MSTRG.288148.2	PH02Gene00317;Phyllostachys_edulis_newGene_102592;PH02Gene30366;Phyllostachys_edulis_newGene_284868;PH02Gene16617;PH02Gene32781;Phyllostachys_edulis_newGene_155612;PH02Gene50553;PH02Gene04138;Phyllostachys_edulis_newGene_67691;Phyllostachys_edulis_newGene_75180;PH02Gene29224;PH02Gene36869;PH02Gene27214;PH02Gene44350;PH02Gene38569;PH02Gene46558;PH02Gene18011;Phyllostachys_edulis_newGene_394;Phyllo…
MSTRG.161301.1	Phyllostachys_edulis_newGene_178163;PH02Gene47611;Phyllostachys_edulis_newGene_25310;Phyllostachys_edulis_newGene_20497;Phyllostachys_edulis_newGene_229244;Phyllostachys_edulis_newGene_87824;Phyllostachys_edulis_newGene_271045;Phyllostachys_edulis_newGene_2042;Phyllostachys_edulis_newGene_148254;Phyllostachys_edulis_newGene_57488;Phyllostachys_edulis_newGene_115212;Phyllostachys_edulis_newGene_16…
MSTRG.466911.1	PH02Gene02872;Phyllostachys_edulis_newGene_187427;Phyllostachys_edulis_newGene_48859;PH02Gene23236;Phyllostachys_edulis_newGene_61227;Phyllostachys_edulis_newGene_106460;Phyllostachys_edulis_newGene_124919;Phyllostachys_edulis_newGene_337778;Phyllostachys_edulis_newGene_268906;Phyllostachys_edulis_newGene_38017;Phyllostachys_edulis_newGene_293297;Phyllostachys_edulis_newGene_40106;Phyllostachys_e…
MSTRG.36561.1	Phyllostachys_edulis_newGene_164548;Phyllostachys_edulis_newGene_156186;Phyllostachys_edulis_newGene_278947;Phyllostachys_edulis_newGene_336288;Phyllostachys_edulis_newGene_220220;Phyllostachys_edulis_newGene_330220;Phyllostachys_edulis_newGene_254408;Phyllostachys_edulis_newGene_142807;Phyllostachys_edulis_newGene_392013;Phyllostachys_edulis_newGene_350736;Phyllostachys_edulis_newGene_78657;Phyl…
MSTRG.264669.10	PH02Gene38754;PH02Gene27895;Phyllostachys_edulis_newGene_205427;PH02Gene51500;Phyllostachys_edulis_newGene_368744;Phyllostachys_edulis_newGene_237206
MSTRG.446054.25	Phyllostachys_edulis_newGene_258596;Phyllostachys_edulis_newGene_303748;Phyllostachys_edulis_newGene_263451;Phyllostachys_edulis_newGene_403270;Phyllostachys_edulis_newGene_80806;PH02Gene29008;Phyllostachys_edulis_newGene_355994;Phyllostachys_edulis_newGene_154809;Phyllostachys_edulis_newGene_154805;Phyllostachys_edulis_newGene_280029;Phyllostachys_edulis_newGene_290810;Phyllostachys_edulis_newGe…
MSTRG.344501.3	Phyllostachys_edulis_newGene_214026;Phyllostachys_edulis_newGene_133081;Phyllostachys_edulis_newGene_61519;Phyllostachys_edulis_newGene_313605;PH02Gene48681;PH02Gene38550;Phyllostachys_edulis_newGene_312377;Phyllostachys_edulis_newGene_227688;Phyllostachys_edulis_newGene_104576;PH02Gene44179;Phyllostachys_edulis_newGene_367791;PH02Gene15387;Phyllostachys_edulis_newGene_363959;Phyllostachys_edulis…
MSTRG.311002.1	Phyllostachys_edulis_newGene_91511;Phyllostachys_edulis_newGene_323419;Phyllostachys_edulis_newGene_332705;Phyllostachys_edulis_newGene_30857;Phyllostachys_edulis_newGene_136991;Phyllostachys_edulis_newGene_79534;Phyllostachys_edulis_newGene_9379;Phyllostachys_edulis_newGene_398129;Phyllostachys_edulis_newGene_326440;Phyllostachys_edulis_newGene_122007;Phyllostachys_edulis_newGene_221592;Phyllost…
MSTRG.79515.3	Phyllostachys_edulis_newGene_166681;Phyllostachys_edulis_newGene_316140;Phyllostachys_edulis_newGene_112412;Phyllostachys_edulis_newGene_54892;Phyllostachys_edulis_newGene_29446;Phyllostachys_edulis_newGene_221811;Phyllostachys_edulis_newGene_77436;Phyllostachys_edulis_newGene_41734;Phyllostachys_edulis_newGene_142334;PH02Gene38511;Phyllostachys_edulis_newGene_142617;Phyllostachys_edulis_newGene_…
MSTRG.33126.3	Phyllostachys_edulis_newGene_327263;Phyllostachys_edulis_newGene_376770;Phyllostachys_edulis_newGene_188643;Phyllostachys_edulis_newGene_403196;Phyllostachys_edulis_newGene_267538;PH02Gene30514;PH02Gene30510;Phyllostachys_edulis_newGene_19740;Phyllostachys_edulis_newGene_227257;Phyllostachys_edulis_newGene_295069;Phyllostachys_edulis_newGene_303028;PH02Gene36714;PH02Gene49790;Phyllostachys_edulis…
MSTRG.379090.4	Phyllostachys_edulis_newGene_223726;Phyllostachys_edulis_newGene_358672;PH02Gene32106;PH02Gene20774;Phyllostachys_edulis_newGene_380098;Phyllostachys_edulis_newGene_369186;Phyllostachys_edulis_newGene_262015;Phyllostachys_edulis_newGene_135332;Phyllostachys_edulis_newGene_302396;Phyllostachys_edulis_newGene_345380;Phyllostachys_edulis_newGene_88019;Phyllostachys_edulis_newGene_85056;Phyllostachys…
MSTRG.75523.45	Phyllostachys_edulis_newGene_188151;Phyllostachys_edulis_newGene_216257;Phyllostachys_edulis_newGene_255863;Phyllostachys_edulis_newGene_70549;PH02Gene41099;Phyllostachys_edulis_newGene_209493;Phyllostachys_edulis_newGene_186095;Phyllostachys_edulis_newGene_236317;PH02Gene33025;Phyllostachys_edulis_newGene_264921;PH02Gene43665;Phyllostachys_edulis_newGene_130397;Phyllostachys_edulis_newGene_32893…
MSTRG.100550.1	Phyllostachys_edulis_newGene_48738;Phyllostachys_edulis_newGene_18984;Phyllostachys_edulis_newGene_8770;Phyllostachys_edulis_newGene_109798;Phyllostachys_edulis_newGene_115898;Phyllostachys_edulis_newGene_256891;Phyllostachys_edulis_newGene_118687;Phyllostachys_edulis_newGene_285033;Phyllostachys_edulis_newGene_401208;Phyllostachys_edulis_newGene_312358;Phyllostachys_edulis_newGene_350213;Phyllos…
MSTRG.467332.1	Phyllostachys_edulis_newGene_269721;Phyllostachys_edulis_newGene_123232;Phyllostachys_edulis_newGene_75189;Phyllostachys_edulis_newGene_127763;Phyllostachys_edulis_newGene_172676;Phyllostachys_edulis_newGene_138803;PH02Gene17057;Phyllostachys_edulis_newGene_290250;Phyllostachys_edulis_newGene_221334;Phyllostachys_edulis_newGene_170696;Phyllostachys_edulis_newGene_223585;PH02Gene30268;Phyllostachy…
MSTRG.93607.1	Phyllostachys_edulis_newGene_195606;PH02Gene34691;Phyllostachys_edulis_newGene_108806;Phyllostachys_edulis_newGene_4159;Phyllostachys_edulis_newGene_1314;Phyllostachys_edulis_newGene_264335;Phyllostachys_edulis_newGene_3047;Phyllostachys_edulis_newGene_309138;Phyllostachys_edulis_newGene_81363;PH02Gene39550;Phyllostachys_edulis_newGene_173051;Phyllostachys_edulis_newGene_127995;Phyllostachys_edul…
MSTRG.233451.1	Phyllostachys_edulis_newGene_283453;Phyllostachys_edulis_newGene_295126;Phyllostachys_edulis_newGene_12177
MSTRG.157792.1	Phyllostachys_edulis_newGene_88675;Phyllostachys_edulis_newGene_79874;Phyllostachys_edulis_newGene_173165;Phyllostachys_edulis_newGene_366035;Phyllostachys_edulis_newGene_125464;Phyllostachys_edulis_newGene_26585;Phyllostachys_edulis_newGene_205875;Phyllostachys_edulis_newGene_302993;Phyllostachys_edulis_newGene_99402;PH02Gene34873;Phyllostachys_edulis_newGene_190341;Phyllostachys_edulis_newGene_…
MSTRG.229214.1	Phyllostachys_edulis_newGene_268944;Phyllostachys_edulis_newGene_257710;Phyllostachys_edulis_newGene_168863;Phyllostachys_edulis_newGene_376879;Phyllostachys_edulis_newGene_380838;Phyllostachys_edulis_newGene_316742;Phyllostachys_edulis_newGene_316747;Phyllostachys_edulis_newGene_110934;Phyllostachys_edulis_newGene_237447;Phyllostachys_edulis_newGene_197464;Phyllostachys_edulis_newGene_315561;Phy…
MSTRG.132165.2	Phyllostachys_edulis_newGene_188094;Phyllostachys_edulis_newGene_168235;Phyllostachys_edulis_newGene_149297;Phyllostachys_edulis_newGene_82375;Phyllostachys_edulis_newGene_363159;Phyllostachys_edulis_newGene_176039;Phyllostachys_edulis_newGene_38240;Phyllostachys_edulis_newGene_365063;Phyllostachys_edulis_newGene_170544;Phyllostachys_edulis_newGene_133819;Phyllostachys_edulis_newGene_332097;Phyll…
MSTRG.27300.1	PH02Gene09242;Phyllostachys_edulis_newGene_292909;Phyllostachys_edulis_newGene_235781;Phyllostachys_edulis_newGene_145694;Phyllostachys_edulis_newGene_76222;Phyllostachys_edulis_newGene_333584;PH02Gene27531;Phyllostachys_edulis_newGene_49572;Phyllostachys_edulis_newGene_97669;PH02Gene11444;Phyllostachys_edulis_newGene_188904;Phyllostachys_edulis_newGene_159248;PH02Gene01365;Phyllostachys_edulis_n…
MSTRG.250331.1	Phyllostachys_edulis_newGene_334912;PH02Gene12498;Phyllostachys_edulis_newGene_3818;Phyllostachys_edulis_newGene_208267;Phyllostachys_edulis_newGene_90974;Phyllostachys_edulis_newGene_7271;Phyllostachys_edulis_newGene_212647;Phyllostachys_edulis_newGene_305968;Phyllostachys_edulis_newGene_282714;Phyllostachys_edulis_newGene_116878;Phyllostachys_edulis_newGene_89788;Phyllostachys_edulis_newGene_17…
MSTRG.417583.31	Phyllostachys_edulis_newGene_395858;Phyllostachys_edulis_newGene_94851;Phyllostachys_edulis_newGene_366937;Phyllostachys_edulis_newGene_74008;Phyllostachys_edulis_newGene_371292
MSTRG.237140.1	Phyllostachys_edulis_newGene_216232;Phyllostachys_edulis_newGene_126401;Phyllostachys_edulis_newGene_215957;Phyllostachys_edulis_newGene_287600;Phyllostachys_edulis_newGene_254617;PH02Gene27803;Phyllostachys_edulis_newGene_204842;Phyllostachys_edulis_newGene_141918;Phyllostachys_edulis_newGene_190017;Phyllostachys_edulis_newGene_373102;Phyllostachys_edulis_newGene_144438;PH02Gene10407;Phyllostach…
MSTRG.381731.2	Phyllostachys_edulis_newGene_9784;Phyllostachys_edulis_newGene_200482;Phyllostachys_edulis_newGene_236419;Phyllostachys_edulis_newGene_274592;Phyllostachys_edulis_newGene_170270;Phyllostachys_edulis_newGene_184135;Phyllostachys_edulis_newGene_123613;PH02Gene37875;Phyllostachys_edulis_newGene_289178;Phyllostachys_edulis_newGene_195103;Phyllostachys_edulis_newGene_14229;Phyllostachys_edulis_newGene…
MSTRG.298312.5	Phyllostachys_edulis_newGene_328849;Phyllostachys_edulis_newGene_65056;Phyllostachys_edulis_newGene_383556;Phyllostachys_edulis_newGene_142099;PH02Gene51520;Phyllostachys_edulis_newGene_287198;Phyllostachys_edulis_newGene_10776;Phyllostachys_edulis_newGene_270876;PH02Gene49184;Phyllostachys_edulis_newGene_97515;PH02Gene17142;PH02Gene12767;Phyllostachys_edulis_newGene_310811;Phyllostachys_edulis_n…
MSTRG.203253.4	PH02Gene34641;Phyllostachys_edulis_newGene_192512;PH02Gene32375;Phyllostachys_edulis_newGene_267881;Phyllostachys_edulis_newGene_335255;Phyllostachys_edulis_newGene_96252;Phyllostachys_edulis_newGene_1955;PH02Gene15879;PH02Gene25573;Phyllostachys_edulis_newGene_356594;Phyllostachys_edulis_newGene_319937;Phyllostachys_edulis_newGene_115824;Phyllostachys_edulis_newGene_384526;PH02Gene34374;PH02Gene…
MSTRG.77923.2	Phyllostachys_edulis_newGene_336353;Phyllostachys_edulis_newGene_348651;PH02Gene08017;Phyllostachys_edulis_newGene_395262;Phyllostachys_edulis_newGene_258983;Phyllostachys_edulis_newGene_390331;PH02Gene34641;Phyllostachys_edulis_newGene_92969;PH02Gene07708;PH02Gene17565;PH02Gene22194;PH02Gene21506;PH02Gene07953;Phyllostachys_edulis_newGene_404051;Phyllostachys_edulis_newGene_355889;Phyllostachys_…
MSTRG.67311.3	Phyllostachys_edulis_newGene_360072;Phyllostachys_edulis_newGene_189320;Phyllostachys_edulis_newGene_330036;Phyllostachys_edulis_newGene_2361;Phyllostachys_edulis_newGene_293498;Phyllostachys_edulis_newGene_386465;Phyllostachys_edulis_newGene_30700;Phyllostachys_edulis_newGene_236218;Phyllostachys_edulis_newGene_259683;Phyllostachys_edulis_newGene_192753;Phyllostachys_edulis_newGene_302154;Phyllo…
MSTRG.9906.1	Phyllostachys_edulis_newGene_149046;PH02Gene20771;Phyllostachys_edulis_newGene_221373;PH02Gene11994;Phyllostachys_edulis_newGene_323094;Phyllostachys_edulis_newGene_77228;PH02Gene00448;Phyllostachys_edulis_newGene_219436;PH02Gene38274;Phyllostachys_edulis_newGene_312904;PH02Gene39999;PH02Gene12915;PH02Gene33231;Phyllostachys_edulis_newGene_337501;Phyllostachys_edulis_newGene_103575;Phyllostachys_…
MSTRG.129630.4	Phyllostachys_edulis_newGene_400690;Phyllostachys_edulis_newGene_242741;Phyllostachys_edulis_newGene_178071;Phyllostachys_edulis_newGene_389863;Phyllostachys_edulis_newGene_131023;Phyllostachys_edulis_newGene_250363;Phyllostachys_edulis_newGene_84457;Phyllostachys_edulis_newGene_328628;Phyllostachys_edulis_newGene_170529;Phyllostachys_edulis_newGene_152466;Phyllostachys_edulis_newGene_272787;Phyl…
MSTRG.289455.1	Phyllostachys_edulis_newGene_170115;Phyllostachys_edulis_newGene_184933;PH02Gene25535;Phyllostachys_edulis_newGene_12565;Phyllostachys_edulis_newGene_401245;Phyllostachys_edulis_newGene_130730;Phyllostachys_edulis_newGene_29810;PH02Gene46146;Phyllostachys_edulis_newGene_219377;PH02Gene48074;Phyllostachys_edulis_newGene_344094;PH02Gene49540;Phyllostachys_edulis_newGene_6051;PH02Gene21888;Phyllosta…
MSTRG.310912.2	Phyllostachys_edulis_newGene_225341;Phyllostachys_edulis_newGene_69561;Phyllostachys_edulis_newGene_311491;Phyllostachys_edulis_newGene_366635;Phyllostachys_edulis_newGene_260033;Phyllostachys_edulis_newGene_51979;Phyllostachys_edulis_newGene_8268;Phyllostachys_edulis_newGene_403299;Phyllostachys_edulis_newGene_219003;Phyllostachys_edulis_newGene_256028;PH02Gene39689;Phyllostachys_edulis_newGene_…
MSTRG.243339.1	Phyllostachys_edulis_newGene_383438;Phyllostachys_edulis_newGene_28903;PH02Gene13803;PH02Gene26616;Phyllostachys_edulis_newGene_246158;Phyllostachys_edulis_newGene_267959;PH02Gene25867;PH02Gene35780;Phyllostachys_edulis_newGene_168844;Phyllostachys_edulis_newGene_216059;Phyllostachys_edulis_newGene_198401;Phyllostachys_edulis_newGene_285946;Phyllostachys_edulis_newGene_87329;PH02Gene10478;Phyllos…
MSTRG.249178.1	PH02Gene47138;Phyllostachys_edulis_newGene_393414;Phyllostachys_edulis_newGene_349524;Phyllostachys_edulis_newGene_297992;Phyllostachys_edulis_newGene_350362;Phyllostachys_edulis_newGene_152095;Phyllostachys_edulis_newGene_113507;Phyllostachys_edulis_newGene_393834;PH02Gene21693;Phyllostachys_edulis_newGene_30975;PH02Gene02743;Phyllostachys_edulis_newGene_95862;Phyllostachys_edulis_newGene_327576…
MSTRG.103429.2	PH02Gene08831;Phyllostachys_edulis_newGene_110770;PH02Gene46077;Phyllostachys_edulis_newGene_34718;Phyllostachys_edulis_newGene_254788;Phyllostachys_edulis_newGene_161660;Phyllostachys_edulis_newGene_347707;Phyllostachys_edulis_newGene_367850;Phyllostachys_edulis_newGene_238574;Phyllostachys_edulis_newGene_327287;Phyllostachys_edulis_newGene_132716;Phyllostachys_edulis_newGene_22615;Phyllostachys…
MSTRG.360105.2	Phyllostachys_edulis_newGene_160645;PH02Gene23464;Phyllostachys_edulis_newGene_172341;Phyllostachys_edulis_newGene_57530;Phyllostachys_edulis_newGene_191074;Phyllostachys_edulis_newGene_75188;Phyllostachys_edulis_newGene_75189;Phyllostachys_edulis_newGene_126315;Phyllostachys_edulis_newGene_165850;Phyllostachys_edulis_newGene_8295;Phyllostachys_edulis_newGene_282586;Phyllostachys_edulis_newGene_5…
MSTRG.452005.1	Phyllostachys_edulis_newGene_175444;Phyllostachys_edulis_newGene_7247;Phyllostachys_edulis_newGene_24354;Phyllostachys_edulis_newGene_400398;Phyllostachys_edulis_newGene_155977;PH02Gene27512;Phyllostachys_edulis_newGene_359042;PH02Gene45617;Phyllostachys_edulis_newGene_86778;Phyllostachys_edulis_newGene_395707;PH02Gene39552;Phyllostachys_edulis_newGene_27349;Phyllostachys_edulis_newGene_122544;Ph…
MSTRG.102038.1	Phyllostachys_edulis_newGene_206255;Phyllostachys_edulis_newGene_293629;Phyllostachys_edulis_newGene_76318;Phyllostachys_edulis_newGene_360474;Phyllostachys_edulis_newGene_375543;Phyllostachys_edulis_newGene_289089;Phyllostachys_edulis_newGene_78926;Phyllostachys_edulis_newGene_133940;Phyllostachys_edulis_newGene_65626;Phyllostachys_edulis_newGene_156269;Phyllostachys_edulis_newGene_308612;Phyllo…
MSTRG.79508.16	PH02Gene28792;PH02Gene20318;Phyllostachys_edulis_newGene_269480;Phyllostachys_edulis_newGene_390795;PH02Gene21662;PH02Gene42167;Phyllostachys_edulis_newGene_276957;Phyllostachys_edulis_newGene_332723;PH02Gene15230;PH02Gene05218;Phyllostachys_edulis_newGene_228641;PH02Gene35164;PH02Gene49447;PH02Gene27477;PH02Gene18381;PH02Gene21682;PH02Gene16266;Phyllostachys_edulis_newGene_53178;PH02Gene01172;PH…
MSTRG.428068.1	Phyllostachys_edulis_newGene_292832;Phyllostachys_edulis_newGene_8208;Phyllostachys_edulis_newGene_35268;Phyllostachys_edulis_newGene_276252;Phyllostachys_edulis_newGene_236604;Phyllostachys_edulis_newGene_347168;Phyllostachys_edulis_newGene_155376;Phyllostachys_edulis_newGene_53165;Phyllostachys_edulis_newGene_22853;Phyllostachys_edulis_newGene_363759;Phyllostachys_edulis_newGene_303309;Phyllost…
MSTRG.358057.2	Phyllostachys_edulis_newGene_159720;Phyllostachys_edulis_newGene_84667;Phyllostachys_edulis_newGene_358751;Phyllostachys_edulis_newGene_322904;Phyllostachys_edulis_newGene_133869;Phyllostachys_edulis_newGene_230646;Phyllostachys_edulis_newGene_249210;Phyllostachys_edulis_newGene_77469;Phyllostachys_edulis_newGene_372038;Phyllostachys_edulis_newGene_137382;Phyllostachys_edulis_newGene_389414;Phyll…
MSTRG.75526.30	Phyllostachys_edulis_newGene_138218;Phyllostachys_edulis_newGene_207422;Phyllostachys_edulis_newGene_347124;Phyllostachys_edulis_newGene_126141;Phyllostachys_edulis_newGene_268271;Phyllostachys_edulis_newGene_158280;Phyllostachys_edulis_newGene_71349;PH02Gene12497;Phyllostachys_edulis_newGene_191025;Phyllostachys_edulis_newGene_114127;Phyllostachys_edulis_newGene_185279;Phyllostachys_edulis_newGe…
MSTRG.48068.1	PH02Gene26327;PH02Gene29171;PH02Gene04913;PH02Gene27761;Phyllostachys_edulis_newGene_351757;Phyllostachys_edulis_newGene_207957;Phyllostachys_edulis_newGene_101923;Phyllostachys_edulis_newGene_392772;Phyllostachys_edulis_newGene_25574;Phyllostachys_edulis_newGene_118118;Phyllostachys_edulis_newGene_131196;Phyllostachys_edulis_newGene_252820;Phyllostachys_edulis_newGene_159425;Phyllostachys_edulis…
MSTRG.311069.1	Phyllostachys_edulis_newGene_297484;Phyllostachys_edulis_newGene_394850;Phyllostachys_edulis_newGene_102829;Phyllostachys_edulis_newGene_254429;Phyllostachys_edulis_newGene_208058;Phyllostachys_edulis_newGene_85891;Phyllostachys_edulis_newGene_336012;Phyllostachys_edulis_newGene_197146;Phyllostachys_edulis_newGene_361081;Phyllostachys_edulis_newGene_46052;Phyllostachys_edulis_newGene_187408;Phyll…
MSTRG.379851.1	Phyllostachys_edulis_newGene_45568;Phyllostachys_edulis_newGene_36913;Phyllostachys_edulis_newGene_36911;Phyllostachys_edulis_newGene_49965;Phyllostachys_edulis_newGene_277353;Phyllostachys_edulis_newGene_181198;Phyllostachys_edulis_newGene_367578;Phyllostachys_edulis_newGene_306791;Phyllostachys_edulis_newGene_192691;Phyllostachys_edulis_newGene_254271;PH02Gene12523;Phyllostachys_edulis_newGene_…
MSTRG.397797.1	PH02Gene27901;PH02Gene24220;PH02Gene06128;Phyllostachys_edulis_newGene_319937;Phyllostachys_edulis_newGene_386050;PH02Gene35725;PH02Gene21765;PH02Gene34419;PH02Gene14165;Phyllostachys_edulis_newGene_233825;Phyllostachys_edulis_newGene_243081;PH02Gene38260;Phyllostachys_edulis_newGene_338067;PH02Gene06604;PH02Gene21611;Phyllostachys_edulis_newGene_396229;PH02Gene43780;PH02Gene14120;PH02Gene00049;P…
MSTRG.470101.1	Phyllostachys_edulis_newGene_328820;Phyllostachys_edulis_newGene_279433;Phyllostachys_edulis_newGene_271627;Phyllostachys_edulis_newGene_167901;Phyllostachys_edulis_newGene_173348;Phyllostachys_edulis_newGene_222430;Phyllostachys_edulis_newGene_209030;Phyllostachys_edulis_newGene_370678;Phyllostachys_edulis_newGene_236022;Phyllostachys_edulis_newGene_100052;Phyllostachys_edulis_newGene_110959;Phy…
MSTRG.152184.1	PH02Gene16000;PH02Gene23425;Phyllostachys_edulis_newGene_56989;PH02Gene31161;Phyllostachys_edulis_newGene_306698;Phyllostachys_edulis_newGene_382748;PH02Gene38619;Phyllostachys_edulis_newGene_173079;Phyllostachys_edulis_newGene_402942;PH02Gene44710;Phyllostachys_edulis_newGene_54944;Phyllostachys_edulis_newGene_400514;Phyllostachys_edulis_newGene_344254;PH02Gene47342;PH02Gene42640;Phyllostachys_e…
MSTRG.76793.2	Phyllostachys_edulis_newGene_35305;PH02Gene05283;Phyllostachys_edulis_newGene_175419;Phyllostachys_edulis_newGene_192809;PH02Gene12425;Phyllostachys_edulis_newGene_178196;Phyllostachys_edulis_newGene_93862;Phyllostachys_edulis_newGene_345988;PH02Gene18234;Phyllostachys_edulis_newGene_247334;PH02Gene27607;Phyllostachys_edulis_newGene_44139;PH02Gene41079;Phyllostachys_edulis_newGene_226222;Phyllost…
MSTRG.87695.2	Phyllostachys_edulis_newGene_297484;Phyllostachys_edulis_newGene_202015;Phyllostachys_edulis_newGene_394850;Phyllostachys_edulis_newGene_74029;Phyllostachys_edulis_newGene_277791;Phyllostachys_edulis_newGene_293743;Phyllostachys_edulis_newGene_172725;Phyllostachys_edulis_newGene_62619;Phyllostachys_edulis_newGene_108595;Phyllostachys_edulis_newGene_195580;Phyllostachys_edulis_newGene_359968;Phyll…
MSTRG.123207.1	Phyllostachys_edulis_newGene_388147;PH02Gene39999;Phyllostachys_edulis_newGene_384775;Phyllostachys_edulis_newGene_372964;Phyllostachys_edulis_newGene_213542;Phyllostachys_edulis_newGene_315874;Phyllostachys_edulis_newGene_188798;Phyllostachys_edulis_newGene_270305;Phyllostachys_edulis_newGene_325696;Phyllostachys_edulis_newGene_19849;Phyllostachys_edulis_newGene_248605;Phyllostachys_edulis_newGe…
MSTRG.471640.1	Phyllostachys_edulis_newGene_343989;Phyllostachys_edulis_newGene_94251;Phyllostachys_edulis_newGene_233828;Phyllostachys_edulis_newGene_350629;Phyllostachys_edulis_newGene_144101;Phyllostachys_edulis_newGene_240568;Phyllostachys_edulis_newGene_110365;Phyllostachys_edulis_newGene_44236;PH02Gene15359;Phyllostachys_edulis_newGene_220711;Phyllostachys_edulis_newGene_277021;Phyllostachys_edulis_newGen…
MSTRG.311188.1	Phyllostachys_edulis_newGene_83151;Phyllostachys_edulis_newGene_128646;Phyllostachys_edulis_newGene_209336;Phyllostachys_edulis_newGene_130321;Phyllostachys_edulis_newGene_44532;Phyllostachys_edulis_newGene_327033;Phyllostachys_edulis_newGene_276102;Phyllostachys_edulis_newGene_226168;Phyllostachys_edulis_newGene_55296;Phyllostachys_edulis_newGene_99494;Phyllostachys_edulis_newGene_21784;Phyllost…
MSTRG.13439.1	Phyllostachys_edulis_newGene_107011;Phyllostachys_edulis_newGene_24728;Phyllostachys_edulis_newGene_16763;Phyllostachys_edulis_newGene_5816;Phyllostachys_edulis_newGene_314829;PH02Gene08934;Phyllostachys_edulis_newGene_143439;PH02Gene02514;Phyllostachys_edulis_newGene_327782;Phyllostachys_edulis_newGene_299468;Phyllostachys_edulis_newGene_316743;PH02Gene35596;Phyllostachys_edulis_newGene_207815;P…
MSTRG.246371.22	Phyllostachys_edulis_newGene_290231;Phyllostachys_edulis_newGene_100634;PH02Gene05115;Phyllostachys_edulis_newGene_395846;PH02Gene09149;Phyllostachys_edulis_newGene_399798;PH02Gene50825;Phyllostachys_edulis_newGene_96115;Phyllostachys_edulis_newGene_353697;Phyllostachys_edulis_newGene_123031;Phyllostachys_edulis_newGene_335628;Phyllostachys_edulis_newGene_275044;PH02Gene48010;Phyllostachys_edulis…
MSTRG.299766.2	Phyllostachys_edulis_newGene_120207;PH02Gene27908;PH02Gene03999;PH02Gene18905;Phyllostachys_edulis_newGene_158644;PH02Gene15194;PH02Gene31144;PH02Gene32395;PH02Gene17399;PH02Gene34626;PH02Gene24616;PH02Gene39020;Phyllostachys_edulis_newGene_229667;PH02Gene09452;PH02Gene02893;PH02Gene38438;PH02Gene11906;PH02Gene16780;PH02Gene34667;Phyllostachys_edulis_newGene_380910;PH02Gene23604;PH02Gene24877;Phy…
MSTRG.443664.1	Phyllostachys_edulis_newGene_178443;Phyllostachys_edulis_newGene_369426;PH02Gene22458;PH02Gene12623;Phyllostachys_edulis_newGene_99066;Phyllostachys_edulis_newGene_237665;Phyllostachys_edulis_newGene_374062;Phyllostachys_edulis_newGene_77701;Phyllostachys_edulis_newGene_79388;Phyllostachys_edulis_newGene_295065;PH02Gene11057;Phyllostachys_edulis_newGene_76447;PH02Gene01889;PH02Gene03652;PH02Gene3…
MSTRG.427202.1	Phyllostachys_edulis_newGene_206800;Phyllostachys_edulis_newGene_268286;Phyllostachys_edulis_newGene_269292;Phyllostachys_edulis_newGene_194494;Phyllostachys_edulis_newGene_7570;Phyllostachys_edulis_newGene_239424;Phyllostachys_edulis_newGene_336587;Phyllostachys_edulis_newGene_330889;Phyllostachys_edulis_newGene_344819;PH02Gene04079;Phyllostachys_edulis_newGene_101387;Phyllostachys_edulis_newGen…
MSTRG.75108.3	Phyllostachys_edulis_newGene_333589;Phyllostachys_edulis_newGene_25767;Phyllostachys_edulis_newGene_3736;Phyllostachys_edulis_newGene_257958;Phyllostachys_edulis_newGene_222666;Phyllostachys_edulis_newGene_342589;Phyllostachys_edulis_newGene_394076;Phyllostachys_edulis_newGene_53511;Phyllostachys_edulis_newGene_308402;Phyllostachys_edulis_newGene_184970;Phyllostachys_edulis_newGene_352109;Phyllos…
MSTRG.259156.4	Phyllostachys_edulis_newGene_150710;Phyllostachys_edulis_newGene_242598;Phyllostachys_edulis_newGene_6682;Phyllostachys_edulis_newGene_238627;Phyllostachys_edulis_newGene_110776;Phyllostachys_edulis_newGene_348337;Phyllostachys_edulis_newGene_134939;Phyllostachys_edulis_newGene_398571;Phyllostachys_edulis_newGene_193945;Phyllostachys_edulis_newGene_303703;Phyllostachys_edulis_newGene_140086;PH02G…
MSTRG.8993.1	PH02Gene15352;Phyllostachys_edulis_newGene_47191;Phyllostachys_edulis_newGene_99602;Phyllostachys_edulis_newGene_64483;Phyllostachys_edulis_newGene_310028;Phyllostachys_edulis_newGene_144340;Phyllostachys_edulis_newGene_315399;Phyllostachys_edulis_newGene_339003;Phyllostachys_edulis_newGene_280084;PH02Gene12379;Phyllostachys_edulis_newGene_233659;Phyllostachys_edulis_newGene_354146;PH02Gene49047;…
MSTRG.432616.4	Phyllostachys_edulis_newGene_186021;Phyllostachys_edulis_newGene_213875;Phyllostachys_edulis_newGene_42248;Phyllostachys_edulis_newGene_95804;PH02Gene11258;Phyllostachys_edulis_newGene_261993;Phyllostachys_edulis_newGene_123010;Phyllostachys_edulis_newGene_403364;PH02Gene00228;Phyllostachys_edulis_newGene_336792;Phyllostachys_edulis_newGene_139900;PH02Gene16383;PH02Gene41597;Phyllostachys_edulis_…
MSTRG.199298.1	Phyllostachys_edulis_newGene_17613;Phyllostachys_edulis_newGene_328759;Phyllostachys_edulis_newGene_271974;PH02Gene20952;Phyllostachys_edulis_newGene_52718;Phyllostachys_edulis_newGene_286100;Phyllostachys_edulis_newGene_237578;Phyllostachys_edulis_newGene_363633;Phyllostachys_edulis_newGene_371557;Phyllostachys_edulis_newGene_230867;Phyllostachys_edulis_newGene_286271;Phyllostachys_edulis_newGen…
MSTRG.246371.31	Phyllostachys_edulis_newGene_345724;Phyllostachys_edulis_newGene_56053;Phyllostachys_edulis_newGene_70141;Phyllostachys_edulis_newGene_67675;PH02Gene45652;Phyllostachys_edulis_newGene_256558;PH02Gene37478;Phyllostachys_edulis_newGene_113384;Phyllostachys_edulis_newGene_148141;Phyllostachys_edulis_newGene_362660;Phyllostachys_edulis_newGene_194384;Phyllostachys_edulis_newGene_240810;Phyllostachys_…
MSTRG.393905.4	PH02Gene23837;PH02Gene45834;PH02Gene23154;PH02Gene23403;PH02Gene45476;Phyllostachys_edulis_newGene_101619;PH02Gene12901;PH02Gene03566;PH02Gene05256;PH02Gene05259;PH02Gene05217;PH02Gene48517;PH02Gene09486;PH02Gene16588;PH02Gene16589;PH02Gene33938;PH02Gene33753;PH02Gene14808;PH02Gene47806;PH02Gene41888;PH02Gene42475;PH02Gene38977;PH02Gene16578;PH02Gene02851;PH02Gene48809;PH02Gene16591;PH02Gene09839…
MSTRG.250793.3	Phyllostachys_edulis_newGene_86642;PH02Gene02438;PH02Gene03889;PH02Gene01367;PH02Gene39880;Phyllostachys_edulis_newGene_264389;Phyllostachys_edulis_newGene_89237;PH02Gene21543;PH02Gene33907;PH02Gene36374;PH02Gene17805;PH02Gene30381;Phyllostachys_edulis_newGene_66267;PH02Gene38556;Phyllostachys_edulis_newGene_94142;PH02Gene07223;Phyllostachys_edulis_newGene_397087;PH02Gene26533;PH02Gene18396;PH02G…
MSTRG.415135.1	PH02Gene15843;PH02Gene39712;PH02Gene46220;Phyllostachys_edulis_newGene_254363;PH02Gene03736;PH02Gene43384;PH02Gene15972;Phyllostachys_edulis_newGene_179754;PH02Gene12061;Phyllostachys_edulis_newGene_246999;PH02Gene23385
MSTRG.44617.14	PH02Gene48865;PH02Gene39746;PH02Gene42290;Phyllostachys_edulis_newGene_74838;PH02Gene35833;PH02Gene15384;PH02Gene10505;Phyllostachys_edulis_newGene_124775;PH02Gene08949;PH02Gene36693;PH02Gene48809;PH02Gene28892;Phyllostachys_edulis_newGene_384316;PH02Gene27653;Phyllostachys_edulis_newGene_263541;PH02Gene46510;PH02Gene07278;PH02Gene31385;PH02Gene31383;PH02Gene13472;PH02Gene25759;PH02Gene11852;Phyl…
MSTRG.303351.1	Phyllostachys_edulis_newGene_65656;Phyllostachys_edulis_newGene_242832;PH02Gene04171;PH02Gene27295;PH02Gene44599;Phyllostachys_edulis_newGene_331743;Phyllostachys_edulis_newGene_96403;Phyllostachys_edulis_newGene_367256;PH02Gene50867;PH02Gene00358;Phyllostachys_edulis_newGene_26881;Phyllostachys_edulis_newGene_47326;PH02Gene39475;PH02Gene08455;PH02Gene21708;PH02Gene21706;Phyllostachys_edulis_newG…
MSTRG.314024.3	Phyllostachys_edulis_newGene_153046;Phyllostachys_edulis_newGene_153043;Phyllostachys_edulis_newGene_142128;Phyllostachys_edulis_newGene_133426;Phyllostachys_edulis_newGene_148737;Phyllostachys_edulis_newGene_324040;Phyllostachys_edulis_newGene_216225;Phyllostachys_edulis_newGene_240065;Phyllostachys_edulis_newGene_18699;Phyllostachys_edulis_newGene_115732;Phyllostachys_edulis_newGene_143931;Phyl…
MSTRG.135529.2	Phyllostachys_edulis_newGene_200907;Phyllostachys_edulis_newGene_271251;PH02Gene43852;Phyllostachys_edulis_newGene_112343;Phyllostachys_edulis_newGene_163729;PH02Gene14764;PH02Gene50352;Phyllostachys_edulis_newGene_72011;Phyllostachys_edulis_newGene_234383;PH02Gene07895;Phyllostachys_edulis_newGene_53597;Phyllostachys_edulis_newGene_239419;Phyllostachys_edulis_newGene_190256;Phyllostachys_edulis_…
MSTRG.435455.11	PH02Gene49728;Phyllostachys_edulis_newGene_216179;Phyllostachys_edulis_newGene_370364;PH02Gene06179;Phyllostachys_edulis_newGene_26200;Phyllostachys_edulis_newGene_122414;Phyllostachys_edulis_newGene_308520;Phyllostachys_edulis_newGene_155808;Phyllostachys_edulis_newGene_189006;Phyllostachys_edulis_newGene_126229;Phyllostachys_edulis_newGene_281518;Phyllostachys_edulis_newGene_329255;Phyllostachy…
MSTRG.341793.1	PH02Gene28187;Phyllostachys_edulis_newGene_4733;PH02Gene49892;Phyllostachys_edulis_newGene_1657;Phyllostachys_edulis_newGene_285377;Phyllostachys_edulis_newGene_86417;Phyllostachys_edulis_newGene_398331;Phyllostachys_edulis_newGene_133973;PH02Gene39194;PH02Gene30738;Phyllostachys_edulis_newGene_183103;PH02Gene25226;PH02Gene46532;Phyllostachys_edulis_newGene_41535;PH02Gene15049;Phyllostachys_eduli…
MSTRG.321107.4	Phyllostachys_edulis_newGene_283251;Phyllostachys_edulis_newGene_99655;Phyllostachys_edulis_newGene_230031;Phyllostachys_edulis_newGene_146894;PH02Gene49411;PH02Gene35926;Phyllostachys_edulis_newGene_29677;Phyllostachys_edulis_newGene_286252;Phyllostachys_edulis_newGene_200560;Phyllostachys_edulis_newGene_231723;Phyllostachys_edulis_newGene_183796;Phyllostachys_edulis_newGene_177485;Phyllostachys…
MSTRG.387358.1	Phyllostachys_edulis_newGene_112057;Phyllostachys_edulis_newGene_167836;Phyllostachys_edulis_newGene_333648;PH02Gene46068;Phyllostachys_edulis_newGene_321303;Phyllostachys_edulis_newGene_148117;Phyllostachys_edulis_newGene_125350;Phyllostachys_edulis_newGene_196427;Phyllostachys_edulis_newGene_41457;Phyllostachys_edulis_newGene_42378;Phyllostachys_edulis_newGene_42371;Phyllostachys_edulis_newGene…
MSTRG.314131.1	PH02Gene42684;Phyllostachys_edulis_newGene_109892;Phyllostachys_edulis_newGene_402420;Phyllostachys_edulis_newGene_402429;Phyllostachys_edulis_newGene_320828;Phyllostachys_edulis_newGene_38434;Phyllostachys_edulis_newGene_147336;Phyllostachys_edulis_newGene_110700;Phyllostachys_edulis_newGene_355056;Phyllostachys_edulis_newGene_117289;Phyllostachys_edulis_newGene_12118;Phyllostachys_edulis_newGen…
MSTRG.75527.4	Phyllostachys_edulis_newGene_356582;Phyllostachys_edulis_newGene_276041;Phyllostachys_edulis_newGene_294720;Phyllostachys_edulis_newGene_42698;Phyllostachys_edulis_newGene_339844;Phyllostachys_edulis_newGene_272145;Phyllostachys_edulis_newGene_295392;Phyllostachys_edulis_newGene_46220;Phyllostachys_edulis_newGene_252113;Phyllostachys_edulis_newGene_29517;PH02Gene48639;Phyllostachys_edulis_newGene…
MSTRG.425105.1	Phyllostachys_edulis_newGene_223352;Phyllostachys_edulis_newGene_138218;Phyllostachys_edulis_newGene_256308;Phyllostachys_edulis_newGene_256303;Phyllostachys_edulis_newGene_256307;Phyllostachys_edulis_newGene_207425;Phyllostachys_edulis_newGene_207421;Phyllostachys_edulis_newGene_126140;Phyllostachys_edulis_newGene_265731;Phyllostachys_edulis_newGene_157767;PH02Gene12491;Phyllostachys_edulis_newG…
MSTRG.35138.3	PH02Gene51010;Phyllostachys_edulis_newGene_115427;PH02Gene28071;PH02Gene18766
MSTRG.367361.1	Phyllostachys_edulis_newGene_345916;Phyllostachys_edulis_newGene_180218;Phyllostachys_edulis_newGene_297059;Phyllostachys_edulis_newGene_153203;Phyllostachys_edulis_newGene_352041;PH02Gene48469;Phyllostachys_edulis_newGene_64719;Phyllostachys_edulis_newGene_198442;Phyllostachys_edulis_newGene_288577;PH02Gene39096;Phyllostachys_edulis_newGene_287873;Phyllostachys_edulis_newGene_161925;Phyllostachy…
MSTRG.178823.1	PH02Gene03876;PH02Gene09360;PH02Gene50388;Phyllostachys_edulis_newGene_355215;PH02Gene17403;PH02Gene03859;Phyllostachys_edulis_newGene_307520;Phyllostachys_edulis_newGene_55264;Phyllostachys_edulis_newGene_368488;Phyllostachys_edulis_newGene_299790;Phyllostachys_edulis_newGene_298531;PH02Gene48670;Phyllostachys_edulis_newGene_223741;PH02Gene02431;Phyllostachys_edulis_newGene_300640;Phyllostachys_…
MSTRG.243904.3	Phyllostachys_edulis_newGene_352040;Phyllostachys_edulis_newGene_31295;Phyllostachys_edulis_newGene_371002;Phyllostachys_edulis_newGene_146311;Phyllostachys_edulis_newGene_2233;Phyllostachys_edulis_newGene_208874;Phyllostachys_edulis_newGene_208008;Phyllostachys_edulis_newGene_215249;Phyllostachys_edulis_newGene_388573;Phyllostachys_edulis_newGene_13373;Phyllostachys_edulis_newGene_394956;Phyllos…
MSTRG.411939.2	Phyllostachys_edulis_newGene_284697;Phyllostachys_edulis_newGene_235503;Phyllostachys_edulis_newGene_380781;Phyllostachys_edulis_newGene_371348;Phyllostachys_edulis_newGene_194793;Phyllostachys_edulis_newGene_14567;Phyllostachys_edulis_newGene_69433;Phyllostachys_edulis_newGene_116404;Phyllostachys_edulis_newGene_58819;Phyllostachys_edulis_newGene_134915;Phyllostachys_edulis_newGene_69371;PH02Gen…
MSTRG.236711.1	Phyllostachys_edulis_newGene_257200;Phyllostachys_edulis_newGene_189857;Phyllostachys_edulis_newGene_335659;Phyllostachys_edulis_newGene_4001;Phyllostachys_edulis_newGene_302038;Phyllostachys_edulis_newGene_341852;Phyllostachys_edulis_newGene_320389;Phyllostachys_edulis_newGene_331458;Phyllostachys_edulis_newGene_136494;Phyllostachys_edulis_newGene_54372;Phyllostachys_edulis_newGene_358142;Phyllo…
MSTRG.330908.3	Phyllostachys_edulis_newGene_165918;Phyllostachys_edulis_newGene_283282;PH02Gene22082;Phyllostachys_edulis_newGene_275144;PH02Gene13371;PH02Gene32538;PH02Gene46951;Phyllostachys_edulis_newGene_197005;PH02Gene51063;PH02Gene40123;PH02Gene10509;PH02Gene34081;Phyllostachys_edulis_newGene_219423;Phyllostachys_edulis_newGene_392259;PH02Gene07308;PH02Gene29806
MSTRG.386097.1	Phyllostachys_edulis_newGene_99014;Phyllostachys_edulis_newGene_298215;Phyllostachys_edulis_newGene_259257;Phyllostachys_edulis_newGene_245807;Phyllostachys_edulis_newGene_404217;Phyllostachys_edulis_newGene_116159;PH02Gene28015;Phyllostachys_edulis_newGene_135044;Phyllostachys_edulis_newGene_395668;PH02Gene30176;PH02Gene05752;Phyllostachys_edulis_newGene_50151;Phyllostachys_edulis_newGene_85920;…
MSTRG.354205.3	Phyllostachys_edulis_newGene_63454;Phyllostachys_edulis_newGene_296871;Phyllostachys_edulis_newGene_87536;Phyllostachys_edulis_newGene_184669;Phyllostachys_edulis_newGene_107041;Phyllostachys_edulis_newGene_126790;PH02Gene24276;PH02Gene21197;PH02Gene41117;Phyllostachys_edulis_newGene_359043;Phyllostachys_edulis_newGene_109726;Phyllostachys_edulis_newGene_108712;Phyllostachys_edulis_newGene_1999;P…
MSTRG.49158.2	PH02Gene22557;PH02Gene02134;Phyllostachys_edulis_newGene_309877;Phyllostachys_edulis_newGene_331929;PH02Gene39906;PH02Gene37443;PH02Gene00396;Phyllostachys_edulis_newGene_25526;PH02Gene15861;PH02Gene31867;Phyllostachys_edulis_newGene_394942;PH02Gene43194;PH02Gene29819;PH02Gene09456;PH02Gene16802;PH02Gene15891;PH02Gene42260;Phyllostachys_edulis_newGene_236773;PH02Gene43493;Phyllostachys_edulis_new…
MSTRG.382834.1	Phyllostachys_edulis_newGene_356063;Phyllostachys_edulis_newGene_9933;Phyllostachys_edulis_newGene_250477;Phyllostachys_edulis_newGene_359565;Phyllostachys_edulis_newGene_53161;Phyllostachys_edulis_newGene_245547;Phyllostachys_edulis_newGene_209350;Phyllostachys_edulis_newGene_284154;Phyllostachys_edulis_newGene_77690;Phyllostachys_edulis_newGene_81217;PH02Gene34310;Phyllostachys_edulis_newGene_3…
MSTRG.412275.1	PH02Gene36192;Phyllostachys_edulis_newGene_153651;PH02Gene00302;Phyllostachys_edulis_newGene_226592;Phyllostachys_edulis_newGene_382814;Phyllostachys_edulis_newGene_276607;Phyllostachys_edulis_newGene_247703;PH02Gene09972;Phyllostachys_edulis_newGene_323950;Phyllostachys_edulis_newGene_16752;Phyllostachys_edulis_newGene_117683;Phyllostachys_edulis_newGene_288181;Phyllostachys_edulis_newGene_35240…
MSTRG.322305.2	Phyllostachys_edulis_newGene_210679;Phyllostachys_edulis_newGene_284593;Phyllostachys_edulis_newGene_153228;Phyllostachys_edulis_newGene_276303;PH02Gene21561;Phyllostachys_edulis_newGene_53817;PH02Gene01201;Phyllostachys_edulis_newGene_347734;Phyllostachys_edulis_newGene_336381;PH02Gene47273;Phyllostachys_edulis_newGene_128798;Phyllostachys_edulis_newGene_327472;PH02Gene04534;PH02Gene03045;Phyllo…
MSTRG.154845.2	Phyllostachys_edulis_newGene_75034;Phyllostachys_edulis_newGene_314340;Phyllostachys_edulis_newGene_198550;Phyllostachys_edulis_newGene_265151;PH02Gene17269;PH02Gene33358;Phyllostachys_edulis_newGene_214244;Phyllostachys_edulis_newGene_357963;Phyllostachys_edulis_newGene_395111;Phyllostachys_edulis_newGene_8644;Phyllostachys_edulis_newGene_290675;Phyllostachys_edulis_newGene_313047;Phyllostachys_…
MSTRG.392258.1	Phyllostachys_edulis_newGene_280495;PH02Gene42786;Phyllostachys_edulis_newGene_219845;PH02Gene02365;PH02Gene22593;Phyllostachys_edulis_newGene_32069;PH02Gene31353;Phyllostachys_edulis_newGene_28623;PH02Gene28453;PH02Gene45453;Phyllostachys_edulis_newGene_75180;PH02Gene36396;PH02Gene25032;PH02Gene07693;PH02Gene08574;PH02Gene00881;PH02Gene08292;PH02Gene30313;PH02Gene22592;PH02Gene04810;PH02Gene1448…
MSTRG.225314.1	Phyllostachys_edulis_newGene_361996;Phyllostachys_edulis_newGene_233377;Phyllostachys_edulis_newGene_233372;PH02Gene11244;PH02Gene49404;Phyllostachys_edulis_newGene_133973;PH02Gene39194;Phyllostachys_edulis_newGene_92490;Phyllostachys_edulis_newGene_53832;Phyllostachys_edulis_newGene_206574;Phyllostachys_edulis_newGene_342061;Phyllostachys_edulis_newGene_213799;PH02Gene38528;PH02Gene30738;PH02Gen…
MSTRG.246543.2	PH02Gene11544;Phyllostachys_edulis_newGene_382048;Phyllostachys_edulis_newGene_141918;Phyllostachys_edulis_newGene_1858;Phyllostachys_edulis_newGene_109192;Phyllostachys_edulis_newGene_113037;PH02Gene27392;Phyllostachys_edulis_newGene_383692;PH02Gene35214;Phyllostachys_edulis_newGene_341566;Phyllostachys_edulis_newGene_179787;Phyllostachys_edulis_newGene_125577;Phyllostachys_edulis_newGene_288148…
MSTRG.270157.3	PH02Gene35656;PH02Gene42684;Phyllostachys_edulis_newGene_281634;Phyllostachys_edulis_newGene_163765;Phyllostachys_edulis_newGene_187804;Phyllostachys_edulis_newGene_176032;Phyllostachys_edulis_newGene_141591;Phyllostachys_edulis_newGene_211869;Phyllostachys_edulis_newGene_85586;Phyllostachys_edulis_newGene_277117;Phyllostachys_edulis_newGene_204901;Phyllostachys_edulis_newGene_296586;Phyllostachy…
MSTRG.314274.1	Phyllostachys_edulis_newGene_173535;PH02Gene47657;Phyllostachys_edulis_newGene_117260;Phyllostachys_edulis_newGene_70067;PH02Gene00602;PH02Gene23105;PH02Gene32285;PH02Gene38279;PH02Gene46005;Phyllostachys_edulis_newGene_42395;Phyllostachys_edulis_newGene_62936;Phyllostachys_edulis_newGene_381963;Phyllostachys_edulis_newGene_20641;Phyllostachys_edulis_newGene_102209;Phyllostachys_edulis_newGene_31…
MSTRG.188593.1	Phyllostachys_edulis_newGene_375357;Phyllostachys_edulis_newGene_51174;Phyllostachys_edulis_newGene_215097;PH02Gene14215;PH02Gene16693;Phyllostachys_edulis_newGene_27014;PH02Gene38384;Phyllostachys_edulis_newGene_322536;PH02Gene24669;Phyllostachys_edulis_newGene_131181;Phyllostachys_edulis_newGene_357357;Phyllostachys_edulis_newGene_308155;Phyllostachys_edulis_newGene_340798;PH02Gene27780
MSTRG.171404.2	Phyllostachys_edulis_newGene_18663;Phyllostachys_edulis_newGene_31001;Phyllostachys_edulis_newGene_218320;Phyllostachys_edulis_newGene_321207;Phyllostachys_edulis_newGene_224183;Phyllostachys_edulis_newGene_224182;Phyllostachys_edulis_newGene_380577;PH02Gene03169;Phyllostachys_edulis_newGene_174516;Phyllostachys_edulis_newGene_87889;Phyllostachys_edulis_newGene_33806;Phyllostachys_edulis_newGene_…
MSTRG.297286.1	PH02Gene49128;PH02Gene01496;Phyllostachys_edulis_newGene_403319;PH02Gene26992;Phyllostachys_edulis_newGene_232148;PH02Gene51214
MSTRG.29965.1	Phyllostachys_edulis_newGene_373059;Phyllostachys_edulis_newGene_94716;PH02Gene19821;Phyllostachys_edulis_newGene_323903;PH02Gene02860;PH02Gene20802;PH02Gene04541;Phyllostachys_edulis_newGene_77354;Phyllostachys_edulis_newGene_393228;Phyllostachys_edulis_newGene_22019;PH02Gene16312;PH02Gene40221;PH02Gene04067;Phyllostachys_edulis_newGene_306515;PH02Gene27335;Phyllostachys_edulis_newGene_130223;PH…
MSTRG.50194.1	PH02Gene18415;PH02Gene01890;PH02Gene10269;PH02Gene12901;PH02Gene44557;PH02Gene19813;PH02Gene44641;PH02Gene40767;PH02Gene15213;PH02Gene26667;Phyllostachys_edulis_newGene_107189;PH02Gene10271;Phyllostachys_edulis_newGene_317364;PH02Gene05603;PH02Gene38025;PH02Gene36529;Phyllostachys_edulis_newGene_99248;PH02Gene48395;PH02Gene05628;PH02Gene46057;Phyllostachys_edulis_newGene_11150;PH02Gene23200;PH02G…
MSTRG.457081.1	Phyllostachys_edulis_newGene_104914;Phyllostachys_edulis_newGene_364842;Phyllostachys_edulis_newGene_279433;PH02Gene13684;Phyllostachys_edulis_newGene_230280;Phyllostachys_edulis_newGene_209030;Phyllostachys_edulis_newGene_110959;PH02Gene47046;Phyllostachys_edulis_newGene_368979;Phyllostachys_edulis_newGene_45102;Phyllostachys_edulis_newGene_12740;Phyllostachys_edulis_newGene_63700;PH02Gene36927;…
MSTRG.279918.1	Phyllostachys_edulis_newGene_202849;Phyllostachys_edulis_newGene_122167;Phyllostachys_edulis_newGene_379429;Phyllostachys_edulis_newGene_164629;Phyllostachys_edulis_newGene_382268;Phyllostachys_edulis_newGene_2447;Phyllostachys_edulis_newGene_3566;PH02Gene18696;PH02Gene33839;Phyllostachys_edulis_newGene_35566;Phyllostachys_edulis_newGene_266867;Phyllostachys_edulis_newGene_316518;Phyllostachys_ed…
MSTRG.114763.1	Phyllostachys_edulis_newGene_370614;Phyllostachys_edulis_newGene_69072;Phyllostachys_edulis_newGene_289920;Phyllostachys_edulis_newGene_360957;Phyllostachys_edulis_newGene_273397;Phyllostachys_edulis_newGene_37164;Phyllostachys_edulis_newGene_270872;Phyllostachys_edulis_newGene_29990;PH02Gene10410;Phyllostachys_edulis_newGene_211747;Phyllostachys_edulis_newGene_337199;Phyllostachys_edulis_newGene…
MSTRG.228616.1	Phyllostachys_edulis_newGene_165311;PH02Gene03650;PH02Gene03655;Phyllostachys_edulis_newGene_128574;PH02Gene07495;PH02Gene20053;Phyllostachys_edulis_newGene_375571;PH02Gene43069;PH02Gene13020;Phyllostachys_edulis_newGene_53817;PH02Gene03264;PH02Gene03646;PH02Gene17403;PH02Gene03859;Phyllostachys_edulis_newGene_307520;Phyllostachys_edulis_newGene_176923;Phyllostachys_edulis_newGene_319104;PH02Gene…
MSTRG.348797.5	Phyllostachys_edulis_newGene_319;Phyllostachys_edulis_newGene_277201;Phyllostachys_edulis_newGene_308856;Phyllostachys_edulis_newGene_121542;Phyllostachys_edulis_newGene_305616;Phyllostachys_edulis_newGene_354498;Phyllostachys_edulis_newGene_398086;Phyllostachys_edulis_newGene_115695;Phyllostachys_edulis_newGene_231675;Phyllostachys_edulis_newGene_55220;Phyllostachys_edulis_newGene_46656;Phyllost…
MSTRG.41402.7	Phyllostachys_edulis_newGene_195195;Phyllostachys_edulis_newGene_318542;Phyllostachys_edulis_newGene_285407;Phyllostachys_edulis_newGene_95054;Phyllostachys_edulis_newGene_222384;Phyllostachys_edulis_newGene_288174;Phyllostachys_edulis_newGene_123773;Phyllostachys_edulis_newGene_128663;Phyllostachys_edulis_newGene_189546;Phyllostachys_edulis_newGene_321595;Phyllostachys_edulis_newGene_265850;Phyl…
MSTRG.228301.16	PH02Gene12210;PH02Gene38320;PH02Gene45124;PH02Gene48266;PH02Gene35096;Phyllostachys_edulis_newGene_89201;PH02Gene42874;PH02Gene33982;PH02Gene20702;PH02Gene01123;Phyllostachys_edulis_newGene_207454;Phyllostachys_edulis_newGene_9839;Phyllostachys_edulis_newGene_362967
MSTRG.360114.5	Phyllostachys_edulis_newGene_217322;Phyllostachys_edulis_newGene_123420;Phyllostachys_edulis_newGene_40839;Phyllostachys_edulis_newGene_7789;PH02Gene22151;Phyllostachys_edulis_newGene_359460;Phyllostachys_edulis_newGene_218974;PH02Gene05511;Phyllostachys_edulis_newGene_63019;Phyllostachys_edulis_newGene_273503;Phyllostachys_edulis_newGene_27507;Phyllostachys_edulis_newGene_381210;Phyllostachys_ed…
MSTRG.455303.2	Phyllostachys_edulis_newGene_197620;Phyllostachys_edulis_newGene_334662;Phyllostachys_edulis_newGene_127796;Phyllostachys_edulis_newGene_78739;Phyllostachys_edulis_newGene_309183;Phyllostachys_edulis_newGene_202427;PH02Gene32346;Phyllostachys_edulis_newGene_136402;Phyllostachys_edulis_newGene_388217;PH02Gene02053;Phyllostachys_edulis_newGene_147769;Phyllostachys_edulis_newGene_329485;PH02Gene2609…
MSTRG.211094.2	PH02Gene00822;PH02Gene24952;Phyllostachys_edulis_newGene_45192;PH02Gene50483;PH02Gene06081;PH02Gene14565;PH02Gene10442;PH02Gene46389;PH02Gene44127;PH02Gene41758;Phyllostachys_edulis_newGene_372570;PH02Gene20545;PH02Gene02118;Phyllostachys_edulis_newGene_241175;PH02Gene24011;PH02Gene45723;PH02Gene37294;Phyllostachys_edulis_newGene_120843;PH02Gene23070;PH02Gene08255;PH02Gene44378;PH02Gene20340;PH02…
MSTRG.24007.2	PH02Gene44497;Phyllostachys_edulis_newGene_258483;Phyllostachys_edulis_newGene_386059;Phyllostachys_edulis_newGene_220878;Phyllostachys_edulis_newGene_16878;Phyllostachys_edulis_newGene_139616;Phyllostachys_edulis_newGene_64003;Phyllostachys_edulis_newGene_64009;Phyllostachys_edulis_newGene_227211;Phyllostachys_edulis_newGene_102382;Phyllostachys_edulis_newGene_393894;Phyllostachys_edulis_newGene…
MSTRG.71774.1	Phyllostachys_edulis_newGene_10564;Phyllostachys_edulis_newGene_263055;Phyllostachys_edulis_newGene_14982;Phyllostachys_edulis_newGene_301131;Phyllostachys_edulis_newGene_126157;Phyllostachys_edulis_newGene_204299;Phyllostachys_edulis_newGene_90958;PH02Gene01737;PH02Gene00171;Phyllostachys_edulis_newGene_326031;Phyllostachys_edulis_newGene_174478;PH02Gene30147;Phyllostachys_edulis_newGene_150844;…
MSTRG.329805.1	PH02Gene48006;PH02Gene48007;Phyllostachys_edulis_newGene_230840;Phyllostachys_edulis_newGene_70942;Phyllostachys_edulis_newGene_226889;Phyllostachys_edulis_newGene_339850;PH02Gene09036;Phyllostachys_edulis_newGene_172720;Phyllostachys_edulis_newGene_137201;Phyllostachys_edulis_newGene_81690;PH02Gene39209;PH02Gene31050;Phyllostachys_edulis_newGene_42611;Phyllostachys_edulis_newGene_81587;Phyllosta…
MSTRG.204662.1	Phyllostachys_edulis_newGene_197218;Phyllostachys_edulis_newGene_116027;Phyllostachys_edulis_newGene_360627;Phyllostachys_edulis_newGene_212648;Phyllostachys_edulis_newGene_43452;PH02Gene14671;Phyllostachys_edulis_newGene_353124;Phyllostachys_edulis_newGene_202540;PH02Gene08919;Phyllostachys_edulis_newGene_140614;Phyllostachys_edulis_newGene_215769;Phyllostachys_edulis_newGene_247755;Phyllostachy…
MSTRG.147286.1	Phyllostachys_edulis_newGene_335064;PH02Gene33358;PH02Gene15894;Phyllostachys_edulis_newGene_213329;PH02Gene17269;Phyllostachys_edulis_newGene_137970;Phyllostachys_edulis_newGene_278506;PH02Gene09703;Phyllostachys_edulis_newGene_48084;Phyllostachys_edulis_newGene_33305;Phyllostachys_edulis_newGene_51960;Phyllostachys_edulis_newGene_184669;PH02Gene42184;Phyllostachys_edulis_newGene_217035;Phyllost…
MSTRG.419876.1	Phyllostachys_edulis_newGene_53163;Phyllostachys_edulis_newGene_194089;Phyllostachys_edulis_newGene_18270;Phyllostachys_edulis_newGene_143609;Phyllostachys_edulis_newGene_36323;Phyllostachys_edulis_newGene_176039;PH02Gene23816;Phyllostachys_edulis_newGene_118578;Phyllostachys_edulis_newGene_12965;Phyllostachys_edulis_newGene_401607;Phyllostachys_edulis_newGene_45722;Phyllostachys_edulis_newGene_1…
MSTRG.95307.1	Phyllostachys_edulis_newGene_90392;Phyllostachys_edulis_newGene_344088;Phyllostachys_edulis_newGene_131016;Phyllostachys_edulis_newGene_119391;Phyllostachys_edulis_newGene_283254;Phyllostachys_edulis_newGene_188287;Phyllostachys_edulis_newGene_98973;Phyllostachys_edulis_newGene_188430;Phyllostachys_edulis_newGene_309472;Phyllostachys_edulis_newGene_308598;PH02Gene12172;Phyllostachys_edulis_newGen…
MSTRG.274679.1	Phyllostachys_edulis_newGene_155237;Phyllostachys_edulis_newGene_261400;Phyllostachys_edulis_newGene_231314;Phyllostachys_edulis_newGene_219367;Phyllostachys_edulis_newGene_138744;Phyllostachys_edulis_newGene_119919;Phyllostachys_edulis_newGene_331113;Phyllostachys_edulis_newGene_294838;Phyllostachys_edulis_newGene_357470;Phyllostachys_edulis_newGene_323852;Phyllostachys_edulis_newGene_332346;Phy…
MSTRG.387801.9	PH02Gene03071;PH02Gene39439;PH02Gene28495;PH02Gene45203;PH02Gene39655;PH02Gene35663;PH02Gene36943;Phyllostachys_edulis_newGene_134022;Phyllostachys_edulis_newGene_302647;PH02Gene29648;PH02Gene20698;PH02Gene05470;PH02Gene44341;PH02Gene33576;Phyllostachys_edulis_newGene_9758;PH02Gene24099;PH02Gene33497;PH02Gene08748;PH02Gene11554;PH02Gene02792;PH02Gene02798;PH02Gene46022;PH02Gene46020;PH02Gene00515…
MSTRG.254358.1	Phyllostachys_edulis_newGene_90538;PH02Gene10728;Phyllostachys_edulis_newGene_36039;Phyllostachys_edulis_newGene_23770;Phyllostachys_edulis_newGene_376650;Phyllostachys_edulis_newGene_81227;Phyllostachys_edulis_newGene_220664;Phyllostachys_edulis_newGene_654;Phyllostachys_edulis_newGene_4511;Phyllostachys_edulis_newGene_202474;Phyllostachys_edulis_newGene_13730;Phyllostachys_edulis_newGene_127036…
MSTRG.128773.2	Phyllostachys_edulis_newGene_107624;Phyllostachys_edulis_newGene_198683;Phyllostachys_edulis_newGene_382424;Phyllostachys_edulis_newGene_352567;Phyllostachys_edulis_newGene_254197;Phyllostachys_edulis_newGene_47564;Phyllostachys_edulis_newGene_57021;Phyllostachys_edulis_newGene_241884;Phyllostachys_edulis_newGene_37773;Phyllostachys_edulis_newGene_286713;PH02Gene32965;Phyllostachys_edulis_newGene…
MSTRG.140399.1	Phyllostachys_edulis_newGene_9936;Phyllostachys_edulis_newGene_72929;Phyllostachys_edulis_newGene_133308;Phyllostachys_edulis_newGene_26598;PH02Gene47235;Phyllostachys_edulis_newGene_31531;Phyllostachys_edulis_newGene_127754;Phyllostachys_edulis_newGene_17563;Phyllostachys_edulis_newGene_183037;Phyllostachys_edulis_newGene_320120;PH02Gene25352;Phyllostachys_edulis_newGene_354489;Phyllostachys_edu…
MSTRG.37270.2	Phyllostachys_edulis_newGene_247833;Phyllostachys_edulis_newGene_75568;Phyllostachys_edulis_newGene_396900;Phyllostachys_edulis_newGene_149044;Phyllostachys_edulis_newGene_292909;Phyllostachys_edulis_newGene_150058;Phyllostachys_edulis_newGene_191631;Phyllostachys_edulis_newGene_391616;Phyllostachys_edulis_newGene_23721;PH02Gene06590;Phyllostachys_edulis_newGene_198220;Phyllostachys_edulis_newGen…
MSTRG.459215.1	PH02Gene20697
MSTRG.218395.1	Phyllostachys_edulis_newGene_122023;Phyllostachys_edulis_newGene_212280;Phyllostachys_edulis_newGene_253544;Phyllostachys_edulis_newGene_266620;Phyllostachys_edulis_newGene_202499;Phyllostachys_edulis_newGene_325760;Phyllostachys_edulis_newGene_74594;Phyllostachys_edulis_newGene_326732;Phyllostachys_edulis_newGene_308236;Phyllostachys_edulis_newGene_117547;Phyllostachys_edulis_newGene_61991;Phyll…
MSTRG.225871.1	Phyllostachys_edulis_newGene_294374;Phyllostachys_edulis_newGene_368337;Phyllostachys_edulis_newGene_353124;Phyllostachys_edulis_newGene_306478;Phyllostachys_edulis_newGene_29098;Phyllostachys_edulis_newGene_369833;Phyllostachys_edulis_newGene_34977;Phyllostachys_edulis_newGene_122099;Phyllostachys_edulis_newGene_373819;Phyllostachys_edulis_newGene_188618;Phyllostachys_edulis_newGene_260383;Phyll…
MSTRG.394888.3	Phyllostachys_edulis_newGene_162469;Phyllostachys_edulis_newGene_319297;Phyllostachys_edulis_newGene_116836;Phyllostachys_edulis_newGene_174064;Phyllostachys_edulis_newGene_65657;Phyllostachys_edulis_newGene_366053;Phyllostachys_edulis_newGene_68932;Phyllostachys_edulis_newGene_314036;Phyllostachys_edulis_newGene_46673;Phyllostachys_edulis_newGene_90714;Phyllostachys_edulis_newGene_206396;Phyllos…
MSTRG.225484.1	Phyllostachys_edulis_newGene_267431;Phyllostachys_edulis_newGene_296267;Phyllostachys_edulis_newGene_14346;PH02Gene10166;Phyllostachys_edulis_newGene_329688;Phyllostachys_edulis_newGene_368036;PH02Gene45811;Phyllostachys_edulis_newGene_308836;Phyllostachys_edulis_newGene_22108;Phyllostachys_edulis_newGene_257968;PH02Gene44098;Phyllostachys_edulis_newGene_153755;Phyllostachys_edulis_newGene_226499…
MSTRG.138936.1	Phyllostachys_edulis_newGene_332105;PH02Gene39730;Phyllostachys_edulis_newGene_2922;Phyllostachys_edulis_newGene_191842;Phyllostachys_edulis_newGene_404549;Phyllostachys_edulis_newGene_336006;PH02Gene09048;Phyllostachys_edulis_newGene_386957;Phyllostachys_edulis_newGene_103146;Phyllostachys_edulis_newGene_277204;PH02Gene13947;Phyllostachys_edulis_newGene_5106;PH02Gene37851;Phyllostachys_edulis_ne…
MSTRG.221385.7	Phyllostachys_edulis_newGene_128239;Phyllostachys_edulis_newGene_219852;Phyllostachys_edulis_newGene_248283;Phyllostachys_edulis_newGene_103930;Phyllostachys_edulis_newGene_194658;Phyllostachys_edulis_newGene_202040;PH02Gene49115;Phyllostachys_edulis_newGene_202359;Phyllostachys_edulis_newGene_376252;Phyllostachys_edulis_newGene_115761;Phyllostachys_edulis_newGene_9579;PH02Gene41241;Phyllostachys…
MSTRG.161075.1	Phyllostachys_edulis_newGene_312337;Phyllostachys_edulis_newGene_190850;Phyllostachys_edulis_newGene_314599;Phyllostachys_edulis_newGene_290714;Phyllostachys_edulis_newGene_332606;Phyllostachys_edulis_newGene_92759;Phyllostachys_edulis_newGene_77807;Phyllostachys_edulis_newGene_128433;Phyllostachys_edulis_newGene_242842;Phyllostachys_edulis_newGene_154161;Phyllostachys_edulis_newGene_154167;Phyll…
MSTRG.339691.3	Phyllostachys_edulis_newGene_259216;PH02Gene43934;Phyllostachys_edulis_newGene_203971;Phyllostachys_edulis_newGene_161096;Phyllostachys_edulis_newGene_280921;PH02Gene05930;Phyllostachys_edulis_newGene_18624;Phyllostachys_edulis_newGene_375324;PH02Gene04508;Phyllostachys_edulis_newGene_184669;PH02Gene12863;Phyllostachys_edulis_newGene_387321;Phyllostachys_edulis_newGene_314340;Phyllostachys_edulis…
MSTRG.170256.1	Phyllostachys_edulis_newGene_104913;Phyllostachys_edulis_newGene_132391;PH02Gene40234;Phyllostachys_edulis_newGene_278733;Phyllostachys_edulis_newGene_288575;Phyllostachys_edulis_newGene_167754;PH02Gene34690;Phyllostachys_edulis_newGene_384421;Phyllostachys_edulis_newGene_361242;Phyllostachys_edulis_newGene_238885;PH02Gene42176;Phyllostachys_edulis_newGene_377783;Phyllostachys_edulis_newGene_1123…
MSTRG.99999.2	Phyllostachys_edulis_newGene_121771;Phyllostachys_edulis_newGene_257040;Phyllostachys_edulis_newGene_351808;PH02Gene15251;PH02Gene45313;Phyllostachys_edulis_newGene_214754;Phyllostachys_edulis_newGene_125826;PH02Gene50376;Phyllostachys_edulis_newGene_133118;Phyllostachys_edulis_newGene_197005;Phyllostachys_edulis_newGene_381303;Phyllostachys_edulis_newGene_285216;Phyllostachys_edulis_newGene_1382…
MSTRG.135194.2	Phyllostachys_edulis_newGene_28735;PH02Gene33428;Phyllostachys_edulis_newGene_295126;PH02Gene12586;PH02Gene45604;PH02Gene17164;Phyllostachys_edulis_newGene_18665;PH02Gene14686;Phyllostachys_edulis_newGene_160766;Phyllostachys_edulis_newGene_218593;Phyllostachys_edulis_newGene_91825;Phyllostachys_edulis_newGene_243701;Phyllostachys_edulis_newGene_335859;Phyllostachys_edulis_newGene_129470;Phyllost…
MSTRG.335756.1	Phyllostachys_edulis_newGene_28735;Phyllostachys_edulis_newGene_256009;PH02Gene25200;Phyllostachys_edulis_newGene_120002
MSTRG.339065.3	PH02Gene42409;PH02Gene18720;PH02Gene41937;Phyllostachys_edulis_newGene_322898;PH02Gene39758;PH02Gene15228
MSTRG.8045.2	PH02Gene27757;PH02Gene43305;PH02Gene00943;PH02Gene18024;PH02Gene25554;PH02Gene16239;PH02Gene12972;PH02Gene01735;PH02Gene45238;PH02Gene17814;PH02Gene16529;Phyllostachys_edulis_newGene_169791;PH02Gene09587;PH02Gene23901;PH02Gene09593;PH02Gene04675;PH02Gene26722;PH02Gene43598;PH02Gene30778;PH02Gene46571;PH02Gene28360;PH02Gene50520;PH02Gene04320;PH02Gene13676;PH02Gene15035;PH02Gene21959;PH02Gene38305…
MSTRG.409184.1	PH02Gene00133;Phyllostachys_edulis_newGene_238534;PH02Gene49555;Phyllostachys_edulis_newGene_308594;Phyllostachys_edulis_newGene_81442;PH02Gene12174;Phyllostachys_edulis_newGene_40545;Phyllostachys_edulis_newGene_251479;Phyllostachys_edulis_newGene_77821;Phyllostachys_edulis_newGene_120072;Phyllostachys_edulis_newGene_331987;Phyllostachys_edulis_newGene_269888;PH02Gene26231;Phyllostachys_edulis_n…
MSTRG.470492.1	Phyllostachys_edulis_newGene_211968;Phyllostachys_edulis_newGene_199145;PH02Gene38313;PH02Gene02957;Phyllostachys_edulis_newGene_94797;Phyllostachys_edulis_newGene_65728;Phyllostachys_edulis_newGene_34999;Phyllostachys_edulis_newGene_401656;PH02Gene49584;PH02Gene20120;PH02Gene35578;PH02Gene10203
MSTRG.77405.2	Phyllostachys_edulis_newGene_53163;Phyllostachys_edulis_newGene_18270;Phyllostachys_edulis_newGene_279244;Phyllostachys_edulis_newGene_36323;PH02Gene23816;Phyllostachys_edulis_newGene_118578;Phyllostachys_edulis_newGene_110705;Phyllostachys_edulis_newGene_358159;Phyllostachys_edulis_newGene_395731;Phyllostachys_edulis_newGene_190171;Phyllostachys_edulis_newGene_12965;Phyllostachys_edulis_newGene_…
MSTRG.221141.1	Phyllostachys_edulis_newGene_163557;Phyllostachys_edulis_newGene_799;Phyllostachys_edulis_newGene_90767;Phyllostachys_edulis_newGene_213415;PH02Gene24977;Phyllostachys_edulis_newGene_162202;Phyllostachys_edulis_newGene_198602;Phyllostachys_edulis_newGene_224358;Phyllostachys_edulis_newGene_397165;Phyllostachys_edulis_newGene_210156;PH02Gene07803;Phyllostachys_edulis_newGene_373050;PH02Gene04770;P…
MSTRG.197550.1	PH02Gene40075;Phyllostachys_edulis_newGene_267384;Phyllostachys_edulis_newGene_161879;Phyllostachys_edulis_newGene_52277;Phyllostachys_edulis_newGene_100382;Phyllostachys_edulis_newGene_260242;Phyllostachys_edulis_newGene_226332;Phyllostachys_edulis_newGene_72119;Phyllostachys_edulis_newGene_86938;Phyllostachys_edulis_newGene_350377;Phyllostachys_edulis_newGene_56208;Phyllostachys_edulis_newGene_…
MSTRG.361526.1	Phyllostachys_edulis_newGene_351873;Phyllostachys_edulis_newGene_338580;PH02Gene32042;Phyllostachys_edulis_newGene_112080;Phyllostachys_edulis_newGene_184157;Phyllostachys_edulis_newGene_184156;Phyllostachys_edulis_newGene_189243;Phyllostachys_edulis_newGene_220667;Phyllostachys_edulis_newGene_183272;Phyllostachys_edulis_newGene_157972;Phyllostachys_edulis_newGene_285342;PH02Gene40463;Phyllostach…
MSTRG.446054.11	Phyllostachys_edulis_newGene_351873;Phyllostachys_edulis_newGene_351879;Phyllostachys_edulis_newGene_338581;Phyllostachys_edulis_newGene_248139;Phyllostachys_edulis_newGene_268644;Phyllostachys_edulis_newGene_98156;Phyllostachys_edulis_newGene_130563;Phyllostachys_edulis_newGene_1336;Phyllostachys_edulis_newGene_368108;Phyllostachys_edulis_newGene_379812;Phyllostachys_edulis_newGene_379815;Phyllo…
MSTRG.111361.5	Phyllostachys_edulis_newGene_34134;PH02Gene05689;Phyllostachys_edulis_newGene_259788;Phyllostachys_edulis_newGene_283427;Phyllostachys_edulis_newGene_163753;PH02Gene46086;Phyllostachys_edulis_newGene_112526;PH02Gene29408;Phyllostachys_edulis_newGene_302639;Phyllostachys_edulis_newGene_162806;PH02Gene24340;Phyllostachys_edulis_newGene_146629;Phyllostachys_edulis_newGene_248012;Phyllostachys_edulis…
MSTRG.406278.1	Phyllostachys_edulis_newGene_148119;Phyllostachys_edulis_newGene_252999;Phyllostachys_edulis_newGene_124857;Phyllostachys_edulis_newGene_176581;PH02Gene38871;PH02Gene26778;PH02Gene02505;PH02Gene34197;Phyllostachys_edulis_newGene_217653;Phyllostachys_edulis_newGene_343098;PH02Gene33582;PH02Gene48068;PH02Gene30948;Phyllostachys_edulis_newGene_139980;PH02Gene16312;Phyllostachys_edulis_newGene_188067…
MSTRG.30053.1	Phyllostachys_edulis_newGene_204370;Phyllostachys_edulis_newGene_161030;Phyllostachys_edulis_newGene_369668;PH02Gene11683;Phyllostachys_edulis_newGene_68481;Phyllostachys_edulis_newGene_89434;Phyllostachys_edulis_newGene_233914;Phyllostachys_edulis_newGene_123899;Phyllostachys_edulis_newGene_8832;PH02Gene39341;Phyllostachys_edulis_newGene_297035;Phyllostachys_edulis_newGene_7959;PH02Gene26379;PH0…
MSTRG.353026.1	PH02Gene31965;Phyllostachys_edulis_newGene_15991;PH02Gene41598;PH02Gene46239;PH02Gene03519;PH02Gene29066;Phyllostachys_edulis_newGene_359006;PH02Gene18235;PH02Gene39665;PH02Gene09913;PH02Gene26561;PH02Gene06714;PH02Gene24134;PH02Gene13120;PH02Gene22589;Phyllostachys_edulis_newGene_273022;Phyllostachys_edulis_newGene_401523;PH02Gene28878;Phyllostachys_edulis_newGene_185767;Phyllostachys_edulis_new…
MSTRG.144437.4	Phyllostachys_edulis_newGene_387833;Phyllostachys_edulis_newGene_358438;PH02Gene48232;Phyllostachys_edulis_newGene_23355;Phyllostachys_edulis_newGene_26203;Phyllostachys_edulis_newGene_47441;Phyllostachys_edulis_newGene_310781;Phyllostachys_edulis_newGene_71092;Phyllostachys_edulis_newGene_370502;Phyllostachys_edulis_newGene_10527;Phyllostachys_edulis_newGene_221910;Phyllostachys_edulis_newGene_5…
MSTRG.42729.1	Phyllostachys_edulis_newGene_356063;Phyllostachys_edulis_newGene_250477;Phyllostachys_edulis_newGene_245547;Phyllostachys_edulis_newGene_245548;Phyllostachys_edulis_newGene_81217;Phyllostachys_edulis_newGene_33810;Phyllostachys_edulis_newGene_18527;PH02Gene07397;Phyllostachys_edulis_newGene_312896;Phyllostachys_edulis_newGene_80040;Phyllostachys_edulis_newGene_197673;Phyllostachys_edulis_newGene_…
MSTRG.347251.1	Phyllostachys_edulis_newGene_49354;Phyllostachys_edulis_newGene_165150;Phyllostachys_edulis_newGene_79408;Phyllostachys_edulis_newGene_282000;PH02Gene22580;Phyllostachys_edulis_newGene_17562;Phyllostachys_edulis_newGene_399798;Phyllostachys_edulis_newGene_30400;Phyllostachys_edulis_newGene_29186;Phyllostachys_edulis_newGene_360198;Phyllostachys_edulis_newGene_283427;PH02Gene23012;Phyllostachys_ed…
MSTRG.263420.5	Phyllostachys_edulis_newGene_183401;Phyllostachys_edulis_newGene_27290;Phyllostachys_edulis_newGene_90506;Phyllostachys_edulis_newGene_239021;Phyllostachys_edulis_newGene_1141;Phyllostachys_edulis_newGene_166211;Phyllostachys_edulis_newGene_125797;PH02Gene15909;PH02Gene02035;Phyllostachys_edulis_newGene_205032;Phyllostachys_edulis_newGene_95285;Phyllostachys_edulis_newGene_157453;Phyllostachys_ed…
MSTRG.284151.47	Phyllostachys_edulis_newGene_167857;Phyllostachys_edulis_newGene_147134;Phyllostachys_edulis_newGene_184387;Phyllostachys_edulis_newGene_108897;Phyllostachys_edulis_newGene_87502;Phyllostachys_edulis_newGene_279999;Phyllostachys_edulis_newGene_175460;Phyllostachys_edulis_newGene_90122;Phyllostachys_edulis_newGene_269507;Phyllostachys_edulis_newGene_190803;Phyllostachys_edulis_newGene_190807;Phyll…
MSTRG.329854.3	Phyllostachys_edulis_newGene_155232;PH02Gene38125;Phyllostachys_edulis_newGene_120665;Phyllostachys_edulis_newGene_399711;Phyllostachys_edulis_newGene_5669;Phyllostachys_edulis_newGene_195616;PH02Gene44803;Phyllostachys_edulis_newGene_219365;Phyllostachys_edulis_newGene_148794;Phyllostachys_edulis_newGene_397858;PH02Gene16151;Phyllostachys_edulis_newGene_23585;Phyllostachys_edulis_newGene_200273;…
MSTRG.161402.1	Phyllostachys_edulis_newGene_378745;Phyllostachys_edulis_newGene_133426;Phyllostachys_edulis_newGene_138076;Phyllostachys_edulis_newGene_141137;Phyllostachys_edulis_newGene_181688;Phyllostachys_edulis_newGene_183224;Phyllostachys_edulis_newGene_30114;Phyllostachys_edulis_newGene_377156;PH02Gene02356;PH02Gene02357;PH02Gene02353;Phyllostachys_edulis_newGene_295636;Phyllostachys_edulis_newGene_17566…
MSTRG.15996.2	PH02Gene26207
MSTRG.394947.1	PH02Gene43069;PH02Gene05039;PH02Gene46884;PH02Gene42339;PH02Gene17441;PH02Gene14067;PH02Gene25283;PH02Gene02279;Phyllostachys_edulis_newGene_334707;PH02Gene02658;PH02Gene00171;PH02Gene44715;PH02Gene08530;Phyllostachys_edulis_newGene_358115;PH02Gene33845;Phyllostachys_edulis_newGene_297558;PH02Gene06485;PH02Gene43684;Phyllostachys_edulis_newGene_340189;PH02Gene22269;PH02Gene16818;PH02Gene21889;Phy…
MSTRG.300779.3	Phyllostachys_edulis_newGene_97609;Phyllostachys_edulis_newGene_100707;Phyllostachys_edulis_newGene_20994;Phyllostachys_edulis_newGene_289187;Phyllostachys_edulis_newGene_362704;Phyllostachys_edulis_newGene_206477;Phyllostachys_edulis_newGene_309975;Phyllostachys_edulis_newGene_309977;Phyllostachys_edulis_newGene_201384;Phyllostachys_edulis_newGene_115873;Phyllostachys_edulis_newGene_388321;Phyll…
MSTRG.176915.1	Phyllostachys_edulis_newGene_178163;Phyllostachys_edulis_newGene_118845;Phyllostachys_edulis_newGene_25318;Phyllostachys_edulis_newGene_117220;Phyllostachys_edulis_newGene_195190;Phyllostachys_edulis_newGene_156099;Phyllostachys_edulis_newGene_222100;Phyllostachys_edulis_newGene_160635;PH02Gene30974;PH02Gene13001;Phyllostachys_edulis_newGene_389978;Phyllostachys_edulis_newGene_184550;Phyllostachy…
MSTRG.246371.9	Phyllostachys_edulis_newGene_384881;Phyllostachys_edulis_newGene_50890;Phyllostachys_edulis_newGene_322635;Phyllostachys_edulis_newGene_58589;Phyllostachys_edulis_newGene_230108;Phyllostachys_edulis_newGene_768;PH02Gene37090;Phyllostachys_edulis_newGene_181325;Phyllostachys_edulis_newGene_268580;Phyllostachys_edulis_newGene_199293;PH02Gene05002;Phyllostachys_edulis_newGene_191683;Phyllostachys_ed…
MSTRG.386072.1	Phyllostachys_edulis_newGene_182267;Phyllostachys_edulis_newGene_372244;Phyllostachys_edulis_newGene_205762;Phyllostachys_edulis_newGene_253522;Phyllostachys_edulis_newGene_171625;PH02Gene07003;Phyllostachys_edulis_newGene_151467;Phyllostachys_edulis_newGene_310799;Phyllostachys_edulis_newGene_325318;PH02Gene02118;Phyllostachys_edulis_newGene_241175;Phyllostachys_edulis_newGene_30256;Phyllostachy…
MSTRG.211663.1	PH02Gene35657;Phyllostachys_edulis_newGene_315957;PH02Gene30400;PH02Gene50291;Phyllostachys_edulis_newGene_200749;PH02Gene02538;PH02Gene28365;PH02Gene43522;PH02Gene34820;PH02Gene07081;PH02Gene20587;PH02Gene20589;PH02Gene28589;PH02Gene12577;Phyllostachys_edulis_newGene_221946;Phyllostachys_edulis_newGene_308273;PH02Gene13541;PH02Gene13540;PH02Gene04742;PH02Gene31690;PH02Gene21470;PH02Gene14654;PH0…
MSTRG.339280.1	Phyllostachys_edulis_newGene_168603;Phyllostachys_edulis_newGene_260432;Phyllostachys_edulis_newGene_195176;Phyllostachys_edulis_newGene_226920;PH02Gene21817;PH02Gene21813;Phyllostachys_edulis_newGene_363368;Phyllostachys_edulis_newGene_345238;Phyllostachys_edulis_newGene_23217;PH02Gene47807;PH02Gene49390;Phyllostachys_edulis_newGene_289398;PH02Gene45936;Phyllostachys_edulis_newGene_308771;Phyllo…
MSTRG.314733.3	Phyllostachys_edulis_newGene_351804;Phyllostachys_edulis_newGene_84270;Phyllostachys_edulis_newGene_122098;Phyllostachys_edulis_newGene_327687;Phyllostachys_edulis_newGene_274962;Phyllostachys_edulis_newGene_89123;Phyllostachys_edulis_newGene_113372;Phyllostachys_edulis_newGene_34765;Phyllostachys_edulis_newGene_226918;Phyllostachys_edulis_newGene_163409;Phyllostachys_edulis_newGene_32336;PH02Gen…
MSTRG.201437.1	Phyllostachys_edulis_newGene_303081;Phyllostachys_edulis_newGene_180408;Phyllostachys_edulis_newGene_372485;Phyllostachys_edulis_newGene_193793;Phyllostachys_edulis_newGene_91109;Phyllostachys_edulis_newGene_37773;Phyllostachys_edulis_newGene_345589;Phyllostachys_edulis_newGene_331074;Phyllostachys_edulis_newGene_149869;Phyllostachys_edulis_newGene_104707;Phyllostachys_edulis_newGene_127345;Phyll…
MSTRG.161594.1	Phyllostachys_edulis_newGene_33924;PH02Gene46691;PH02Gene30051;PH02Gene46808;PH02Gene47509;PH02Gene49696;Phyllostachys_edulis_newGene_355486;Phyllostachys_edulis_newGene_220249;Phyllostachys_edulis_newGene_147189;Phyllostachys_edulis_newGene_40894;PH02Gene10356;PH02Gene21071;PH02Gene36847;PH02Gene37007;Phyllostachys_edulis_newGene_160487;Phyllostachys_edulis_newGene_153455;PH02Gene07927;Phyllosta…
MSTRG.402984.1	Phyllostachys_edulis_newGene_204370;Phyllostachys_edulis_newGene_361200;Phyllostachys_edulis_newGene_369668;Phyllostachys_edulis_newGene_179658;Phyllostachys_edulis_newGene_62736;PH02Gene09823;Phyllostachys_edulis_newGene_236870;Phyllostachys_edulis_newGene_68481;PH02Gene26526;Phyllostachys_edulis_newGene_42921;Phyllostachys_edulis_newGene_56998;PH02Gene31193;Phyllostachys_edulis_newGene_286084;P…
MSTRG.294646.1	Phyllostachys_edulis_newGene_371641;Phyllostachys_edulis_newGene_27579;Phyllostachys_edulis_newGene_144594;PH02Gene12295;Phyllostachys_edulis_newGene_5673;Phyllostachys_edulis_newGene_267318;Phyllostachys_edulis_newGene_135384;Phyllostachys_edulis_newGene_18964;Phyllostachys_edulis_newGene_176818;Phyllostachys_edulis_newGene_252598;Phyllostachys_edulis_newGene_326722;Phyllostachys_edulis_newGene_…
MSTRG.119886.1	PH02Gene34301;PH02Gene34308;PH02Gene06046;Phyllostachys_edulis_newGene_247357;Phyllostachys_edulis_newGene_76781;Phyllostachys_edulis_newGene_220388;Phyllostachys_edulis_newGene_394552;Phyllostachys_edulis_newGene_198442;PH02Gene31663;Phyllostachys_edulis_newGene_75676;PH02Gene37558;Phyllostachys_edulis_newGene_359061;Phyllostachys_edulis_newGene_83597;Phyllostachys_edulis_newGene_127028;Phyllost…
MSTRG.409586.1	Phyllostachys_edulis_newGene_92887;Phyllostachys_edulis_newGene_188152;Phyllostachys_edulis_newGene_67725;Phyllostachys_edulis_newGene_382557;Phyllostachys_edulis_newGene_307887;Phyllostachys_edulis_newGene_138711;Phyllostachys_edulis_newGene_144156;Phyllostachys_edulis_newGene_129923;Phyllostachys_edulis_newGene_102935;Phyllostachys_edulis_newGene_216250;Phyllostachys_edulis_newGene_272802;Phyll…
MSTRG.349471.2	PH02Gene43982;Phyllostachys_edulis_newGene_97443;Phyllostachys_edulis_newGene_351695;Phyllostachys_edulis_newGene_304062;Phyllostachys_edulis_newGene_246704;Phyllostachys_edulis_newGene_218206;Phyllostachys_edulis_newGene_349053;PH02Gene30841;Phyllostachys_edulis_newGene_38768;Phyllostachys_edulis_newGene_282373
MSTRG.165445.1	Phyllostachys_edulis_newGene_404655;PH02Gene48350;PH02Gene44455;Phyllostachys_edulis_newGene_8610;Phyllostachys_edulis_newGene_379635;Phyllostachys_edulis_newGene_391435;Phyllostachys_edulis_newGene_42611;Phyllostachys_edulis_newGene_81587;Phyllostachys_edulis_newGene_310781;Phyllostachys_edulis_newGene_312131;Phyllostachys_edulis_newGene_231134;Phyllostachys_edulis_newGene_348322;Phyllostachys_e…
MSTRG.294729.1	PH02Gene03565;PH02Gene44993;PH02Gene09062;Phyllostachys_edulis_newGene_263938;Phyllostachys_edulis_newGene_1120;Phyllostachys_edulis_newGene_107683;PH02Gene08276;Phyllostachys_edulis_newGene_204418;PH02Gene20417;Phyllostachys_edulis_newGene_282661;PH02Gene40269;Phyllostachys_edulis_newGene_251138;PH02Gene16428;PH02Gene48859;Phyllostachys_edulis_newGene_179323;Phyllostachys_edulis_newGene_37444;Ph…
MSTRG.363027.2	Phyllostachys_edulis_newGene_342540;Phyllostachys_edulis_newGene_193030;PH02Gene21640;Phyllostachys_edulis_newGene_23473;Phyllostachys_edulis_newGene_140412;Phyllostachys_edulis_newGene_222912;Phyllostachys_edulis_newGene_39609;Phyllostachys_edulis_newGene_287013;Phyllostachys_edulis_newGene_168023;Phyllostachys_edulis_newGene_211832;Phyllostachys_edulis_newGene_365036;Phyllostachys_edulis_newGen…
MSTRG.63377.1	PH02Gene16640;Phyllostachys_edulis_newGene_168969;PH02Gene25854;Phyllostachys_edulis_newGene_308455;PH02Gene13906;PH02Gene20460;Phyllostachys_edulis_newGene_294373;PH02Gene07927;PH02Gene15903;PH02Gene38429;PH02Gene37528;Phyllostachys_edulis_newGene_271748;Phyllostachys_edulis_newGene_123199;Phyllostachys_edulis_newGene_49869;Phyllostachys_edulis_newGene_11834;Phyllostachys_edulis_newGene_299592;P…
MSTRG.209877.2	Phyllostachys_edulis_newGene_221474;Phyllostachys_edulis_newGene_146926;PH02Gene14830;Phyllostachys_edulis_newGene_325716;Phyllostachys_edulis_newGene_235543;Phyllostachys_edulis_newGene_216773;Phyllostachys_edulis_newGene_296191;Phyllostachys_edulis_newGene_309181;PH02Gene04761;PH02Gene20154;Phyllostachys_edulis_newGene_129304;PH02Gene50647;Phyllostachys_edulis_newGene_251480;Phyllostachys_eduli…
MSTRG.113870.1	Phyllostachys_edulis_newGene_160399;Phyllostachys_edulis_newGene_8033;Phyllostachys_edulis_newGene_177682;Phyllostachys_edulis_newGene_2308;PH02Gene33129;PH02Gene45472;Phyllostachys_edulis_newGene_120901;Phyllostachys_edulis_newGene_206052;Phyllostachys_edulis_newGene_127722;Phyllostachys_edulis_newGene_129606;Phyllostachys_edulis_newGene_114052;Phyllostachys_edulis_newGene_307805;Phyllostachys_e…
MSTRG.140101.31	PH02Gene17665;PH02Gene29963;PH02Gene32150;Phyllostachys_edulis_newGene_289880;PH02Gene02544;Phyllostachys_edulis_newGene_314063;PH02Gene14994;PH02Gene03072
MSTRG.209336.1	PH02Gene20492;Phyllostachys_edulis_newGene_25559;PH02Gene01935;Phyllostachys_edulis_newGene_273518;Phyllostachys_edulis_newGene_39614;Phyllostachys_edulis_newGene_137374;Phyllostachys_edulis_newGene_246149;Phyllostachys_edulis_newGene_169839;PH02Gene03563;Phyllostachys_edulis_newGene_324912;Phyllostachys_edulis_newGene_169171;Phyllostachys_edulis_newGene_48090;Phyllostachys_edulis_newGene_321184;…
MSTRG.225796.1	PH02Gene26143;Phyllostachys_edulis_newGene_144288;Phyllostachys_edulis_newGene_123832;Phyllostachys_edulis_newGene_306305;PH02Gene41032;Phyllostachys_edulis_newGene_226269;Phyllostachys_edulis_newGene_231287;Phyllostachys_edulis_newGene_103350;PH02Gene42108;Phyllostachys_edulis_newGene_191748;Phyllostachys_edulis_newGene_350592;Phyllostachys_edulis_newGene_101448;Phyllostachys_edulis_newGene_2314…
MSTRG.445597.1	Phyllostachys_edulis_newGene_293731;Phyllostachys_edulis_newGene_182359;Phyllostachys_edulis_newGene_366598;Phyllostachys_edulis_newGene_353403;Phyllostachys_edulis_newGene_351067;Phyllostachys_edulis_newGene_372790;Phyllostachys_edulis_newGene_358686;Phyllostachys_edulis_newGene_57170;Phyllostachys_edulis_newGene_72938;Phyllostachys_edulis_newGene_320680;Phyllostachys_edulis_newGene_44912;Phyllo…
MSTRG.351072.1	Phyllostachys_edulis_newGene_105242;PH02Gene33028;PH02Gene46092;PH02Gene30223;PH02Gene44417;PH02Gene42100;PH02Gene40977;PH02Gene46846;PH02Gene42371;PH02Gene33704;Phyllostachys_edulis_newGene_90779;PH02Gene03994;PH02Gene27284;PH02Gene26626;PH02Gene50771;PH02Gene11531;Phyllostachys_edulis_newGene_202445;PH02Gene23617;PH02Gene15339;Phyllostachys_edulis_newGene_264798;PH02Gene08552;PH02Gene25422;PH02…
MSTRG.393905.10	PH02Gene34528;PH02Gene10692;PH02Gene13802;PH02Gene22033;PH02Gene23271;Phyllostachys_edulis_newGene_281131;PH02Gene08642;PH02Gene33938;PH02Gene04059;PH02Gene43818;PH02Gene39751;PH02Gene48395;PH02Gene37549;PH02Gene47076;PH02Gene34556;PH02Gene33939;Phyllostachys_edulis_newGene_274166;PH02Gene12584;PH02Gene18834;PH02Gene09839;PH02Gene37243;PH02Gene12901;PH02Gene05259;PH02Gene39152;PH02Gene36824;PH02G…
MSTRG.76067.2	Phyllostachys_edulis_newGene_243911;Phyllostachys_edulis_newGene_21724;Phyllostachys_edulis_newGene_66505;Phyllostachys_edulis_newGene_134645
MSTRG.381625.1	Phyllostachys_edulis_newGene_316344;Phyllostachys_edulis_newGene_79388;Phyllostachys_edulis_newGene_79385;Phyllostachys_edulis_newGene_329927;Phyllostachys_edulis_newGene_295065;Phyllostachys_edulis_newGene_221491;Phyllostachys_edulis_newGene_386229;Phyllostachys_edulis_newGene_266588;Phyllostachys_edulis_newGene_242512;Phyllostachys_edulis_newGene_282643;Phyllostachys_edulis_newGene_335033;Phyll…
MSTRG.3290.3	Phyllostachys_edulis_newGene_75524;Phyllostachys_edulis_newGene_118204;Phyllostachys_edulis_newGene_16286;PH02Gene38357;PH02Gene00559;PH02Gene21492;Phyllostachys_edulis_newGene_142692;Phyllostachys_edulis_newGene_191750;Phyllostachys_edulis_newGene_64793;Phyllostachys_edulis_newGene_237702;Phyllostachys_edulis_newGene_301533;PH02Gene38281;Phyllostachys_edulis_newGene_315303;Phyllostachys_edulis_n…
MSTRG.155671.3	Phyllostachys_edulis_newGene_362252;Phyllostachys_edulis_newGene_138889;Phyllostachys_edulis_newGene_288009;Phyllostachys_edulis_newGene_82868;Phyllostachys_edulis_newGene_108473;Phyllostachys_edulis_newGene_307034;Phyllostachys_edulis_newGene_391540;Phyllostachys_edulis_newGene_152234;Phyllostachys_edulis_newGene_34718;Phyllostachys_edulis_newGene_381974;Phyllostachys_edulis_newGene_225887;Phyll…
MSTRG.218832.1	Phyllostachys_edulis_newGene_270157;Phyllostachys_edulis_newGene_270156;Phyllostachys_edulis_newGene_3600;Phyllostachys_edulis_newGene_342575;PH02Gene29884;PH02Gene40558;PH02Gene40559;Phyllostachys_edulis_newGene_58407;PH02Gene50367;Phyllostachys_edulis_newGene_96637;Phyllostachys_edulis_newGene_325670;Phyllostachys_edulis_newGene_118923;Phyllostachys_edulis_newGene_103936;PH02Gene05303;Phyllosta…
MSTRG.350637.4	PH02Gene12920;PH02Gene17244;Phyllostachys_edulis_newGene_389297;PH02Gene08795;PH02Gene05005;PH02Gene35892;Phyllostachys_edulis_newGene_401977;PH02Gene28611;PH02Gene51082;PH02Gene04138;PH02Gene28589;Phyllostachys_edulis_newGene_374118;Phyllostachys_edulis_newGene_63872;Phyllostachys_edulis_newGene_260808;Phyllostachys_edulis_newGene_348822;PH02Gene18874;Phyllostachys_edulis_newGene_89642;PH02Gene0…
MSTRG.2057.1	Phyllostachys_edulis_newGene_85889;Phyllostachys_edulis_newGene_150660;Phyllostachys_edulis_newGene_9435;PH02Gene16223;Phyllostachys_edulis_newGene_193722;Phyllostachys_edulis_newGene_349111;Phyllostachys_edulis_newGene_118532;Phyllostachys_edulis_newGene_12177;Phyllostachys_edulis_newGene_134194;Phyllostachys_edulis_newGene_169276;Phyllostachys_edulis_newGene_43625;Phyllostachys_edulis_newGene_8…
MSTRG.428677.1	Phyllostachys_edulis_newGene_15605;PH02Gene21720;Phyllostachys_edulis_newGene_226012;Phyllostachys_edulis_newGene_382594;Phyllostachys_edulis_newGene_309654;PH02Gene26730;Phyllostachys_edulis_newGene_45601;Phyllostachys_edulis_newGene_60571;Phyllostachys_edulis_newGene_103941;Phyllostachys_edulis_newGene_20880;Phyllostachys_edulis_newGene_2360;Phyllostachys_edulis_newGene_253512;Phyllostachys_edu…
MSTRG.438872.3	Phyllostachys_edulis_newGene_404794;Phyllostachys_edulis_newGene_312622;PH02Gene46716;Phyllostachys_edulis_newGene_244197;Phyllostachys_edulis_newGene_224204;Phyllostachys_edulis_newGene_57561;Phyllostachys_edulis_newGene_19174;Phyllostachys_edulis_newGene_55500;Phyllostachys_edulis_newGene_355902;Phyllostachys_edulis_newGene_204202;Phyllostachys_edulis_newGene_87854;Phyllostachys_edulis_newGene_…
MSTRG.2621.5	Phyllostachys_edulis_newGene_196447;Phyllostachys_edulis_newGene_196444;PH02Gene00883;Phyllostachys_edulis_newGene_114789;Phyllostachys_edulis_newGene_203061;Phyllostachys_edulis_newGene_122731;PH02Gene15350;PH02Gene40136;Phyllostachys_edulis_newGene_58826;PH02Gene11263;Phyllostachys_edulis_newGene_134498;PH02Gene08901;PH02Gene16249;Phyllostachys_edulis_newGene_110902;Phyllostachys_edulis_newGene…
MSTRG.39591.2	Phyllostachys_edulis_newGene_16423;PH02Gene01198;PH02Gene33311;Phyllostachys_edulis_newGene_169164;Phyllostachys_edulis_newGene_368839;Phyllostachys_edulis_newGene_168997;PH02Gene35378;PH02Gene06485;PH02Gene43684;PH02Gene04779;PH02Gene19280;Phyllostachys_edulis_newGene_102921;PH02Gene33492;Phyllostachys_edulis_newGene_189001;PH02Gene25146;Phyllostachys_edulis_newGene_79241;PH02Gene15230;PH02Gene3…
MSTRG.440639.1	PH02Gene49130;PH02Gene09752;PH02Gene08050;Phyllostachys_edulis_newGene_270412;Phyllostachys_edulis_newGene_213400;PH02Gene47061;Phyllostachys_edulis_newGene_197422;Phyllostachys_edulis_newGene_325867;Phyllostachys_edulis_newGene_89279;PH02Gene10575;PH02Gene21589;Phyllostachys_edulis_newGene_354428;Phyllostachys_edulis_newGene_314566;Phyllostachys_edulis_newGene_129946;Phyllostachys_edulis_newGene…
MSTRG.56871.1	Phyllostachys_edulis_newGene_5348;PH02Gene38369;PH02Gene42400;Phyllostachys_edulis_newGene_120240
MSTRG.54126.2	PH02Gene28187;Phyllostachys_edulis_newGene_211988;Phyllostachys_edulis_newGene_4733;PH02Gene49892;PH02Gene49897;Phyllostachys_edulis_newGene_1657;Phyllostachys_edulis_newGene_86417;Phyllostachys_edulis_newGene_398331;Phyllostachys_edulis_newGene_302;Phyllostachys_edulis_newGene_82743;PH02Gene35249;Phyllostachys_edulis_newGene_133973;PH02Gene39194;Phyllostachys_edulis_newGene_53832;Phyllostachys_e…
MSTRG.382606.1	PH02Gene23587;Phyllostachys_edulis_newGene_261147;Phyllostachys_edulis_newGene_95363;Phyllostachys_edulis_newGene_104915;Phyllostachys_edulis_newGene_61012;Phyllostachys_edulis_newGene_197977;Phyllostachys_edulis_newGene_227409;Phyllostachys_edulis_newGene_157896;Phyllostachys_edulis_newGene_72684;Phyllostachys_edulis_newGene_98535;Phyllostachys_edulis_newGene_241105;Phyllostachys_edulis_newGene_…
MSTRG.60786.1	PH02Gene40539;Phyllostachys_edulis_newGene_90326;PH02Gene47563;Phyllostachys_edulis_newGene_297487;Phyllostachys_edulis_newGene_196176;Phyllostachys_edulis_newGene_172729;Phyllostachys_edulis_newGene_127924;Phyllostachys_edulis_newGene_75237;PH02Gene20447;Phyllostachys_edulis_newGene_102133;Phyllostachys_edulis_newGene_171529;Phyllostachys_edulis_newGene_21965;Phyllostachys_edulis_newGene_164675;…
MSTRG.460176.1	Phyllostachys_edulis_newGene_231645;Phyllostachys_edulis_newGene_360256;Phyllostachys_edulis_newGene_110854;Phyllostachys_edulis_newGene_402352;Phyllostachys_edulis_newGene_13979;Phyllostachys_edulis_newGene_199193;Phyllostachys_edulis_newGene_269678;Phyllostachys_edulis_newGene_397964;Phyllostachys_edulis_newGene_196930;Phyllostachys_edulis_newGene_208912;Phyllostachys_edulis_newGene_198930;Phyl…
MSTRG.292541.1	Phyllostachys_edulis_newGene_277697;PH02Gene39592;Phyllostachys_edulis_newGene_396792;PH02Gene09788;PH02Gene28637;Phyllostachys_edulis_newGene_256221;PH02Gene45473;Phyllostachys_edulis_newGene_339027;PH02Gene15343;Phyllostachys_edulis_newGene_33397;Phyllostachys_edulis_newGene_364842;PH02Gene15025;PH02Gene36927;PH02Gene46616;Phyllostachys_edulis_newGene_101974;Phyllostachys_edulis_newGene_317299;…
MSTRG.120834.2	Phyllostachys_edulis_newGene_353573;Phyllostachys_edulis_newGene_341381;Phyllostachys_edulis_newGene_276102;Phyllostachys_edulis_newGene_110610;Phyllostachys_edulis_newGene_377830;Phyllostachys_edulis_newGene_198137;Phyllostachys_edulis_newGene_176991;Phyllostachys_edulis_newGene_221336;Phyllostachys_edulis_newGene_159469;Phyllostachys_edulis_newGene_171719;Phyllostachys_edulis_newGene_268916;Phy…
MSTRG.468502.4	PH02Gene38726;Phyllostachys_edulis_newGene_263208;Phyllostachys_edulis_newGene_326315;Phyllostachys_edulis_newGene_44488;Phyllostachys_edulis_newGene_238219;Phyllostachys_edulis_newGene_398902;Phyllostachys_edulis_newGene_18913;PH02Gene29055;Phyllostachys_edulis_newGene_133664;Phyllostachys_edulis_newGene_140309;Phyllostachys_edulis_newGene_251209;Phyllostachys_edulis_newGene_244516;PH02Gene27421…
MSTRG.389727.1	Phyllostachys_edulis_newGene_170686;Phyllostachys_edulis_newGene_194493;Phyllostachys_edulis_newGene_129837;Phyllostachys_edulis_newGene_265571;Phyllostachys_edulis_newGene_98049;Phyllostachys_edulis_newGene_189779;Phyllostachys_edulis_newGene_394814;Phyllostachys_edulis_newGene_94139;Phyllostachys_edulis_newGene_223626;Phyllostachys_edulis_newGene_174002;PH02Gene03770;Phyllostachys_edulis_newGen…
MSTRG.342810.4	Phyllostachys_edulis_newGene_29092;Phyllostachys_edulis_newGene_29263;Phyllostachys_edulis_newGene_358130;Phyllostachys_edulis_newGene_80826;PH02Gene48982;Phyllostachys_edulis_newGene_51017;Phyllostachys_edulis_newGene_204770;Phyllostachys_edulis_newGene_251047;Phyllostachys_edulis_newGene_263236;Phyllostachys_edulis_newGene_58963;Phyllostachys_edulis_newGene_332111;PH02Gene07621;Phyllostachys_ed…
MSTRG.397398.1	Phyllostachys_edulis_newGene_215617;PH02Gene45830;PH02Gene33790;Phyllostachys_edulis_newGene_394514;PH02Gene01703;PH02Gene02422;Phyllostachys_edulis_newGene_78206;PH02Gene26013;Phyllostachys_edulis_newGene_312211;Phyllostachys_edulis_newGene_345813;PH02Gene43096;Phyllostachys_edulis_newGene_251803;Phyllostachys_edulis_newGene_163212;Phyllostachys_edulis_newGene_10776;PH02Gene50479;Phyllostachys_e…
MSTRG.57845.1	Phyllostachys_edulis_newGene_345038;Phyllostachys_edulis_newGene_237516;Phyllostachys_edulis_newGene_358128;Phyllostachys_edulis_newGene_355066;Phyllostachys_edulis_newGene_251611;Phyllostachys_edulis_newGene_293102;Phyllostachys_edulis_newGene_87316;Phyllostachys_edulis_newGene_96248;Phyllostachys_edulis_newGene_82495;Phyllostachys_edulis_newGene_277161;Phyllostachys_edulis_newGene_76290;Phyllos…
MSTRG.269427.2	Phyllostachys_edulis_newGene_293375;Phyllostachys_edulis_newGene_139598;PH02Gene07516;PH02Gene30803;Phyllostachys_edulis_newGene_32394;Phyllostachys_edulis_newGene_203825;Phyllostachys_edulis_newGene_75296;Phyllostachys_edulis_newGene_338738;Phyllostachys_edulis_newGene_70990;Phyllostachys_edulis_newGene_357622;Phyllostachys_edulis_newGene_122506;Phyllostachys_edulis_newGene_282790;PH02Gene19459;…
MSTRG.449682.1	Phyllostachys_edulis_newGene_14701;PH02Gene24064;PH02Gene46990;Phyllostachys_edulis_newGene_204294;Phyllostachys_edulis_newGene_154390;Phyllostachys_edulis_newGene_384212;Phyllostachys_edulis_newGene_102260;PH02Gene48780;Phyllostachys_edulis_newGene_181567;PH02Gene40428;Phyllostachys_edulis_newGene_257917;PH02Gene51313;Phyllostachys_edulis_newGene_99610;Phyllostachys_edulis_newGene_290630;Phyllos…
MSTRG.300682.2	Phyllostachys_edulis_newGene_376897;Phyllostachys_edulis_newGene_173343;Phyllostachys_edulis_newGene_236028;Phyllostachys_edulis_newGene_197402;Phyllostachys_edulis_newGene_40839;Phyllostachys_edulis_newGene_317619;PH02Gene17375;Phyllostachys_edulis_newGene_319019;Phyllostachys_edulis_newGene_284929;PH02Gene05511;Phyllostachys_edulis_newGene_228289;Phyllostachys_edulis_newGene_273503;Phyllostachy…
MSTRG.157841.2	Phyllostachys_edulis_newGene_285057;Phyllostachys_edulis_newGene_39500;Phyllostachys_edulis_newGene_100549;Phyllostachys_edulis_newGene_36569;Phyllostachys_edulis_newGene_127024;PH02Gene05972;Phyllostachys_edulis_newGene_302400;PH02Gene02067;Phyllostachys_edulis_newGene_96853;Phyllostachys_edulis_newGene_366308;Phyllostachys_edulis_newGene_184646;Phyllostachys_edulis_newGene_3271;PH02Gene19049;Ph…
MSTRG.20488.1	Phyllostachys_edulis_newGene_142757;Phyllostachys_edulis_newGene_288376;Phyllostachys_edulis_newGene_157697;Phyllostachys_edulis_newGene_388770;Phyllostachys_edulis_newGene_143477;PH02Gene17178;Phyllostachys_edulis_newGene_242502;Phyllostachys_edulis_newGene_344888;Phyllostachys_edulis_newGene_382827;Phyllostachys_edulis_newGene_115542;Phyllostachys_edulis_newGene_115394;Phyllostachys_edulis_newG…
MSTRG.332779.1	Phyllostachys_edulis_newGene_53997;Phyllostachys_edulis_newGene_3850;Phyllostachys_edulis_newGene_355751;Phyllostachys_edulis_newGene_53573;Phyllostachys_edulis_newGene_40236;Phyllostachys_edulis_newGene_399798;PH02Gene39146;Phyllostachys_edulis_newGene_279645;Phyllostachys_edulis_newGene_112120;Phyllostachys_edulis_newGene_133227;Phyllostachys_edulis_newGene_169310;Phyllostachys_edulis_newGene_2…
MSTRG.374221.1	Phyllostachys_edulis_newGene_376196;Phyllostachys_edulis_newGene_107847;Phyllostachys_edulis_newGene_334206;Phyllostachys_edulis_newGene_15096;Phyllostachys_edulis_newGene_85491;PH02Gene24364;Phyllostachys_edulis_newGene_392199;PH02Gene10943;Phyllostachys_edulis_newGene_31849;Phyllostachys_edulis_newGene_238172;Phyllostachys_edulis_newGene_288093;Phyllostachys_edulis_newGene_210498;Phyllostachys_…
MSTRG.199058.4	Phyllostachys_edulis_newGene_188175;Phyllostachys_edulis_newGene_344642;Phyllostachys_edulis_newGene_382574;Phyllostachys_edulis_newGene_382577;Phyllostachys_edulis_newGene_241996;Phyllostachys_edulis_newGene_38522;Phyllostachys_edulis_newGene_152468;Phyllostachys_edulis_newGene_124211;Phyllostachys_edulis_newGene_172467;PH02Gene02713;PH02Gene21509;PH02Gene44225;Phyllostachys_edulis_newGene_38145…
MSTRG.223891.1	Phyllostachys_edulis_newGene_18769;Phyllostachys_edulis_newGene_213872;Phyllostachys_edulis_newGene_199699;Phyllostachys_edulis_newGene_107705;Phyllostachys_edulis_newGene_382276;Phyllostachys_edulis_newGene_283960;Phyllostachys_edulis_newGene_130328;Phyllostachys_edulis_newGene_375919;Phyllostachys_edulis_newGene_385382;Phyllostachys_edulis_newGene_106104;Phyllostachys_edulis_newGene_225861;Phyl…
MSTRG.415869.11	Phyllostachys_edulis_newGene_150119;PH02Gene03683;PH02Gene07227;PH02Gene39697;Phyllostachys_edulis_newGene_359192;Phyllostachys_edulis_newGene_221368;Phyllostachys_edulis_newGene_380900;PH02Gene41255;Phyllostachys_edulis_newGene_292088;Phyllostachys_edulis_newGene_376563;PH02Gene31908;Phyllostachys_edulis_newGene_119478;Phyllostachys_edulis_newGene_2329;PH02Gene35439;Phyllostachys_edulis_newGene_…
MSTRG.42102.2	Phyllostachys_edulis_newGene_70067;Phyllostachys_edulis_newGene_82488;PH02Gene32285;PH02Gene38279;PH02Gene46005;Phyllostachys_edulis_newGene_20641;Phyllostachys_edulis_newGene_37133;Phyllostachys_edulis_newGene_75969;Phyllostachys_edulis_newGene_99461;Phyllostachys_edulis_newGene_146385;Phyllostachys_edulis_newGene_252174;Phyllostachys_edulis_newGene_129867;Phyllostachys_edulis_newGene_163121;Phy…
MSTRG.426630.1	PH02Gene19516;PH02Gene28251;PH02Gene25672;PH02Gene11482;Phyllostachys_edulis_newGene_2916;PH02Gene07746;PH02Gene30372;Phyllostachys_edulis_newGene_209155;Phyllostachys_edulis_newGene_381096;Phyllostachys_edulis_newGene_352765;Phyllostachys_edulis_newGene_121223;Phyllostachys_edulis_newGene_404230;Phyllostachys_edulis_newGene_53839;Phyllostachys_edulis_newGene_82910;Phyllostachys_edulis_newGene_36…
MSTRG.52067.1	Phyllostachys_edulis_newGene_56054;Phyllostachys_edulis_newGene_213406;Phyllostachys_edulis_newGene_279090;Phyllostachys_edulis_newGene_48394;Phyllostachys_edulis_newGene_275679;Phyllostachys_edulis_newGene_248269;PH02Gene18630;Phyllostachys_edulis_newGene_317746;Phyllostachys_edulis_newGene_66245;Phyllostachys_edulis_newGene_11296;PH02Gene00097;Phyllostachys_edulis_newGene_134354;Phyllostachys_e…
MSTRG.441026.1	Phyllostachys_edulis_newGene_32642;Phyllostachys_edulis_newGene_379666;Phyllostachys_edulis_newGene_222580;Phyllostachys_edulis_newGene_225953;Phyllostachys_edulis_newGene_379357;Phyllostachys_edulis_newGene_58671;Phyllostachys_edulis_newGene_188265;Phyllostachys_edulis_newGene_75716;Phyllostachys_edulis_newGene_86173;Phyllostachys_edulis_newGene_81646;PH02Gene37854;Phyllostachys_edulis_newGene_1…
MSTRG.295273.2	Phyllostachys_edulis_newGene_306089;Phyllostachys_edulis_newGene_123846;Phyllostachys_edulis_newGene_95363;Phyllostachys_edulis_newGene_39224;Phyllostachys_edulis_newGene_354498;Phyllostachys_edulis_newGene_367971;Phyllostachys_edulis_newGene_235987;Phyllostachys_edulis_newGene_61012;Phyllostachys_edulis_newGene_338790;Phyllostachys_edulis_newGene_197977;Phyllostachys_edulis_newGene_160438;Phyllo…
MSTRG.336842.2	Phyllostachys_edulis_newGene_152883;Phyllostachys_edulis_newGene_334747;Phyllostachys_edulis_newGene_196179;PH02Gene09033;Phyllostachys_edulis_newGene_370026;Phyllostachys_edulis_newGene_219076;Phyllostachys_edulis_newGene_182169;Phyllostachys_edulis_newGene_230737;Phyllostachys_edulis_newGene_219534;Phyllostachys_edulis_newGene_134170;Phyllostachys_edulis_newGene_82109;PH02Gene50115;Phyllostachy…
MSTRG.438185.3	Phyllostachys_edulis_newGene_361151;Phyllostachys_edulis_newGene_361157;Phyllostachys_edulis_newGene_392327;Phyllostachys_edulis_newGene_204314;Phyllostachys_edulis_newGene_121390;Phyllostachys_edulis_newGene_346963;Phyllostachys_edulis_newGene_327473;Phyllostachys_edulis_newGene_218504;Phyllostachys_edulis_newGene_403044;Phyllostachys_edulis_newGene_111518;Phyllostachys_edulis_newGene_143813;Phy…
MSTRG.431968.8	PH02Gene33552;PH02Gene15309
MSTRG.222270.1	Phyllostachys_edulis_newGene_94365;Phyllostachys_edulis_newGene_243210;Phyllostachys_edulis_newGene_110854;PH02Gene11228;Phyllostachys_edulis_newGene_164295;Phyllostachys_edulis_newGene_387812;Phyllostachys_edulis_newGene_231214;Phyllostachys_edulis_newGene_170156;PH02Gene49008;Phyllostachys_edulis_newGene_319507;Phyllostachys_edulis_newGene_54507;Phyllostachys_edulis_newGene_201945;Phyllostachys…
MSTRG.402443.1	Phyllostachys_edulis_newGene_289423;Phyllostachys_edulis_newGene_158040;PH02Gene04197;Phyllostachys_edulis_newGene_77730;Phyllostachys_edulis_newGene_259743;Phyllostachys_edulis_newGene_244210;Phyllostachys_edulis_newGene_130808;PH02Gene17530;PH02Gene05162;Phyllostachys_edulis_newGene_202299;PH02Gene27965;Phyllostachys_edulis_newGene_112211;Phyllostachys_edulis_newGene_300001;PH02Gene05806;PH02Ge…
MSTRG.184522.1	Phyllostachys_edulis_newGene_214026;Phyllostachys_edulis_newGene_112855;Phyllostachys_edulis_newGene_345357;Phyllostachys_edulis_newGene_294131;PH02Gene38550;Phyllostachys_edulis_newGene_14498;Phyllostachys_edulis_newGene_285482;Phyllostachys_edulis_newGene_320023;Phyllostachys_edulis_newGene_170626;PH02Gene44179;Phyllostachys_edulis_newGene_88552;Phyllostachys_edulis_newGene_349453;Phyllostachys…
MSTRG.233661.1	Phyllostachys_edulis_newGene_198836;PH02Gene09911;Phyllostachys_edulis_newGene_266624;Phyllostachys_edulis_newGene_30824;Phyllostachys_edulis_newGene_42892;Phyllostachys_edulis_newGene_276387;Phyllostachys_edulis_newGene_339679;Phyllostachys_edulis_newGene_266485;Phyllostachys_edulis_newGene_355321;Phyllostachys_edulis_newGene_360741
MSTRG.7137.17	PH02Gene16949;PH02Gene16947;Phyllostachys_edulis_newGene_70804;PH02Gene06342;Phyllostachys_edulis_newGene_98114;Phyllostachys_edulis_newGene_162938;PH02Gene01189;PH02Gene24335;PH02Gene32134;PH02Gene29726;Phyllostachys_edulis_newGene_326085;Phyllostachys_edulis_newGene_52032;PH02Gene20282;Phyllostachys_edulis_newGene_109295;PH02Gene50220;PH02Gene30482;PH02Gene38851;PH02Gene26798;Phyllostachys_edul…
MSTRG.437892.1	PH02Gene20200;Phyllostachys_edulis_newGene_14584;Phyllostachys_edulis_newGene_227795;Phyllostachys_edulis_newGene_255260;Phyllostachys_edulis_newGene_237475;Phyllostachys_edulis_newGene_267527;PH02Gene36704;Phyllostachys_edulis_newGene_343898;Phyllostachys_edulis_newGene_43438;Phyllostachys_edulis_newGene_252011;Phyllostachys_edulis_newGene_318943;PH02Gene17855;Phyllostachys_edulis_newGene_139193…
MSTRG.121403.1	Phyllostachys_edulis_newGene_312211;PH02Gene43096;Phyllostachys_edulis_newGene_251803;Phyllostachys_edulis_newGene_163212;PH02Gene49184;Phyllostachys_edulis_newGene_97515;PH02Gene42824;Phyllostachys_edulis_newGene_185755;Phyllostachys_edulis_newGene_181458;PH02Gene45608;Phyllostachys_edulis_newGene_337682;Phyllostachys_edulis_newGene_376125;Phyllostachys_edulis_newGene_29677;Phyllostachys_edulis_…
MSTRG.87870.1	Phyllostachys_edulis_newGene_4197;Phyllostachys_edulis_newGene_364364;Phyllostachys_edulis_newGene_124854;Phyllostachys_edulis_newGene_356722;Phyllostachys_edulis_newGene_153455;Phyllostachys_edulis_newGene_354860;PH02Gene12415;Phyllostachys_edulis_newGene_374352;Phyllostachys_edulis_newGene_315305;PH02Gene11162;Phyllostachys_edulis_newGene_248199;Phyllostachys_edulis_newGene_312439;Phyllostachys…
MSTRG.63376.2	PH02Gene02095;Phyllostachys_edulis_newGene_19574;PH02Gene27976;Phyllostachys_edulis_newGene_3929;Phyllostachys_edulis_newGene_325567;Phyllostachys_edulis_newGene_262243;PH02Gene10450;Phyllostachys_edulis_newGene_124370;PH02Gene09465;PH02Gene11809;Phyllostachys_edulis_newGene_67274;PH02Gene27977
MSTRG.434369.8	PH02Gene41015;PH02Gene17947;PH02Gene41312;Phyllostachys_edulis_newGene_33160;Phyllostachys_edulis_newGene_330846;PH02Gene40724;PH02Gene44375;PH02Gene14287
MSTRG.419396.1	Phyllostachys_edulis_newGene_91780;Phyllostachys_edulis_newGene_135890;Phyllostachys_edulis_newGene_91013;Phyllostachys_edulis_newGene_272787;Phyllostachys_edulis_newGene_3678;Phyllostachys_edulis_newGene_340505;Phyllostachys_edulis_newGene_387922;Phyllostachys_edulis_newGene_201836;Phyllostachys_edulis_newGene_404191;Phyllostachys_edulis_newGene_364571;Phyllostachys_edulis_newGene_382943;Phyllos…
MSTRG.110278.2	Phyllostachys_edulis_newGene_173280;Phyllostachys_edulis_newGene_213329;Phyllostachys_edulis_newGene_80086;PH02Gene31668;Phyllostachys_edulis_newGene_38656;Phyllostachys_edulis_newGene_103842;PH02Gene47084;Phyllostachys_edulis_newGene_265670;Phyllostachys_edulis_newGene_233365;Phyllostachys_edulis_newGene_309000;PH02Gene33358;Phyllostachys_edulis_newGene_214244;Phyllostachys_edulis_newGene_357963…
MSTRG.151821.1	Phyllostachys_edulis_newGene_102120;Phyllostachys_edulis_newGene_263452;Phyllostachys_edulis_newGene_230712;Phyllostachys_edulis_newGene_402287;Phyllostachys_edulis_newGene_75696;Phyllostachys_edulis_newGene_329814;Phyllostachys_edulis_newGene_381206;Phyllostachys_edulis_newGene_154156;Phyllostachys_edulis_newGene_19495;Phyllostachys_edulis_newGene_228915;Phyllostachys_edulis_newGene_185148;Phyll…
MSTRG.28260.6	Phyllostachys_edulis_newGene_73419;Phyllostachys_edulis_newGene_194089;Phyllostachys_edulis_newGene_109892;Phyllostachys_edulis_newGene_149290;Phyllostachys_edulis_newGene_199810;Phyllostachys_edulis_newGene_163768;PH02Gene02234;Phyllostachys_edulis_newGene_175126;Phyllostachys_edulis_newGene_277118;Phyllostachys_edulis_newGene_197238;Phyllostachys_edulis_newGene_204908;Phyllostachys_edulis_newGe…
MSTRG.245302.2	Phyllostachys_edulis_newGene_335454;Phyllostachys_edulis_newGene_12527;Phyllostachys_edulis_newGene_139829;Phyllostachys_edulis_newGene_49905;Phyllostachys_edulis_newGene_336104;Phyllostachys_edulis_newGene_86107;Phyllostachys_edulis_newGene_230064;Phyllostachys_edulis_newGene_28272;Phyllostachys_edulis_newGene_158181;Phyllostachys_edulis_newGene_34595;Phyllostachys_edulis_newGene_68368;PH02Gene3…
MSTRG.307728.1	Phyllostachys_edulis_newGene_12136;Phyllostachys_edulis_newGene_364165;Phyllostachys_edulis_newGene_277172;Phyllostachys_edulis_newGene_35729;Phyllostachys_edulis_newGene_391690;Phyllostachys_edulis_newGene_63947;Phyllostachys_edulis_newGene_13975;Phyllostachys_edulis_newGene_239176;PH02Gene42597;Phyllostachys_edulis_newGene_394608;Phyllostachys_edulis_newGene_254794;Phyllostachys_edulis_newGene_…
MSTRG.159325.2	Phyllostachys_edulis_newGene_166460;Phyllostachys_edulis_newGene_31033;Phyllostachys_edulis_newGene_52551;Phyllostachys_edulis_newGene_286431;Phyllostachys_edulis_newGene_162783;Phyllostachys_edulis_newGene_384720;Phyllostachys_edulis_newGene_113759;Phyllostachys_edulis_newGene_171127;Phyllostachys_edulis_newGene_360108;Phyllostachys_edulis_newGene_131739;Phyllostachys_edulis_newGene_164522;Phyll…
MSTRG.387983.1	Phyllostachys_edulis_newGene_27078;Phyllostachys_edulis_newGene_223880;Phyllostachys_edulis_newGene_91510;PH02Gene02480;Phyllostachys_edulis_newGene_109552;Phyllostachys_edulis_newGene_65958;PH02Gene36349;Phyllostachys_edulis_newGene_399453;Phyllostachys_edulis_newGene_289709;Phyllostachys_edulis_newGene_187711;Phyllostachys_edulis_newGene_154586;Phyllostachys_edulis_newGene_128044;Phyllostachys_…
MSTRG.446341.1	Phyllostachys_edulis_newGene_24904;Phyllostachys_edulis_newGene_315567;Phyllostachys_edulis_newGene_101634;Phyllostachys_edulis_newGene_217370;Phyllostachys_edulis_newGene_320913;Phyllostachys_edulis_newGene_269639;Phyllostachys_edulis_newGene_333756;Phyllostachys_edulis_newGene_393087;PH02Gene36712;Phyllostachys_edulis_newGene_287145;PH02Gene25616;Phyllostachys_edulis_newGene_107822;Phyllostachy…
MSTRG.432506.1	Phyllostachys_edulis_newGene_229857;Phyllostachys_edulis_newGene_193793;Phyllostachys_edulis_newGene_345589;Phyllostachys_edulis_newGene_331074;Phyllostachys_edulis_newGene_300056;PH02Gene35067;Phyllostachys_edulis_newGene_46164;Phyllostachys_edulis_newGene_342934;Phyllostachys_edulis_newGene_319379;Phyllostachys_edulis_newGene_12214;Phyllostachys_edulis_newGene_164747;Phyllostachys_edulis_newGen…
MSTRG.17163.1	Phyllostachys_edulis_newGene_331281;PH02Gene26473;Phyllostachys_edulis_newGene_368728;Phyllostachys_edulis_newGene_288805;Phyllostachys_edulis_newGene_262288;Phyllostachys_edulis_newGene_191722;Phyllostachys_edulis_newGene_237665;PH02Gene15897;Phyllostachys_edulis_newGene_359000;Phyllostachys_edulis_newGene_130559;Phyllostachys_edulis_newGene_133944;Phyllostachys_edulis_newGene_189374;PH02Gene147…
MSTRG.138753.1	Phyllostachys_edulis_newGene_54546;Phyllostachys_edulis_newGene_164544;Phyllostachys_edulis_newGene_395307;PH02Gene08367;PH02Gene24114;PH02Gene21202;Phyllostachys_edulis_newGene_15115;PH02Gene39307;PH02Gene47822;PH02Gene40358
MSTRG.338956.1	Phyllostachys_edulis_newGene_201130;Phyllostachys_edulis_newGene_312437;Phyllostachys_edulis_newGene_339031;Phyllostachys_edulis_newGene_247173;Phyllostachys_edulis_newGene_364362;Phyllostachys_edulis_newGene_289548;Phyllostachys_edulis_newGene_217103;Phyllostachys_edulis_newGene_179356;Phyllostachys_edulis_newGene_198400;Phyllostachys_edulis_newGene_255528;Phyllostachys_edulis_newGene_51088;PH02…
MSTRG.53125.2	Phyllostachys_edulis_newGene_90656;Phyllostachys_edulis_newGene_55491;PH02Gene29865;Phyllostachys_edulis_newGene_167140;Phyllostachys_edulis_newGene_164421;Phyllostachys_edulis_newGene_370803;Phyllostachys_edulis_newGene_64716;Phyllostachys_edulis_newGene_3909;Phyllostachys_edulis_newGene_169736;Phyllostachys_edulis_newGene_56783;Phyllostachys_edulis_newGene_359043;Phyllostachys_edulis_newGene_34…
MSTRG.380189.63	PH02Gene16875;Phyllostachys_edulis_newGene_38117;PH02Gene22788;PH02Gene40516;PH02Gene42441;PH02Gene01764;PH02Gene07394;PH02Gene33993;Phyllostachys_edulis_newGene_168099;PH02Gene39568;Phyllostachys_edulis_newGene_124874;Phyllostachys_edulis_newGene_132781;Phyllostachys_edulis_newGene_305646;PH02Gene00650;Phyllostachys_edulis_newGene_241373;Phyllostachys_edulis_newGene_283795;Phyllostachys_edulis_n…
MSTRG.223336.1	Phyllostachys_edulis_newGene_79758;Phyllostachys_edulis_newGene_331228;Phyllostachys_edulis_newGene_255317;Phyllostachys_edulis_newGene_388473;Phyllostachys_edulis_newGene_35020;Phyllostachys_edulis_newGene_112120;PH02Gene25563;Phyllostachys_edulis_newGene_259607;Phyllostachys_edulis_newGene_80084;Phyllostachys_edulis_newGene_31573;Phyllostachys_edulis_newGene_345174;Phyllostachys_edulis_newGene_…
MSTRG.116360.2	PH02Gene04379;PH02Gene49818;Phyllostachys_edulis_newGene_41593;PH02Gene01918;Phyllostachys_edulis_newGene_337404;Phyllostachys_edulis_newGene_340414;Phyllostachys_edulis_newGene_262288;Phyllostachys_edulis_newGene_357433;Phyllostachys_edulis_newGene_127207;Phyllostachys_edulis_newGene_255029;PH02Gene07412;Phyllostachys_edulis_newGene_78607;Phyllostachys_edulis_newGene_91144;Phyllostachys_edulis_n…
MSTRG.329854.33	Phyllostachys_edulis_newGene_27371;Phyllostachys_edulis_newGene_28917;Phyllostachys_edulis_newGene_336405;Phyllostachys_edulis_newGene_240651;Phyllostachys_edulis_newGene_309503;PH02Gene14329;Phyllostachys_edulis_newGene_251035;Phyllostachys_edulis_newGene_118394;Phyllostachys_edulis_newGene_48426;Phyllostachys_edulis_newGene_203870;Phyllostachys_edulis_newGene_304852;Phyllostachys_edulis_newGene…
MSTRG.86782.3	Phyllostachys_edulis_newGene_168124;Phyllostachys_edulis_newGene_12531;Phyllostachys_edulis_newGene_374602;PH02Gene50919;Phyllostachys_edulis_newGene_289206;Phyllostachys_edulis_newGene_267973;PH02Gene03422;PH02Gene49092;Phyllostachys_edulis_newGene_242601;Phyllostachys_edulis_newGene_158526;PH02Gene42421;Phyllostachys_edulis_newGene_240227;Phyllostachys_edulis_newGene_373563;Phyllostachys_edulis…
MSTRG.75526.40	Phyllostachys_edulis_newGene_294555;Phyllostachys_edulis_newGene_194420;Phyllostachys_edulis_newGene_256834;Phyllostachys_edulis_newGene_255712;Phyllostachys_edulis_newGene_338675;Phyllostachys_edulis_newGene_124287;Phyllostachys_edulis_newGene_269459;Phyllostachys_edulis_newGene_93730;Phyllostachys_edulis_newGene_66126;Phyllostachys_edulis_newGene_96610;Phyllostachys_edulis_newGene_143717;Phyllo…
MSTRG.375229.4	Phyllostachys_edulis_newGene_181297;PH02Gene18701;Phyllostachys_edulis_newGene_160560;PH02Gene26916;PH02Gene41014;PH02Gene03371;PH02Gene15105;PH02Gene31546;PH02Gene49126;Phyllostachys_edulis_newGene_277246;PH02Gene17845;PH02Gene26277;PH02Gene50761;Phyllostachys_edulis_newGene_344260;Phyllostachys_edulis_newGene_384296;PH02Gene44741;Phyllostachys_edulis_newGene_399724;PH02Gene06142;Phyllostachys_e…
MSTRG.110417.1	Phyllostachys_edulis_newGene_97812;Phyllostachys_edulis_newGene_213531;Phyllostachys_edulis_newGene_202404;Phyllostachys_edulis_newGene_392322;Phyllostachys_edulis_newGene_392328;PH02Gene27360;Phyllostachys_edulis_newGene_59940;Phyllostachys_edulis_newGene_221962;Phyllostachys_edulis_newGene_232615;Phyllostachys_edulis_newGene_107916;Phyllostachys_edulis_newGene_143383;Phyllostachys_edulis_newGen…
MSTRG.120312.1	Phyllostachys_edulis_newGene_123832;Phyllostachys_edulis_newGene_215755;Phyllostachys_edulis_newGene_281904;Phyllostachys_edulis_newGene_206852;PH02Gene10042;Phyllostachys_edulis_newGene_14840;Phyllostachys_edulis_newGene_264022;Phyllostachys_edulis_newGene_326164;Phyllostachys_edulis_newGene_297818;PH02Gene01918;Phyllostachys_edulis_newGene_399440;PH02Gene10603;Phyllostachys_edulis_newGene_26022…
MSTRG.405836.1	Phyllostachys_edulis_newGene_67725;Phyllostachys_edulis_newGene_382557;PH02Gene13983;Phyllostachys_edulis_newGene_370976;Phyllostachys_edulis_newGene_307887;Phyllostachys_edulis_newGene_144156;Phyllostachys_edulis_newGene_102931;Phyllostachys_edulis_newGene_49888;Phyllostachys_edulis_newGene_161718;Phyllostachys_edulis_newGene_320989;Phyllostachys_edulis_newGene_144455;Phyllostachys_edulis_newGen…
MSTRG.347665.1	Phyllostachys_edulis_newGene_351542;Phyllostachys_edulis_newGene_383985;Phyllostachys_edulis_newGene_251743;Phyllostachys_edulis_newGene_144060;Phyllostachys_edulis_newGene_349433;Phyllostachys_edulis_newGene_65478;PH02Gene01509;Phyllostachys_edulis_newGene_215616;PH02Gene47950;PH02Gene45837;Phyllostachys_edulis_newGene_156612;Phyllostachys_edulis_newGene_218736;Phyllostachys_edulis_newGene_15105…
MSTRG.168259.2	PH02Gene10475;PH02Gene38716;PH02Gene16314
MSTRG.115651.2	Phyllostachys_edulis_newGene_108994;Phyllostachys_edulis_newGene_399379;Phyllostachys_edulis_newGene_197152;Phyllostachys_edulis_newGene_404717;Phyllostachys_edulis_newGene_42685;Phyllostachys_edulis_newGene_92713;Phyllostachys_edulis_newGene_394624;PH02Gene23938;PH02Gene13706;PH02Gene35004;Phyllostachys_edulis_newGene_170985;Phyllostachys_edulis_newGene_396174;Phyllostachys_edulis_newGene_217167…
MSTRG.284151.51	Phyllostachys_edulis_newGene_275835;PH02Gene47762;Phyllostachys_edulis_newGene_72799;PH02Gene13070;Phyllostachys_edulis_newGene_105766;Phyllostachys_edulis_newGene_39588;Phyllostachys_edulis_newGene_326150;Phyllostachys_edulis_newGene_66841;Phyllostachys_edulis_newGene_215961;Phyllostachys_edulis_newGene_92187;PH02Gene25092;Phyllostachys_edulis_newGene_149982;Phyllostachys_edulis_newGene_197858;P…
MSTRG.465587.1	Phyllostachys_edulis_newGene_276212;Phyllostachys_edulis_newGene_6921;Phyllostachys_edulis_newGene_131649;Phyllostachys_edulis_newGene_53902;Phyllostachys_edulis_newGene_185816;Phyllostachys_edulis_newGene_94541;Phyllostachys_edulis_newGene_242043;Phyllostachys_edulis_newGene_311607;Phyllostachys_edulis_newGene_181005;Phyllostachys_edulis_newGene_373524;Phyllostachys_edulis_newGene_286068;Phyllos…
MSTRG.64963.1	Phyllostachys_edulis_newGene_77207;Phyllostachys_edulis_newGene_191926;Phyllostachys_edulis_newGene_119192;Phyllostachys_edulis_newGene_376920;PH02Gene20243;Phyllostachys_edulis_newGene_183000;PH02Gene44977;Phyllostachys_edulis_newGene_375373;Phyllostachys_edulis_newGene_139533;Phyllostachys_edulis_newGene_363276;Phyllostachys_edulis_newGene_23344;Phyllostachys_edulis_newGene_349366;Phyllostachys…
MSTRG.195573.1	Phyllostachys_edulis_newGene_191753;Phyllostachys_edulis_newGene_97310;PH02Gene30442;Phyllostachys_edulis_newGene_25639;Phyllostachys_edulis_newGene_178619;Phyllostachys_edulis_newGene_335568;Phyllostachys_edulis_newGene_104286;Phyllostachys_edulis_newGene_294641;PH02Gene21221
MSTRG.266836.1	Phyllostachys_edulis_newGene_170947;Phyllostachys_edulis_newGene_310273;PH02Gene30324;Phyllostachys_edulis_newGene_148012;Phyllostachys_edulis_newGene_291884;Phyllostachys_edulis_newGene_19756;Phyllostachys_edulis_newGene_123832;PH02Gene50992;Phyllostachys_edulis_newGene_21689;Phyllostachys_edulis_newGene_129592;PH02Gene31417;PH02Gene39117;Phyllostachys_edulis_newGene_347901;PH02Gene34025;Phyllos…
MSTRG.72854.1	Phyllostachys_edulis_newGene_243528;Phyllostachys_edulis_newGene_191563;PH02Gene09264;Phyllostachys_edulis_newGene_86532;Phyllostachys_edulis_newGene_157708;Phyllostachys_edulis_newGene_122944;Phyllostachys_edulis_newGene_355354;PH02Gene17914;Phyllostachys_edulis_newGene_257040;PH02Gene49314;Phyllostachys_edulis_newGene_265796;PH02Gene40193;PH02Gene16871;Phyllostachys_edulis_newGene_107473;PH02Ge…
MSTRG.336657.1	Phyllostachys_edulis_newGene_368549;PH02Gene42684;Phyllostachys_edulis_newGene_73410;Phyllostachys_edulis_newGene_168236;Phyllostachys_edulis_newGene_109892;Phyllostachys_edulis_newGene_317894;Phyllostachys_edulis_newGene_402420;Phyllostachys_edulis_newGene_402429;Phyllostachys_edulis_newGene_199810;Phyllostachys_edulis_newGene_38434;PH02Gene02234;Phyllostachys_edulis_newGene_147336;Phyllostachys…
MSTRG.325312.1	PH02Gene44815;Phyllostachys_edulis_newGene_297658;Phyllostachys_edulis_newGene_167198;Phyllostachys_edulis_newGene_13067;Phyllostachys_edulis_newGene_332370;Phyllostachys_edulis_newGene_89009;Phyllostachys_edulis_newGene_292733;Phyllostachys_edulis_newGene_116935;Phyllostachys_edulis_newGene_41709;Phyllostachys_edulis_newGene_380976;PH02Gene12375;Phyllostachys_edulis_newGene_328138;Phyllostachys_…
MSTRG.75527.15	Phyllostachys_edulis_newGene_257930;Phyllostachys_edulis_newGene_162267;PH02Gene28191;PH02Gene51332;Phyllostachys_edulis_newGene_94180;Phyllostachys_edulis_newGene_355345;Phyllostachys_edulis_newGene_219415;Phyllostachys_edulis_newGene_78295;PH02Gene35863;Phyllostachys_edulis_newGene_237915;Phyllostachys_edulis_newGene_216565;Phyllostachys_edulis_newGene_221692;Phyllostachys_edulis_newGene_178339…
MSTRG.5948.1	Phyllostachys_edulis_newGene_96248;Phyllostachys_edulis_newGene_82499;Phyllostachys_edulis_newGene_116404;Phyllostachys_edulis_newGene_321352;Phyllostachys_edulis_newGene_110594;Phyllostachys_edulis_newGene_194380;Phyllostachys_edulis_newGene_126198;Phyllostachys_edulis_newGene_223003;Phyllostachys_edulis_newGene_397399;Phyllostachys_edulis_newGene_74797;Phyllostachys_edulis_newGene_343103;Phyllo…
MSTRG.361425.1	Phyllostachys_edulis_newGene_160323;Phyllostachys_edulis_newGene_23770;Phyllostachys_edulis_newGene_313378;Phyllostachys_edulis_newGene_122554
MSTRG.366788.1	Phyllostachys_edulis_newGene_176980;Phyllostachys_edulis_newGene_230326;Phyllostachys_edulis_newGene_303740;PH02Gene35433;Phyllostachys_edulis_newGene_176325;Phyllostachys_edulis_newGene_118047;Phyllostachys_edulis_newGene_3918;Phyllostachys_edulis_newGene_119255;Phyllostachys_edulis_newGene_202342;Phyllostachys_edulis_newGene_320121;Phyllostachys_edulis_newGene_206172;Phyllostachys_edulis_newGen…
MSTRG.240733.3	PH02Gene31154;Phyllostachys_edulis_newGene_28065;Phyllostachys_edulis_newGene_81965;PH02Gene16731;Phyllostachys_edulis_newGene_395612;Phyllostachys_edulis_newGene_5840;PH02Gene38471;PH02Gene50305;PH02Gene36493;Phyllostachys_edulis_newGene_204355;PH02Gene29145;PH02Gene51334;Phyllostachys_edulis_newGene_130746;PH02Gene34179;Phyllostachys_edulis_newGene_57994;Phyllostachys_edulis_newGene_97672;PH02G…
MSTRG.106862.1	Phyllostachys_edulis_newGene_27375;Phyllostachys_edulis_newGene_401045;Phyllostachys_edulis_newGene_255639;PH02Gene40419;Phyllostachys_edulis_newGene_294976;Phyllostachys_edulis_newGene_25352;Phyllostachys_edulis_newGene_286972;Phyllostachys_edulis_newGene_160676;Phyllostachys_edulis_newGene_335986;Phyllostachys_edulis_newGene_214015;Phyllostachys_edulis_newGene_7776;Phyllostachys_edulis_newGene_…
MSTRG.270112.1	Phyllostachys_edulis_newGene_336169;Phyllostachys_edulis_newGene_121446;Phyllostachys_edulis_newGene_388977;Phyllostachys_edulis_newGene_378564;Phyllostachys_edulis_newGene_68257;Phyllostachys_edulis_newGene_270124;PH02Gene01140;PH02Gene02713;Phyllostachys_edulis_newGene_124582;Phyllostachys_edulis_newGene_81130;Phyllostachys_edulis_newGene_147884;Phyllostachys_edulis_newGene_70428;Phyllostachys_…
MSTRG.38181.1	Phyllostachys_edulis_newGene_295038;Phyllostachys_edulis_newGene_153485;Phyllostachys_edulis_newGene_153482;PH02Gene24772;Phyllostachys_edulis_newGene_284541;Phyllostachys_edulis_newGene_201516;Phyllostachys_edulis_newGene_128441;Phyllostachys_edulis_newGene_369301;Phyllostachys_edulis_newGene_242837;Phyllostachys_edulis_newGene_43416;Phyllostachys_edulis_newGene_43411;Phyllostachys_edulis_newGen…
MSTRG.131973.1	PH02Gene40557;Phyllostachys_edulis_newGene_180576;Phyllostachys_edulis_newGene_190368;Phyllostachys_edulis_newGene_64584
MSTRG.91831.2	Phyllostachys_edulis_newGene_17039;Phyllostachys_edulis_newGene_351872;PH02Gene32043;Phyllostachys_edulis_newGene_268647;Phyllostachys_edulis_newGene_152629;PH02Gene41732;Phyllostachys_edulis_newGene_122502;Phyllostachys_edulis_newGene_180897;Phyllostachys_edulis_newGene_379048;Phyllostachys_edulis_newGene_225657;Phyllostachys_edulis_newGene_349228;Phyllostachys_edulis_newGene_254558;Phyllostachy…
MSTRG.6636.3	Phyllostachys_edulis_newGene_344643;Phyllostachys_edulis_newGene_135354;Phyllostachys_edulis_newGene_81202;Phyllostachys_edulis_newGene_201542;Phyllostachys_edulis_newGene_56678;Phyllostachys_edulis_newGene_224090;Phyllostachys_edulis_newGene_25556;Phyllostachys_edulis_newGene_145688;Phyllostachys_edulis_newGene_344463;Phyllostachys_edulis_newGene_97613;Phyllostachys_edulis_newGene_213389;Phyllos…
MSTRG.182957.2	PH02Gene21487;PH02Gene17035;Phyllostachys_edulis_newGene_362561;PH02Gene15238;Phyllostachys_edulis_newGene_193579;PH02Gene27055;Phyllostachys_edulis_newGene_241169;Phyllostachys_edulis_newGene_256630;Phyllostachys_edulis_newGene_26702;Phyllostachys_edulis_newGene_189373;Phyllostachys_edulis_newGene_43120;PH02Gene37210;PH02Gene03021;Phyllostachys_edulis_newGene_140141;Phyllostachys_edulis_newGene_…
MSTRG.307226.1	PH02Gene35689;PH02Gene38734;PH02Gene22229;PH02Gene29271;PH02Gene21067;PH02Gene46095;Phyllostachys_edulis_newGene_62444;PH02Gene44234;PH02Gene17711;Phyllostachys_edulis_newGene_298583;Phyllostachys_edulis_newGene_22457;Phyllostachys_edulis_newGene_161111;Phyllostachys_edulis_newGene_244505;PH02Gene33665;PH02Gene33668;PH02Gene12616;PH02Gene22986;PH02Gene30197;PH02Gene34313;Phyllostachys_edulis_newG…
MSTRG.283869.1	Phyllostachys_edulis_newGene_355516;Phyllostachys_edulis_newGene_19348;Phyllostachys_edulis_newGene_365743;Phyllostachys_edulis_newGene_347092;Phyllostachys_edulis_newGene_231186;Phyllostachys_edulis_newGene_369104;Phyllostachys_edulis_newGene_315936;PH02Gene28529;Phyllostachys_edulis_newGene_128062;Phyllostachys_edulis_newGene_230607;Phyllostachys_edulis_newGene_384057;Phyllostachys_edulis_newGe…
MSTRG.204852.7	Phyllostachys_edulis_newGene_186021;Phyllostachys_edulis_newGene_380164;Phyllostachys_edulis_newGene_170084;Phyllostachys_edulis_newGene_73524;Phyllostachys_edulis_newGene_244537;PH02Gene30357;Phyllostachys_edulis_newGene_121223;PH02Gene47123;PH02Gene49329;Phyllostachys_edulis_newGene_2346;Phyllostachys_edulis_newGene_208860;Phyllostachys_edulis_newGene_276106;PH02Gene40686;PH02Gene26385;Phyllost…
MSTRG.306420.3	Phyllostachys_edulis_newGene_228883;Phyllostachys_edulis_newGene_182548;Phyllostachys_edulis_newGene_340608;PH02Gene43523;Phyllostachys_edulis_newGene_80746;Phyllostachys_edulis_newGene_296291;Phyllostachys_edulis_newGene_218766;Phyllostachys_edulis_newGene_108475;Phyllostachys_edulis_newGene_91545;Phyllostachys_edulis_newGene_41178;Phyllostachys_edulis_newGene_125409;Phyllostachys_edulis_newGene…
MSTRG.425000.2	Phyllostachys_edulis_newGene_289001;Phyllostachys_edulis_newGene_148892;Phyllostachys_edulis_newGene_177287;Phyllostachys_edulis_newGene_182118;Phyllostachys_edulis_newGene_246912;Phyllostachys_edulis_newGene_323710;Phyllostachys_edulis_newGene_271961;Phyllostachys_edulis_newGene_17551;Phyllostachys_edulis_newGene_135534;Phyllostachys_edulis_newGene_286251;Phyllostachys_edulis_newGene_84029;Phyll…
MSTRG.462039.1	Phyllostachys_edulis_newGene_394602;Phyllostachys_edulis_newGene_385989;Phyllostachys_edulis_newGene_357943;Phyllostachys_edulis_newGene_178074;Phyllostachys_edulis_newGene_256174;PH02Gene03667;Phyllostachys_edulis_newGene_381160;Phyllostachys_edulis_newGene_12089;PH02Gene14326;Phyllostachys_edulis_newGene_331339;Phyllostachys_edulis_newGene_345197;PH02Gene30313;PH02Gene22592;Phyllostachys_edulis…
MSTRG.284953.1	Phyllostachys_edulis_newGene_85018;Phyllostachys_edulis_newGene_275603;Phyllostachys_edulis_newGene_68958;Phyllostachys_edulis_newGene_144241;Phyllostachys_edulis_newGene_263435;Phyllostachys_edulis_newGene_26906;Phyllostachys_edulis_newGene_90534;Phyllostachys_edulis_newGene_259256;Phyllostachys_edulis_newGene_164969;Phyllostachys_edulis_newGene_278857;Phyllostachys_edulis_newGene_167606;Phyllos…
MSTRG.447978.1	PH02Gene36969;Phyllostachys_edulis_newGene_317768;Phyllostachys_edulis_newGene_193540;Phyllostachys_edulis_newGene_193542;Phyllostachys_edulis_newGene_135994;PH02Gene33579;Phyllostachys_edulis_newGene_6812;Phyllostachys_edulis_newGene_299310;Phyllostachys_edulis_newGene_238916;Phyllostachys_edulis_newGene_84282;Phyllostachys_edulis_newGene_313336;Phyllostachys_edulis_newGene_64647;Phyllostachys_e…
MSTRG.452796.1	Phyllostachys_edulis_newGene_383076;Phyllostachys_edulis_newGene_126275;Phyllostachys_edulis_newGene_295678;Phyllostachys_edulis_newGene_96674;PH02Gene39892;PH02Gene11375;PH02Gene09364;Phyllostachys_edulis_newGene_224847;Phyllostachys_edulis_newGene_124398;Phyllostachys_edulis_newGene_103975;Phyllostachys_edulis_newGene_103978;Phyllostachys_edulis_newGene_186240;Phyllostachys_edulis_newGene_10600…
MSTRG.265353.1	Phyllostachys_edulis_newGene_249565;Phyllostachys_edulis_newGene_23343;Phyllostachys_edulis_newGene_65472;Phyllostachys_edulis_newGene_135723;Phyllostachys_edulis_newGene_83716;PH02Gene45836;Phyllostachys_edulis_newGene_190915;Phyllostachys_edulis_newGene_154282;Phyllostachys_edulis_newGene_289548;Phyllostachys_edulis_newGene_276120;Phyllostachys_edulis_newGene_15714;PH02Gene11138;PH02Gene40365;P…
MSTRG.154784.1	Phyllostachys_edulis_newGene_169839;Phyllostachys_edulis_newGene_79294;Phyllostachys_edulis_newGene_190501;Phyllostachys_edulis_newGene_187074;PH02Gene46094;PH02Gene31931;Phyllostachys_edulis_newGene_150927;Phyllostachys_edulis_newGene_119890;Phyllostachys_edulis_newGene_23422;Phyllostachys_edulis_newGene_345463;Phyllostachys_edulis_newGene_28325;Phyllostachys_edulis_newGene_169892;Phyllostachys_…
MSTRG.152059.2	Phyllostachys_edulis_newGene_92884;Phyllostachys_edulis_newGene_13287;Phyllostachys_edulis_newGene_207308;Phyllostachys_edulis_newGene_283746;PH02Gene40800;PH02Gene18652;PH02Gene08500;PH02Gene48162;PH02Gene51120;Phyllostachys_edulis_newGene_239653;Phyllostachys_edulis_newGene_172350;Phyllostachys_edulis_newGene_367569;Phyllostachys_edulis_newGene_146629;Phyllostachys_edulis_newGene_145656;PH02Gen…
MSTRG.378839.15	Phyllostachys_edulis_newGene_375567;Phyllostachys_edulis_newGene_166881;Phyllostachys_edulis_newGene_249391;Phyllostachys_edulis_newGene_308633;PH02Gene01762;Phyllostachys_edulis_newGene_56597;Phyllostachys_edulis_newGene_111460;PH02Gene27513;Phyllostachys_edulis_newGene_386797;Phyllostachys_edulis_newGene_67370;Phyllostachys_edulis_newGene_923;Phyllostachys_edulis_newGene_266877;Phyllostachys_ed…
MSTRG.217088.2	PH02Gene51479;Phyllostachys_edulis_newGene_176839;Phyllostachys_edulis_newGene_144250;PH02Gene25790;Phyllostachys_edulis_newGene_141825;Phyllostachys_edulis_newGene_35371;Phyllostachys_edulis_newGene_50432;PH02Gene15238;Phyllostachys_edulis_newGene_193579;PH02Gene27055;PH02Gene29921;PH02Gene22899;PH02Gene03016;Phyllostachys_edulis_newGene_27778;Phyllostachys_edulis_newGene_333269;Phyllostachys_ed…
MSTRG.420173.2	PH02Gene49262;PH02Gene50623;Phyllostachys_edulis_newGene_9298;PH02Gene15598;PH02Gene02310;PH02Gene03593;PH02Gene20699;PH02Gene29286;PH02Gene00174;PH02Gene20252;PH02Gene47026;PH02Gene08115;PH02Gene03478;Phyllostachys_edulis_newGene_235269;PH02Gene36798;PH02Gene28435;PH02Gene13971;Phyllostachys_edulis_newGene_100560;PH02Gene39027;Phyllostachys_edulis_newGene_368465;PH02Gene03290;PH02Gene37602;PH02G…
MSTRG.256618.3	Phyllostachys_edulis_newGene_259180;Phyllostachys_edulis_newGene_400285;Phyllostachys_edulis_newGene_279607;Phyllostachys_edulis_newGene_124075;Phyllostachys_edulis_newGene_140098;Phyllostachys_edulis_newGene_330473;Phyllostachys_edulis_newGene_155215;Phyllostachys_edulis_newGene_124081;Phyllostachys_edulis_newGene_120647;Phyllostachys_edulis_newGene_116565;Phyllostachys_edulis_newGene_27219;Phyl…
MSTRG.74768.1	PH02Gene30439;PH02Gene35654;Phyllostachys_edulis_newGene_15657;Phyllostachys_edulis_newGene_368817;Phyllostachys_edulis_newGene_281634;Phyllostachys_edulis_newGene_187804;PH02Gene51288;Phyllostachys_edulis_newGene_197746;Phyllostachys_edulis_newGene_274912;Phyllostachys_edulis_newGene_176032;Phyllostachys_edulis_newGene_107583;Phyllostachys_edulis_newGene_141591;Phyllostachys_edulis_newGene_14159…
MSTRG.372524.1	Phyllostachys_edulis_newGene_379427;Phyllostachys_edulis_newGene_225820;Phyllostachys_edulis_newGene_175761;Phyllostachys_edulis_newGene_195572;Phyllostachys_edulis_newGene_332683;Phyllostachys_edulis_newGene_21439;PH02Gene37344;Phyllostachys_edulis_newGene_302499;Phyllostachys_edulis_newGene_398514;Phyllostachys_edulis_newGene_109629;PH02Gene50976;Phyllostachys_edulis_newGene_85085;Phyllostachys…
MSTRG.290682.2	PH02Gene02973;PH02Gene28470;Phyllostachys_edulis_newGene_310180;PH02Gene48892;PH02Gene28282;PH02Gene48267;Phyllostachys_edulis_newGene_171117;Phyllostachys_edulis_newGene_391214;Phyllostachys_edulis_newGene_393924;Phyllostachys_edulis_newGene_35094;PH02Gene33604;PH02Gene04465;Phyllostachys_edulis_newGene_194764;Phyllostachys_edulis_newGene_110013;Phyllostachys_edulis_newGene_235160;Phyllostachys_…
MSTRG.124798.16	PH02Gene38272;Phyllostachys_edulis_newGene_48052;PH02Gene16210;PH02Gene44589;PH02Gene32144;Phyllostachys_edulis_newGene_120737;PH02Gene27989;PH02Gene09662;PH02Gene18701;Phyllostachys_edulis_newGene_160560;PH02Gene31546;PH02Gene39336;Phyllostachys_edulis_newGene_134182;PH02Gene38239;PH02Gene19065;PH02Gene07314;PH02Gene00192;PH02Gene47334;Phyllostachys_edulis_newGene_18970;PH02Gene20024;PH02Gene215…
MSTRG.68470.1	Phyllostachys_edulis_newGene_219407;PH02Gene16278;Phyllostachys_edulis_newGene_327782;Phyllostachys_edulis_newGene_316748;Phyllostachys_edulis_newGene_100036;Phyllostachys_edulis_newGene_63871;Phyllostachys_edulis_newGene_376166;Phyllostachys_edulis_newGene_350749;Phyllostachys_edulis_newGene_189309;Phyllostachys_edulis_newGene_167396;Phyllostachys_edulis_newGene_377992;Phyllostachys_edulis_newGe…
MSTRG.7137.8	Phyllostachys_edulis_newGene_71250;PH02Gene29330;PH02Gene00869;PH02Gene26604;PH02Gene40413;PH02Gene25677;PH02Gene37359;PH02Gene15059;PH02Gene25304;Phyllostachys_edulis_newGene_122241;PH02Gene17199;PH02Gene21262;PH02Gene40631;PH02Gene03028;PH02Gene43474;PH02Gene16224;PH02Gene09692;PH02Gene35975;PH02Gene47193;PH02Gene20573;PH02Gene23887;PH02Gene46989;PH02Gene27047;PH02Gene02203;PH02Gene49645;PH02Ge…
MSTRG.392309.2	Phyllostachys_edulis_newGene_323820;PH02Gene50186;Phyllostachys_edulis_newGene_25110
MSTRG.101989.2	Phyllostachys_edulis_newGene_321442;PH02Gene16438;PH02Gene23584;Phyllostachys_edulis_newGene_182747;Phyllostachys_edulis_newGene_251384;Phyllostachys_edulis_newGene_227733;Phyllostachys_edulis_newGene_112616;Phyllostachys_edulis_newGene_29003;PH02Gene04500
MSTRG.81972.1	Phyllostachys_edulis_newGene_257859;PH02Gene17988;Phyllostachys_edulis_newGene_219773;Phyllostachys_edulis_newGene_10363;Phyllostachys_edulis_newGene_262870;Phyllostachys_edulis_newGene_53205;Phyllostachys_edulis_newGene_50810;PH02Gene18363;Phyllostachys_edulis_newGene_237478;Phyllostachys_edulis_newGene_287300;PH02Gene01365;Phyllostachys_edulis_newGene_253079;Phyllostachys_edulis_newGene_72875;P…
MSTRG.244284.1	Phyllostachys_edulis_newGene_401468;Phyllostachys_edulis_newGene_343897;PH02Gene26979;Phyllostachys_edulis_newGene_290379;PH02Gene51297;Phyllostachys_edulis_newGene_319786;PH02Gene06856;PH02Gene06855;Phyllostachys_edulis_newGene_332195;Phyllostachys_edulis_newGene_143642;Phyllostachys_edulis_newGene_143645;PH02Gene39475;PH02Gene08455;PH02Gene21706;Phyllostachys_edulis_newGene_265536;PH02Gene22788…
MSTRG.276809.2	Phyllostachys_edulis_newGene_88336;Phyllostachys_edulis_newGene_102605;Phyllostachys_edulis_newGene_86001;Phyllostachys_edulis_newGene_322546;Phyllostachys_edulis_newGene_161681;Phyllostachys_edulis_newGene_277203;Phyllostachys_edulis_newGene_35;Phyllostachys_edulis_newGene_345046;Phyllostachys_edulis_newGene_208266;Phyllostachys_edulis_newGene_258537;Phyllostachys_edulis_newGene_204151;PH02Gene2…
MSTRG.337962.4	PH02Gene21409;Phyllostachys_edulis_newGene_210723;PH02Gene19658;PH02Gene44826;PH02Gene03780;PH02Gene17758;Phyllostachys_edulis_newGene_335530;Phyllostachys_edulis_newGene_272547;PH02Gene05434;PH02Gene32334;PH02Gene19105;PH02Gene01038;PH02Gene48078;PH02Gene29965;PH02Gene05204;PH02Gene26300;Phyllostachys_edulis_newGene_376191
MSTRG.6206.1	Phyllostachys_edulis_newGene_33522;Phyllostachys_edulis_newGene_264014;Phyllostachys_edulis_newGene_224392;Phyllostachys_edulis_newGene_110907;Phyllostachys_edulis_newGene_99817;PH02Gene29171;Phyllostachys_edulis_newGene_360198;Phyllostachys_edulis_newGene_281516;Phyllostachys_edulis_newGene_106073;Phyllostachys_edulis_newGene_211810;Phyllostachys_edulis_newGene_86427;Phyllostachys_edulis_newGene…
MSTRG.204934.2	Phyllostachys_edulis_newGene_389436;Phyllostachys_edulis_newGene_176772;Phyllostachys_edulis_newGene_176776;Phyllostachys_edulis_newGene_392799;Phyllostachys_edulis_newGene_20166;PH02Gene22966;Phyllostachys_edulis_newGene_322507;PH02Gene17662;PH02Gene34766;PH02Gene35310;PH02Gene04389;Phyllostachys_edulis_newGene_351020;Phyllostachys_edulis_newGene_92192;Phyllostachys_edulis_newGene_89698;PH02Gene…
MSTRG.185532.1	Phyllostachys_edulis_newGene_242669;Phyllostachys_edulis_newGene_256886;Phyllostachys_edulis_newGene_169022;Phyllostachys_edulis_newGene_215997;Phyllostachys_edulis_newGene_231606;Phyllostachys_edulis_newGene_300273;Phyllostachys_edulis_newGene_113748;Phyllostachys_edulis_newGene_138902;Phyllostachys_edulis_newGene_316969;Phyllostachys_edulis_newGene_39686;Phyllostachys_edulis_newGene_306758;Phyl…
MSTRG.75527.8	Phyllostachys_edulis_newGene_337633;Phyllostachys_edulis_newGene_38225;Phyllostachys_edulis_newGene_260335;Phyllostachys_edulis_newGene_329289;PH02Gene16499;Phyllostachys_edulis_newGene_213100;Phyllostachys_edulis_newGene_185559;Phyllostachys_edulis_newGene_135120;Phyllostachys_edulis_newGene_230318;Phyllostachys_edulis_newGene_219513;Phyllostachys_edulis_newGene_288243;PH02Gene19998;Phyllostachy…
MSTRG.19021.1	Phyllostachys_edulis_newGene_241406;Phyllostachys_edulis_newGene_24052;Phyllostachys_edulis_newGene_210460;Phyllostachys_edulis_newGene_361364;Phyllostachys_edulis_newGene_361362;Phyllostachys_edulis_newGene_384031;Phyllostachys_edulis_newGene_268747;Phyllostachys_edulis_newGene_26706;Phyllostachys_edulis_newGene_102295;Phyllostachys_edulis_newGene_149113;Phyllostachys_edulis_newGene_192587;Phyll…
MSTRG.304008.1	PH02Gene01725;PH02Gene28670;Phyllostachys_edulis_newGene_34321;Phyllostachys_edulis_newGene_219345;Phyllostachys_edulis_newGene_94277;PH02Gene33311;PH02Gene41187;Phyllostachys_edulis_newGene_90935;PH02Gene43320;PH02Gene09817;Phyllostachys_edulis_newGene_340189;PH02Gene22269;PH02Gene27477;PH02Gene00158;PH02Gene32718;PH02Gene47214;PH02Gene16692;Phyllostachys_edulis_newGene_376493;PH02Gene16100;PH02…
MSTRG.131839.4	Phyllostachys_edulis_newGene_150764;Phyllostachys_edulis_newGene_131294;Phyllostachys_edulis_newGene_78406;Phyllostachys_edulis_newGene_62057;Phyllostachys_edulis_newGene_159676;Phyllostachys_edulis_newGene_294985;Phyllostachys_edulis_newGene_130035;Phyllostachys_edulis_newGene_77282;Phyllostachys_edulis_newGene_153131;Phyllostachys_edulis_newGene_171054;Phyllostachys_edulis_newGene_238133;PH02Ge…
MSTRG.140140.1	PH02Gene21882;PH02Gene10695;PH02Gene04134;PH02Gene02838;PH02Gene30511;PH02Gene23187;PH02Gene38394;PH02Gene10238;PH02Gene09697;PH02Gene46179;PH02Gene33937;PH02Gene46266;PH02Gene47637;PH02Gene28892;PH02Gene21542;PH02Gene04965;PH02Gene31075;PH02Gene44956;PH02Gene11848;PH02Gene51458;PH02Gene32310;PH02Gene04849;Phyllostachys_edulis_newGene_350652;PH02Gene17138;PH02Gene49412;PH02Gene04428;PH02Gene07855…
MSTRG.155476.2	PH02Gene05378;PH02Gene22789;PH02Gene00177;PH02Gene28274;PH02Gene47929;PH02Gene24658;PH02Gene07606;PH02Gene05545;PH02Gene16584;PH02Gene16587;PH02Gene16588;PH02Gene16589;PH02Gene24040;PH02Gene14789;PH02Gene10275;PH02Gene31742;PH02Gene44807;PH02Gene00067;PH02Gene49432;PH02Gene26975;PH02Gene45692;PH02Gene16274;PH02Gene29698;PH02Gene28432;PH02Gene35610;PH02Gene36735;PH02Gene37417;PH02Gene03638;PH02Gen…
MSTRG.215622.1	PH02Gene38720;Phyllostachys_edulis_newGene_52313;Phyllostachys_edulis_newGene_284876;Phyllostachys_edulis_newGene_223399;Phyllostachys_edulis_newGene_296297;Phyllostachys_edulis_newGene_305588;Phyllostachys_edulis_newGene_377099;Phyllostachys_edulis_newGene_380391;Phyllostachys_edulis_newGene_293143;Phyllostachys_edulis_newGene_54298;Phyllostachys_edulis_newGene_46580;Phyllostachys_edulis_newGene…
MSTRG.443308.2	Phyllostachys_edulis_newGene_383078;Phyllostachys_edulis_newGene_159614;Phyllostachys_edulis_newGene_363378;Phyllostachys_edulis_newGene_337713;Phyllostachys_edulis_newGene_214375;Phyllostachys_edulis_newGene_191838;Phyllostachys_edulis_newGene_191839;Phyllostachys_edulis_newGene_151119;Phyllostachys_edulis_newGene_142603;Phyllostachys_edulis_newGene_79743;Phyllostachys_edulis_newGene_178185;Phyl…
MSTRG.400628.1	Phyllostachys_edulis_newGene_249277;Phyllostachys_edulis_newGene_13138;Phyllostachys_edulis_newGene_306741;PH02Gene24313;Phyllostachys_edulis_newGene_219308;Phyllostachys_edulis_newGene_197392;Phyllostachys_edulis_newGene_98145;Phyllostachys_edulis_newGene_215765
MSTRG.141554.1	Phyllostachys_edulis_newGene_111797;Phyllostachys_edulis_newGene_209337;Phyllostachys_edulis_newGene_312876;PH02Gene42888;Phyllostachys_edulis_newGene_308106;PH02Gene32951;Phyllostachys_edulis_newGene_344885;Phyllostachys_edulis_newGene_10519;Phyllostachys_edulis_newGene_315460;Phyllostachys_edulis_newGene_401523;Phyllostachys_edulis_newGene_42694;Phyllostachys_edulis_newGene_229626;Phyllostachys…
MSTRG.446054.6	Phyllostachys_edulis_newGene_341874;Phyllostachys_edulis_newGene_358841;Phyllostachys_edulis_newGene_297728;PH02Gene43122;Phyllostachys_edulis_newGene_135464;Phyllostachys_edulis_newGene_263091;Phyllostachys_edulis_newGene_51524;Phyllostachys_edulis_newGene_364403;PH02Gene05861;Phyllostachys_edulis_newGene_240350;Phyllostachys_edulis_newGene_315415;PH02Gene34123;Phyllostachys_edulis_newGene_38217…
MSTRG.144592.1	Phyllostachys_edulis_newGene_248795;Phyllostachys_edulis_newGene_106301;Phyllostachys_edulis_newGene_126040;Phyllostachys_edulis_newGene_88425;Phyllostachys_edulis_newGene_377870;Phyllostachys_edulis_newGene_146785;Phyllostachys_edulis_newGene_151045;Phyllostachys_edulis_newGene_187271;Phyllostachys_edulis_newGene_237853;PH02Gene18653;Phyllostachys_edulis_newGene_198855;Phyllostachys_edulis_newGe…
MSTRG.105803.1	PH02Gene12838
MSTRG.368106.2	Phyllostachys_edulis_newGene_3086;PH02Gene44717;Phyllostachys_edulis_newGene_195291;Phyllostachys_edulis_newGene_46689;Phyllostachys_edulis_newGene_35775;Phyllostachys_edulis_newGene_84732;Phyllostachys_edulis_newGene_337311;Phyllostachys_edulis_newGene_317851;Phyllostachys_edulis_newGene_205976;Phyllostachys_edulis_newGene_279209;Phyllostachys_edulis_newGene_371947;Phyllostachys_edulis_newGene_2…
MSTRG.431874.7	Phyllostachys_edulis_newGene_397183;PH02Gene37572;PH02Gene02635;Phyllostachys_edulis_newGene_294802;Phyllostachys_edulis_newGene_169839;Phyllostachys_edulis_newGene_379884;Phyllostachys_edulis_newGene_201090;Phyllostachys_edulis_newGene_288149;Phyllostachys_edulis_newGene_309347;Phyllostachys_edulis_newGene_79294;Phyllostachys_edulis_newGene_190501;Phyllostachys_edulis_newGene_26918;Phyllostachys…
MSTRG.309996.1	Phyllostachys_edulis_newGene_233590;Phyllostachys_edulis_newGene_111985;Phyllostachys_edulis_newGene_359331;Phyllostachys_edulis_newGene_253913;Phyllostachys_edulis_newGene_253916;Phyllostachys_edulis_newGene_400415;Phyllostachys_edulis_newGene_341280;Phyllostachys_edulis_newGene_103377;Phyllostachys_edulis_newGene_279128;Phyllostachys_edulis_newGene_38257;Phyllostachys_edulis_newGene_147234;Phyl…
MSTRG.140404.2	Phyllostachys_edulis_newGene_264784;Phyllostachys_edulis_newGene_298880
MSTRG.21133.1	PH02Gene47292;Phyllostachys_edulis_newGene_293063;Phyllostachys_edulis_newGene_96106;PH02Gene43260;PH02Gene09833;Phyllostachys_edulis_newGene_17204;Phyllostachys_edulis_newGene_368488;PH02Gene13020;Phyllostachys_edulis_newGene_212750;PH02Gene14227;Phyllostachys_edulis_newGene_235904;Phyllostachys_edulis_newGene_247214;PH02Gene03045;Phyllostachys_edulis_newGene_28035;Phyllostachys_edulis_newGene_2…
MSTRG.453987.2	Phyllostachys_edulis_newGene_376766;Phyllostachys_edulis_newGene_270650;Phyllostachys_edulis_newGene_396598;Phyllostachys_edulis_newGene_212646;Phyllostachys_edulis_newGene_247593;Phyllostachys_edulis_newGene_94886;PH02Gene24825;Phyllostachys_edulis_newGene_215365;Phyllostachys_edulis_newGene_77261;Phyllostachys_edulis_newGene_167064;Phyllostachys_edulis_newGene_220634;Phyllostachys_edulis_newGen…
MSTRG.411879.1	Phyllostachys_edulis_newGene_164596;Phyllostachys_edulis_newGene_183765;Phyllostachys_edulis_newGene_343091;Phyllostachys_edulis_newGene_375639;Phyllostachys_edulis_newGene_300769;Phyllostachys_edulis_newGene_153076;Phyllostachys_edulis_newGene_140511;Phyllostachys_edulis_newGene_91566;Phyllostachys_edulis_newGene_304161;Phyllostachys_edulis_newGene_89696;Phyllostachys_edulis_newGene_157461;Phyll…
MSTRG.447210.1	Phyllostachys_edulis_newGene_155556;Phyllostachys_edulis_newGene_3577;Phyllostachys_edulis_newGene_159547;Phyllostachys_edulis_newGene_367779;Phyllostachys_edulis_newGene_176275;Phyllostachys_edulis_newGene_278735;Phyllostachys_edulis_newGene_174416;PH02Gene31782;Phyllostachys_edulis_newGene_341881;PH02Gene16843;Phyllostachys_edulis_newGene_367586;Phyllostachys_edulis_newGene_23802;Phyllostachys_…
MSTRG.200695.1	Phyllostachys_edulis_newGene_177525;PH02Gene10877;PH02Gene10872;PH02Gene34431;PH02Gene05142;Phyllostachys_edulis_newGene_272468;Phyllostachys_edulis_newGene_140156;PH02Gene38756;PH02Gene45029;Phyllostachys_edulis_newGene_303502;PH02Gene25146;Phyllostachys_edulis_newGene_151097;PH02Gene03448;Phyllostachys_edulis_newGene_24260;PH02Gene07581;PH02Gene35760;PH02Gene33492;Phyllostachys_edulis_newGene_2…
MSTRG.410751.1	Phyllostachys_edulis_newGene_328820;Phyllostachys_edulis_newGene_271627;Phyllostachys_edulis_newGene_222430;Phyllostachys_edulis_newGene_251731;Phyllostachys_edulis_newGene_224294;Phyllostachys_edulis_newGene_182782;Phyllostachys_edulis_newGene_272488;Phyllostachys_edulis_newGene_375229;Phyllostachys_edulis_newGene_102164;Phyllostachys_edulis_newGene_157041;PH02Gene38332;Phyllostachys_edulis_newG…
MSTRG.230122.1	Phyllostachys_edulis_newGene_80319;Phyllostachys_edulis_newGene_16920;Phyllostachys_edulis_newGene_273235;Phyllostachys_edulis_newGene_391376;Phyllostachys_edulis_newGene_341530;Phyllostachys_edulis_newGene_170155;PH02Gene46459;PH02Gene13196;Phyllostachys_edulis_newGene_116048;Phyllostachys_edulis_newGene_178346;Phyllostachys_edulis_newGene_48090;Phyllostachys_edulis_newGene_369325;Phyllostachys_…
MSTRG.394977.16	Phyllostachys_edulis_newGene_89067;Phyllostachys_edulis_newGene_79751;Phyllostachys_edulis_newGene_66216;Phyllostachys_edulis_newGene_333486;Phyllostachys_edulis_newGene_268045;Phyllostachys_edulis_newGene_331224;Phyllostachys_edulis_newGene_37156;Phyllostachys_edulis_newGene_189570;Phyllostachys_edulis_newGene_94349;PH02Gene40484;Phyllostachys_edulis_newGene_353512;Phyllostachys_edulis_newGene_3…
MSTRG.227770.1	Phyllostachys_edulis_newGene_79336;Phyllostachys_edulis_newGene_275390;Phyllostachys_edulis_newGene_152566;Phyllostachys_edulis_newGene_305231;Phyllostachys_edulis_newGene_227281;Phyllostachys_edulis_newGene_346738;Phyllostachys_edulis_newGene_299429;Phyllostachys_edulis_newGene_201596;Phyllostachys_edulis_newGene_369381;Phyllostachys_edulis_newGene_79769;Phyllostachys_edulis_newGene_175987;Phyll…
MSTRG.130956.1	Phyllostachys_edulis_newGene_108806;PH02Gene46719;Phyllostachys_edulis_newGene_94563;Phyllostachys_edulis_newGene_3047;Phyllostachys_edulis_newGene_81363;PH02Gene39550;Phyllostachys_edulis_newGene_18238;Phyllostachys_edulis_newGene_53558;Phyllostachys_edulis_newGene_10839;Phyllostachys_edulis_newGene_328748;Phyllostachys_edulis_newGene_367507;Phyllostachys_edulis_newGene_258811;PH02Gene10506;Phyl…
MSTRG.310623.2	Phyllostachys_edulis_newGene_215617;PH02Gene45830;PH02Gene33790;Phyllostachys_edulis_newGene_394514;PH02Gene01703;PH02Gene02422;Phyllostachys_edulis_newGene_78206;Phyllostachys_edulis_newGene_312211;Phyllostachys_edulis_newGene_345813;PH02Gene43096;Phyllostachys_edulis_newGene_251803;Phyllostachys_edulis_newGene_163212;Phyllostachys_edulis_newGene_127897;Phyllostachys_edulis_newGene_140121;Phyllo…
MSTRG.183200.36	PH02Gene49418;PH02Gene41297;Phyllostachys_edulis_newGene_192969;Phyllostachys_edulis_newGene_51344;Phyllostachys_edulis_newGene_193921;PH02Gene23403;PH02Gene11463;PH02Gene18240;Phyllostachys_edulis_newGene_317364;PH02Gene15444;PH02Gene36452;PH02Gene23951;PH02Gene14977;PH02Gene16616
MSTRG.54424.1	PH02Gene51404;PH02Gene26999;PH02Gene43493;PH02Gene47448;PH02Gene17778;PH02Gene21014;PH02Gene45131;PH02Gene19888;PH02Gene09358;PH02Gene00153;PH02Gene32238;PH02Gene34324;Phyllostachys_edulis_newGene_3553;PH02Gene26762;Phyllostachys_edulis_newGene_342051;PH02Gene15107;Phyllostachys_edulis_newGene_25526;PH02Gene05731;PH02Gene21076;PH02Gene19870;PH02Gene01894;PH02Gene02978;PH02Gene12609
MSTRG.232632.2	Phyllostachys_edulis_newGene_171233;Phyllostachys_edulis_newGene_48498;Phyllostachys_edulis_newGene_74765;Phyllostachys_edulis_newGene_183143;Phyllostachys_edulis_newGene_84435;Phyllostachys_edulis_newGene_76883;Phyllostachys_edulis_newGene_394731;Phyllostachys_edulis_newGene_226406;PH02Gene29463;Phyllostachys_edulis_newGene_285757;PH02Gene03434;Phyllostachys_edulis_newGene_168410;PH02Gene42252;P…
MSTRG.201007.5	Phyllostachys_edulis_newGene_93944;Phyllostachys_edulis_newGene_351913;PH02Gene30753;PH02Gene06437;Phyllostachys_edulis_newGene_66796;Phyllostachys_edulis_newGene_75859;PH02Gene31952;PH02Gene03854;PH02Gene15880;Phyllostachys_edulis_newGene_266103;PH02Gene50352;Phyllostachys_edulis_newGene_72011;Phyllostachys_edulis_newGene_208860;Phyllostachys_edulis_newGene_262207;Phyllostachys_edulis_newGene_27…
MSTRG.305640.5	Phyllostachys_edulis_newGene_366187;Phyllostachys_edulis_newGene_315377;Phyllostachys_edulis_newGene_308315;PH02Gene19861;Phyllostachys_edulis_newGene_47087;Phyllostachys_edulis_newGene_33765;Phyllostachys_edulis_newGene_19939;Phyllostachys_edulis_newGene_201797;Phyllostachys_edulis_newGene_1452;Phyllostachys_edulis_newGene_358988;PH02Gene11591;Phyllostachys_edulis_newGene_402139;Phyllostachys_ed…
MSTRG.287390.7	Phyllostachys_edulis_newGene_105585;Phyllostachys_edulis_newGene_198039;Phyllostachys_edulis_newGene_316149;Phyllostachys_edulis_newGene_307033;Phyllostachys_edulis_newGene_130246;PH02Gene31290;Phyllostachys_edulis_newGene_336017;Phyllostachys_edulis_newGene_189216;Phyllostachys_edulis_newGene_312295;Phyllostachys_edulis_newGene_232189;Phyllostachys_edulis_newGene_110770;Phyllostachys_edulis_newG…
MSTRG.25323.1	PH02Gene45731;Phyllostachys_edulis_newGene_38293;Phyllostachys_edulis_newGene_394762;Phyllostachys_edulis_newGene_75664;Phyllostachys_edulis_newGene_208343;PH02Gene51117;Phyllostachys_edulis_newGene_66078;Phyllostachys_edulis_newGene_330462;Phyllostachys_edulis_newGene_140509;Phyllostachys_edulis_newGene_174872;Phyllostachys_edulis_newGene_238953;Phyllostachys_edulis_newGene_384152;PH02Gene12032;…
MSTRG.429870.1	Phyllostachys_edulis_newGene_77207;Phyllostachys_edulis_newGene_132375;Phyllostachys_edulis_newGene_219863;PH02Gene35370;Phyllostachys_edulis_newGene_377777;Phyllostachys_edulis_newGene_146579;Phyllostachys_edulis_newGene_176555;Phyllostachys_edulis_newGene_402920;Phyllostachys_edulis_newGene_154433;Phyllostachys_edulis_newGene_182102;Phyllostachys_edulis_newGene_361575;Phyllostachys_edulis_newGe…
MSTRG.147481.3	Phyllostachys_edulis_newGene_48521;Phyllostachys_edulis_newGene_60589;Phyllostachys_edulis_newGene_273641;Phyllostachys_edulis_newGene_341867;Phyllostachys_edulis_newGene_314691;Phyllostachys_edulis_newGene_255895;Phyllostachys_edulis_newGene_307374;Phyllostachys_edulis_newGene_90368;Phyllostachys_edulis_newGene_21407;Phyllostachys_edulis_newGene_213611;Phyllostachys_edulis_newGene_201787;PH02Gen…
MSTRG.377569.38	Phyllostachys_edulis_newGene_248079;Phyllostachys_edulis_newGene_145558;Phyllostachys_edulis_newGene_346174;Phyllostachys_edulis_newGene_31777;Phyllostachys_edulis_newGene_95055;Phyllostachys_edulis_newGene_271177;Phyllostachys_edulis_newGene_231863;Phyllostachys_edulis_newGene_118360;Phyllostachys_edulis_newGene_214301;Phyllostachys_edulis_newGene_380027;Phyllostachys_edulis_newGene_316845;Phyll…
MSTRG.176358.3	PH02Gene32144;PH02Gene38239;Phyllostachys_edulis_newGene_134182;PH02Gene51392;PH02Gene00192;PH02Gene36809;PH02Gene21042;PH02Gene46316;PH02Gene07602;PH02Gene41129;PH02Gene34960;Phyllostachys_edulis_newGene_210701;PH02Gene17080;PH02Gene03340;PH02Gene50873;Phyllostachys_edulis_newGene_48052;Phyllostachys_edulis_newGene_136780
MSTRG.174425.1	Phyllostachys_edulis_newGene_252009;PH02Gene37478;Phyllostachys_edulis_newGene_63695;PH02Gene09280;Phyllostachys_edulis_newGene_56432;Phyllostachys_edulis_newGene_335721;Phyllostachys_edulis_newGene_324124;Phyllostachys_edulis_newGene_38674;Phyllostachys_edulis_newGene_94374;Phyllostachys_edulis_newGene_391446;Phyllostachys_edulis_newGene_96454;PH02Gene48042;Phyllostachys_edulis_newGene_209554;Ph…
MSTRG.432000.1	PH02Gene38726;Phyllostachys_edulis_newGene_263208;Phyllostachys_edulis_newGene_238219;Phyllostachys_edulis_newGene_398902;Phyllostachys_edulis_newGene_18913;PH02Gene29055;Phyllostachys_edulis_newGene_140309;Phyllostachys_edulis_newGene_251209;Phyllostachys_edulis_newGene_244516;Phyllostachys_edulis_newGene_335465;PH02Gene27421;PH02Gene17035;Phyllostachys_edulis_newGene_362561;PH02Gene39151;Phyllo…
MSTRG.8389.2	Phyllostachys_edulis_newGene_394602;PH02Gene46389;PH02Gene17856;PH02Gene26212;PH02Gene16187;PH02Gene13459;PH02Gene27214;PH02Gene39445;PH02Gene33976;PH02Gene02364;PH02Gene30527;PH02Gene02492;PH02Gene20852;PH02Gene20218;Phyllostachys_edulis_newGene_11648;PH02Gene37075;PH02Gene18975;PH02Gene24074;PH02Gene39646;PH02Gene23224;PH02Gene23773;PH02Gene04634;PH02Gene45550;Phyllostachys_edulis_newGene_24073…
MSTRG.239834.1	Phyllostachys_edulis_newGene_60842;Phyllostachys_edulis_newGene_49184;Phyllostachys_edulis_newGene_289341;Phyllostachys_edulis_newGene_51965;Phyllostachys_edulis_newGene_218449;Phyllostachys_edulis_newGene_238780;Phyllostachys_edulis_newGene_221408;Phyllostachys_edulis_newGene_97208;Phyllostachys_edulis_newGene_402145;Phyllostachys_edulis_newGene_94805;Phyllostachys_edulis_newGene_304265;Phyllost…
MSTRG.234401.5	PH02Gene39413;PH02Gene23182;Phyllostachys_edulis_newGene_324549;Phyllostachys_edulis_newGene_346243;Phyllostachys_edulis_newGene_75461;Phyllostachys_edulis_newGene_2052;PH02Gene40875;PH02Gene42502;PH02Gene06838;Phyllostachys_edulis_newGene_355376;PH02Gene21844;PH02Gene10375;PH02Gene08097;Phyllostachys_edulis_newGene_76295;PH02Gene41664;Phyllostachys_edulis_newGene_297501;PH02Gene03859;Phyllostach…
MSTRG.78108.3	Phyllostachys_edulis_newGene_376770;Phyllostachys_edulis_newGene_188643;Phyllostachys_edulis_newGene_403193;PH02Gene17820;Phyllostachys_edulis_newGene_295512;Phyllostachys_edulis_newGene_58127;PH02Gene38850;Phyllostachys_edulis_newGene_243937;Phyllostachys_edulis_newGene_19466;PH02Gene01881;Phyllostachys_edulis_newGene_101054;Phyllostachys_edulis_newGene_345038;Phyllostachys_edulis_newGene_345032…
MSTRG.69584.19	Phyllostachys_edulis_newGene_257558;Phyllostachys_edulis_newGene_242832;Phyllostachys_edulis_newGene_316788;PH02Gene27295;Phyllostachys_edulis_newGene_299392;Phyllostachys_edulis_newGene_297923;Phyllostachys_edulis_newGene_84382;Phyllostachys_edulis_newGene_72980;Phyllostachys_edulis_newGene_259129;Phyllostachys_edulis_newGene_367344;Phyllostachys_edulis_newGene_146051;Phyllostachys_edulis_newGen…
MSTRG.397516.1	Phyllostachys_edulis_newGene_368070;Phyllostachys_edulis_newGene_277711;PH02Gene05620;Phyllostachys_edulis_newGene_217652;Phyllostachys_edulis_newGene_126872;Phyllostachys_edulis_newGene_181648;Phyllostachys_edulis_newGene_151084;Phyllostachys_edulis_newGene_98514;Phyllostachys_edulis_newGene_172203;Phyllostachys_edulis_newGene_246581;Phyllostachys_edulis_newGene_32249;Phyllostachys_edulis_newGen…
MSTRG.75526.4	Phyllostachys_edulis_newGene_299197;Phyllostachys_edulis_newGene_106700;Phyllostachys_edulis_newGene_158592;PH02Gene17661;Phyllostachys_edulis_newGene_350764;Phyllostachys_edulis_newGene_306405;Phyllostachys_edulis_newGene_397760;Phyllostachys_edulis_newGene_77222;Phyllostachys_edulis_newGene_304426;Phyllostachys_edulis_newGene_323440;Phyllostachys_edulis_newGene_134308;Phyllostachys_edulis_newGe…
MSTRG.137943.1	PH02Gene42519;Phyllostachys_edulis_newGene_352108;Phyllostachys_edulis_newGene_220912;Phyllostachys_edulis_newGene_364354;Phyllostachys_edulis_newGene_129720;Phyllostachys_edulis_newGene_74383;Phyllostachys_edulis_newGene_208968;Phyllostachys_edulis_newGene_14465;Phyllostachys_edulis_newGene_127783;PH02Gene29433;PH02Gene41080;Phyllostachys_edulis_newGene_260853;PH02Gene12722;Phyllostachys_edulis_…
MSTRG.166521.6	PH02Gene15583;Phyllostachys_edulis_newGene_340038;PH02Gene08185;Phyllostachys_edulis_newGene_68089;PH02Gene00873;Phyllostachys_edulis_newGene_365404;Phyllostachys_edulis_newGene_113337;Phyllostachys_edulis_newGene_307081;Phyllostachys_edulis_newGene_169630;Phyllostachys_edulis_newGene_193119;PH02Gene10542;Phyllostachys_edulis_newGene_1318;Phyllostachys_edulis_newGene_272899
MSTRG.420067.1	Phyllostachys_edulis_newGene_373445;Phyllostachys_edulis_newGene_341779;Phyllostachys_edulis_newGene_35761;Phyllostachys_edulis_newGene_360221;Phyllostachys_edulis_newGene_65621;Phyllostachys_edulis_newGene_125480;Phyllostachys_edulis_newGene_30844;Phyllostachys_edulis_newGene_81807;Phyllostachys_edulis_newGene_352636;Phyllostachys_edulis_newGene_292118;Phyllostachys_edulis_newGene_174636;PH02Gen…
MSTRG.68022.1	Phyllostachys_edulis_newGene_168089;Phyllostachys_edulis_newGene_243412;Phyllostachys_edulis_newGene_297312;Phyllostachys_edulis_newGene_354220;Phyllostachys_edulis_newGene_284401;Phyllostachys_edulis_newGene_177136;Phyllostachys_edulis_newGene_300351;Phyllostachys_edulis_newGene_212601;Phyllostachys_edulis_newGene_219150;Phyllostachys_edulis_newGene_355681;Phyllostachys_edulis_newGene_99610;PH02…
MSTRG.2621.3	Phyllostachys_edulis_newGene_245587;Phyllostachys_edulis_newGene_2360;Phyllostachys_edulis_newGene_293495;Phyllostachys_edulis_newGene_188302;Phyllostachys_edulis_newGene_324779;Phyllostachys_edulis_newGene_9974;PH02Gene33107;Phyllostachys_edulis_newGene_312859;Phyllostachys_edulis_newGene_141208;Phyllostachys_edulis_newGene_162266;Phyllostachys_edulis_newGene_221633;Phyllostachys_edulis_newGene_…
MSTRG.223788.17	Phyllostachys_edulis_newGene_391141;Phyllostachys_edulis_newGene_292739;Phyllostachys_edulis_newGene_75476;PH02Gene41238;Phyllostachys_edulis_newGene_245993;Phyllostachys_edulis_newGene_404476;Phyllostachys_edulis_newGene_404474;Phyllostachys_edulis_newGene_122863;PH02Gene38627;Phyllostachys_edulis_newGene_315809;PH02Gene44599;Phyllostachys_edulis_newGene_127860;Phyllostachys_edulis_newGene_78089…
MSTRG.106743.5	Phyllostachys_edulis_newGene_140567;Phyllostachys_edulis_newGene_253309;PH02Gene02459;PH02Gene23791;Phyllostachys_edulis_newGene_236708;PH02Gene34254;PH02Gene19486;Phyllostachys_edulis_newGene_397652;Phyllostachys_edulis_newGene_147734;Phyllostachys_edulis_newGene_167504;Phyllostachys_edulis_newGene_325292;PH02Gene01872;PH02Gene24969;Phyllostachys_edulis_newGene_169080;Phyllostachys_edulis_newGen…
MSTRG.16675.4	Phyllostachys_edulis_newGene_98432;PH02Gene45121;Phyllostachys_edulis_newGene_293641;Phyllostachys_edulis_newGene_76333;Phyllostachys_edulis_newGene_367994;Phyllostachys_edulis_newGene_158546;Phyllostachys_edulis_newGene_371498;Phyllostachys_edulis_newGene_353378;Phyllostachys_edulis_newGene_353372;Phyllostachys_edulis_newGene_150745;PH02Gene49791;Phyllostachys_edulis_newGene_53033;PH02Gene45654;…
MSTRG.344275.2	PH02Gene10741;Phyllostachys_edulis_newGene_39296;PH02Gene04519;Phyllostachys_edulis_newGene_124427;PH02Gene13148;PH02Gene47809
MSTRG.304257.4	Phyllostachys_edulis_newGene_359637;PH02Gene11068;Phyllostachys_edulis_newGene_191159;Phyllostachys_edulis_newGene_337956;PH02Gene28478;PH02Gene28475;PH02Gene28477;PH02Gene28476;PH02Gene50513;PH02Gene35734;Phyllostachys_edulis_newGene_9839;PH02Gene28016;PH02Gene50826;PH02Gene47122;Phyllostachys_edulis_newGene_175416;PH02Gene10935;PH02Gene22166;PH02Gene27592;PH02Gene23288;PH02Gene41196;PH02Gene470…
MSTRG.416075.2	Phyllostachys_edulis_newGene_72836;Phyllostachys_edulis_newGene_80602;Phyllostachys_edulis_newGene_10159;PH02Gene23193;PH02Gene44426;PH02Gene11894;Phyllostachys_edulis_newGene_3550;PH02Gene39592;PH02Gene09788;Phyllostachys_edulis_newGene_266205;Phyllostachys_edulis_newGene_29137;Phyllostachys_edulis_newGene_46643;Phyllostachys_edulis_newGene_392345;Phyllostachys_edulis_newGene_350031;PH02Gene2338…
MSTRG.452884.1	Phyllostachys_edulis_newGene_306751;Phyllostachys_edulis_newGene_200635;Phyllostachys_edulis_newGene_127007;Phyllostachys_edulis_newGene_334340;Phyllostachys_edulis_newGene_105442;Phyllostachys_edulis_newGene_17082;Phyllostachys_edulis_newGene_112158;Phyllostachys_edulis_newGene_381754;Phyllostachys_edulis_newGene_224090;Phyllostachys_edulis_newGene_147134;Phyllostachys_edulis_newGene_403494;Phyl…
MSTRG.236880.2	PH02Gene40465;PH02Gene49388;PH02Gene27426;PH02Gene09139;PH02Gene01428;PH02Gene34431;PH02Gene30168;PH02Gene15358;PH02Gene04372;PH02Gene11436;Phyllostachys_edulis_newGene_313717;PH02Gene23673;PH02Gene28328;PH02Gene23228;PH02Gene02920;PH02Gene45521;PH02Gene23065;Phyllostachys_edulis_newGene_217930;Phyllostachys_edulis_newGene_11261;PH02Gene32943;PH02Gene19487;PH02Gene13404;PH02Gene15925;PH02Gene0540…
MSTRG.382692.1	Phyllostachys_edulis_newGene_159165;Phyllostachys_edulis_newGene_55514;PH02Gene35648;Phyllostachys_edulis_newGene_47263;Phyllostachys_edulis_newGene_69537;Phyllostachys_edulis_newGene_173293;Phyllostachys_edulis_newGene_329370;Phyllostachys_edulis_newGene_73404;Phyllostachys_edulis_newGene_109883;Phyllostachys_edulis_newGene_311202;Phyllostachys_edulis_newGene_115386;Phyllostachys_edulis_newGene_…
