# Supplementary material for: Identification and differential analysis of noncoding RNAs in response to drought in Phyllostachys aureosulcata f. spectabilis
Source: Front Plant Sci. 2022 Nov 10;13:1040470. doi: 10.3389/fpls.2022.1040470 (PMC9686404; doi:10.3389/fpls.2022.1040470)
Supplement: Supplementary file 13 [file Table_12.xls]

MSTRG.429952.1	Phyllostachys_edulis_newGene_379619;Phyllostachys_edulis_newGene_41071;Phyllostachys_edulis_newGene_219553;PH02Gene16545;Phyllostachys_edulis_newGene_285885;Phyllostachys_edulis_newGene_185142;Phyllostachys_edulis_newGene_180987;Phyllostachys_edulis_newGene_120854;Phyllostachys_edulis_newGene_344272;Phyllostachys_edulis_newGene_45171;Phyllostachys_edulis_newGene_61567;Phyllostachys_edulis_newGene_61098;PH02Gene42317;PH02Gene25939;Phyllostachys_edulis_newGene_185260;Phyllostachys_edulis_newGene_240919;Phyllostachys_edulis_newGene_155828;Phyllostachys_edulis_newGene_183395;Phyllostachys_edulis_newGene_226734;Phyllostachys_edulis_newGene_139589;Phyllostachys_edulis_newGene_176455;PH02Gene01226;Phyllostachys_edulis_newGene_270789;Phyllostachys_edulis_newGene_312252;Phyllostachys_edulis_newGene_203970;Phyllostachys_edulis_newGene_198968;PH02Gene41179;Phyllostachys_edulis_newGene_403239;Phyllostachys_edulis_newGene_397731;Phyllostachys_edulis_newGene_352740;Phyllostachys_edulis_newGene_4181;Phyllostachys_edulis_newGene_264132;Phyllostachys_edulis_newGene_77654;Phyllostachys_edulis_newGene_82068;Phyllostachys_edulis_newGene_349421;Phyllostachys_edulis_newGene_177958;Phyllostachys_edulis_newGene_391964;Phyllostachys_edulis_newGene_276612;Phyllostachys_edulis_newGene_150;Phyllostachys_edulis_newGene_17576;Phyllostachys_edulis_newGene_266579;Phyllostachys_edulis_newGene_32902;Phyllostachys_edulis_newGene_343672;Phyllostachys_edulis_newGene_317534
MSTRG.414885.2	Phyllostachys_edulis_newGene_135162;Phyllostachys_edulis_newGene_270155;Phyllostachys_edulis_newGene_270156;Phyllostachys_edulis_newGene_342575;PH02Gene40551;Phyllostachys_edulis_newGene_58407;Phyllostachys_edulis_newGene_96637;Phyllostachys_edulis_newGene_325670;Phyllostachys_edulis_newGene_103936;Phyllostachys_edulis_newGene_328750;Phyllostachys_edulis_newGene_174239;PH02Gene32621;Phyllostachys_edulis_newGene_106260;Phyllostachys_edulis_newGene_356136;PH02Gene15531;Phyllostachys_edulis_newGene_112506;Phyllostachys_edulis_newGene_112503;Phyllostachys_edulis_newGene_1226;Phyllostachys_edulis_newGene_2547;Phyllostachys_edulis_newGene_191457;Phyllostachys_edulis_newGene_199265;PH02Gene07497;Phyllostachys_edulis_newGene_271129;Phyllostachys_edulis_newGene_30459;Phyllostachys_edulis_newGene_95447;Phyllostachys_edulis_newGene_108794;Phyllostachys_edulis_newGene_117925;Phyllostachys_edulis_newGene_140367;Phyllostachys_edulis_newGene_184872;PH02Gene48045;Phyllostachys_edulis_newGene_110474;Phyllostachys_edulis_newGene_190242;Phyllostachys_edulis_newGene_210939;Phyllostachys_edulis_newGene_26925;Phyllostachys_edulis_newGene_389773;Phyllostachys_edulis_newGene_366614;Phyllostachys_edulis_newGene_277263;Phyllostachys_edulis_newGene_264315;Phyllostachys_edulis_newGene_133154;Phyllostachys_edulis_newGene_266903;Phyllostachys_edulis_newGene_141350;Phyllostachys_edulis_newGene_23676;Phyllostachys_edulis_newGene_52714;Phyllostachys_edulis_newGene_267278;Phyllostachys_edulis_newGene_189480;Phyllostachys_edulis_newGene_189481;Phyllostachys_edulis_newGene_262383;Phyllostachys_edulis_newGene_87566;Phyllostachys_edulis_newGene_74060;Phyllostachys_edulis_newGene_266318;Phyllostachys_edulis_newGene_80643;Phyllostachys_edulis_newGene_401010;PH02Gene24269;PH02Gene15955;Phyllostachys_edulis_newGene_367445;Phyllostachys_edulis_newGene_135472;Phyllostachys_edulis_newGene_289322;Phyllostachys_edulis_newGene_122389;Phyllostachys_edulis_newGene_343155;Phyllostachys_edulis_newGene_144920;Phyllostachys_edulis_newGene_132127;Phyllostachys_edulis_newGene_234969;Phyllostachys_edulis_newGene_189974;PH02Gene45988;Phyllostachys_edulis_newGene_113510;Phyllostachys_edulis_newGene_86562;Phyllostachys_edulis_newGene_62651;Phyllostachys_edulis_newGene_343992;Phyllostachys_edulis_newGene_108984;Phyllostachys_edulis_newGene_266014;Phyllostachys_edulis_newGene_153476;Phyllostachys_edulis_newGene_153471;Phyllostachys_edulis_newGene_27155;Phyllostachys_edulis_newGene_185789;Phyllostachys_edulis_newGene_154128;Phyllostachys_edulis_newGene_66703;Phyllostachys_edulis_newGene_75262;Phyllostachys_edulis_newGene_372443;Phyllostachys_edulis_newGene_318990;Phyllostachys_edulis_newGene_393834;Phyllostachys_edulis_newGene_362422;Phyllostachys_edulis_newGene_276192;PH02Gene31007;Phyllostachys_edulis_newGene_78193;Phyllostachys_edulis_newGene_344572;Phyllostachys_edulis_newGene_344571;Phyllostachys_edulis_newGene_87863;Phyllostachys_edulis_newGene_79450;Phyllostachys_edulis_newGene_9051;Phyllostachys_edulis_newGene_21471;PH02Gene41425;Phyllostachys_edulis_newGene_248629;Phyllostachys_edulis_newGene_152266;Phyllostachys_edulis_newGene_194507;PH02Gene35921;Phyllostachys_edulis_newGene_285701;Phyllostachys_edulis_newGene_256737;PH02Gene06181;Phyllostachys_edulis_newGene_334555;Phyllostachys_edulis_newGene_398559;Phyllostachys_edulis_newGene_307261;Phyllostachys_edulis_newGene_265370;PH02Gene02745;PH02Gene02743;PH02Gene02749;Phyllostachys_edulis_newGene_8680;Phyllostachys_edulis_newGene_8689;Phyllostachys_edulis_newGene_95862;Phyllostachys_edulis_newGene_206843;Phyllostachys_edulis_newGene_35012;Phyllostachys_edulis_newGene_327570;Phyllostachys_edulis_newGene_393268;Phyllostachys_edulis_newGene_54215;Phyllostachys_edulis_newGene_388292;PH02Gene15259;Phyllostachys_edulis_newGene_46503;Phyllostachys_edulis_newGene_112206;Phyllostachys_edulis_newGene_46509;Phyllostachys_edulis_newGene_193598;PH02Gene33527;PH02Gene33524;Phyllostachys_edulis_newGene_340723;Phyllostachys_edulis_newGene_14942;Phyllostachys_edulis_newGene_296269;Phyllostachys_edulis_newGene_8544;Phyllostachys_edulis_newGene_14343;PH02Gene10166;Phyllostachys_edulis_newGene_83734;PH02Gene22435;Phyllostachys_edulis_newGene_185022;Phyllostachys_edulis_newGene_156679;Phyllostachys_edulis_newGene_295107;Phyllostachys_edulis_newGene_59549;Phyllostachys_edulis_newGene_202306;Phyllostachys_edulis_newGene_142738;Phyllostachys_edulis_newGene_142733;PH02Gene17981;Phyllostachys_edulis_newGene_21156;Phyllostachys_edulis_newGene_175871;Phyllostachys_edulis_newGene_59355;Phyllostachys_edulis_newGene_224387;Phyllostachys_edulis_newGene_306759;Phyllostachys_edulis_newGene_7910;Phyllostachys_edulis_newGene_204250;Phyllostachys_edulis_newGene_323163;Phyllostachys_edulis_newGene_323166;PH02Gene37005;Phyllostachys_edulis_newGene_287858;Phyllostachys_edulis_newGene_317449;Phyllostachys_edulis_newGene_385793;Phyllostachys_edulis_newGene_70989;PH02Gene13063;Phyllostachys_edulis_newGene_275208;Phyllostachys_edulis_newGene_28316;Phyllostachys_edulis_newGene_128220;Phyllostachys_edulis_newGene_174664;Phyllostachys_edulis_newGene_223751;Phyllostachys_edulis_newGene_190606;Phyllostachys_edulis_newGene_230864;Phyllostachys_edulis_newGene_123809;Phyllostachys_edulis_newGene_101115;Phyllostachys_edulis_newGene_101110;Phyllostachys_edulis_newGene_162104;Phyllostachys_edulis_newGene_168972;Phyllostachys_edulis_newGene_178745;Phyllostachys_edulis_newGene_276807;PH02Gene40267;Phyllostachys_edulis_newGene_127008;Phyllostachys_edulis_newGene_393167;PH02Gene50714;Phyllostachys_edulis_newGene_285960;Phyllostachys_edulis_newGene_72404;PH02Gene21122;Phyllostachys_edulis_newGene_380929;Phyllostachys_edulis_newGene_371029;PH02Gene15373;PH02Gene02136;Phyllostachys_edulis_newGene_176973;Phyllostachys_edulis_newGene_146335;Phyllostachys_edulis_newGene_347987;Phyllostachys_edulis_newGene_55233;Phyllostachys_edulis_newGene_126781;Phyllostachys_edulis_newGene_205485;Phyllostachys_edulis_newGene_121258;Phyllostachys_edulis_newGene_121257;Phyllostachys_edulis_newGene_104085;Phyllostachys_edulis_newGene_255463;Phyllostachys_edulis_newGene_198348;Phyllostachys_edulis_newGene_198342;Phyllostachys_edulis_newGene_347517;Phyllostachys_edulis_newGene_86225;Phyllostachys_edulis_newGene_37768;Phyllostachys_edulis_newGene_144791;Phyllostachys_edulis_newGene_136562;Phyllostachys_edulis_newGene_371627;Phyllostachys_edulis_newGene_273792;Phyllostachys_edulis_newGene_404035;PH02Gene41999;Phyllostachys_edulis_newGene_353561;PH02Gene14828;PH02Gene14825;PH02Gene14820;PH02Gene03219;Phyllostachys_edulis_newGene_99641;Phyllostachys_edulis_newGene_113835;Phyllostachys_edulis_newGene_125994;Phyllostachys_edulis_newGene_299681;Phyllostachys_edulis_newGene_283661;Phyllostachys_edulis_newGene_283668;Phyllostachys_edulis_newGene_193529;Phyllostachys_edulis_newGene_284394;Phyllostachys_edulis_newGene_62696;PH02Gene08533;Phyllostachys_edulis_newGene_273858;PH02Gene33557;Phyllostachys_edulis_newGene_344258;Phyllostachys_edulis_newGene_330276;Phyllostachys_edulis_newGene_147983;PH02Gene08021;Phyllostachys_edulis_newGene_292649;Phyllostachys_edulis_newGene_292641;Phyllostachys_edulis_newGene_319152;Phyllostachys_edulis_newGene_182186;Phyllostachys_edulis_newGene_182185;Phyllostachys_edulis_newGene_174711;Phyllostachys_edulis_newGene_174717;Phyllostachys_edulis_newGene_193895;Phyllostachys_edulis_newGene_73328;Phyllostachys_edulis_newGene_276255;Phyllostachys_edulis_newGene_371464;Phyllostachys_edulis_newGene_282072;PH02Gene25723;PH02Gene12091;Phyllostachys_edulis_newGene_330700;Phyllostachys_edulis_newGene_330706;Phyllostachys_edulis_newGene_342053;Phyllostachys_edulis_newGene_395210;Phyllostachys_edulis_newGene_2800;PH02Gene03466;Phyllostachys_edulis_newGene_294193;Phyllostachys_edulis_newGene_216661;Phyllostachys_edulis_newGene_23193;PH02Gene48627;Phyllostachys_edulis_newGene_68032;PH02Gene43332;Phyllostachys_edulis_newGene_51192;Phyllostachys_edulis_newGene_4021;Phyllostachys_edulis_newGene_45101;Phyllostachys_edulis_newGene_96565;Phyllostachys_edulis_newGene_269104;PH02Gene43329;Phyllostachys_edulis_newGene_4894;PH02Gene16893;Phyllostachys_edulis_newGene_83690;Phyllostachys_edulis_newGene_329740;Phyllostachys_edulis_newGene_353199;Phyllostachys_edulis_newGene_320651;Phyllostachys_edulis_newGene_303607;Phyllostachys_edulis_newGene_204206;Phyllostachys_edulis_newGene_78507;Phyllostachys_edulis_newGene_335952;Phyllostachys_edulis_newGene_369177;Phyllostachys_edulis_newGene_4564;Phyllostachys_edulis_newGene_247763;Phyllostachys_edulis_newGene_247764;PH02Gene28139;Phyllostachys_edulis_newGene_384269;Phyllostachys_edulis_newGene_205064;Phyllostachys_edulis_newGene_274731;Phyllostachys_edulis_newGene_393254;Phyllostachys_edulis_newGene_90641;Phyllostachys_edulis_newGene_57417;Phyllostachys_edulis_newGene_149382;Phyllostachys_edulis_newGene_109699;Phyllostachys_edulis_newGene_190554;PH02Gene26497;Phyllostachys_edulis_newGene_392473;Phyllostachys_edulis_newGene_392477;Phyllostachys_edulis_newGene_54469;Phyllostachys_edulis_newGene_118575;Phyllostachys_edulis_newGene_86604;Phyllostachys_edulis_newGene_195838;Phyllostachys_edulis_newGene_268223;Phyllostachys_edulis_newGene_265766;Phyllostachys_edulis_newGene_71311;PH02Gene09653;Phyllostachys_edulis_newGene_398916;Phyllostachys_edulis_newGene_398911;Phyllostachys_edulis_newGene_16871;Phyllostachys_edulis_newGene_17389;Phyllostachys_edulis_newGene_275347;PH02Gene04326;Phyllostachys_edulis_newGene_235645;Phyllostachys_edulis_newGene_51120;Phyllostachys_edulis_newGene_83455;Phyllostachys_edulis_newGene_253947;Phyllostachys_edulis_newGene_363469;Phyllostachys_edulis_newGene_305514;Phyllostachys_edulis_newGene_127149;Phyllostachys_edulis_newGene_373987;PH02Gene00630;Phyllostachys_edulis_newGene_55435;Phyllostachys_edulis_newGene_364043;Phyllostachys_edulis_newGene_4124;Phyllostachys_edulis_newGene_105861;Phyllostachys_edulis_newGene_183511;Phyllostachys_edulis_newGene_8432;Phyllostachys_edulis_newGene_212640;Phyllostachys_edulis_newGene_212645;Phyllostachys_edulis_newGene_400715;Phyllostachys_edulis_newGene_327704;Phyllostachys_edulis_newGene_284507;Phyllostachys_edulis_newGene_374299;Phyllostachys_edulis_newGene_5599;PH02Gene15088;PH02Gene23653;Phyllostachys_edulis_newGene_386219;Phyllostachys_edulis_newGene_271401;Phyllostachys_edulis_newGene_72578;Phyllostachys_edulis_newGene_381531;Phyllostachys_edulis_newGene_30195;Phyllostachys_edulis_newGene_378001;Phyllostachys_edulis_newGene_233625;Phyllostachys_edulis_newGene_680;Phyllostachys_edulis_newGene_94881;Phyllostachys_edulis_newGene_94889;Phyllostachys_edulis_newGene_306448;Phyllostachys_edulis_newGene_306446;PH02Gene11060;Phyllostachys_edulis_newGene_2702;Phyllostachys_edulis_newGene_2705;Phyllostachys_edulis_newGene_361034;Phyllostachys_edulis_newGene_361038;PH02Gene19696;Phyllostachys_edulis_newGene_201821;Phyllostachys_edulis_newGene_108046;PH02Gene48313;PH02Gene31313;Phyllostachys_edulis_newGene_72470;Phyllostachys_edulis_newGene_73180;Phyllostachys_edulis_newGene_99845;Phyllostachys_edulis_newGene_315311;Phyllostachys_edulis_newGene_179852;Phyllostachys_edulis_newGene_94710;Phyllostachys_edulis_newGene_94714;Phyllostachys_edulis_newGene_141613;Phyllostachys_edulis_newGene_143339;Phyllostachys_edulis_newGene_310617;PH02Gene04137;Phyllostachys_edulis_newGene_307293;Phyllostachys_edulis_newGene_144736;PH02Gene03648;PH02Gene37408;Phyllostachys_edulis_newGene_239820;Phyllostachys_edulis_newGene_51339;Phyllostachys_edulis_newGene_403976;PH02Gene41931;Phyllostachys_edulis_newGene_109696;Phyllostachys_edulis_newGene_109694;Phyllostachys_edulis_newGene_132740;Phyllostachys_edulis_newGene_253713;Phyllostachys_edulis_newGene_253716;Phyllostachys_edulis_newGene_362015;PH02Gene47970;Phyllostachys_edulis_newGene_105883;Phyllostachys_edulis_newGene_396628;PH02Gene34376;Phyllostachys_edulis_newGene_95426;Phyllostachys_edulis_newGene_319758;Phyllostachys_edulis_newGene_119470;Phyllostachys_edulis_newGene_323433;Phyllostachys_edulis_newGene_366542;Phyllostachys_edulis_newGene_276051;Phyllostachys_edulis_newGene_326116;Phyllostachys_edulis_newGene_108517;Phyllostachys_edulis_newGene_47930;Phyllostachys_edulis_newGene_57319;Phyllostachys_edulis_newGene_266376;PH02Gene08315;Phyllostachys_edulis_newGene_363243;PH02Gene05842;Phyllostachys_edulis_newGene_219144;PH02Gene30387;Phyllostachys_edulis_newGene_402403;Phyllostachys_edulis_newGene_181355;PH02Gene20575;Phyllostachys_edulis_newGene_216078;Phyllostachys_edulis_newGene_26241;Phyllostachys_edulis_newGene_93402;Phyllostachys_edulis_newGene_205350;Phyllostachys_edulis_newGene_326463;Phyllostachys_edulis_newGene_360840;Phyllostachys_edulis_newGene_282786;Phyllostachys_edulis_newGene_317495;Phyllostachys_edulis_newGene_82511;Phyllostachys_edulis_newGene_170003;Phyllostachys_edulis_newGene_375137;Phyllostachys_edulis_newGene_375135;Phyllostachys_edulis_newGene_206070;Phyllostachys_edulis_newGene_294414;Phyllostachys_edulis_newGene_403757;Phyllostachys_edulis_newGene_318376;Phyllostachys_edulis_newGene_203511;Phyllostachys_edulis_newGene_179570;PH02Gene32530;Phyllostachys_edulis_newGene_46944;Phyllostachys_edulis_newGene_365196;Phyllostachys_edulis_newGene_305568;PH02Gene40735;PH02Gene40739;PH02Gene22318;PH02Gene50508;Phyllostachys_edulis_newGene_156890;Phyllostachys_edulis_newGene_244845;Phyllostachys_edulis_newGene_158140;Phyllostachys_edulis_newGene_97197;Phyllostachys_edulis_newGene_201646;Phyllostachys_edulis_newGene_65093;Phyllostachys_edulis_newGene_348870;Phyllostachys_edulis_newGene_199002;Phyllostachys_edulis_newGene_199005;Phyllostachys_edulis_newGene_70440;Phyllostachys_edulis_newGene_274231;Phyllostachys_edulis_newGene_274234;Phyllostachys_edulis_newGene_295477;Phyllostachys_edulis_newGene_21735;Phyllostachys_edulis_newGene_166025;Phyllostachys_edulis_newGene_180050;Phyllostachys_edulis_newGene_389114;Phyllostachys_edulis_newGene_370261;Phyllostachys_edulis_newGene_274536;PH02Gene05555;Phyllostachys_edulis_newGene_355635;Phyllostachys_edulis_newGene_330828;Phyllostachys_edulis_newGene_50354;Phyllostachys_edulis_newGene_50355;Phyllostachys_edulis_newGene_63051;PH02Gene04095;Phyllostachys_edulis_newGene_2960;Phyllostachys_edulis_newGene_138085;Phyllostachys_edulis_newGene_62255;Phyllostachys_edulis_newGene_31871;Phyllostachys_edulis_newGene_280201;Phyllostachys_edulis_newGene_51299;Phyllostachys_edulis_newGene_258584;Phyllostachys_edulis_newGene_227504;Phyllostachys_edulis_newGene_312045;PH02Gene11908;Phyllostachys_edulis_newGene_80832;Phyllostachys_edulis_newGene_249445;Phyllostachys_edulis_newGene_373454;Phyllostachys_edulis_newGene_341709;PH02Gene37816;Phyllostachys_edulis_newGene_384755;Phyllostachys_edulis_newGene_215711;Phyllostachys_edulis_newGene_119133;Phyllostachys_edulis_newGene_298375;Phyllostachys_edulis_newGene_100580;Phyllostachys_edulis_newGene_295640;Phyllostachys_edulis_newGene_224753;PH02Gene31253;Phyllostachys_edulis_newGene_103267;Phyllostachys_edulis_newGene_44170;PH02Gene10245;Phyllostachys_edulis_newGene_372287;Phyllostachys_edulis_newGene_268930;Phyllostachys_edulis_newGene_342352;Phyllostachys_edulis_newGene_233770;Phyllostachys_edulis_newGene_291575;Phyllostachys_edulis_newGene_46051;Phyllostachys_edulis_newGene_359348;Phyllostachys_edulis_newGene_149303;Phyllostachys_edulis_newGene_149307;Phyllostachys_edulis_newGene_15451;Phyllostachys_edulis_newGene_118189;Phyllostachys_edulis_newGene_322068;Phyllostachys_edulis_newGene_223301;Phyllostachys_edulis_newGene_338305;Phyllostachys_edulis_newGene_338303;PH02Gene26418;Phyllostachys_edulis_newGene_59203;Phyllostachys_edulis_newGene_185988;Phyllostachys_edulis_newGene_255369;Phyllostachys_edulis_newGene_198565;Phyllostachys_edulis_newGene_85852;Phyllostachys_edulis_newGene_231289;Phyllostachys_edulis_newGene_267170;Phyllostachys_edulis_newGene_178397;PH02Gene08929;Phyllostachys_edulis_newGene_240529;Phyllostachys_edulis_newGene_17302;PH02Gene01662;Phyllostachys_edulis_newGene_255209;Phyllostachys_edulis_newGene_60887;PH02Gene16238;Phyllostachys_edulis_newGene_207333;Phyllostachys_edulis_newGene_270612;Phyllostachys_edulis_newGene_270615;Phyllostachys_edulis_newGene_296115;PH02Gene33648;Phyllostachys_edulis_newGene_320427;Phyllostachys_edulis_newGene_396556;Phyllostachys_edulis_newGene_368246;Phyllostachys_edulis_newGene_203377;PH02Gene49721;Phyllostachys_edulis_newGene_376831;Phyllostachys_edulis_newGene_167967;Phyllostachys_edulis_newGene_167966;Phyllostachys_edulis_newGene_356400;Phyllostachys_edulis_newGene_65056;Phyllostachys_edulis_newGene_201594;Phyllostachys_edulis_newGene_70113;PH02Gene15048;PH02Gene23616;Phyllostachys_edulis_newGene_76829;PH02Gene00423;Phyllostachys_edulis_newGene_364516;PH02Gene05104;Phyllostachys_edulis_newGene_175989;Phyllostachys_edulis_newGene_55627;Phyllostachys_edulis_newGene_303508;Phyllostachys_edulis_newGene_140633;Phyllostachys_edulis_newGene_333492;Phyllostachys_edulis_newGene_226978;PH02Gene45608;Phyllostachys_edulis_newGene_361078;Phyllostachys_edulis_newGene_242547;Phyllostachys_edulis_newGene_333832;Phyllostachys_edulis_newGene_167656;Phyllostachys_edulis_newGene_318278;Phyllostachys_edulis_newGene_372370;Phyllostachys_edulis_newGene_207037;Phyllostachys_edulis_newGene_310651;PH02Gene25147;PH02Gene12632;Phyllostachys_edulis_newGene_375241;Phyllostachys_edulis_newGene_94752;Phyllostachys_edulis_newGene_102105;Phyllostachys_edulis_newGene_102103;Phyllostachys_edulis_newGene_141653;Phyllostachys_edulis_newGene_72896;Phyllostachys_edulis_newGene_317042;PH02Gene44451;PH02Gene44453;Phyllostachys_edulis_newGene_59181;PH02Gene41971;Phyllostachys_edulis_newGene_155600;Phyllostachys_edulis_newGene_74515;PH02Gene27213;Phyllostachys_edulis_newGene_32131;Phyllostachys_edulis_newGene_177540;Phyllostachys_edulis_newGene_166814;Phyllostachys_edulis_newGene_249304;Phyllostachys_edulis_newGene_373773;Phyllostachys_edulis_newGene_371266;Phyllostachys_edulis_newGene_96895;Phyllostachys_edulis_newGene_128604;PH02Gene37935;Phyllostachys_edulis_newGene_331520;Phyllostachys_edulis_newGene_209895;Phyllostachys_edulis_newGene_41665;Phyllostachys_edulis_newGene_138449;PH02Gene08655;Phyllostachys_edulis_newGene_354541;Phyllostachys_edulis_newGene_114757;Phyllostachys_edulis_newGene_250310;Phyllostachys_edulis_newGene_226174;Phyllostachys_edulis_newGene_402726;Phyllostachys_edulis_newGene_252913;Phyllostachys_edulis_newGene_221318;Phyllostachys_edulis_newGene_193627;Phyllostachys_edulis_newGene_276029;Phyllostachys_edulis_newGene_359087;Phyllostachys_edulis_newGene_191085;Phyllostachys_edulis_newGene_47927;Phyllostachys_edulis_newGene_10367;Phyllostachys_edulis_newGene_364112;Phyllostachys_edulis_newGene_330599;Phyllostachys_edulis_newGene_131417;Phyllostachys_edulis_newGene_219154;Phyllostachys_edulis_newGene_211456;Phyllostachys_edulis_newGene_106086;Phyllostachys_edulis_newGene_294703;Phyllostachys_edulis_newGene_294709;Phyllostachys_edulis_newGene_342611;Phyllostachys_edulis_newGene_100989;Phyllostachys_edulis_newGene_267399;Phyllostachys_edulis_newGene_10613;Phyllostachys_edulis_newGene_157405;Phyllostachys_edulis_newGene_96111;Phyllostachys_edulis_newGene_167852;Phyllostachys_edulis_newGene_146897;Phyllostachys_edulis_newGene_3471;PH02Gene40744;Phyllostachys_edulis_newGene_329850;PH02Gene50532;Phyllostachys_edulis_newGene_95910;Phyllostachys_edulis_newGene_140019;Phyllostachys_edulis_newGene_168986;PH02Gene27151;PH02Gene36400;Phyllostachys_edulis_newGene_106018;PH02Gene07860;PH02Gene49083;Phyllostachys_edulis_newGene_128561;Phyllostachys_edulis_newGene_369264;Phyllostachys_edulis_newGene_39756;Phyllostachys_edulis_newGene_318840;PH02Gene15927;Phyllostachys_edulis_newGene_348883;Phyllostachys_edulis_newGene_146391;PH02Gene50884;Phyllostachys_edulis_newGene_383461;Phyllostachys_edulis_newGene_199015;Phyllostachys_edulis_newGene_137607;Phyllostachys_edulis_newGene_58635;Phyllostachys_edulis_newGene_221015;Phyllostachys_edulis_newGene_36068;Phyllostachys_edulis_newGene_133438;Phyllostachys_edulis_newGene_169974;Phyllostachys_edulis_newGene_30082;PH02Gene33081;Phyllostachys_edulis_newGene_791;Phyllostachys_edulis_newGene_799;Phyllostachys_edulis_newGene_90767;Phyllostachys_edulis_newGene_163791;Phyllostachys_edulis_newGene_221202;PH02Gene24977;Phyllostachys_edulis_newGene_89660;Phyllostachys_edulis_newGene_162202;Phyllostachys_edulis_newGene_12434;Phyllostachys_edulis_newGene_198602;Phyllostachys_edulis_newGene_247319;PH02Gene48422;Phyllostachys_edulis_newGene_247314;Phyllostachys_edulis_newGene_322626;Phyllostachys_edulis_newGene_224358;PH02Gene22518;PH02Gene22519;Phyllostachys_edulis_newGene_49649;Phyllostachys_edulis_newGene_210201;PH02Gene00134;Phyllostachys_edulis_newGene_52324;PH02Gene37516;PH02Gene43688;Phyllostachys_edulis_newGene_397165;PH02Gene44502;Phyllostachys_edulis_newGene_51003;Phyllostachys_edulis_newGene_210156;Phyllostachys_edulis_newGene_253823;Phyllostachys_edulis_newGene_20093;PH02Gene07803;PH02Gene07809;Phyllostachys_edulis_newGene_127061;Phyllostachys_edulis_newGene_127064;PH02Gene04770;PH02Gene04774;Phyllostachys_edulis_newGene_95052;Phyllostachys_edulis_newGene_341192;Phyllostachys_edulis_newGene_219913;Phyllostachys_edulis_newGene_289407;Phyllostachys_edulis_newGene_158922;Phyllostachys_edulis_newGene_218885;Phyllostachys_edulis_newGene_89834;PH02Gene47157;PH02Gene47153;Phyllostachys_edulis_newGene_24256;Phyllostachys_edulis_newGene_314124;Phyllostachys_edulis_newGene_202609;Phyllostachys_edulis_newGene_402208;Phyllostachys_edulis_newGene_402202;Phyllostachys_edulis_newGene_268349;Phyllostachys_edulis_newGene_75611;Phyllostachys_edulis_newGene_33630;Phyllostachys_edulis_newGene_233547;Phyllostachys_edulis_newGene_370295;Phyllostachys_edulis_newGene_342547;Phyllostachys_edulis_newGene_130882;Phyllostachys_edulis_newGene_202157;Phyllostachys_edulis_newGene_178155;Phyllostachys_edulis_newGene_135083;Phyllostachys_edulis_newGene_118850;Phyllostachys_edulis_newGene_267919;Phyllostachys_edulis_newGene_185759;PH02Gene29104;Phyllostachys_edulis_newGene_150330;Phyllostachys_edulis_newGene_180212;Phyllostachys_edulis_newGene_7932;Phyllostachys_edulis_newGene_269184;Phyllostachys_edulis_newGene_235080;Phyllostachys_edulis_newGene_11366;Phyllostachys_edulis_newGene_11368;PH02Gene16814;Phyllostachys_edulis_newGene_9995;Phyllostachys_edulis_newGene_292026;Phyllostachys_edulis_newGene_54894;Phyllostachys_edulis_newGene_226149;Phyllostachys_edulis_newGene_118645;PH02Gene25825;PH02Gene25829;Phyllostachys_edulis_newGene_206865;Phyllostachys_edulis_newGene_276585;Phyllostachys_edulis_newGene_243702;Phyllostachys_edulis_newGene_178146;Phyllostachys_edulis_newGene_244065;Phyllostachys_edulis_newGene_38125;Phyllostachys_edulis_newGene_271056;Phyllostachys_edulis_newGene_209684;Phyllostachys_edulis_newGene_222901;Phyllostachys_edulis_newGene_79539;PH02Gene31189;Phyllostachys_edulis_newGene_157410;Phyllostachys_edulis_newGene_163450;Phyllostachys_edulis_newGene_163452;Phyllostachys_edulis_newGene_26296;Phyllostachys_edulis_newGene_352163;Phyllostachys_edulis_newGene_212639;PH02Gene31975;Phyllostachys_edulis_newGene_247296;PH02Gene38638;Phyllostachys_edulis_newGene_158235;PH02Gene42889;Phyllostachys_edulis_newGene_296991;Phyllostachys_edulis_newGene_259125;Phyllostachys_edulis_newGene_90373;PH02Gene34534;Phyllostachys_edulis_newGene_213315;Phyllostachys_edulis_newGene_7538;Phyllostachys_edulis_newGene_124064;Phyllostachys_edulis_newGene_124066;PH02Gene43120;Phyllostachys_edulis_newGene_318532;Phyllostachys_edulis_newGene_6090;Phyllostachys_edulis_newGene_155479;Phyllostachys_edulis_newGene_158746;Phyllostachys_edulis_newGene_158745;Phyllostachys_edulis_newGene_175579;Phyllostachys_edulis_newGene_32302;Phyllostachys_edulis_newGene_373903;Phyllostachys_edulis_newGene_62504;Phyllostachys_edulis_newGene_119360;Phyllostachys_edulis_newGene_36156;Phyllostachys_edulis_newGene_89367;Phyllostachys_edulis_newGene_194366;Phyllostachys_edulis_newGene_369830;Phyllostachys_edulis_newGene_276346;Phyllostachys_edulis_newGene_298266;Phyllostachys_edulis_newGene_364056;Phyllostachys_edulis_newGene_228291;Phyllostachys_edulis_newGene_99546;Phyllostachys_edulis_newGene_363335;PH02Gene06264;Phyllostachys_edulis_newGene_213655;Phyllostachys_edulis_newGene_380250;Phyllostachys_edulis_newGene_133136;Phyllostachys_edulis_newGene_184123;Phyllostachys_edulis_newGene_69412;PH02Gene48559;PH02Gene47852;Phyllostachys_edulis_newGene_186135;Phyllostachys_edulis_newGene_43952;Phyllostachys_edulis_newGene_244942;Phyllostachys_edulis_newGene_319993;Phyllostachys_edulis_newGene_333065;Phyllostachys_edulis_newGene_43166;Phyllostachys_edulis_newGene_130122;PH02Gene07996;Phyllostachys_edulis_newGene_215161;PH02Gene33681;Phyllostachys_edulis_newGene_114930;Phyllostachys_edulis_newGene_229863;PH02Gene27014;Phyllostachys_edulis_newGene_401411;Phyllostachys_edulis_newGene_156114;Phyllostachys_edulis_newGene_257591;Phyllostachys_edulis_newGene_114699;Phyllostachys_edulis_newGene_128401;Phyllostachys_edulis_newGene_242873;Phyllostachys_edulis_newGene_127984;Phyllostachys_edulis_newGene_165388;Phyllostachys_edulis_newGene_331995;PH02Gene30834;Phyllostachys_edulis_newGene_271485;Phyllostachys_edulis_newGene_271487;Phyllostachys_edulis_newGene_264598;Phyllostachys_edulis_newGene_123618;PH02Gene19616;Phyllostachys_edulis_newGene_304261;Phyllostachys_edulis_newGene_89737;PH02Gene26071;PH02Gene44955;PH02Gene19352;Phyllostachys_edulis_newGene_97777;Phyllostachys_edulis_newGene_76228;Phyllostachys_edulis_newGene_213499;PH02Gene37319;Phyllostachys_edulis_newGene_239331;Phyllostachys_edulis_newGene_152292;Phyllostachys_edulis_newGene_179633;PH02Gene48398;PH02Gene48392;PH02Gene15595;Phyllostachys_edulis_newGene_315391;Phyllostachys_edulis_newGene_57012;Phyllostachys_edulis_newGene_57014;Phyllostachys_edulis_newGene_277250;Phyllostachys_edulis_newGene_161836;Phyllostachys_edulis_newGene_71743;Phyllostachys_edulis_newGene_32686;Phyllostachys_edulis_newGene_198327;Phyllostachys_edulis_newGene_198323;Phyllostachys_edulis_newGene_329295;Phyllostachys_edulis_newGene_252936;Phyllostachys_edulis_newGene_268994;Phyllostachys_edulis_newGene_244393;Phyllostachys_edulis_newGene_230583;Phyllostachys_edulis_newGene_171263;Phyllostachys_edulis_newGene_230581;Phyllostachys_edulis_newGene_173648;Phyllostachys_edulis_newGene_118400;PH02Gene40026;Phyllostachys_edulis_newGene_131814;Phyllostachys_edulis_newGene_59989;Phyllostachys_edulis_newGene_228378;Phyllostachys_edulis_newGene_330803;Phyllostachys_edulis_newGene_365332;Phyllostachys_edulis_newGene_333772;Phyllostachys_edulis_newGene_230657;Phyllostachys_edulis_newGene_295728;Phyllostachys_edulis_newGene_219210;Phyllostachys_edulis_newGene_42727;PH02Gene29657;Phyllostachys_edulis_newGene_66182;Phyllostachys_edulis_newGene_276986;Phyllostachys_edulis_newGene_385385;Phyllostachys_edulis_newGene_399558;PH02Gene46335;Phyllostachys_edulis_newGene_322519;Phyllostachys_edulis_newGene_349663;Phyllostachys_edulis_newGene_156208;Phyllostachys_edulis_newGene_308679;Phyllostachys_edulis_newGene_225982;Phyllostachys_edulis_newGene_56522;Phyllostachys_edulis_newGene_206992;Phyllostachys_edulis_newGene_95571;Phyllostachys_edulis_newGene_155930;Phyllostachys_edulis_newGene_88240;PH02Gene23395;PH02Gene23397;PH02Gene43943;Phyllostachys_edulis_newGene_344847;Phyllostachys_edulis_newGene_16640;Phyllostachys_edulis_newGene_142547;Phyllostachys_edulis_newGene_29138;PH02Gene31212;Phyllostachys_edulis_newGene_98857;Phyllostachys_edulis_newGene_68405;Phyllostachys_edulis_newGene_58233;Phyllostachys_edulis_newGene_58237;Phyllostachys_edulis_newGene_312944;Phyllostachys_edulis_newGene_12480;Phyllostachys_edulis_newGene_382614;Phyllostachys_edulis_newGene_338499;Phyllostachys_edulis_newGene_79667;Phyllostachys_edulis_newGene_17003;Phyllostachys_edulis_newGene_220677;Phyllostachys_edulis_newGene_200980;Phyllostachys_edulis_newGene_368117;Phyllostachys_edulis_newGene_385242;Phyllostachys_edulis_newGene_385241;PH02Gene40478;PH02Gene50063;Phyllostachys_edulis_newGene_379809;Phyllostachys_edulis_newGene_118867;Phyllostachys_edulis_newGene_118862;Phyllostachys_edulis_newGene_216542;Phyllostachys_edulis_newGene_296739;Phyllostachys_edulis_newGene_379035;Phyllostachys_edulis_newGene_27593;PH02Gene16840;Phyllostachys_edulis_newGene_186555;Phyllostachys_edulis_newGene_165736;Phyllostachys_edulis_newGene_112480;PH02Gene25814;PH02Gene30957;Phyllostachys_edulis_newGene_339781;Phyllostachys_edulis_newGene_243758;Phyllostachys_edulis_newGene_327927;Phyllostachys_edulis_newGene_299207;Phyllostachys_edulis_newGene_299208;Phyllostachys_edulis_newGene_299209;PH02Gene23436;Phyllostachys_edulis_newGene_336646;Phyllostachys_edulis_newGene_162770;Phyllostachys_edulis_newGene_4593;Phyllostachys_edulis_newGene_4590;Phyllostachys_edulis_newGene_103158;Phyllostachys_edulis_newGene_26987;Phyllostachys_edulis_newGene_14926;Phyllostachys_edulis_newGene_14924;Phyllostachys_edulis_newGene_300449;Phyllostachys_edulis_newGene_300448;PH02Gene05723;Phyllostachys_edulis_newGene_189027;Phyllostachys_edulis_newGene_224015;Phyllostachys_edulis_newGene_77757;PH02Gene45427;Phyllostachys_edulis_newGene_50126;Phyllostachys_edulis_newGene_242329;Phyllostachys_edulis_newGene_197688;Phyllostachys_edulis_newGene_179285;Phyllostachys_edulis_newGene_198934;PH02Gene38661;Phyllostachys_edulis_newGene_313526;Phyllostachys_edulis_newGene_63584;Phyllostachys_edulis_newGene_68847;Phyllostachys_edulis_newGene_172139;Phyllostachys_edulis_newGene_31307;Phyllostachys_edulis_newGene_172135;Phyllostachys_edulis_newGene_301614;PH02Gene44630;PH02Gene44639;Phyllostachys_edulis_newGene_293097;Phyllostachys_edulis_newGene_114064;Phyllostachys_edulis_newGene_321752;Phyllostachys_edulis_newGene_286346;Phyllostachys_edulis_newGene_74360;PH02Gene45281;Phyllostachys_edulis_newGene_131917;Phyllostachys_edulis_newGene_82677;Phyllostachys_edulis_newGene_282811;Phyllostachys_edulis_newGene_380058;Phyllostachys_edulis_newGene_228230;Phyllostachys_edulis_newGene_157152;Phyllostachys_edulis_newGene_9253;Phyllostachys_edulis_newGene_129297;Phyllostachys_edulis_newGene_245284;Phyllostachys_edulis_newGene_401476;Phyllostachys_edulis_newGene_157961;PH02Gene29926;Phyllostachys_edulis_newGene_178126;Phyllostachys_edulis_newGene_231432;Phyllostachys_edulis_newGene_379109;Phyllostachys_edulis_newGene_337877;PH02Gene50048;Phyllostachys_edulis_newGene_122539;Phyllostachys_edulis_newGene_65765;Phyllostachys_edulis_newGene_261363;Phyllostachys_edulis_newGene_269178;Phyllostachys_edulis_newGene_269172;PH02Gene28235;Phyllostachys_edulis_newGene_353974;Phyllostachys_edulis_newGene_195151;Phyllostachys_edulis_newGene_88782;Phyllostachys_edulis_newGene_150100;Phyllostachys_edulis_newGene_353144;Phyllostachys_edulis_newGene_222147;Phyllostachys_edulis_newGene_188552;Phyllostachys_edulis_newGene_22276;Phyllostachys_edulis_newGene_306066;Phyllostachys_edulis_newGene_204231;Phyllostachys_edulis_newGene_335900;Phyllostachys_edulis_newGene_335908;PH02Gene28105;PH02Gene28106;PH02Gene20235;Phyllostachys_edulis_newGene_148217;Phyllostachys_edulis_newGene_148211;Phyllostachys_edulis_newGene_132897;Phyllostachys_edulis_newGene_329089;Phyllostachys_edulis_newGene_315871;Phyllostachys_edulis_newGene_352948;PH02Gene05748;Phyllostachys_edulis_newGene_189251;Phyllostachys_edulis_newGene_113809;Phyllostachys_edulis_newGene_113805;Phyllostachys_edulis_newGene_47102;Phyllostachys_edulis_newGene_180953;Phyllostachys_edulis_newGene_85911;Phyllostachys_edulis_newGene_242300;Phyllostachys_edulis_newGene_73754;Phyllostachys_edulis_newGene_77928;Phyllostachys_edulis_newGene_19073;Phyllostachys_edulis_newGene_76636;Phyllostachys_edulis_newGene_76633;Phyllostachys_edulis_newGene_195809;Phyllostachys_edulis_newGene_268219;PH02Gene22605;Phyllostachys_edulis_newGene_270499;Phyllostachys_edulis_newGene_320735;PH02Gene01475;PH02Gene12431;Phyllostachys_edulis_newGene_282254;PH02Gene14494;Phyllostachys_edulis_newGene_116898;Phyllostachys_edulis_newGene_177892;PH02Gene03010;Phyllostachys_edulis_newGene_373264;Phyllostachys_edulis_newGene_28062;PH02Gene04376;Phyllostachys_edulis_newGene_274974;PH02Gene05917;PH02Gene05915;Phyllostachys_edulis_newGene_380896;Phyllostachys_edulis_newGene_390640;Phyllostachys_edulis_newGene_219090;Phyllostachys_edulis_newGene_248212;Phyllostachys_edulis_newGene_126767;Phyllostachys_edulis_newGene_117224;Phyllostachys_edulis_newGene_3264;Phyllostachys_edulis_newGene_150877;Phyllostachys_edulis_newGene_293155;Phyllostachys_edulis_newGene_82449;Phyllostachys_edulis_newGene_275763;PH02Gene29327;PH02Gene06118;PH02Gene06112;PH02Gene06114;Phyllostachys_edulis_newGene_45546;Phyllostachys_edulis_newGene_84867;Phyllostachys_edulis_newGene_84864;Phyllostachys_edulis_newGene_370951;Phyllostachys_edulis_newGene_370955;Phyllostachys_edulis_newGene_362389;Phyllostachys_edulis_newGene_398545;Phyllostachys_edulis_newGene_35595;Phyllostachys_edulis_newGene_399481;Phyllostachys_edulis_newGene_269345;Phyllostachys_edulis_newGene_39698;Phyllostachys_edulis_newGene_284379;Phyllostachys_edulis_newGene_163951;Phyllostachys_edulis_newGene_163957;Phyllostachys_edulis_newGene_334640;Phyllostachys_edulis_newGene_248152;Phyllostachys_edulis_newGene_70516;Phyllostachys_edulis_newGene_70518;Phyllostachys_edulis_newGene_346304;Phyllostachys_edulis_newGene_271295;Phyllostachys_edulis_newGene_330296;PH02Gene11268;PH02Gene19058;Phyllostachys_edulis_newGene_232870;PH02Gene03966;Phyllostachys_edulis_newGene_386606;Phyllostachys_edulis_newGene_31129;Phyllostachys_edulis_newGene_148402;Phyllostachys_edulis_newGene_1280;Phyllostachys_edulis_newGene_239135;Phyllostachys_edulis_newGene_323693;Phyllostachys_edulis_newGene_107127;PH02Gene03825;PH02Gene48150;Phyllostachys_edulis_newGene_210997;Phyllostachys_edulis_newGene_93005;Phyllostachys_edulis_newGene_189061;Phyllostachys_edulis_newGene_189066;Phyllostachys_edulis_newGene_123097;Phyllostachys_edulis_newGene_85765;Phyllostachys_edulis_newGene_141854;Phyllostachys_edulis_newGene_377658;Phyllostachys_edulis_newGene_307459;Phyllostachys_edulis_newGene_34210;PH02Gene09414;Phyllostachys_edulis_newGene_106325;Phyllostachys_edulis_newGene_3750;PH02Gene18272;Phyllostachys_edulis_newGene_103821;Phyllostachys_edulis_newGene_28690;Phyllostachys_edulis_newGene_28693;Phyllostachys_edulis_newGene_202621;Phyllostachys_edulis_newGene_335145;Phyllostachys_edulis_newGene_254617;PH02Gene27801;PH02Gene27805;Phyllostachys_edulis_newGene_141918;Phyllostachys_edulis_newGene_174397;Phyllostachys_edulis_newGene_30201;PH02Gene04039;Phyllostachys_edulis_newGene_141143;Phyllostachys_edulis_newGene_397351;Phyllostachys_edulis_newGene_112359;Phyllostachys_edulis_newGene_1858;Phyllostachys_edulis_newGene_1859;PH02Gene02695;PH02Gene10401;Phyllostachys_edulis_newGene_162757;Phyllostachys_edulis_newGene_253650;Phyllostachys_edulis_newGene_138132;Phyllostachys_edulis_newGene_208756;Phyllostachys_edulis_newGene_85156;Phyllostachys_edulis_newGene_340227;PH02Gene13304;Phyllostachys_edulis_newGene_371255;Phyllostachys_edulis_newGene_273385;PH02Gene35210;Phyllostachys_edulis_newGene_249627;Phyllostachys_edulis_newGene_362739;Phyllostachys_edulis_newGene_377498;Phyllostachys_edulis_newGene_341566;Phyllostachys_edulis_newGene_179347;Phyllostachys_edulis_newGene_391269;Phyllostachys_edulis_newGene_165168;Phyllostachys_edulis_newGene_390920;Phyllostachys_edulis_newGene_292743;Phyllostachys_edulis_newGene_131098;Phyllostachys_edulis_newGene_119310;Phyllostachys_edulis_newGene_168621;Phyllostachys_edulis_newGene_151870;Phyllostachys_edulis_newGene_151875;Phyllostachys_edulis_newGene_154349;Phyllostachys_edulis_newGene_75409;Phyllostachys_edulis_newGene_278998;Phyllostachys_edulis_newGene_372222;Phyllostachys_edulis_newGene_372221;Phyllostachys_edulis_newGene_372226;Phyllostachys_edulis_newGene_125576;Phyllostachys_edulis_newGene_39850;Phyllostachys_edulis_newGene_377307;Phyllostachys_edulis_newGene_206464;Phyllostachys_edulis_newGene_206466;Phyllostachys_edulis_newGene_348765;Phyllostachys_edulis_newGene_174864;Phyllostachys_edulis_newGene_174867;Phyllostachys_edulis_newGene_131700;PH02Gene16772;Phyllostachys_edulis_newGene_380222;Phyllostachys_edulis_newGene_258474;Phyllostachys_edulis_newGene_225100;Phyllostachys_edulis_newGene_93502;Phyllostachys_edulis_newGene_183059;Phyllostachys_edulis_newGene_194767;Phyllostachys_edulis_newGene_189111;Phyllostachys_edulis_newGene_282488;Phyllostachys_edulis_newGene_401249;Phyllostachys_edulis_newGene_89856;Phyllostachys_edulis_newGene_178377;Phyllostachys_edulis_newGene_48062;Phyllostachys_edulis_newGene_149789;Phyllostachys_edulis_newGene_361203;Phyllostachys_edulis_newGene_161039;Phyllostachys_edulis_newGene_161038;Phyllostachys_edulis_newGene_161031;Phyllostachys_edulis_newGene_179658;Phyllostachys_edulis_newGene_219563;Phyllostachys_edulis_newGene_135;Phyllostachys_edulis_newGene_132914;Phyllostachys_edulis_newGene_1357;Phyllostachys_edulis_newGene_64017;Phyllostachys_edulis_newGene_360160;Phyllostachys_edulis_newGene_68483;PH02Gene19513;Phyllostachys_edulis_newGene_38752;Phyllostachys_edulis_newGene_223233;PH02Gene32151;Phyllostachys_edulis_newGene_347667;Phyllostachys_edulis_newGene_129157;Phyllostachys_edulis_newGene_268392;Phyllostachys_edulis_newGene_268390;Phyllostachys_edulis_newGene_245366;Phyllostachys_edulis_newGene_200804;Phyllostachys_edulis_newGene_288703;PH02Gene26425;Phyllostachys_edulis_newGene_88621;Phyllostachys_edulis_newGene_88620;Phyllostachys_edulis_newGene_105985;Phyllostachys_edulis_newGene_56794;Phyllostachys_edulis_newGene_112703;Phyllostachys_edulis_newGene_380047;PH02Gene39595;PH02Gene50417;Phyllostachys_edulis_newGene_271767;Phyllostachys_edulis_newGene_139028;Phyllostachys_edulis_newGene_76196;Phyllostachys_edulis_newGene_312862;Phyllostachys_edulis_newGene_222510;Phyllostachys_edulis_newGene_145627;PH02Gene45569;Phyllostachys_edulis_newGene_115352;Phyllostachys_edulis_newGene_129031;Phyllostachys_edulis_newGene_242347;Phyllostachys_edulis_newGene_73653;Phyllostachys_edulis_newGene_73651;PH02Gene23024;Phyllostachys_edulis_newGene_190482;Phyllostachys_edulis_newGene_272374;PH02Gene03316;Phyllostachys_edulis_newGene_358193;Phyllostachys_edulis_newGene_192396;Phyllostachys_edulis_newGene_212221;Phyllostachys_edulis_newGene_358612;PH02Gene47138;Phyllostachys_edulis_newGene_89897;Phyllostachys_edulis_newGene_336050;PH02Gene45791;Phyllostachys_edulis_newGene_244235;Phyllostachys_edulis_newGene_168437;Phyllostachys_edulis_newGene_260207;Phyllostachys_edulis_newGene_26817;Phyllostachys_edulis_newGene_159617;Phyllostachys_edulis_newGene_73880;Phyllostachys_edulis_newGene_197579;Phyllostachys_edulis_newGene_372097;Phyllostachys_edulis_newGene_42588;PH02Gene29406;Phyllostachys_edulis_newGene_130825;Phyllostachys_edulis_newGene_29099;Phyllostachys_edulis_newGene_117092;Phyllostachys_edulis_newGene_63004;Phyllostachys_edulis_newGene_376077;Phyllostachys_edulis_newGene_152501;Phyllostachys_edulis_newGene_380036;Phyllostachys_edulis_newGene_228296;Phyllostachys_edulis_newGene_260155;Phyllostachys_edulis_newGene_280257;Phyllostachys_edulis_newGene_313551;Phyllostachys_edulis_newGene_313558;Phyllostachys_edulis_newGene_216599;Phyllostachys_edulis_newGene_122253;PH02Gene20043;Phyllostachys_edulis_newGene_87724;Phyllostachys_edulis_newGene_9264;Phyllostachys_edulis_newGene_160320;Phyllostachys_edulis_newGene_368197;Phyllostachys_edulis_newGene_32687;Phyllostachys_edulis_newGene_376500;Phyllostachys_edulis_newGene_373484;Phyllostachys_edulis_newGene_156464;PH02Gene14795;PH02Gene37860;Phyllostachys_edulis_newGene_289160;PH02Gene18228;Phyllostachys_edulis_newGene_83642;Phyllostachys_edulis_newGene_258067;Phyllostachys_edulis_newGene_320687;Phyllostachys_edulis_newGene_306353;Phyllostachys_edulis_newGene_123974;PH02Gene39671;Phyllostachys_edulis_newGene_204259;Phyllostachys_edulis_newGene_362812;Phyllostachys_edulis_newGene_362813;Phyllostachys_edulis_newGene_350362;Phyllostachys_edulis_newGene_152091;Phyllostachys_edulis_newGene_382829;PH02Gene09924;Phyllostachys_edulis_newGene_222611;Phyllostachys_edulis_newGene_284411;Phyllostachys_edulis_newGene_44911;Phyllostachys_edulis_newGene_384258;Phyllostachys_edulis_newGene_93574;Phyllostachys_edulis_newGene_274743;Phyllostachys_edulis_newGene_224091;Phyllostachys_edulis_newGene_306628;Phyllostachys_edulis_newGene_194798;Phyllostachys_edulis_newGene_15422;Phyllostachys_edulis_newGene_304080;Phyllostachys_edulis_newGene_38070;Phyllostachys_edulis_newGene_252432;Phyllostachys_edulis_newGene_281485;Phyllostachys_edulis_newGene_134426;PH02Gene48224;PH02Gene38978;Phyllostachys_edulis_newGene_18650;Phyllostachys_edulis_newGene_175518;PH02Gene34075;Phyllostachys_edulis_newGene_373155;PH02Gene46961;Phyllostachys_edulis_newGene_117497;PH02Gene04045;Phyllostachys_edulis_newGene_232428;Phyllostachys_edulis_newGene_385327;Phyllostachys_edulis_newGene_186723;Phyllostachys_edulis_newGene_258579;Phyllostachys_edulis_newGene_258578;Phyllostachys_edulis_newGene_355859;Phyllostachys_edulis_newGene_388111;Phyllostachys_edulis_newGene_16940;PH02Gene39940;PH02Gene39948;Phyllostachys_edulis_newGene_166926;Phyllostachys_edulis_newGene_241640;Phyllostachys_edulis_newGene_249414;Phyllostachys_edulis_newGene_144376;Phyllostachys_edulis_newGene_144372;Phyllostachys_edulis_newGene_371286;PH02Gene09300;PH02Gene40116;Phyllostachys_edulis_newGene_120398;Phyllostachys_edulis_newGene_120392;PH02Gene16500;PH02Gene35263;Phyllostachys_edulis_newGene_381283;Phyllostachys_edulis_newGene_119163;PH02Gene42217;Phyllostachys_edulis_newGene_172906;Phyllostachys_edulis_newGene_172901;Phyllostachys_edulis_newGene_218645;Phyllostachys_edulis_newGene_391216;Phyllostachys_edulis_newGene_15319;Phyllostachys_edulis_newGene_97486;PH02Gene24579;Phyllostachys_edulis_newGene_33035;Phyllostachys_edulis_newGene_42723;PH02Gene09984;Phyllostachys_edulis_newGene_230022;Phyllostachys_edulis_newGene_332436;Phyllostachys_edulis_newGene_265801;Phyllostachys_edulis_newGene_64352;Phyllostachys_edulis_newGene_290031;Phyllostachys_edulis_newGene_387150;Phyllostachys_edulis_newGene_288130;Phyllostachys_edulis_newGene_117678;Phyllostachys_edulis_newGene_118157;Phyllostachys_edulis_newGene_182566;Phyllostachys_edulis_newGene_214190;Phyllostachys_edulis_newGene_380295;Phyllostachys_edulis_newGene_50994;Phyllostachys_edulis_newGene_198935;Phyllostachys_edulis_newGene_152011;Phyllostachys_edulis_newGene_268339;Phyllostachys_edulis_newGene_394282;Phyllostachys_edulis_newGene_161654;Phyllostachys_edulis_newGene_74890;Phyllostachys_edulis_newGene_10955;Phyllostachys_edulis_newGene_22498;Phyllostachys_edulis_newGene_107439;Phyllostachys_edulis_newGene_143586;Phyllostachys_edulis_newGene_90992;Phyllostachys_edulis_newGene_12532;Phyllostachys_edulis_newGene_190591;Phyllostachys_edulis_newGene_106749;Phyllostachys_edulis_newGene_316923;Phyllostachys_edulis_newGene_365407;PH02Gene05248;Phyllostachys_edulis_newGene_197336;Phyllostachys_edulis_newGene_170971;Phyllostachys_edulis_newGene_165839;Phyllostachys_edulis_newGene_130760;Phyllostachys_edulis_newGene_83247;PH02Gene23201;Phyllostachys_edulis_newGene_343730;Phyllostachys_edulis_newGene_300996;Phyllostachys_edulis_newGene_211976;Phyllostachys_edulis_newGene_208414;Phyllostachys_edulis_newGene_85459;Phyllostachys_edulis_newGene_169139;Phyllostachys_edulis_newGene_277666;Phyllostachys_edulis_newGene_27746;Phyllostachys_edulis_newGene_392902;Phyllostachys_edulis_newGene_333132;Phyllostachys_edulis_newGene_195369;Phyllostachys_edulis_newGene_195366;PH02Gene30378;Phyllostachys_edulis_newGene_339964;Phyllostachys_edulis_newGene_78705;Phyllostachys_edulis_newGene_172614;Phyllostachys_edulis_newGene_264395;PH02Gene22984;Phyllostachys_edulis_newGene_28584;Phyllostachys_edulis_newGene_189332;Phyllostachys_edulis_newGene_168186;Phyllostachys_edulis_newGene_400819;Phyllostachys_edulis_newGene_250185;Phyllostachys_edulis_newGene_187016;Phyllostachys_edulis_newGene_193472;Phyllostachys_edulis_newGene_107561;Phyllostachys_edulis_newGene_58936;Phyllostachys_edulis_newGene_332142;PH02Gene18365;Phyllostachys_edulis_newGene_339449;PH02Gene07651;Phyllostachys_edulis_newGene_121431;PH02Gene28490;Phyllostachys_edulis_newGene_44424;Phyllostachys_edulis_newGene_272873;Phyllostachys_edulis_newGene_219320;Phyllostachys_edulis_newGene_347332;Phyllostachys_edulis_newGene_347337;Phyllostachys_edulis_newGene_34652;Phyllostachys_edulis_newGene_119957;Phyllostachys_edulis_newGene_119958;Phyllostachys_edulis_newGene_64611;Phyllostachys_edulis_newGene_374036;Phyllostachys_edulis_newGene_205535;PH02Gene14249;Phyllostachys_edulis_newGene_10463;Phyllostachys_edulis_newGene_82775;Phyllostachys_edulis_newGene_48504;Phyllostachys_edulis_newGene_317640;Phyllostachys_edulis_newGene_363559;Phyllostachys_edulis_newGene_382098;Phyllostachys_edulis_newGene_382090;Phyllostachys_edulis_newGene_79024;Phyllostachys_edulis_newGene_388825;Phyllostachys_edulis_newGene_129921;Phyllostachys_edulis_newGene_170218;Phyllostachys_edulis_newGene_141510;PH02Gene23898;Phyllostachys_edulis_newGene_276736;PH02Gene09744;Phyllostachys_edulis_newGene_147172;Phyllostachys_edulis_newGene_343622;Phyllostachys_edulis_newGene_99112;Phyllostachys_edulis_newGene_102069;PH02Gene45052;Phyllostachys_edulis_newGene_68339;PH02Gene46776;Phyllostachys_edulis_newGene_101743;Phyllostachys_edulis_newGene_124137;PH02Gene18912;PH02Gene48965;Phyllostachys_edulis_newGene_155528;Phyllostachys_edulis_newGene_258769;PH02Gene42053;Phyllostachys_edulis_newGene_332527;Phyllostachys_edulis_newGene_227324;Phyllostachys_edulis_newGene_400796;Phyllostachys_edulis_newGene_362364;Phyllostachys_edulis_newGene_170493;Phyllostachys_edulis_newGene_65703;PH02Gene28608;Phyllostachys_edulis_newGene_221892;Phyllostachys_edulis_newGene_133898;Phyllostachys_edulis_newGene_354608;Phyllostachys_edulis_newGene_27180;Phyllostachys_edulis_newGene_370187;Phyllostachys_edulis_newGene_103277;Phyllostachys_edulis_newGene_24044;Phyllostachys_edulis_newGene_258212;Phyllostachys_edulis_newGene_6495;Phyllostachys_edulis_newGene_377411;Phyllostachys_edulis_newGene_312754;Phyllostachys_edulis_newGene_276767;Phyllostachys_edulis_newGene_339594;PH02Gene39005;Phyllostachys_edulis_newGene_149454;PH02Gene13128;Phyllostachys_edulis_newGene_28927;Phyllostachys_edulis_newGene_86905;Phyllostachys_edulis_newGene_128057;Phyllostachys_edulis_newGene_374649;Phyllostachys_edulis_newGene_179109;PH02Gene19234;Phyllostachys_edulis_newGene_94452;Phyllostachys_edulis_newGene_194337;PH02Gene14310;Phyllostachys_edulis_newGene_184336;Phyllostachys_edulis_newGene_256949;Phyllostachys_edulis_newGene_256940;Phyllostachys_edulis_newGene_23636;Phyllostachys_edulis_newGene_266948;Phyllostachys_edulis_newGene_149120;Phyllostachys_edulis_newGene_164352;Phyllostachys_edulis_newGene_159951;Phyllostachys_edulis_newGene_47382;Phyllostachys_edulis_newGene_17051;Phyllostachys_edulis_newGene_381820;Phyllostachys_edulis_newGene_207652;Phyllostachys_edulis_newGene_150377;Phyllostachys_edulis_newGene_287580;Phyllostachys_edulis_newGene_384759;Phyllostachys_edulis_newGene_130584;Phyllostachys_edulis_newGene_374982;Phyllostachys_edulis_newGene_256789;Phyllostachys_edulis_newGene_96238;Phyllostachys_edulis_newGene_40042;Phyllostachys_edulis_newGene_273752;Phyllostachys_edulis_newGene_343399;PH02Gene18664;PH02Gene50219;PH02Gene33862;Phyllostachys_edulis_newGene_212863;Phyllostachys_edulis_newGene_264246;Phyllostachys_edulis_newGene_303215;Phyllostachys_edulis_newGene_25503;Phyllostachys_edulis_newGene_351187;Phyllostachys_edulis_newGene_204614;Phyllostachys_edulis_newGene_261590;Phyllostachys_edulis_newGene_209900;Phyllostachys_edulis_newGene_112295;Phyllostachys_edulis_newGene_112294;PH02Gene00761;PH02Gene13728;Phyllostachys_edulis_newGene_44555;Phyllostachys_edulis_newGene_160402;Phyllostachys_edulis_newGene_337196;Phyllostachys_edulis_newGene_274308;Phyllostachys_edulis_newGene_137793;PH02Gene29691;Phyllostachys_edulis_newGene_90230;PH02Gene10693;Phyllostachys_edulis_newGene_28775;Phyllostachys_edulis_newGene_97511;Phyllostachys_edulis_newGene_381023;Phyllostachys_edulis_newGene_198012;Phyllostachys_edulis_newGene_105167;Phyllostachys_edulis_newGene_140219;Phyllostachys_edulis_newGene_173759;Phyllostachys_edulis_newGene_107145;PH02Gene02462;Phyllostachys_edulis_newGene_274000;Phyllostachys_edulis_newGene_198993;Phyllostachys_edulis_newGene_287706;Phyllostachys_edulis_newGene_336121;Phyllostachys_edulis_newGene_190775;Phyllostachys_edulis_newGene_36496;Phyllostachys_edulis_newGene_398780;Phyllostachys_edulis_newGene_144513;Phyllostachys_edulis_newGene_219740;Phyllostachys_edulis_newGene_186873;PH02Gene01243;Phyllostachys_edulis_newGene_109075;Phyllostachys_edulis_newGene_25780;Phyllostachys_edulis_newGene_7311;Phyllostachys_edulis_newGene_7315;Phyllostachys_edulis_newGene_333768;Phyllostachys_edulis_newGene_13766;Phyllostachys_edulis_newGene_140466;Phyllostachys_edulis_newGene_367579;Phyllostachys_edulis_newGene_311865;Phyllostachys_edulis_newGene_152576;Phyllostachys_edulis_newGene_152575;Phyllostachys_edulis_newGene_170886;Phyllostachys_edulis_newGene_56807;Phyllostachys_edulis_newGene_378091;PH02Gene25219;Phyllostachys_edulis_newGene_308979;Phyllostachys_edulis_newGene_308976;Phyllostachys_edulis_newGene_206849;Phyllostachys_edulis_newGene_320434;Phyllostachys_edulis_newGene_320430;Phyllostachys_edulis_newGene_217391;Phyllostachys_edulis_newGene_303064;PH02Gene36751;Phyllostachys_edulis_newGene_150700;Phyllostachys_edulis_newGene_150704;Phyllostachys_edulis_newGene_211573;Phyllostachys_edulis_newGene_299413;Phyllostachys_edulis_newGene_159247;Phyllostachys_edulis_newGene_104594;Phyllostachys_edulis_newGene_386265;PH02Gene23663;Phyllostachys_edulis_newGene_65811;Phyllostachys_edulis_newGene_72522;Phyllostachys_edulis_newGene_402863;Phyllostachys_edulis_newGene_377182;Phyllostachys_edulis_newGene_145199;Phyllostachys_edulis_newGene_306499;Phyllostachys_edulis_newGene_352746;Phyllostachys_edulis_newGene_331514;Phyllostachys_edulis_newGene_213440;Phyllostachys_edulis_newGene_240469;Phyllostachys_edulis_newGene_247070;Phyllostachys_edulis_newGene_73152;Phyllostachys_edulis_newGene_99876;PH02Gene22478;Phyllostachys_edulis_newGene_310644;PH02Gene25175;Phyllostachys_edulis_newGene_80411;PH02Gene46522;Phyllostachys_edulis_newGene_395481;Phyllostachys_edulis_newGene_395482;Phyllostachys_edulis_newGene_28295;Phyllostachys_edulis_newGene_144769;Phyllostachys_edulis_newGene_7715;Phyllostachys_edulis_newGene_7711;Phyllostachys_edulis_newGene_397227;Phyllostachys_edulis_newGene_216417;Phyllostachys_edulis_newGene_296557;Phyllostachys_edulis_newGene_176244;Phyllostachys_edulis_newGene_155618;PH02Gene07565;Phyllostachys_edulis_newGene_87682;Phyllostachys_edulis_newGene_312118;Phyllostachys_edulis_newGene_312119;Phyllostachys_edulis_newGene_312113;Phyllostachys_edulis_newGene_194885;Phyllostachys_edulis_newGene_194886;PH02Gene27268;Phyllostachys_edulis_newGene_336846;Phyllostachys_edulis_newGene_166861;PH02Gene24109;Phyllostachys_edulis_newGene_38954;Phyllostachys_edulis_newGene_371186;Phyllostachys_edulis_newGene_4948;Phyllostachys_edulis_newGene_250721;Phyllostachys_edulis_newGene_384603;Phyllostachys_edulis_newGene_381386;Phyllostachys_edulis_newGene_258348;Phyllostachys_edulis_newGene_119024;Phyllostachys_edulis_newGene_201781;PH02Gene05409;PH02Gene05408;PH02Gene46668;Phyllostachys_edulis_newGene_186428;Phyllostachys_edulis_newGene_228391;PH02Gene48873;Phyllostachys_edulis_newGene_370866;Phyllostachys_edulis_newGene_247153;Phyllostachys_edulis_newGene_227451;Phyllostachys_edulis_newGene_99326;Phyllostachys_edulis_newGene_375545;Phyllostachys_edulis_newGene_78923;Phyllostachys_edulis_newGene_78924;Phyllostachys_edulis_newGene_60740;Phyllostachys_edulis_newGene_241547;Phyllostachys_edulis_newGene_346549;Phyllostachys_edulis_newGene_65620;Phyllostachys_edulis_newGene_65629;Phyllostachys_edulis_newGene_7226;Phyllostachys_edulis_newGene_261229;Phyllostachys_edulis_newGene_261223;PH02Gene43239;PH02Gene17613;PH02Gene17610;Phyllostachys_edulis_newGene_187635;Phyllostachys_edulis_newGene_41506;Phyllostachys_edulis_newGene_290093;Phyllostachys_edulis_newGene_218942;Phyllostachys_edulis_newGene_219443;Phyllostachys_edulis_newGene_28831;Phyllostachys_edulis_newGene_44209;Phyllostachys_edulis_newGene_369648;Phyllostachys_edulis_newGene_349377;Phyllostachys_edulis_newGene_370179;Phyllostachys_edulis_newGene_7284;Phyllostachys_edulis_newGene_4251;Phyllostachys_edulis_newGene_194225;Phyllostachys_edulis_newGene_194220;Phyllostachys_edulis_newGene_57541;PH02Gene26545;PH02Gene43425;Phyllostachys_edulis_newGene_136236;Phyllostachys_edulis_newGene_136232;Phyllostachys_edulis_newGene_331338;Phyllostachys_edulis_newGene_332811;Phyllostachys_edulis_newGene_297679;PH02Gene16196;Phyllostachys_edulis_newGene_28124;Phyllostachys_edulis_newGene_89067;Phyllostachys_edulis_newGene_79751;Phyllostachys_edulis_newGene_66216;Phyllostachys_edulis_newGene_333486;Phyllostachys_edulis_newGene_268044;Phyllostachys_edulis_newGene_268045;PH02Gene02967;Phyllostachys_edulis_newGene_387875;PH02Gene40484;Phyllostachys_edulis_newGene_353512;Phyllostachys_edulis_newGene_113191;PH02Gene13333;Phyllostachys_edulis_newGene_255310;Phyllostachys_edulis_newGene_174544;PH02Gene03616;Phyllostachys_edulis_newGene_359525;Phyllostachys_edulis_newGene_351717;PH02Gene15422;PH02Gene15420;Phyllostachys_edulis_newGene_164473;Phyllostachys_edulis_newGene_112453;PH02Gene26973;Phyllostachys_edulis_newGene_245507;Phyllostachys_edulis_newGene_54831;Phyllostachys_edulis_newGene_324002;Phyllostachys_edulis_newGene_72159;Phyllostachys_edulis_newGene_48374;PH02Gene45792;Phyllostachys_edulis_newGene_276569;Phyllostachys_edulis_newGene_377533;Phyllostachys_edulis_newGene_35022;Phyllostachys_edulis_newGene_47284;PH02Gene21200;Phyllostachys_edulis_newGene_375443;Phyllostachys_edulis_newGene_260775;Phyllostachys_edulis_newGene_9442;Phyllostachys_edulis_newGene_9446;Phyllostachys_edulis_newGene_188381;Phyllostachys_edulis_newGene_133799;Phyllostachys_edulis_newGene_138226;Phyllostachys_edulis_newGene_125453;Phyllostachys_edulis_newGene_6721;Phyllostachys_edulis_newGene_6724;Phyllostachys_edulis_newGene_73565;Phyllostachys_edulis_newGene_205841;Phyllostachys_edulis_newGene_393269;Phyllostachys_edulis_newGene_75105;Phyllostachys_edulis_newGene_259607;Phyllostachys_edulis_newGene_389668;Phyllostachys_edulis_newGene_176108;Phyllostachys_edulis_newGene_365467;Phyllostachys_edulis_newGene_133223;Phyllostachys_edulis_newGene_365160;Phyllostachys_edulis_newGene_141280;Phyllostachys_edulis_newGene_141282;Phyllostachys_edulis_newGene_386941;Phyllostachys_edulis_newGene_63554;Phyllostachys_edulis_newGene_63553;Phyllostachys_edulis_newGene_197572;Phyllostachys_edulis_newGene_16842;PH02Gene20194;Phyllostachys_edulis_newGene_185504;Phyllostachys_edulis_newGene_166408;Phyllostachys_edulis_newGene_140520;Phyllostachys_edulis_newGene_401142;Phyllostachys_edulis_newGene_157275;PH02Gene30316;Phyllostachys_edulis_newGene_165567;Phyllostachys_edulis_newGene_120603;Phyllostachys_edulis_newGene_46526;Phyllostachys_edulis_newGene_130057;Phyllostachys_edulis_newGene_215011;Phyllostachys_edulis_newGene_350329;Phyllostachys_edulis_newGene_148291;Phyllostachys_edulis_newGene_30719;PH02Gene42394;PH02Gene26688;Phyllostachys_edulis_newGene_191062;PH02Gene45445;Phyllostachys_edulis_newGene_270679;Phyllostachys_edulis_newGene_12528;Phyllostachys_edulis_newGene_80019;Phyllostachys_edulis_newGene_57624;Phyllostachys_edulis_newGene_141214;PH02Gene03211;Phyllostachys_edulis_newGene_158265;Phyllostachys_edulis_newGene_343704;Phyllostachys_edulis_newGene_251781;Phyllostachys_edulis_newGene_300986;Phyllostachys_edulis_newGene_300987;Phyllostachys_edulis_newGene_300984;Phyllostachys_edulis_newGene_211985;Phyllostachys_edulis_newGene_392092;Phyllostachys_edulis_newGene_12054;Phyllostachys_edulis_newGene_125665;Phyllostachys_edulis_newGene_85461;Phyllostachys_edulis_newGene_245471;Phyllostachys_edulis_newGene_322814;Phyllostachys_edulis_newGene_106583;Phyllostachys_edulis_newGene_293035;Phyllostachys_edulis_newGene_293031;Phyllostachys_edulis_newGene_392916;Phyllostachys_edulis_newGene_334665;Phyllostachys_edulis_newGene_321731;Phyllostachys_edulis_newGene_389232;Phyllostachys_edulis_newGene_380089;Phyllostachys_edulis_newGene_13597;Phyllostachys_edulis_newGene_193291;Phyllostachys_edulis_newGene_129299;PH02Gene09171;Phyllostachys_edulis_newGene_172608;Phyllostachys_edulis_newGene_241319;Phyllostachys_edulis_newGene_314421;Phyllostachys_edulis_newGene_326766;Phyllostachys_edulis_newGene_235382;Phyllostachys_edulis_newGene_198117;Phyllostachys_edulis_newGene_127809;PH02Gene17023;Phyllostachys_edulis_newGene_24124;Phyllostachys_edulis_newGene_394823;Phyllostachys_edulis_newGene_394825;Phyllostachys_edulis_newGene_393263;Phyllostachys_edulis_newGene_193446;Phyllostachys_edulis_newGene_332152;Phyllostachys_edulis_newGene_121423;Phyllostachys_edulis_newGene_145810;PH02Gene44873;Phyllostachys_edulis_newGene_378580;Phyllostachys_edulis_newGene_142377;PH02Gene35815;Phyllostachys_edulis_newGene_210878;PH02Gene14259;PH02Gene14257;Phyllostachys_edulis_newGene_23537;Phyllostachys_edulis_newGene_330105;Phyllostachys_edulis_newGene_317655;Phyllostachys_edulis_newGene_48513;Phyllostachys_edulis_newGene_40767;Phyllostachys_edulis_newGene_159892;Phyllostachys_edulis_newGene_159893;Phyllostachys_edulis_newGene_45649;Phyllostachys_edulis_newGene_388835;Phyllostachys_edulis_newGene_158443;Phyllostachys_edulis_newGene_136402;Phyllostachys_edulis_newGene_209231;Phyllostachys_edulis_newGene_199056;Phyllostachys_edulis_newGene_32355;Phyllostachys_edulis_newGene_382120;Phyllostachys_edulis_newGene_364888;PH02Gene00687;Phyllostachys_edulis_newGene_326790;Phyllostachys_edulis_newGene_342997;PH02Gene44345;Phyllostachys_edulis_newGene_4756;Phyllostachys_edulis_newGene_219662;PH02Gene35572;Phyllostachys_edulis_newGene_40581;PH02Gene47081;Phyllostachys_edulis_newGene_283930;Phyllostachys_edulis_newGene_246963;Phyllostachys_edulis_newGene_259073;Phyllostachys_edulis_newGene_259078;Phyllostachys_edulis_newGene_159581;Phyllostachys_edulis_newGene_364760;Phyllostachys_edulis_newGene_167428;Phyllostachys_edulis_newGene_240706;Phyllostachys_edulis_newGene_248159;Phyllostachys_edulis_newGene_374781;Phyllostachys_edulis_newGene_64666;Phyllostachys_edulis_newGene_265539;Phyllostachys_edulis_newGene_6267;Phyllostachys_edulis_newGene_294503;PH02Gene19355;PH02Gene47711;Phyllostachys_edulis_newGene_118450;PH02Gene40077;Phyllostachys_edulis_newGene_259501;Phyllostachys_edulis_newGene_242982;Phyllostachys_edulis_newGene_228328;Phyllostachys_edulis_newGene_365361;Phyllostachys_edulis_newGene_388898;Phyllostachys_edulis_newGene_136469;Phyllostachys_edulis_newGene_30945;Phyllostachys_edulis_newGene_225248;Phyllostachys_edulis_newGene_173923;Phyllostachys_edulis_newGene_265089;Phyllostachys_edulis_newGene_50012;Phyllostachys_edulis_newGene_183595;PH02Gene18722;PH02Gene18727;PH02Gene10532;Phyllostachys_edulis_newGene_276956;Phyllostachys_edulis_newGene_276952;Phyllostachys_edulis_newGene_246659;Phyllostachys_edulis_newGene_143548;PH02Gene44671;Phyllostachys_edulis_newGene_20584;Phyllostachys_edulis_newGene_88028;Phyllostachys_edulis_newGene_238269;Phyllostachys_edulis_newGene_54388;PH02Gene16656;Phyllostachys_edulis_newGene_188733;Phyllostachys_edulis_newGene_183868;Phyllostachys_edulis_newGene_360319;Phyllostachys_edulis_newGene_252335;Phyllostachys_edulis_newGene_125086;Phyllostachys_edulis_newGene_7321;Phyllostachys_edulis_newGene_396742;PH02Gene20274;Phyllostachys_edulis_newGene_386724;Phyllostachys_edulis_newGene_176550;Phyllostachys_edulis_newGene_108724;Phyllostachys_edulis_newGene_262407;Phyllostachys_edulis_newGene_285372;Phyllostachys_edulis_newGene_14817;Phyllostachys_edulis_newGene_382890;Phyllostachys_edulis_newGene_370963;Phyllostachys_edulis_newGene_331096;Phyllostachys_edulis_newGene_120787;Phyllostachys_edulis_newGene_130375;PH02Gene18654;PH02Gene50204;PH02Gene33873;PH02Gene06883;Phyllostachys_edulis_newGene_17751;Phyllostachys_edulis_newGene_246032;PH02Gene01092;Phyllostachys_edulis_newGene_283694;Phyllostachys_edulis_newGene_43261;Phyllostachys_edulis_newGene_120235;Phyllostachys_edulis_newGene_18839;Phyllostachys_edulis_newGene_18832;Phyllostachys_edulis_newGene_313831;Phyllostachys_edulis_newGene_284349;Phyllostachys_edulis_newGene_81081;Phyllostachys_edulis_newGene_243935;Phyllostachys_edulis_newGene_330098;Phyllostachys_edulis_newGene_18065;Phyllostachys_edulis_newGene_90222;Phyllostachys_edulis_newGene_248876;PH02Gene03952;PH02Gene19081;PH02Gene11255;PH02Gene11254;PH02Gene11253;Phyllostachys_edulis_newGene_36135;Phyllostachys_edulis_newGene_293991;Phyllostachys_edulis_newGene_297560;Phyllostachys_edulis_newGene_58570;Phyllostachys_edulis_newGene_173196;Phyllostachys_edulis_newGene_267458;Phyllostachys_edulis_newGene_215846;Phyllostachys_edulis_newGene_310084;Phyllostachys_edulis_newGene_49972;Phyllostachys_edulis_newGene_49973;Phyllostachys_edulis_newGene_253052;Phyllostachys_edulis_newGene_254706;Phyllostachys_edulis_newGene_150216;Phyllostachys_edulis_newGene_335083;Phyllostachys_edulis_newGene_8562;Phyllostachys_edulis_newGene_336117;Phyllostachys_edulis_newGene_29206;Phyllostachys_edulis_newGene_138319;PH02Gene28850;PH02Gene48165;Phyllostachys_edulis_newGene_101259;Phyllostachys_edulis_newGene_102503;Phyllostachys_edulis_newGene_218019;Phyllostachys_edulis_newGene_403379;Phyllostachys_edulis_newGene_224062;Phyllostachys_edulis_newGene_403373;Phyllostachys_edulis_newGene_48947;Phyllostachys_edulis_newGene_114240;Phyllostachys_edulis_newGene_311497;Phyllostachys_edulis_newGene_287046;Phyllostachys_edulis_newGene_249775;Phyllostachys_edulis_newGene_249772;Phyllostachys_edulis_newGene_362006;Phyllostachys_edulis_newGene_59494;Phyllostachys_edulis_newGene_153046;Phyllostachys_edulis_newGene_153043;Phyllostachys_edulis_newGene_221001;Phyllostachys_edulis_newGene_221000;Phyllostachys_edulis_newGene_221004;Phyllostachys_edulis_newGene_36019;Phyllostachys_edulis_newGene_36013;Phyllostachys_edulis_newGene_214485;Phyllostachys_edulis_newGene_324048;Phyllostachys_edulis_newGene_240065;Phyllostachys_edulis_newGene_310182;Phyllostachys_edulis_newGene_121164;Phyllostachys_edulis_newGene_237945;Phyllostachys_edulis_newGene_376099;Phyllostachys_edulis_newGene_223138;Phyllostachys_edulis_newGene_346980;Phyllostachys_edulis_newGene_181681;Phyllostachys_edulis_newGene_51202;Phyllostachys_edulis_newGene_343242;Phyllostachys_edulis_newGene_109186;Phyllostachys_edulis_newGene_162761;Phyllostachys_edulis_newGene_162765;Phyllostachys_edulis_newGene_102401;Phyllostachys_edulis_newGene_113027;Phyllostachys_edulis_newGene_255086;Phyllostachys_edulis_newGene_321257;Phyllostachys_edulis_newGene_201089;Phyllostachys_edulis_newGene_311770;Phyllostachys_edulis_newGene_378082;Phyllostachys_edulis_newGene_46407;Phyllostachys_edulis_newGene_343686;PH02Gene35220;Phyllostachys_edulis_newGene_132349;Phyllostachys_edulis_newGene_304519;Phyllostachys_edulis_newGene_260462;Phyllostachys_edulis_newGene_311205;Phyllostachys_edulis_newGene_316185;Phyllostachys_edulis_newGene_84157;Phyllostachys_edulis_newGene_91226;Phyllostachys_edulis_newGene_323503;Phyllostachys_edulis_newGene_171147;PH02Gene41225;Phyllostachys_edulis_newGene_332471;Phyllostachys_edulis_newGene_326067;Phyllostachys_edulis_newGene_131718;Phyllostachys_edulis_newGene_131715;Phyllostachys_edulis_newGene_131711;Phyllostachys_edulis_newGene_304061;Phyllostachys_edulis_newGene_9225;Phyllostachys_edulis_newGene_291709;Phyllostachys_edulis_newGene_345267;Phyllostachys_edulis_newGene_23220;Phyllostachys_edulis_newGene_225113;Phyllostachys_edulis_newGene_309970;Phyllostachys_edulis_newGene_206109;Phyllostachys_edulis_newGene_170176;PH02Gene37248;Phyllostachys_edulis_newGene_178360;Phyllostachys_edulis_newGene_48077;Phyllostachys_edulis_newGene_40261;Phyllostachys_edulis_newGene_237498;Phyllostachys_edulis_newGene_348969;Phyllostachys_edulis_newGene_348967;PH02Gene13713;Phyllostachys_edulis_newGene_337133;Phyllostachys_edulis_newGene_377792;PH02Gene50926;Phyllostachys_edulis_newGene_264754;PH02Gene29635;PH02Gene29631;PH02Gene08085;Phyllostachys_edulis_newGene_69017;Phyllostachys_edulis_newGene_174760;PH02Gene37333;Phyllostachys_edulis_newGene_139653;Phyllostachys_edulis_newGene_209444;Phyllostachys_edulis_newGene_281339;Phyllostachys_edulis_newGene_123016;Phyllostachys_edulis_newGene_123018;Phyllostachys_edulis_newGene_274072;Phyllostachys_edulis_newGene_18740;Phyllostachys_edulis_newGene_153334;Phyllostachys_edulis_newGene_274618;PH02Gene27968;Phyllostachys_edulis_newGene_365209;Phyllostachys_edulis_newGene_87816;PH02Gene28823;Phyllostachys_edulis_newGene_1996;Phyllostachys_edulis_newGene_118086;Phyllostachys_edulis_newGene_63334;Phyllostachys_edulis_newGene_52602;Phyllostachys_edulis_newGene_52607;Phyllostachys_edulis_newGene_148923;Phyllostachys_edulis_newGene_90764;Phyllostachys_edulis_newGene_155033;Phyllostachys_edulis_newGene_80752;Phyllostachys_edulis_newGene_327386;Phyllostachys_edulis_newGene_333375;Phyllostachys_edulis_newGene_12067;Phyllostachys_edulis_newGene_128803;PH02Gene24337;Phyllostachys_edulis_newGene_127586;Phyllostachys_edulis_newGene_215677;Phyllostachys_edulis_newGene_183584;Phyllostachys_edulis_newGene_46118;Phyllostachys_edulis_newGene_341443;Phyllostachys_edulis_newGene_360699;Phyllostachys_edulis_newGene_306040;Phyllostachys_edulis_newGene_266132;Phyllostachys_edulis_newGene_15209;Phyllostachys_edulis_newGene_309824;Phyllostachys_edulis_newGene_290631;Phyllostachys_edulis_newGene_290637;PH02Gene34938;Phyllostachys_edulis_newGene_108441;Phyllostachys_edulis_newGene_108446;Phyllostachys_edulis_newGene_223937;Phyllostachys_edulis_newGene_364304;Phyllostachys_edulis_newGene_372540;Phyllostachys_edulis_newGene_179464;Phyllostachys_edulis_newGene_179463;Phyllostachys_edulis_newGene_293029;PH02Gene07055;PH02Gene07052;PH02Gene07053;Phyllostachys_edulis_newGene_117728;Phyllostachys_edulis_newGene_94916;Phyllostachys_edulis_newGene_394645;Phyllostachys_edulis_newGene_181337;PH02Gene35656;PH02Gene35654;Phyllostachys_edulis_newGene_206372;Phyllostachys_edulis_newGene_368817;Phyllostachys_edulis_newGene_252805;Phyllostachys_edulis_newGene_247077;Phyllostachys_edulis_newGene_12685;Phyllostachys_edulis_newGene_82246;Phyllostachys_edulis_newGene_274912;Phyllostachys_edulis_newGene_274917;Phyllostachys_edulis_newGene_274916;Phyllostachys_edulis_newGene_366003;Phyllostachys_edulis_newGene_141598;PH02Gene23813;Phyllostachys_edulis_newGene_265492;Phyllostachys_edulis_newGene_348321;Phyllostachys_edulis_newGene_85586;Phyllostachys_edulis_newGene_277117;Phyllostachys_edulis_newGene_197232;Phyllostachys_edulis_newGene_190171;Phyllostachys_edulis_newGene_71176;PH02Gene09272;PH02Gene23789;Phyllostachys_edulis_newGene_122140;Phyllostachys_edulis_newGene_116452;PH02Gene04788;PH02Gene04784;PH02Gene18424;Phyllostachys_edulis_newGene_148116;Phyllostachys_edulis_newGene_350775;Phyllostachys_edulis_newGene_41452;PH02Gene31652;Phyllostachys_edulis_newGene_44351;Phyllostachys_edulis_newGene_105443;PH02Gene35444;Phyllostachys_edulis_newGene_333934;Phyllostachys_edulis_newGene_397948;Phyllostachys_edulis_newGene_397946;Phyllostachys_edulis_newGene_397945;Phyllostachys_edulis_newGene_258907;Phyllostachys_edulis_newGene_89359;Phyllostachys_edulis_newGene_102268;Phyllostachys_edulis_newGene_357237;Phyllostachys_edulis_newGene_40688;Phyllostachys_edulis_newGene_256111;Phyllostachys_edulis_newGene_395483;PH02Gene08673;Phyllostachys_edulis_newGene_294653;Phyllostachys_edulis_newGene_30595;Phyllostachys_edulis_newGene_68736;Phyllostachys_edulis_newGene_266142;PH02Gene49663;Phyllostachys_edulis_newGene_119467;PH02Gene34889;Phyllostachys_edulis_newGene_108499;Phyllostachys_edulis_newGene_17859;Phyllostachys_edulis_newGene_402702;Phyllostachys_edulis_newGene_193605;Phyllostachys_edulis_newGene_109526;Phyllostachys_edulis_newGene_366551;PH02Gene20891;Phyllostachys_edulis_newGene_193673;Phyllostachys_edulis_newGene_190912;Phyllostachys_edulis_newGene_47905;Phyllostachys_edulis_newGene_364172;Phyllostachys_edulis_newGene_206798;Phyllostachys_edulis_newGene_30860;Phyllostachys_edulis_newGene_131431;Phyllostachys_edulis_newGene_61345;Phyllostachys_edulis_newGene_23364;Phyllostachys_edulis_newGene_181348;Phyllostachys_edulis_newGene_152372;Phyllostachys_edulis_newGene_152378;Phyllostachys_edulis_newGene_128337;Phyllostachys_edulis_newGene_401351;Phyllostachys_edulis_newGene_374307;PH02Gene25045;Phyllostachys_edulis_newGene_285656;Phyllostachys_edulis_newGene_178224;Phyllostachys_edulis_newGene_164050;PH02Gene39397;Phyllostachys_edulis_newGene_277698;Phyllostachys_edulis_newGene_66593;Phyllostachys_edulis_newGene_365186;Phyllostachys_edulis_newGene_231207;Phyllostachys_edulis_newGene_383360;Phyllostachys_edulis_newGene_267644;Phyllostachys_edulis_newGene_35717;PH02Gene33905;PH02Gene26894;Phyllostachys_edulis_newGene_312283;PH02Gene36429;Phyllostachys_edulis_newGene_393196;Phyllostachys_edulis_newGene_327601;Phyllostachys_edulis_newGene_327608;Phyllostachys_edulis_newGene_287348;Phyllostachys_edulis_newGene_284404;Phyllostachys_edulis_newGene_279561;Phyllostachys_edulis_newGene_252111;PH02Gene30095;Phyllostachys_edulis_newGene_384598;Phyllostachys_edulis_newGene_136915;Phyllostachys_edulis_newGene_65949;Phyllostachys_edulis_newGene_81796;Phyllostachys_edulis_newGene_135839;Phyllostachys_edulis_newGene_303445;Phyllostachys_edulis_newGene_271333;Phyllostachys_edulis_newGene_375817;Phyllostachys_edulis_newGene_234769;Phyllostachys_edulis_newGene_153477;Phyllostachys_edulis_newGene_180042;Phyllostachys_edulis_newGene_55193;Phyllostachys_edulis_newGene_55195;Phyllostachys_edulis_newGene_202602;Phyllostachys_edulis_newGene_324078;Phyllostachys_edulis_newGene_239256;Phyllostachys_edulis_newGene_313292;PH02Gene05037;PH02Gene17908;Phyllostachys_edulis_newGene_196274;Phyllostachys_edulis_newGene_361146;PH02Gene24955;Phyllostachys_edulis_newGene_38182;Phyllostachys_edulis_newGene_213522;Phyllostachys_edulis_newGene_369528;Phyllostachys_edulis_newGene_369527;Phyllostachys_edulis_newGene_256490;Phyllostachys_edulis_newGene_198629;Phyllostachys_edulis_newGene_19309;Phyllostachys_edulis_newGene_347053;PH02Gene26714;Phyllostachys_edulis_newGene_147181;Phyllostachys_edulis_newGene_277528;PH02Gene34616;Phyllostachys_edulis_newGene_169099;PH02Gene04225;PH02Gene44523;Phyllostachys_edulis_newGene_196346;Phyllostachys_edulis_newGene_399356;Phyllostachys_edulis_newGene_253802;Phyllostachys_edulis_newGene_80913;Phyllostachys_edulis_newGene_276885;Phyllostachys_edulis_newGene_339254;PH02Gene13550;PH02Gene13559;PH02Gene29391;PH02Gene04756;Phyllostachys_edulis_newGene_111527;Phyllostachys_edulis_newGene_230376;Phyllostachys_edulis_newGene_220901;PH02Gene49902;Phyllostachys_edulis_newGene_210404;Phyllostachys_edulis_newGene_16255;Phyllostachys_edulis_newGene_387207;Phyllostachys_edulis_newGene_40924;Phyllostachys_edulis_newGene_75636;Phyllostachys_edulis_newGene_372019;Phyllostachys_edulis_newGene_219262;Phyllostachys_edulis_newGene_358327;Phyllostachys_edulis_newGene_348556;Phyllostachys_edulis_newGene_266999;Phyllostachys_edulis_newGene_149178;Phyllostachys_edulis_newGene_223143;Phyllostachys_edulis_newGene_272726;Phyllostachys_edulis_newGene_52041;Phyllostachys_edulis_newGene_159768;Phyllostachys_edulis_newGene_344896;PH02Gene42522;Phyllostachys_edulis_newGene_1382;Phyllostachys_edulis_newGene_239013;Phyllostachys_edulis_newGene_196813;Phyllostachys_edulis_newGene_227233;Phyllostachys_edulis_newGene_166279;Phyllostachys_edulis_newGene_352225;Phyllostachys_edulis_newGene_285289;Phyllostachys_edulis_newGene_120849;Phyllostachys_edulis_newGene_120840;Phyllostachys_edulis_newGene_76125;PH02Gene22778;Phyllostachys_edulis_newGene_175122;Phyllostachys_edulis_newGene_150760;Phyllostachys_edulis_newGene_325061;Phyllostachys_edulis_newGene_152836;Phyllostachys_edulis_newGene_68145;Phyllostachys_edulis_newGene_31439;Phyllostachys_edulis_newGene_23;Phyllostachys_edulis_newGene_7410;Phyllostachys_edulis_newGene_278026;PH02Gene26873;Phyllostachys_edulis_newGene_388576;Phyllostachys_edulis_newGene_388573;Phyllostachys_edulis_newGene_146733;Phyllostachys_edulis_newGene_342694;Phyllostachys_edulis_newGene_172773;Phyllostachys_edulis_newGene_275936;PH02Gene00794;Phyllostachys_edulis_newGene_53332;PH02Gene04954;Phyllostachys_edulis_newGene_77884;Phyllostachys_edulis_newGene_161188;Phyllostachys_edulis_newGene_263166;Phyllostachys_edulis_newGene_21949;Phyllostachys_edulis_newGene_394958;Phyllostachys_edulis_newGene_394956;Phyllostachys_edulis_newGene_84705;PH02Gene47379;Phyllostachys_edulis_newGene_352891;Phyllostachys_edulis_newGene_402458;Phyllostachys_edulis_newGene_149204;Phyllostachys_edulis_newGene_274986;PH02Gene39254;Phyllostachys_edulis_newGene_42166;Phyllostachys_edulis_newGene_248224;Phyllostachys_edulis_newGene_77038;Phyllostachys_edulis_newGene_35648;PH02Gene39467;Phyllostachys_edulis_newGene_78787;Phyllostachys_edulis_newGene_78782;Phyllostachys_edulis_newGene_241364;PH02Gene00672;PH02Gene13632;Phyllostachys_edulis_newGene_344321;Phyllostachys_edulis_newGene_95195;Phyllostachys_edulis_newGene_95194;Phyllostachys_edulis_newGene_341297;Phyllostachys_edulis_newGene_378880;Phyllostachys_edulis_newGene_342989;Phyllostachys_edulis_newGene_250108;Phyllostachys_edulis_newGene_292218;PH02Gene35548;PH02Gene49809;Phyllostachys_edulis_newGene_78596;Phyllostachys_edulis_newGene_181807;Phyllostachys_edulis_newGene_181800;Phyllostachys_edulis_newGene_298414;PH02Gene47099;Phyllostachys_edulis_newGene_298402;Phyllostachys_edulis_newGene_77546;Phyllostachys_edulis_newGene_317969;Phyllostachys_edulis_newGene_215291;PH02Gene09948;Phyllostachys_edulis_newGene_320990;Phyllostachys_edulis_newGene_279150;Phyllostachys_edulis_newGene_190365;Phyllostachys_edulis_newGene_363060;Phyllostachys_edulis_newGene_403886;Phyllostachys_edulis_newGene_167411;Phyllostachys_edulis_newGene_248125;Phyllostachys_edulis_newGene_173680;Phyllostachys_edulis_newGene_173682;Phyllostachys_edulis_newGene_265527;Phyllostachys_edulis_newGene_265520;Phyllostachys_edulis_newGene_372191;PH02Gene36990;Phyllostachys_edulis_newGene_384840;Phyllostachys_edulis_newGene_106757;Phyllostachys_edulis_newGene_362003;PH02Gene26769;Phyllostachys_edulis_newGene_122231;Phyllostachys_edulis_newGene_16769;Phyllostachys_edulis_newGene_385346;PH02Gene46371;Phyllostachys_edulis_newGene_25218;Phyllostachys_edulis_newGene_150469;Phyllostachys_edulis_newGene_17694;Phyllostachys_edulis_newGene_20590;Phyllostachys_edulis_newGene_322554;Phyllostachys_edulis_newGene_11039;Phyllostachys_edulis_newGene_195090;PH02Gene30003;Phyllostachys_edulis_newGene_43302;Phyllostachys_edulis_newGene_56515;Phyllostachys_edulis_newGene_18934;Phyllostachys_edulis_newGene_353021;Phyllostachys_edulis_newGene_163841;Phyllostachys_edulis_newGene_160571;Phyllostachys_edulis_newGene_160424;Phyllostachys_edulis_newGene_123611;Phyllostachys_edulis_newGene_35990;Phyllostachys_edulis_newGene_279797;Phyllostachys_edulis_newGene_279790;Phyllostachys_edulis_newGene_279793;Phyllostachys_edulis_newGene_137085;Phyllostachys_edulis_newGene_159773;Phyllostachys_edulis_newGene_159778;Phyllostachys_edulis_newGene_239591;PH02Gene28655;PH02Gene28653;Phyllostachys_edulis_newGene_381794;PH02Gene43908;Phyllostachys_edulis_newGene_386712;Phyllostachys_edulis_newGene_226427;Phyllostachys_edulis_newGene_92663;Phyllostachys_edulis_newGene_114717;Phyllostachys_edulis_newGene_331818;Phyllostachys_edulis_newGene_179458;Phyllostachys_edulis_newGene_123098;PH02Gene39305;Phyllostachys_edulis_newGene_13811;PH02Gene21940;Phyllostachys_edulis_newGene_395998;Phyllostachys_edulis_newGene_297089;Phyllostachys_edulis_newGene_147493;Phyllostachys_edulis_newGene_313244;Phyllostachys_edulis_newGene_61366;Phyllostachys_edulis_newGene_181363;Phyllostachys_edulis_newGene_302704;Phyllostachys_edulis_newGene_302708;Phyllostachys_edulis_newGene_81803;Phyllostachys_edulis_newGene_123658;Phyllostachys_edulis_newGene_206020;Phyllostachys_edulis_newGene_206021;Phyllostachys_edulis_newGene_170039;Phyllostachys_edulis_newGene_178203;Phyllostachys_edulis_newGene_255522;Phyllostachys_edulis_newGene_203548;Phyllostachys_edulis_newGene_166938;Phyllostachys_edulis_newGene_60356;PH02Gene10734;Phyllostachys_edulis_newGene_109798;Phyllostachys_edulis_newGene_276215;Phyllostachys_edulis_newGene_320504;Phyllostachys_edulis_newGene_25445;Phyllostachys_edulis_newGene_150673;Phyllostachys_edulis_newGene_201692;Phyllostachys_edulis_newGene_134196;Phyllostachys_edulis_newGene_224577;Phyllostachys_edulis_newGene_234747;PH02Gene36352;Phyllostachys_edulis_newGene_2628;Phyllostachys_edulis_newGene_180065;Phyllostachys_edulis_newGene_211177;Phyllostachys_edulis_newGene_386789;Phyllostachys_edulis_newGene_131290;Phyllostachys_edulis_newGene_369710;Phyllostachys_edulis_newGene_57151;Phyllostachys_edulis_newGene_57154;Phyllostachys_edulis_newGene_153847;Phyllostachys_edulis_newGene_392104;Phyllostachys_edulis_newGene_401925;Phyllostachys_edulis_newGene_401921;Phyllostachys_edulis_newGene_284985;PH02Gene48212;Phyllostachys_edulis_newGene_126646;Phyllostachys_edulis_newGene_126649;PH02Gene01533;Phyllostachys_edulis_newGene_94655;Phyllostachys_edulis_newGene_102025;Phyllostachys_edulis_newGene_102024;PH02Gene03117;Phyllostachys_edulis_newGene_264996;Phyllostachys_edulis_newGene_28385;Phyllostachys_edulis_newGene_232673;Phyllostachys_edulis_newGene_333666;Phyllostachys_edulis_newGene_308271;Phyllostachys_edulis_newGene_308279;PH02Gene38296;Phyllostachys_edulis_newGene_320878;Phyllostachys_edulis_newGene_321922;Phyllostachys_edulis_newGene_13411;Phyllostachys_edulis_newGene_245094;Phyllostachys_edulis_newGene_245095;Phyllostachys_edulis_newGene_83506;Phyllostachys_edulis_newGene_196371;Phyllostachys_edulis_newGene_362325;PH02Gene07850;Phyllostachys_edulis_newGene_55845;Phyllostachys_edulis_newGene_364981;Phyllostachys_edulis_newGene_253274;PH02Gene24636;Phyllostachys_edulis_newGene_220970;Phyllostachys_edulis_newGene_6456;Phyllostachys_edulis_newGene_16245;Phyllostachys_edulis_newGene_218855;Phyllostachys_edulis_newGene_276724;Phyllostachys_edulis_newGene_393487;Phyllostachys_edulis_newGene_259399;Phyllostachys_edulis_newGene_259397;Phyllostachys_edulis_newGene_6842;Phyllostachys_edulis_newGene_128095;Phyllostachys_edulis_newGene_159687;Phyllostachys_edulis_newGene_338012;Phyllostachys_edulis_newGene_219272;Phyllostachys_edulis_newGene_173667;PH02Gene42576;Phyllostachys_edulis_newGene_134637;Phyllostachys_edulis_newGene_134636;Phyllostachys_edulis_newGene_89397;PH02Gene47438;Phyllostachys_edulis_newGene_61619;PH02Gene26298;Phyllostachys_edulis_newGene_131941;Phyllostachys_edulis_newGene_17019;Phyllostachys_edulis_newGene_228739;Phyllostachys_edulis_newGene_220646;Phyllostachys_edulis_newGene_225347;Phyllostachys_edulis_newGene_118252;PH02Gene40619;Phyllostachys_edulis_newGene_45160;Phyllostachys_edulis_newGene_363080;Phyllostachys_edulis_newGene_364730;Phyllostachys_edulis_newGene_398305;Phyllostachys_edulis_newGene_9111;Phyllostachys_edulis_newGene_347310;Phyllostachys_edulis_newGene_390156;Phyllostachys_edulis_newGene_6230;Phyllostachys_edulis_newGene_64630;Phyllostachys_edulis_newGene_64631;PH02Gene19303;Phyllostachys_edulis_newGene_291000;Phyllostachys_edulis_newGene_203904;PH02Gene35806;Phyllostachys_edulis_newGene_194429;Phyllostachys_edulis_newGene_256832;Phyllostachys_edulis_newGene_384830;Phyllostachys_edulis_newGene_334494;Phyllostachys_edulis_newGene_387982;Phyllostachys_edulis_newGene_288963;Phyllostachys_edulis_newGene_288961;PH02Gene10548;Phyllostachys_edulis_newGene_386460;Phyllostachys_edulis_newGene_286691;PH02Gene32645;Phyllostachys_edulis_newGene_95331;Phyllostachys_edulis_newGene_353890;Phyllostachys_edulis_newGene_43361;Phyllostachys_edulis_newGene_284200;Phyllostachys_edulis_newGene_33921;PH02Gene29744;Phyllostachys_edulis_newGene_7832;PH02Gene06978;Phyllostachys_edulis_newGene_100549;Phyllostachys_edulis_newGene_324683;Phyllostachys_edulis_newGene_202030;Phyllostachys_edulis_newGene_184853;Phyllostachys_edulis_newGene_49261;PH02Gene39208;Phyllostachys_edulis_newGene_110133;Phyllostachys_edulis_newGene_166283;Phyllostachys_edulis_newGene_335313;Phyllostachys_edulis_newGene_80133;Phyllostachys_edulis_newGene_70967;Phyllostachys_edulis_newGene_198097;Phyllostachys_edulis_newGene_147591;Phyllostachys_edulis_newGene_228697;Phyllostachys_edulis_newGene_333556;Phyllostachys_edulis_newGene_188964;Phyllostachys_edulis_newGene_339972;Phyllostachys_edulis_newGene_284451;Phyllostachys_edulis_newGene_175502;Phyllostachys_edulis_newGene_190784;PH02Gene46165;Phyllostachys_edulis_newGene_343883;Phyllostachys_edulis_newGene_113277;Phyllostachys_edulis_newGene_138839;PH02Gene04844;Phyllostachys_edulis_newGene_314440;Phyllostachys_edulis_newGene_378811;Phyllostachys_edulis_newGene_378817;Phyllostachys_edulis_newGene_127820;Phyllostachys_edulis_newGene_24100;Phyllostachys_edulis_newGene_58900;PH02Gene39140;Phyllostachys_edulis_newGene_121407;Phyllostachys_edulis_newGene_121403;PH02Gene21786;PH02Gene21783;Phyllostachys_edulis_newGene_145836;Phyllostachys_edulis_newGene_307827;Phyllostachys_edulis_newGene_205548;Phyllostachys_edulis_newGene_194414;Phyllostachys_edulis_newGene_162805;Phyllostachys_edulis_newGene_256801;Phyllostachys_edulis_newGene_63651;Phyllostachys_edulis_newGene_259587;Phyllostachys_edulis_newGene_164236;Phyllostachys_edulis_newGene_161778;Phyllostachys_edulis_newGene_124257;Phyllostachys_edulis_newGene_285025;Phyllostachys_edulis_newGene_174370;Phyllostachys_edulis_newGene_160166;Phyllostachys_edulis_newGene_371728;Phyllostachys_edulis_newGene_371729;Phyllostachys_edulis_newGene_273670;Phyllostachys_edulis_newGene_1899;Phyllostachys_edulis_newGene_1890;Phyllostachys_edulis_newGene_1892;Phyllostachys_edulis_newGene_265002;PH02Gene01188;PH02Gene01183;Phyllostachys_edulis_newGene_93705;Phyllostachys_edulis_newGene_3634;PH02Gene40540;Phyllostachys_edulis_newGene_141808;Phyllostachys_edulis_newGene_118955;Phyllostachys_edulis_newGene_106291;Phyllostachys_edulis_newGene_103113;Phyllostachys_edulis_newGene_103114;Phyllostachys_edulis_newGene_388386;Phyllostachys_edulis_newGene_356128;Phyllostachys_edulis_newGene_356123;Phyllostachys_edulis_newGene_20894;Phyllostachys_edulis_newGene_323860;Phyllostachys_edulis_newGene_271962;Phyllostachys_edulis_newGene_271965;Phyllostachys_edulis_newGene_191448;Phyllostachys_edulis_newGene_377459;Phyllostachys_edulis_newGene_279701;Phyllostachys_edulis_newGene_370878;Phyllostachys_edulis_newGene_341188;Phyllostachys_edulis_newGene_160271;Phyllostachys_edulis_newGene_374865;Phyllostachys_edulis_newGene_367154;Phyllostachys_edulis_newGene_330908;Phyllostachys_edulis_newGene_347302;Phyllostachys_edulis_newGene_261213;Phyllostachys_edulis_newGene_386014;Phyllostachys_edulis_newGene_176885;Phyllostachys_edulis_newGene_108818;Phyllostachys_edulis_newGene_226566;Phyllostachys_edulis_newGene_56584;Phyllostachys_edulis_newGene_215436;Phyllostachys_edulis_newGene_51569;Phyllostachys_edulis_newGene_196704;Phyllostachys_edulis_newGene_119096;Phyllostachys_edulis_newGene_41512;Phyllostachys_edulis_newGene_339614;PH02Gene14725;Phyllostachys_edulis_newGene_181732;Phyllostachys_edulis_newGene_204343;Phyllostachys_edulis_newGene_204341;Phyllostachys_edulis_newGene_295212;PH02Gene46023;Phyllostachys_edulis_newGene_284097;Phyllostachys_edulis_newGene_161064;Phyllostachys_edulis_newGene_277986;PH02Gene11387;Phyllostachys_edulis_newGene_386785;Phyllostachys_edulis_newGene_247661;Phyllostachys_edulis_newGene_34824;Phyllostachys_edulis_newGene_34823;Phyllostachys_edulis_newGene_265552;Phyllostachys_edulis_newGene_384126;Phyllostachys_edulis_newGene_297475;Phyllostachys_edulis_newGene_132920;PH02Gene03886;Phyllostachys_edulis_newGene_26653;Phyllostachys_edulis_newGene_63833;Phyllostachys_edulis_newGene_151005;PH02Gene31241;Phyllostachys_edulis_newGene_47830;Phyllostachys_edulis_newGene_234377;PH02Gene14099;Phyllostachys_edulis_newGene_266860;Phyllostachys_edulis_newGene_357335;Phyllostachys_edulis_newGene_208082;Phyllostachys_edulis_newGene_209178;Phyllostachys_edulis_newGene_209173;PH02Gene21999;Phyllostachys_edulis_newGene_256212;Phyllostachys_edulis_newGene_198061;PH02Gene16021;Phyllostachys_edulis_newGene_79611;Phyllostachys_edulis_newGene_347655;Phyllostachys_edulis_newGene_240236;Phyllostachys_edulis_newGene_245357;Phyllostachys_edulis_newGene_233961;Phyllostachys_edulis_newGene_73646;Phyllostachys_edulis_newGene_259833;Phyllostachys_edulis_newGene_223558;Phyllostachys_edulis_newGene_157046;Phyllostachys_edulis_newGene_404762;Phyllostachys_edulis_newGene_250535;PH02Gene09766;Phyllostachys_edulis_newGene_351414;Phyllostachys_edulis_newGene_59455;Phyllostachys_edulis_newGene_165685;Phyllostachys_edulis_newGene_76304;PH02Gene09763;Phyllostachys_edulis_newGene_81316;Phyllostachys_edulis_newGene_81313;Phyllostachys_edulis_newGene_246501;PH02Gene50428;Phyllostachys_edulis_newGene_350404;PH02Gene40238;Phyllostachys_edulis_newGene_174154;Phyllostachys_edulis_newGene_248784;Phyllostachys_edulis_newGene_274927;Phyllostachys_edulis_newGene_141585;Phyllostachys_edulis_newGene_173529;Phyllostachys_edulis_newGene_173524;Phyllostachys_edulis_newGene_340120;PH02Gene36856;PH02Gene40147;Phyllostachys_edulis_newGene_261055;PH02Gene21608;Phyllostachys_edulis_newGene_135530;Phyllostachys_edulis_newGene_57894;Phyllostachys_edulis_newGene_39150;Phyllostachys_edulis_newGene_365974;Phyllostachys_edulis_newGene_120702;Phyllostachys_edulis_newGene_136847;PH02Gene50287;Phyllostachys_edulis_newGene_172593;Phyllostachys_edulis_newGene_295223;Phyllostachys_edulis_newGene_113365;Phyllostachys_edulis_newGene_97032;Phyllostachys_edulis_newGene_308530;Phyllostachys_edulis_newGene_79278;Phyllostachys_edulis_newGene_29227;Phyllostachys_edulis_newGene_360261;Phyllostachys_edulis_newGene_107440;Phyllostachys_edulis_newGene_196435;Phyllostachys_edulis_newGene_160470;PH02Gene07798;Phyllostachys_edulis_newGene_199182;Phyllostachys_edulis_newGene_272973;Phyllostachys_edulis_newGene_44341;Phyllostachys_edulis_newGene_2590;Phyllostachys_edulis_newGene_232803;Phyllostachys_edulis_newGene_230436;PH02Gene17871;Phyllostachys_edulis_newGene_386655;Phyllostachys_edulis_newGene_99136;Phyllostachys_edulis_newGene_394639;Phyllostachys_edulis_newGene_189012;Phyllostachys_edulis_newGene_102219;Phyllostachys_edulis_newGene_68527;Phyllostachys_edulis_newGene_68529;Phyllostachys_edulis_newGene_47319;Phyllostachys_edulis_newGene_911;Phyllostachys_edulis_newGene_167088;Phyllostachys_edulis_newGene_398730;Phyllostachys_edulis_newGene_265415;Phyllostachys_edulis_newGene_1944;Phyllostachys_edulis_newGene_123463;Phyllostachys_edulis_newGene_387804;Phyllostachys_edulis_newGene_203526;Phyllostachys_edulis_newGene_255582;PH02Gene32543;Phyllostachys_edulis_newGene_244807;Phyllostachys_edulis_newGene_284229;Phyllostachys_edulis_newGene_231708;PH02Gene50555;Phyllostachys_edulis_newGene_95930;Phyllostachys_edulis_newGene_264322;Phyllostachys_edulis_newGene_33176;Phyllostachys_edulis_newGene_72009;Phyllostachys_edulis_newGene_22709;Phyllostachys_edulis_newGene_209824;Phyllostachys_edulis_newGene_356383;Phyllostachys_edulis_newGene_128543;Phyllostachys_edulis_newGene_198132;Phyllostachys_edulis_newGene_316687;Phyllostachys_edulis_newGene_49563;Phyllostachys_edulis_newGene_199039;Phyllostachys_edulis_newGene_70474;Phyllostachys_edulis_newGene_78249;Phyllostachys_edulis_newGene_335632;Phyllostachys_edulis_newGene_90572;Phyllostachys_edulis_newGene_180003;Phyllostachys_edulis_newGene_398775;Phyllostachys_edulis_newGene_169956;Phyllostachys_edulis_newGene_169951;Phyllostachys_edulis_newGene_144521;Phyllostachys_edulis_newGene_140559;Phyllostachys_edulis_newGene_297630;Phyllostachys_edulis_newGene_297636;Phyllostachys_edulis_newGene_262897;Phyllostachys_edulis_newGene_385244;Phyllostachys_edulis_newGene_207346;PH02Gene37270;Phyllostachys_edulis_newGene_258869;Phyllostachys_edulis_newGene_9755;PH02Gene41700;Phyllostachys_edulis_newGene_215974;Phyllostachys_edulis_newGene_49848;Phyllostachys_edulis_newGene_357173;Phyllostachys_edulis_newGene_298995;Phyllostachys_edulis_newGene_71238;Phyllostachys_edulis_newGene_271122;PH02Gene27827;Phyllostachys_edulis_newGene_367817;Phyllostachys_edulis_newGene_237979;Phyllostachys_edulis_newGene_268019;Phyllostachys_edulis_newGene_373129;Phyllostachys_edulis_newGene_2128;Phyllostachys_edulis_newGene_71668;Phyllostachys_edulis_newGene_275073;Phyllostachys_edulis_newGene_272761;Phyllostachys_edulis_newGene_371786;PH02Gene28965;PH02Gene09330;Phyllostachys_edulis_newGene_52586;Phyllostachys_edulis_newGene_52585;Phyllostachys_edulis_newGene_185491;Phyllostachys_edulis_newGene_104490;Phyllostachys_edulis_newGene_328782;Phyllostachys_edulis_newGene_147613;Phyllostachys_edulis_newGene_334117;Phyllostachys_edulis_newGene_1521;Phyllostachys_edulis_newGene_371238;Phyllostachys_edulis_newGene_13000;Phyllostachys_edulis_newGene_13009;PH02Gene02306;Phyllostachys_edulis_newGene_247840;Phyllostachys_edulis_newGene_362751;PH02Gene07426;Phyllostachys_edulis_newGene_96958;Phyllostachys_edulis_newGene_67050;Phyllostachys_edulis_newGene_198378;Phyllostachys_edulis_newGene_136556;Phyllostachys_edulis_newGene_136555;Phyllostachys_edulis_newGene_294320;PH02Gene01073;PH02Gene01076;Phyllostachys_edulis_newGene_101094;PH02Gene36595;Phyllostachys_edulis_newGene_150549;PH02Gene49119;PH02Gene49112;Phyllostachys_edulis_newGene_122418;Phyllostachys_edulis_newGene_283619;Phyllostachys_edulis_newGene_84560;Phyllostachys_edulis_newGene_348915;Phyllostachys_edulis_newGene_378672;PH02Gene50913;PH02Gene05371;Phyllostachys_edulis_newGene_264768;Phyllostachys_edulis_newGene_375960;PH02Gene00263;Phyllostachys_edulis_newGene_211068;Phyllostachys_edulis_newGene_269684;Phyllostachys_edulis_newGene_377746;Phyllostachys_edulis_newGene_377745;Phyllostachys_edulis_newGene_153993;Phyllostachys_edulis_newGene_281368;Phyllostachys_edulis_newGene_315186;Phyllostachys_edulis_newGene_87171;Phyllostachys_edulis_newGene_335272;PH02Gene29291;Phyllostachys_edulis_newGene_330730;Phyllostachys_edulis_newGene_141889;Phyllostachys_edulis_newGene_301269;Phyllostachys_edulis_newGene_36406;PH02Gene46867;Phyllostachys_edulis_newGene_133010;Phyllostachys_edulis_newGene_138398;Phyllostachys_edulis_newGene_118078;Phyllostachys_edulis_newGene_304813;Phyllostachys_edulis_newGene_83875;Phyllostachys_edulis_newGene_76967;Phyllostachys_edulis_newGene_350147;Phyllostachys_edulis_newGene_149158;Phyllostachys_edulis_newGene_53643;Phyllostachys_edulis_newGene_186011;Phyllostachys_edulis_newGene_106342;Phyllostachys_edulis_newGene_249535;Phyllostachys_edulis_newGene_82630;Phyllostachys_edulis_newGene_144058;Phyllostachys_edulis_newGene_143753;Phyllostachys_edulis_newGene_248072;Phyllostachys_edulis_newGene_145558;Phyllostachys_edulis_newGene_274591;Phyllostachys_edulis_newGene_288382;Phyllostachys_edulis_newGene_330847;Phyllostachys_edulis_newGene_355656;Phyllostachys_edulis_newGene_95055;Phyllostachys_edulis_newGene_385543;PH02Gene45251;Phyllostachys_edulis_newGene_214301;Phyllostachys_edulis_newGene_380027;Phyllostachys_edulis_newGene_17094;Phyllostachys_edulis_newGene_316842;Phyllostachys_edulis_newGene_268676;Phyllostachys_edulis_newGene_313564;Phyllostachys_edulis_newGene_14759;Phyllostachys_edulis_newGene_360507;Phyllostachys_edulis_newGene_360502;Phyllostachys_edulis_newGene_243077;Phyllostachys_edulis_newGene_80857;Phyllostachys_edulis_newGene_241692;Phyllostachys_edulis_newGene_131079;PH02Gene46222;Phyllostachys_edulis_newGene_105696;Phyllostachys_edulis_newGene_183769;Phyllostachys_edulis_newGene_222196;Phyllostachys_edulis_newGene_263678;Phyllostachys_edulis_newGene_218697;Phyllostachys_edulis_newGene_320676;Phyllostachys_edulis_newGene_78210;Phyllostachys_edulis_newGene_320679;Phyllostachys_edulis_newGene_198120;Phyllostachys_edulis_newGene_327957;Phyllostachys_edulis_newGene_295666;Phyllostachys_edulis_newGene_299292;Phyllostachys_edulis_newGene_4505;Phyllostachys_edulis_newGene_44905;Phyllostachys_edulis_newGene_44907;PH02Gene28155;Phyllostachys_edulis_newGene_384248;Phyllostachys_edulis_newGene_21016;Phyllostachys_edulis_newGene_355493;Phyllostachys_edulis_newGene_15437;Phyllostachys_edulis_newGene_113804;Phyllostachys_edulis_newGene_377817;Phyllostachys_edulis_newGene_202559;Phyllostachys_edulis_newGene_202554;Phyllostachys_edulis_newGene_86623;Phyllostachys_edulis_newGene_86622;Phyllostachys_edulis_newGene_287302;Phyllostachys_edulis_newGene_158294;Phyllostachys_edulis_newGene_315549;Phyllostachys_edulis_newGene_398939;Phyllostachys_edulis_newGene_94140;PH02Gene49129;Phyllostachys_edulis_newGene_266660;PH02Gene22119;PH02Gene28258;Phyllostachys_edulis_newGene_92160;Phyllostachys_edulis_newGene_260081;Phyllostachys_edulis_newGene_108392;PH02Gene32303;Phyllostachys_edulis_newGene_207550;Phyllostachys_edulis_newGene_302775;Phyllostachys_edulis_newGene_179919;Phyllostachys_edulis_newGene_315017;Phyllostachys_edulis_newGene_279886;Phyllostachys_edulis_newGene_288516;Phyllostachys_edulis_newGene_246271;Phyllostachys_edulis_newGene_385758;PH02Gene26142;Phyllostachys_edulis_newGene_71032;Phyllostachys_edulis_newGene_228011;Phyllostachys_edulis_newGene_371518;Phyllostachys_edulis_newGene_404161;Phyllostachys_edulis_newGene_206120;Phyllostachys_edulis_newGene_329888;Phyllostachys_edulis_newGene_287601;Phyllostachys_edulis_newGene_328919;Phyllostachys_edulis_newGene_393128;Phyllostachys_edulis_newGene_393125;Phyllostachys_edulis_newGene_211478;Phyllostachys_edulis_newGene_327699;PH02Gene32821;PH02Gene13598;Phyllostachys_edulis_newGene_167872;Phyllostachys_edulis_newGene_334389;Phyllostachys_edulis_newGene_334383;Phyllostachys_edulis_newGene_70267;Phyllostachys_edulis_newGene_383407;Phyllostachys_edulis_newGene_129852;Phyllostachys_edulis_newGene_61293;Phyllostachys_edulis_newGene_35337;Phyllostachys_edulis_newGene_167082;Phyllostachys_edulis_newGene_224588;Phyllostachys_edulis_newGene_140725;PH02Gene00306;Phyllostachys_edulis_newGene_163176;Phyllostachys_edulis_newGene_55100;Phyllostachys_edulis_newGene_299006;Phyllostachys_edulis_newGene_369765;Phyllostachys_edulis_newGene_197530;Phyllostachys_edulis_newGene_288953;PH02Gene20719;Phyllostachys_edulis_newGene_337757;PH02Gene05560;Phyllostachys_edulis_newGene_348599;Phyllostachys_edulis_newGene_234243;Phyllostachys_edulis_newGene_99329;Phyllostachys_edulis_newGene_99327;Phyllostachys_edulis_newGene_99322;Phyllostachys_edulis_newGene_385592;Phyllostachys_edulis_newGene_376038;Phyllostachys_edulis_newGene_232470;Phyllostachys_edulis_newGene_232480;Phyllostachys_edulis_newGene_69633;Phyllostachys_edulis_newGene_69630;Phyllostachys_edulis_newGene_280214;Phyllostachys_edulis_newGene_169665;PH02Gene38424;PH02Gene21080;Phyllostachys_edulis_newGene_275873;Phyllostachys_edulis_newGene_62566;Phyllostachys_edulis_newGene_349088;Phyllostachys_edulis_newGene_111440;PH02Gene35565;Phyllostachys_edulis_newGene_361912;PH02Gene49861;PH02Gene49869;Phyllostachys_edulis_newGene_125251;Phyllostachys_edulis_newGene_283901;Phyllostachys_edulis_newGene_332127;Phyllostachys_edulis_newGene_246957;Phyllostachys_edulis_newGene_77527;Phyllostachys_edulis_newGene_154649;Phyllostachys_edulis_newGene_164719;Phyllostachys_edulis_newGene_363045;Phyllostachys_edulis_newGene_44488;Phyllostachys_edulis_newGene_382580;Phyllostachys_edulis_newGene_338120;Phyllostachys_edulis_newGene_9157;Phyllostachys_edulis_newGene_240778;PH02Gene41580;Phyllostachys_edulis_newGene_61178;PH02Gene25654;Phyllostachys_edulis_newGene_10409;Phyllostachys_edulis_newGene_184206;Phyllostachys_edulis_newGene_82710;Phyllostachys_edulis_newGene_235133;Phyllostachys_edulis_newGene_255755;PH02Gene26749;Phyllostachys_edulis_newGene_167148;Phyllostachys_edulis_newGene_365395;Phyllostachys_edulis_newGene_399387;Phyllostachys_edulis_newGene_9655;Phyllostachys_edulis_newGene_279053;Phyllostachys_edulis_newGene_66168;PH02Gene18734;Phyllostachys_edulis_newGene_246628;Phyllostachys_edulis_newGene_243368;PH02Gene07986;Phyllostachys_edulis_newGene_296635;Phyllostachys_edulis_newGene_174298;Phyllostachys_edulis_newGene_20572;Phyllostachys_edulis_newGene_174290;Phyllostachys_edulis_newGene_381998;Phyllostachys_edulis_newGene_269092;Phyllostachys_edulis_newGene_263425;Phyllostachys_edulis_newGene_103183;Phyllostachys_edulis_newGene_183872;Phyllostachys_edulis_newGene_209264;Phyllostachys_edulis_newGene_284247;Phyllostachys_edulis_newGene_95566;Phyllostachys_edulis_newGene_95569;Phyllostachys_edulis_newGene_123670;Phyllostachys_edulis_newGene_18125;Phyllostachys_edulis_newGene_131383;Phyllostachys_edulis_newGene_330143;PH02Gene29780;Phyllostachys_edulis_newGene_1443;Phyllostachys_edulis_newGene_238256;Phyllostachys_edulis_newGene_108732;Phyllostachys_edulis_newGene_62882;Phyllostachys_edulis_newGene_324640;Phyllostachys_edulis_newGene_333957;Phyllostachys_edulis_newGene_333954;PH02Gene13844;Phyllostachys_edulis_newGene_245;PH02Gene41637;PH02Gene41634;Phyllostachys_edulis_newGene_34720;Phyllostachys_edulis_newGene_91311;Phyllostachys_edulis_newGene_258921;Phyllostachys_edulis_newGene_89374;Phyllostachys_edulis_newGene_210916;PH02Gene08711;Phyllostachys_edulis_newGene_306879;Phyllostachys_edulis_newGene_184399;Phyllostachys_edulis_newGene_361449;Phyllostachys_edulis_newGene_317739;Phyllostachys_edulis_newGene_38605;Phyllostachys_edulis_newGene_47367;Phyllostachys_edulis_newGene_255646;PH02Gene00122;Phyllostachys_edulis_newGene_136343;PH02Gene22099;Phyllostachys_edulis_newGene_331202;Phyllostachys_edulis_newGene_400112;Phyllostachys_edulis_newGene_396918;Phyllostachys_edulis_newGene_396914;Phyllostachys_edulis_newGene_325126;PH02Gene34134;Phyllostachys_edulis_newGene_20425;Phyllostachys_edulis_newGene_20428;Phyllostachys_edulis_newGene_238384;Phyllostachys_edulis_newGene_223437;Phyllostachys_edulis_newGene_103013;Phyllostachys_edulis_newGene_351778;Phyllostachys_edulis_newGene_311447;PH02Gene15407;PH02Gene15408;Phyllostachys_edulis_newGene_286157;Phyllostachys_edulis_newGene_112436;Phyllostachys_edulis_newGene_46754;Phyllostachys_edulis_newGene_383114;Phyllostachys_edulis_newGene_276502;Phyllostachys_edulis_newGene_243784;Phyllostachys_edulis_newGene_35042;Phyllostachys_edulis_newGene_68820;Phyllostachys_edulis_newGene_264194;Phyllostachys_edulis_newGene_72906;Phyllostachys_edulis_newGene_263871;Phyllostachys_edulis_newGene_30569;Phyllostachys_edulis_newGene_169926;Phyllostachys_edulis_newGene_50879;Phyllostachys_edulis_newGene_355995;Phyllostachys_edulis_newGene_112149;Phyllostachys_edulis_newGene_184900;Phyllostachys_edulis_newGene_173174;Phyllostachys_edulis_newGene_59581;PH02Gene20869;PH02Gene20864;Phyllostachys_edulis_newGene_194197;Phyllostachys_edulis_newGene_205868;Phyllostachys_edulis_newGene_57527;Phyllostachys_edulis_newGene_310219;Phyllostachys_edulis_newGene_364183;Phyllostachys_edulis_newGene_145129;Phyllostachys_edulis_newGene_204293;Phyllostachys_edulis_newGene_147446;Phyllostachys_edulis_newGene_248367;Phyllostachys_edulis_newGene_236920;Phyllostachys_edulis_newGene_236928;Phyllostachys_edulis_newGene_8231;Phyllostachys_edulis_newGene_25918;Phyllostachys_edulis_newGene_293249;Phyllostachys_edulis_newGene_293240;Phyllostachys_edulis_newGene_211931;Phyllostachys_edulis_newGene_211935;Phyllostachys_edulis_newGene_345853;Phyllostachys_edulis_newGene_266766;Phyllostachys_edulis_newGene_221184;Phyllostachys_edulis_newGene_389265;Phyllostachys_edulis_newGene_114933;Phyllostachys_edulis_newGene_128187;Phyllostachys_edulis_newGene_33158;Phyllostachys_edulis_newGene_167675;Phyllostachys_edulis_newGene_372358;PH02Gene34493;PH02Gene09881;Phyllostachys_edulis_newGene_171008;Phyllostachys_edulis_newGene_153;Phyllostachys_edulis_newGene_316981;Phyllostachys_edulis_newGene_200373;Phyllostachys_edulis_newGene_134109;PH02Gene19570;Phyllostachys_edulis_newGene_182420;PH02Gene32135;Phyllostachys_edulis_newGene_404245;PH02Gene30790;PH02Gene30799;Phyllostachys_edulis_newGene_42983;Phyllostachys_edulis_newGene_42985;PH02Gene25287;Phyllostachys_edulis_newGene_288761;Phyllostachys_edulis_newGene_231355;PH02Gene50100;Phyllostachys_edulis_newGene_296073;Phyllostachys_edulis_newGene_37281;Phyllostachys_edulis_newGene_379176;Phyllostachys_edulis_newGene_295167;Phyllostachys_edulis_newGene_273216;PH02Gene02275;Phyllostachys_edulis_newGene_252192;Phyllostachys_edulis_newGene_267484;Phyllostachys_edulis_newGene_109575;Phyllostachys_edulis_newGene_183630;Phyllostachys_edulis_newGene_293943;Phyllostachys_edulis_newGene_329671;Phyllostachys_edulis_newGene_329673;Phyllostachys_edulis_newGene_308880;Phyllostachys_edulis_newGene_75324;Phyllostachys_edulis_newGene_251829;Phyllostachys_edulis_newGene_243417;Phyllostachys_edulis_newGene_376957;Phyllostachys_edulis_newGene_327842;Phyllostachys_edulis_newGene_163276;Phyllostachys_edulis_newGene_185112;Phyllostachys_edulis_newGene_316009;Phyllostachys_edulis_newGene_289591;Phyllostachys_edulis_newGene_140105;Phyllostachys_edulis_newGene_145682;Phyllostachys_edulis_newGene_100355;Phyllostachys_edulis_newGene_175889;Phyllostachys_edulis_newGene_355505;Phyllostachys_edulis_newGene_306787;Phyllostachys_edulis_newGene_98506;Phyllostachys_edulis_newGene_12667;Phyllostachys_edulis_newGene_12664;Phyllostachys_edulis_newGene_239047;Phyllostachys_edulis_newGene_26936;PH02Gene31379;Phyllostachys_edulis_newGene_126227;Phyllostachys_edulis_newGene_169868;Phyllostachys_edulis_newGene_161568;Phyllostachys_edulis_newGene_80175;Phyllostachys_edulis_newGene_336075;Phyllostachys_edulis_newGene_190622;Phyllostachys_edulis_newGene_71495;Phyllostachys_edulis_newGene_71492;Phyllostachys_edulis_newGene_71490;Phyllostachys_edulis_newGene_333517;Phyllostachys_edulis_newGene_347680;PH02Gene30021;Phyllostachys_edulis_newGene_293526;Phyllostachys_edulis_newGene_94078;Phyllostachys_edulis_newGene_259197;Phyllostachys_edulis_newGene_189420;Phyllostachys_edulis_newGene_105769;Phyllostachys_edulis_newGene_116934;Phyllostachys_edulis_newGene_56;Phyllostachys_edulis_newGene_68114;Phyllostachys_edulis_newGene_391569;Phyllostachys_edulis_newGene_91378;Phyllostachys_edulis_newGene_41239;Phyllostachys_edulis_newGene_190357;Phyllostachys_edulis_newGene_190351;Phyllostachys_edulis_newGene_124714;Phyllostachys_edulis_newGene_27615;Phyllostachys_edulis_newGene_195276;Phyllostachys_edulis_newGene_127435;Phyllostachys_edulis_newGene_171858;PH02Gene09058;Phyllostachys_edulis_newGene_234988;Phyllostachys_edulis_newGene_32212;PH02Gene12892;PH02Gene08590;Phyllostachys_edulis_newGene_249003;Phyllostachys_edulis_newGene_249007;Phyllostachys_edulis_newGene_137263;Phyllostachys_edulis_newGene_187916;Phyllostachys_edulis_newGene_314526;Phyllostachys_edulis_newGene_168054;Phyllostachys_edulis_newGene_281511;PH02Gene34983;Phyllostachys_edulis_newGene_359907;Phyllostachys_edulis_newGene_75212;Phyllostachys_edulis_newGene_324485;Phyllostachys_edulis_newGene_198195;Phyllostachys_edulis_newGene_362471;Phyllostachys_edulis_newGene_81671;Phyllostachys_edulis_newGene_309242;PH02Gene39265;Phyllostachys_edulis_newGene_129908;Phyllostachys_edulis_newGene_109833;Phyllostachys_edulis_newGene_129907;Phyllostachys_edulis_newGene_213702;PH02Gene26621;Phyllostachys_edulis_newGene_166083;Phyllostachys_edulis_newGene_30926;Phyllostachys_edulis_newGene_164622;Phyllostachys_edulis_newGene_385938;PH02Gene44990;Phyllostachys_edulis_newGene_176094;Phyllostachys_edulis_newGene_207521;PH02Gene41475;Phyllostachys_edulis_newGene_69295;PH02Gene20425;Phyllostachys_edulis_newGene_372339;Phyllostachys_edulis_newGene_47594;PH02Gene14532;PH02Gene14537;Phyllostachys_edulis_newGene_335803;Phyllostachys_edulis_newGene_23414;Phyllostachys_edulis_newGene_192374;Phyllostachys_edulis_newGene_45508;Phyllostachys_edulis_newGene_378399;Phyllostachys_edulis_newGene_378397;Phyllostachys_edulis_newGene_915;Phyllostachys_edulis_newGene_29187;Phyllostachys_edulis_newGene_269634;Phyllostachys_edulis_newGene_68491;PH02Gene19500;Phyllostachys_edulis_newGene_259784;Phyllostachys_edulis_newGene_259789;Phyllostachys_edulis_newGene_164470;Phyllostachys_edulis_newGene_329130;Phyllostachys_edulis_newGene_136226;Phyllostachys_edulis_newGene_64551;Phyllostachys_edulis_newGene_332805;Phyllostachys_edulis_newGene_94080;Phyllostachys_edulis_newGene_180789;Phyllostachys_edulis_newGene_259817;Phyllostachys_edulis_newGene_373595;PH02Gene04482;Phyllostachys_edulis_newGene_354384;Phyllostachys_edulis_newGene_286842;Phyllostachys_edulis_newGene_319848;Phyllostachys_edulis_newGene_83869;Phyllostachys_edulis_newGene_111815;PH02Gene44787;Phyllostachys_edulis_newGene_51683;Phyllostachys_edulis_newGene_112736;Phyllostachys_edulis_newGene_162364;Phyllostachys_edulis_newGene_298075;Phyllostachys_edulis_newGene_104821;Phyllostachys_edulis_newGene_217433;Phyllostachys_edulis_newGene_81337;Phyllostachys_edulis_newGene_127627;Phyllostachys_edulis_newGene_127625;Phyllostachys_edulis_newGene_271758;PH02Gene00735;PH02Gene13776;PH02Gene23568;Phyllostachys_edulis_newGene_84127;Phyllostachys_edulis_newGene_209720;Phyllostachys_edulis_newGene_217986;Phyllostachys_edulis_newGene_217983;Phyllostachys_edulis_newGene_140944;Phyllostachys_edulis_newGene_292358;Phyllostachys_edulis_newGene_292351;Phyllostachys_edulis_newGene_335541;Phyllostachys_edulis_newGene_320812;Phyllostachys_edulis_newGene_190499;Phyllostachys_edulis_newGene_365726;Phyllostachys_edulis_newGene_167597;Phyllostachys_edulis_newGene_141540;PH02Gene03328;Phyllostachys_edulis_newGene_173561;PH02Gene09798;Phyllostachys_edulis_newGene_251670;PH02Gene46727;PH02Gene16347;Phyllostachys_edulis_newGene_299270;Phyllostachys_edulis_newGene_190124;Phyllostachys_edulis_newGene_141404;Phyllostachys_edulis_newGene_40849;Phyllostachys_edulis_newGene_158055;Phyllostachys_edulis_newGene_310603;Phyllostachys_edulis_newGene_370339;Phyllostachys_edulis_newGene_234125;Phyllostachys_edulis_newGene_50240;Phyllostachys_edulis_newGene_36605;Phyllostachys_edulis_newGene_111780;Phyllostachys_edulis_newGene_282912;Phyllostachys_edulis_newGene_214271;PH02Gene04183;PH02Gene04186;Phyllostachys_edulis_newGene_357934;Phyllostachys_edulis_newGene_357938;PH02Gene44485;PH02Gene28329;Phyllostachys_edulis_newGene_210424;PH02Gene38340;Phyllostachys_edulis_newGene_186627;Phyllostachys_edulis_newGene_394183;Phyllostachys_edulis_newGene_394187;Phyllostachys_edulis_newGene_367931;Phyllostachys_edulis_newGene_267734;Phyllostachys_edulis_newGene_14627;Phyllostachys_edulis_newGene_227410;Phyllostachys_edulis_newGene_227412;Phyllostachys_edulis_newGene_375587;Phyllostachys_edulis_newGene_375584;PH02Gene09786;PH02Gene24149;Phyllostachys_edulis_newGene_82276;PH02Gene04617;PH02Gene04614;Phyllostachys_edulis_newGene_17232;Phyllostachys_edulis_newGene_215046;Phyllostachys_edulis_newGene_341032;PH02Gene37905;Phyllostachys_edulis_newGene_250768;Phyllostachys_edulis_newGene_250765;Phyllostachys_edulis_newGene_263447;Phyllostachys_edulis_newGene_52116;Phyllostachys_edulis_newGene_215466;Phyllostachys_edulis_newGene_4161;Phyllostachys_edulis_newGene_26992;Phyllostachys_edulis_newGene_312643;Phyllostachys_edulis_newGene_306212;Phyllostachys_edulis_newGene_15033;Phyllostachys_edulis_newGene_361220;Phyllostachys_edulis_newGene_33190;Phyllostachys_edulis_newGene_9711;PH02Gene09841;Phyllostachys_edulis_newGene_229795;Phyllostachys_edulis_newGene_145488;PH02Gene42466;Phyllostachys_edulis_newGene_107998;Phyllostachys_edulis_newGene_107999;Phyllostachys_edulis_newGene_164367;Phyllostachys_edulis_newGene_15541;Phyllostachys_edulis_newGene_89452;Phyllostachys_edulis_newGene_223217;PH02Gene46734;Phyllostachys_edulis_newGene_338433;Phyllostachys_edulis_newGene_207749;Phyllostachys_edulis_newGene_129132;Phyllostachys_edulis_newGene_129133;Phyllostachys_edulis_newGene_162428;Phyllostachys_edulis_newGene_42948;Phyllostachys_edulis_newGene_34528;Phyllostachys_edulis_newGene_11042;PH02Gene38703;Phyllostachys_edulis_newGene_141536;Phyllostachys_edulis_newGene_257899;Phyllostachys_edulis_newGene_278784;Phyllostachys_edulis_newGene_278780;PH02Gene35691;Phyllostachys_edulis_newGene_147151;Phyllostachys_edulis_newGene_99139;Phyllostachys_edulis_newGene_31223;Phyllostachys_edulis_newGene_376625;Phyllostachys_edulis_newGene_373366;PH02Gene46757;Phyllostachys_edulis_newGene_308989;Phyllostachys_edulis_newGene_7623;Phyllostachys_edulis_newGene_357804;Phyllostachys_edulis_newGene_239929;Phyllostachys_edulis_newGene_107952;Phyllostachys_edulis_newGene_59681;Phyllostachys_edulis_newGene_13474;PH02Gene22250;Phyllostachys_edulis_newGene_227346;Phyllostachys_edulis_newGene_185213;Phyllostachys_edulis_newGene_272201;Phyllostachys_edulis_newGene_339260;PH02Gene38614;Phyllostachys_edulis_newGene_141242;PH02Gene13565;PH02Gene18489;Phyllostachys_edulis_newGene_347955;Phyllostachys_edulis_newGene_51527;PH02Gene41302;PH02Gene49935;Phyllostachys_edulis_newGene_91624;Phyllostachys_edulis_newGene_258235;PH02Gene08542;PH02Gene42020;Phyllostachys_edulis_newGene_309046;PH02Gene27488;PH02Gene18097;Phyllostachys_edulis_newGene_321823;Phyllostachys_edulis_newGene_296128;Phyllostachys_edulis_newGene_176693;Phyllostachys_edulis_newGene_176697;Phyllostachys_edulis_newGene_9622;Phyllostachys_edulis_newGene_260041;Phyllostachys_edulis_newGene_343752;Phyllostachys_edulis_newGene_401882;Phyllostachys_edulis_newGene_117027;PH02Gene47459;PH02Gene45999;Phyllostachys_edulis_newGene_380301;Phyllostachys_edulis_newGene_328134;PH02Gene32001;Phyllostachys_edulis_newGene_240358;Phyllostachys_edulis_newGene_200957;Phyllostachys_edulis_newGene_84400;Phyllostachys_edulis_newGene_78820;Phyllostachys_edulis_newGene_241403;Phyllostachys_edulis_newGene_133883;PH02Gene00269;Phyllostachys_edulis_newGene_196509;Phyllostachys_edulis_newGene_236957;Phyllostachys_edulis_newGene_27370;Phyllostachys_edulis_newGene_4602;Phyllostachys_edulis_newGene_283783;Phyllostachys_edulis_newGene_219998;Phyllostachys_edulis_newGene_187711;Phyllostachys_edulis_newGene_24055;Phyllostachys_edulis_newGene_400012;PH02Gene39012;Phyllostachys_edulis_newGene_154585;Phyllostachys_edulis_newGene_154586;Phyllostachys_edulis_newGene_202372;PH02Gene21471;Phyllostachys_edulis_newGene_40988;Phyllostachys_edulis_newGene_28917;Phyllostachys_edulis_newGene_28913;Phyllostachys_edulis_newGene_134441;Phyllostachys_edulis_newGene_67271;Phyllostachys_edulis_newGene_390039;Phyllostachys_edulis_newGene_219209;Phyllostachys_edulis_newGene_240659;Phyllostachys_edulis_newGene_248080;Phyllostachys_edulis_newGene_1250;Phyllostachys_edulis_newGene_6152;PH02Gene19206;Phyllostachys_edulis_newGene_21288;Phyllostachys_edulis_newGene_89327;Phyllostachys_edulis_newGene_89328;PH02Gene14324;Phyllostachys_edulis_newGene_401042;Phyllostachys_edulis_newGene_118394;Phyllostachys_edulis_newGene_118396;Phyllostachys_edulis_newGene_282890;Phyllostachys_edulis_newGene_282895;Phyllostachys_edulis_newGene_328165;Phyllostachys_edulis_newGene_124386;Phyllostachys_edulis_newGene_379052;Phyllostachys_edulis_newGene_332934;Phyllostachys_edulis_newGene_66063;Phyllostachys_edulis_newGene_288821;Phyllostachys_edulis_newGene_8065;Phyllostachys_edulis_newGene_103838;Phyllostachys_edulis_newGene_259927;Phyllostachys_edulis_newGene_17513;Phyllostachys_edulis_newGene_263645;Phyllostachys_edulis_newGene_95218;Phyllostachys_edulis_newGene_228705;Phyllostachys_edulis_newGene_235072;Phyllostachys_edulis_newGene_197845;Phyllostachys_edulis_newGene_62310;Phyllostachys_edulis_newGene_188485;Phyllostachys_edulis_newGene_88703;Phyllostachys_edulis_newGene_39407;Phyllostachys_edulis_newGene_56697;Phyllostachys_edulis_newGene_162255;Phyllostachys_edulis_newGene_17791;Phyllostachys_edulis_newGene_389930;Phyllostachys_edulis_newGene_70780;PH02Gene50752;Phyllostachys_edulis_newGene_244057;Phyllostachys_edulis_newGene_2352;Phyllostachys_edulis_newGene_269440;Phyllostachys_edulis_newGene_188318;Phyllostachys_edulis_newGene_98640;Phyllostachys_edulis_newGene_217132;Phyllostachys_edulis_newGene_368077;Phyllostachys_edulis_newGene_361996;PH02Gene49175;Phyllostachys_edulis_newGene_388210;Phyllostachys_edulis_newGene_128015;Phyllostachys_edulis_newGene_311679;Phyllostachys_edulis_newGene_311674;Phyllostachys_edulis_newGene_383741;Phyllostachys_edulis_newGene_372606;Phyllostachys_edulis_newGene_347888;Phyllostachys_edulis_newGene_193513;Phyllostachys_edulis_newGene_145338;Phyllostachys_edulis_newGene_387581;PH02Gene05392;Phyllostachys_edulis_newGene_65033;PH02Gene11244;Phyllostachys_edulis_newGene_24594;PH02Gene49404;Phyllostachys_edulis_newGene_131326;Phyllostachys_edulis_newGene_133973;Phyllostachys_edulis_newGene_168554;Phyllostachys_edulis_newGene_260501;Phyllostachys_edulis_newGene_299344;Phyllostachys_edulis_newGene_327014;Phyllostachys_edulis_newGene_228802;Phyllostachys_edulis_newGene_366333;Phyllostachys_edulis_newGene_276224;Phyllostachys_edulis_newGene_92490;Phyllostachys_edulis_newGene_205617;Phyllostachys_edulis_newGene_117020;Phyllostachys_edulis_newGene_310062;Phyllostachys_edulis_newGene_370157;Phyllostachys_edulis_newGene_74412;Phyllostachys_edulis_newGene_358261;Phyllostachys_edulis_newGene_139275;Phyllostachys_edulis_newGene_206574;Phyllostachys_edulis_newGene_174971;Phyllostachys_edulis_newGene_363439;PH02Gene16664;Phyllostachys_edulis_newGene_217650;Phyllostachys_edulis_newGene_31784;Phyllostachys_edulis_newGene_152190;Phyllostachys_edulis_newGene_225058;Phyllostachys_edulis_newGene_169524;PH02Gene38528;Phyllostachys_edulis_newGene_186887;Phyllostachys_edulis_newGene_183100;Phyllostachys_edulis_newGene_267159;Phyllostachys_edulis_newGene_191959;Phyllostachys_edulis_newGene_191958;Phyllostachys_edulis_newGene_184650;Phyllostachys_edulis_newGene_10855;Phyllostachys_edulis_newGene_10854;Phyllostachys_edulis_newGene_157649;Phyllostachys_edulis_newGene_87428;Phyllostachys_edulis_newGene_45273;Phyllostachys_edulis_newGene_178084;Phyllostachys_edulis_newGene_178085;Phyllostachys_edulis_newGene_40383;Phyllostachys_edulis_newGene_277431;Phyllostachys_edulis_newGene_376403;PH02Gene46538;Phyllostachys_edulis_newGene_393529;PH02Gene43011;Phyllostachys_edulis_newGene_216922;Phyllostachys_edulis_newGene_120450;PH02Gene00872;Phyllostachys_edulis_newGene_14354;PH02Gene18362;PH02Gene10176;Phyllostachys_edulis_newGene_329690;Phyllostachys_edulis_newGene_353094;Phyllostachys_edulis_newGene_320781;Phyllostachys_edulis_newGene_22135;Phyllostachys_edulis_newGene_339002;Phyllostachys_edulis_newGene_251888;PH02Gene27716;Phyllostachys_edulis_newGene_334744;Phyllostachys_edulis_newGene_57247;PH02Gene45788;Phyllostachys_edulis_newGene_385817;Phyllostachys_edulis_newGene_385816;Phyllostachys_edulis_newGene_249883;Phyllostachys_edulis_newGene_259370;Phyllostachys_edulis_newGene_168446;PH02Gene23204;Phyllostachys_edulis_newGene_228913;PH02Gene01680;PH02Gene10931;Phyllostachys_edulis_newGene_337701;Phyllostachys_edulis_newGene_77304;PH02Gene12790;Phyllostachys_edulis_newGene_33514;Phyllostachys_edulis_newGene_330868;Phyllostachys_edulis_newGene_395512;Phyllostachys_edulis_newGene_133265;Phyllostachys_edulis_newGene_228281;Phyllostachys_edulis_newGene_112972;Phyllostachys_edulis_newGene_157126;Phyllostachys_edulis_newGene_157125;Phyllostachys_edulis_newGene_169616;Phyllostachys_edulis_newGene_155781;Phyllostachys_edulis_newGene_191847;Phyllostachys_edulis_newGene_76817;Phyllostachys_edulis_newGene_178190;Phyllostachys_edulis_newGene_80878;Phyllostachys_edulis_newGene_305227;Phyllostachys_edulis_newGene_297072;Phyllostachys_edulis_newGene_27502;PH02Gene37855;Phyllostachys_edulis_newGene_135645;Phyllostachys_edulis_newGene_135648;Phyllostachys_edulis_newGene_222502;Phyllostachys_edulis_newGene_14249;Phyllostachys_edulis_newGene_224712;Phyllostachys_edulis_newGene_247334;PH02Gene27608;PH02Gene39667;PH02Gene39669;Phyllostachys_edulis_newGene_204243;Phyllostachys_edulis_newGene_163380;Phyllostachys_edulis_newGene_128232;Phyllostachys_edulis_newGene_44139;Phyllostachys_edulis_newGene_43647;Phyllostachys_edulis_newGene_171193;Phyllostachys_edulis_newGene_282748;Phyllostachys_edulis_newGene_1007;Phyllostachys_edulis_newGene_310702;Phyllostachys_edulis_newGene_342394;Phyllostachys_edulis_newGene_16739;Phyllostachys_edulis_newGene_151102;Phyllostachys_edulis_newGene_151101;Phyllostachys_edulis_newGene_361642;Phyllostachys_edulis_newGene_120772;PH02Gene19427;Phyllostachys_edulis_newGene_226222;PH02Gene34263;Phyllostachys_edulis_newGene_174151;Phyllostachys_edulis_newGene_122955;PH02Gene35642;Phyllostachys_edulis_newGene_140194;PH02Gene38964;Phyllostachys_edulis_newGene_53176;Phyllostachys_edulis_newGene_181987;Phyllostachys_edulis_newGene_236355;Phyllostachys_edulis_newGene_73406;Phyllostachys_edulis_newGene_298787;Phyllostachys_edulis_newGene_298785;Phyllostachys_edulis_newGene_8866;Phyllostachys_edulis_newGene_109884;Phyllostachys_edulis_newGene_109881;Phyllostachys_edulis_newGene_392218;Phyllostachys_edulis_newGene_124466;Phyllostachys_edulis_newGene_191172;Phyllostachys_edulis_newGene_252814;Phyllostachys_edulis_newGene_18206;Phyllostachys_edulis_newGene_10077;PH02Gene24458;Phyllostachys_edulis_newGene_366018;Phyllostachys_edulis_newGene_355022;Phyllostachys_edulis_newGene_231101;PH02Gene12730;Phyllostachys_edulis_newGene_306942;PH02Gene36838;Phyllostachys_edulis_newGene_264961;Phyllostachys_edulis_newGene_350886;PH02Gene16323;Phyllostachys_edulis_newGene_5034;Phyllostachys_edulis_newGene_85575;Phyllostachys_edulis_newGene_33601;Phyllostachys_edulis_newGene_293740;Phyllostachys_edulis_newGene_54584;Phyllostachys_edulis_newGene_225575;Phyllostachys_edulis_newGene_196172;Phyllostachys_edulis_newGene_196389;Phyllostachys_edulis_newGene_175250;Phyllostachys_edulis_newGene_231697;Phyllostachys_edulis_newGene_283;Phyllostachys_edulis_newGene_172570;Phyllostachys_edulis_newGene_172573;Phyllostachys_edulis_newGene_373687;Phyllostachys_edulis_newGene_62489;Phyllostachys_edulis_newGene_62482;Phyllostachys_edulis_newGene_116448;Phyllostachys_edulis_newGene_349768;Phyllostachys_edulis_newGene_11156;Phyllostachys_edulis_newGene_353797;Phyllostachys_edulis_newGene_359791;PH02Gene17755;Phyllostachys_edulis_newGene_148106;Phyllostachys_edulis_newGene_148102;Phyllostachys_edulis_newGene_196414;Phyllostachys_edulis_newGene_399247;Phyllostachys_edulis_newGene_362623;Phyllostachys_edulis_newGene_155811;PH02Gene07777;Phyllostachys_edulis_newGene_123562;Phyllostachys_edulis_newGene_272914;Phyllostachys_edulis_newGene_374636;PH02Gene43885;Phyllostachys_edulis_newGene_347253;PH02Gene41628;Phyllostachys_edulis_newGene_324164;Phyllostachys_edulis_newGene_92453;Phyllostachys_edulis_newGene_210968;Phyllostachys_edulis_newGene_288322;Phyllostachys_edulis_newGene_23687;Phyllostachys_edulis_newGene_190860;Phyllostachys_edulis_newGene_114632;Phyllostachys_edulis_newGene_195547;Phyllostachys_edulis_newGene_195541;Phyllostachys_edulis_newGene_402668;Phyllostachys_edulis_newGene_123015;Phyllostachys_edulis_newGene_324460;Phyllostachys_edulis_newGene_372452;PH02Gene45074;Phyllostachys_edulis_newGene_41214;PH02Gene26634;Phyllostachys_edulis_newGene_58928;Phyllostachys_edulis_newGene_235953;Phyllostachys_edulis_newGene_4145;Phyllostachys_edulis_newGene_4147;Phyllostachys_edulis_newGene_260375;PH02Gene41413;Phyllostachys_edulis_newGene_294485;Phyllostachys_edulis_newGene_181265;Phyllostachys_edulis_newGene_151564;PH02Gene20487;Phyllostachys_edulis_newGene_352556;Phyllostachys_edulis_newGene_113837;Phyllostachys_edulis_newGene_326511;Phyllostachys_edulis_newGene_326513;Phyllostachys_edulis_newGene_205448;Phyllostachys_edulis_newGene_166426;Phyllostachys_edulis_newGene_47534;PH02Gene09891;Phyllostachys_edulis_newGene_357037;Phyllostachys_edulis_newGene_357038;Phyllostachys_edulis_newGene_253288;Phyllostachys_edulis_newGene_206369;Phyllostachys_edulis_newGene_206368;Phyllostachys_edulis_newGene_161891;Phyllostachys_edulis_newGene_255422;Phyllostachys_edulis_newGene_64850;Phyllostachys_edulis_newGene_347558;Phyllostachys_edulis_newGene_136520;Phyllostachys_edulis_newGene_345571;Phyllostachys_edulis_newGene_265309;Phyllostachys_edulis_newGene_265304;Phyllostachys_edulis_newGene_383241;Phyllostachys_edulis_newGene_383244;Phyllostachys_edulis_newGene_383246;Phyllostachys_edulis_newGene_101086;Phyllostachys_edulis_newGene_101085;Phyllostachys_edulis_newGene_101080;Phyllostachys_edulis_newGene_3512;Phyllostachys_edulis_newGene_20274;PH02Gene36581;Phyllostachys_edulis_newGene_327568;Phyllostachys_edulis_newGene_75827;Phyllostachys_edulis_newGene_81178;Phyllostachys_edulis_newGene_313849;Phyllostachys_edulis_newGene_300006;Phyllostachys_edulis_newGene_378662;Phyllostachys_edulis_newGene_378667;Phyllostachys_edulis_newGene_8095;Phyllostachys_edulis_newGene_274380;Phyllostachys_edulis_newGene_36991;Phyllostachys_edulis_newGene_330234;Phyllostachys_edulis_newGene_330232;PH02Gene29611;Phyllostachys_edulis_newGene_140414;Phyllostachys_edulis_newGene_263690;PH02Gene00256;PH02Gene36034;Phyllostachys_edulis_newGene_211057;Phyllostachys_edulis_newGene_269693;Phyllostachys_edulis_newGene_103789;Phyllostachys_edulis_newGene_111084;Phyllostachys_edulis_newGene_55051;Phyllostachys_edulis_newGene_97599;Phyllostachys_edulis_newGene_169856;Phyllostachys_edulis_newGene_392047;Phyllostachys_edulis_newGene_209425;Phyllostachys_edulis_newGene_284844;Phyllostachys_edulis_newGene_296040;Phyllostachys_edulis_newGene_71770;Phyllostachys_edulis_newGene_86230;Phyllostachys_edulis_newGene_307208;Phyllostachys_edulis_newGene_334532;PH02Gene02720;Phyllostachys_edulis_newGene_152733;Phyllostachys_edulis_newGene_336670;Phyllostachys_edulis_newGene_88358;PH02Gene01039;Phyllostachys_edulis_newGene_109609;Phyllostachys_edulis_newGene_162620;Phyllostachys_edulis_newGene_3071;Phyllostachys_edulis_newGene_149806;Phyllostachys_edulis_newGene_104729;Phyllostachys_edulis_newGene_56294;Phyllostachys_edulis_newGene_198836;PH02Gene49150;Phyllostachys_edulis_newGene_125988;Phyllostachys_edulis_newGene_283653;PH02Gene49421;Phyllostachys_edulis_newGene_326768;Phyllostachys_edulis_newGene_326769;Phyllostachys_edulis_newGene_310042;Phyllostachys_edulis_newGene_18734;Phyllostachys_edulis_newGene_329093;Phyllostachys_edulis_newGene_304034;Phyllostachys_edulis_newGene_150236;Phyllostachys_edulis_newGene_20704;Phyllostachys_edulis_newGene_363452;Phyllostachys_edulis_newGene_36442;Phyllostachys_edulis_newGene_395206;Phyllostachys_edulis_newGene_188828;Phyllostachys_edulis_newGene_42790;Phyllostachys_edulis_newGene_61546;PH02Gene43540;Phyllostachys_edulis_newGene_69778;Phyllostachys_edulis_newGene_392523;Phyllostachys_edulis_newGene_392522;Phyllostachys_edulis_newGene_239693;Phyllostachys_edulis_newGene_318157;Phyllostachys_edulis_newGene_118031;Phyllostachys_edulis_newGene_267137;Phyllostachys_edulis_newGene_315470;Phyllostachys_edulis_newGene_126853;Phyllostachys_edulis_newGene_368692;PH02Gene11839;Phyllostachys_edulis_newGene_74788;Phyllostachys_edulis_newGene_237571;Phyllostachys_edulis_newGene_122297;Phyllostachys_edulis_newGene_157112;Phyllostachys_edulis_newGene_76070;Phyllostachys_edulis_newGene_313571;PH02Gene30632;PH02Gene20060;PH02Gene38445;PH02Gene38446;PH02Gene38443;Phyllostachys_edulis_newGene_360513;Phyllostachys_edulis_newGene_360510;Phyllostachys_edulis_newGene_227571;Phyllostachys_edulis_newGene_263440;Phyllostachys_edulis_newGene_135017;Phyllostachys_edulis_newGene_135010;Phyllostachys_edulis_newGene_394397;PH02Gene00203;Phyllostachys_edulis_newGene_180827;Phyllostachys_edulis_newGene_386167;Phyllostachys_edulis_newGene_156523;Phyllostachys_edulis_newGene_25258;Phyllostachys_edulis_newGene_329756;Phyllostachys_edulis_newGene_222186;Phyllostachys_edulis_newGene_320662;Phyllostachys_edulis_newGene_355933;Phyllostachys_edulis_newGene_1424;Phyllostachys_edulis_newGene_58784;Phyllostachys_edulis_newGene_214330;Phyllostachys_edulis_newGene_221644;Phyllostachys_edulis_newGene_214407;PH02Gene48244;Phyllostachys_edulis_newGene_349253;Phyllostachys_edulis_newGene_219480;Phyllostachys_edulis_newGene_21856;Phyllostachys_edulis_newGene_34910;PH02Gene28149;Phyllostachys_edulis_newGene_258536;Phyllostachys_edulis_newGene_381733;Phyllostachys_edulis_newGene_370097;Phyllostachys_edulis_newGene_151135;Phyllostachys_edulis_newGene_849;Phyllostachys_edulis_newGene_29639;Phyllostachys_edulis_newGene_355482;PH02Gene31117;Phyllostachys_edulis_newGene_377695;Phyllostachys_edulis_newGene_322937;Phyllostachys_edulis_newGene_149394;Phyllostachys_edulis_newGene_68768;Phyllostachys_edulis_newGene_113831;Phyllostachys_edulis_newGene_321872;Phyllostachys_edulis_newGene_113836;Phyllostachys_edulis_newGene_311997;Phyllostachys_edulis_newGene_8843;Phyllostachys_edulis_newGene_198731;Phyllostachys_edulis_newGene_392466;Phyllostachys_edulis_newGene_163670;Phyllostachys_edulis_newGene_247221;Phyllostachys_edulis_newGene_198909;Phyllostachys_edulis_newGene_402538;Phyllostachys_edulis_newGene_99682;Phyllostachys_edulis_newGene_71324;PH02Gene40299;PH02Gene40298;Phyllostachys_edulis_newGene_183852;Phyllostachys_edulis_newGene_373220;Phyllostachys_edulis_newGene_373919;Phyllostachys_edulis_newGene_239276;PH02Gene32607;Phyllostachys_edulis_newGene_113230;Phyllostachys_edulis_newGene_174088;Phyllostachys_edulis_newGene_314408;Phyllostachys_edulis_newGene_7039;Phyllostachys_edulis_newGene_341263;Phyllostachys_edulis_newGene_168157;Phyllostachys_edulis_newGene_378851;PH02Gene17043;Phyllostachys_edulis_newGene_263254;Phyllostachys_edulis_newGene_394805;Phyllostachys_edulis_newGene_1670;Phyllostachys_edulis_newGene_41378;Phyllostachys_edulis_newGene_58944;Phyllostachys_edulis_newGene_58942;PH02Gene42140;PH02Gene06734;Phyllostachys_edulis_newGene_107382;Phyllostachys_edulis_newGene_42057;Phyllostachys_edulis_newGene_44470;Phyllostachys_edulis_newGene_374742;Phyllostachys_edulis_newGene_235838;Phyllostachys_edulis_newGene_147299;Phyllostachys_edulis_newGene_291824;Phyllostachys_edulis_newGene_390168;Phyllostachys_edulis_newGene_322;Phyllostachys_edulis_newGene_258886;PH02Gene19318;Phyllostachys_edulis_newGene_302509;Phyllostachys_edulis_newGene_189181;Phyllostachys_edulis_newGene_61977;Phyllostachys_edulis_newGene_256846;Phyllostachys_edulis_newGene_59977;Phyllostachys_edulis_newGene_146323;Phyllostachys_edulis_newGene_334483;Phyllostachys_edulis_newGene_117750;Phyllostachys_edulis_newGene_387998;PH02Gene40509;PH02Gene40504;PH02Gene40502;PH02Gene07978;Phyllostachys_edulis_newGene_197586;Phyllostachys_edulis_newGene_320307;Phyllostachys_edulis_newGene_139942;Phyllostachys_edulis_newGene_106258;PH02Gene49241;Phyllostachys_edulis_newGene_111657;Phyllostachys_edulis_newGene_356166;Phyllostachys_edulis_newGene_316424;Phyllostachys_edulis_newGene_316423;Phyllostachys_edulis_newGene_112537;Phyllostachys_edulis_newGene_145668;Phyllostachys_edulis_newGene_325276;Phyllostachys_edulis_newGene_8414;Phyllostachys_edulis_newGene_95496;Phyllostachys_edulis_newGene_349387;Phyllostachys_edulis_newGene_108769;Phyllostachys_edulis_newGene_100571;Phyllostachys_edulis_newGene_27188;Phyllostachys_edulis_newGene_324696;Phyllostachys_edulis_newGene_313107;Phyllostachys_edulis_newGene_302456;Phyllostachys_edulis_newGene_3214;Phyllostachys_edulis_newGene_150849;PH02Gene14549;Phyllostachys_edulis_newGene_222808;Phyllostachys_edulis_newGene_12188;Phyllostachys_edulis_newGene_40072;Phyllostachys_edulis_newGene_204993;Phyllostachys_edulis_newGene_157374;Phyllostachys_edulis_newGene_165447;Phyllostachys_edulis_newGene_60227;Phyllostachys_edulis_newGene_370947;Phyllostachys_edulis_newGene_370940;Phyllostachys_edulis_newGene_29982;Phyllostachys_edulis_newGene_3581;PH02Gene18673;Phyllostachys_edulis_newGene_243241;Phyllostachys_edulis_newGene_5722;Phyllostachys_edulis_newGene_139810;Phyllostachys_edulis_newGene_46587;Phyllostachys_edulis_newGene_360204;Phyllostachys_edulis_newGene_120212;Phyllostachys_edulis_newGene_196496;Phyllostachys_edulis_newGene_18815;Phyllostachys_edulis_newGene_257377;Phyllostachys_edulis_newGene_72385;Phyllostachys_edulis_newGene_135922;Phyllostachys_edulis_newGene_205576;Phyllostachys_edulis_newGene_346316;Phyllostachys_edulis_newGene_274332;Phyllostachys_edulis_newGene_147952;Phyllostachys_edulis_newGene_90487;Phyllostachys_edulis_newGene_29463;Phyllostachys_edulis_newGene_232865;PH02Gene43809;Phyllostachys_edulis_newGene_89141;Phyllostachys_edulis_newGene_175911;Phyllostachys_edulis_newGene_173747;Phyllostachys_edulis_newGene_173743;Phyllostachys_edulis_newGene_196969;Phyllostachys_edulis_newGene_281389;Phyllostachys_edulis_newGene_287385;Phyllostachys_edulis_newGene_151790;Phyllostachys_edulis_newGene_234614;Phyllostachys_edulis_newGene_295346;Phyllostachys_edulis_newGene_206421;Phyllostachys_edulis_newGene_287777;Phyllostachys_edulis_newGene_12348;Phyllostachys_edulis_newGene_287770;Phyllostachys_edulis_newGene_134954;Phyllostachys_edulis_newGene_305167;Phyllostachys_edulis_newGene_34202;Phyllostachys_edulis_newGene_34203;Phyllostachys_edulis_newGene_158404;PH02Gene01253;Phyllostachys_edulis_newGene_94335;Phyllostachys_edulis_newGene_357514;Phyllostachys_edulis_newGene_48170;Phyllostachys_edulis_newGene_233119;Phyllostachys_edulis_newGene_74766;Phyllostachys_edulis_newGene_308759;Phyllostachys_edulis_newGene_334002;Phyllostachys_edulis_newGene_295038;Phyllostachys_edulis_newGene_5915;PH02Gene27056;Phyllostachys_edulis_newGene_238748;PH02Gene24772;Phyllostachys_edulis_newGene_284541;Phyllostachys_edulis_newGene_128441;Phyllostachys_edulis_newGene_369301;Phyllostachys_edulis_newGene_242837;Phyllostachys_edulis_newGene_179595;PH02Gene13065;Phyllostachys_edulis_newGene_378044;Phyllostachys_edulis_newGene_70313;Phyllostachys_edulis_newGene_237422;Phyllostachys_edulis_newGene_29478;Phyllostachys_edulis_newGene_387397;Phyllostachys_edulis_newGene_295543;Phyllostachys_edulis_newGene_306400;Phyllostachys_edulis_newGene_306404;PH02Gene22812;Phyllostachys_edulis_newGene_2745;Phyllostachys_edulis_newGene_266573;Phyllostachys_edulis_newGene_47024;Phyllostachys_edulis_newGene_323095;Phyllostachys_edulis_newGene_242987;Phyllostachys_edulis_newGene_277339;Phyllostachys_edulis_newGene_19435;Phyllostachys_edulis_newGene_272625;Phyllostachys_edulis_newGene_371686;PH02Gene37449;PH02Gene02790;Phyllostachys_edulis_newGene_107871;Phyllostachys_edulis_newGene_59103;Phyllostachys_edulis_newGene_34495;Phyllostachys_edulis_newGene_132708;Phyllostachys_edulis_newGene_253756;Phyllostachys_edulis_newGene_77223;Phyllostachys_edulis_newGene_31511;PH02Gene13424;Phyllostachys_edulis_newGene_114415;Phyllostachys_edulis_newGene_249050;Phyllostachys_edulis_newGene_171506;PH02Gene00558;Phyllostachys_edulis_newGene_30399;Phyllostachys_edulis_newGene_30393;Phyllostachys_edulis_newGene_233307;Phyllostachys_edulis_newGene_260297;Phyllostachys_edulis_newGene_146416;Phyllostachys_edulis_newGene_281133;Phyllostachys_edulis_newGene_344727;Phyllostachys_edulis_newGene_137541;Phyllostachys_edulis_newGene_393527;Phyllostachys_edulis_newGene_131357;Phyllostachys_edulis_newGene_304152;Phyllostachys_edulis_newGene_370724;Phyllostachys_edulis_newGene_314531;Phyllostachys_edulis_newGene_207087;Phyllostachys_edulis_newGene_307000;Phyllostachys_edulis_newGene_125630;PH02Gene07251;PH02Gene07256;Phyllostachys_edulis_newGene_117163;Phyllostachys_edulis_newGene_174949;Phyllostachys_edulis_newGene_385427;Phyllostachys_edulis_newGene_139049;PH02Gene36197;PH02Gene37222;Phyllostachys_edulis_newGene_221610;Phyllostachys_edulis_newGene_284794;Phyllostachys_edulis_newGene_284795;Phyllostachys_edulis_newGene_284791;Phyllostachys_edulis_newGene_242629;Phyllostachys_edulis_newGene_276607;Phyllostachys_edulis_newGene_289444;Phyllostachys_edulis_newGene_219438;PH02Gene09971;PH02Gene09975;Phyllostachys_edulis_newGene_215374;Phyllostachys_edulis_newGene_134078;Phyllostachys_edulis_newGene_229122;Phyllostachys_edulis_newGene_266705;Phyllostachys_edulis_newGene_92000;PH02Gene31992;Phyllostachys_edulis_newGene_97989;Phyllostachys_edulis_newGene_97982;Phyllostachys_edulis_newGene_24924;Phyllostachys_edulis_newGene_256359;Phyllostachys_edulis_newGene_42872;Phyllostachys_edulis_newGene_71379;Phyllostachys_edulis_newGene_285560;Phyllostachys_edulis_newGene_285567;Phyllostachys_edulis_newGene_3110;Phyllostachys_edulis_newGene_217783;PH02Gene40245;Phyllostachys_edulis_newGene_66625;Phyllostachys_edulis_newGene_37516;PH02Gene44684;PH02Gene02569;Phyllostachys_edulis_newGene_351557;Phyllostachys_edulis_newGene_101657;Phyllostachys_edulis_newGene_336955;PH02Gene39486;Phyllostachys_edulis_newGene_279400;PH02Gene21048;Phyllostachys_edulis_newGene_146272;Phyllostachys_edulis_newGene_342922;Phyllostachys_edulis_newGene_98415;Phyllostachys_edulis_newGene_313811;PH02Gene47079;Phyllostachys_edulis_newGene_117445;Phyllostachys_edulis_newGene_292438;Phyllostachys_edulis_newGene_389464;Phyllostachys_edulis_newGene_159554;Phyllostachys_edulis_newGene_262515;Phyllostachys_edulis_newGene_118898;Phyllostachys_edulis_newGene_357893;Phyllostachys_edulis_newGene_39198;Phyllostachys_edulis_newGene_158627;Phyllostachys_edulis_newGene_367220;Phyllostachys_edulis_newGene_237016;Phyllostachys_edulis_newGene_101824;Phyllostachys_edulis_newGene_113323;Phyllostachys_edulis_newGene_297848;Phyllostachys_edulis_newGene_7128;Phyllostachys_edulis_newGene_7125;Phyllostachys_edulis_newGene_330688;Phyllostachys_edulis_newGene_24017;Phyllostachys_edulis_newGene_41402;Phyllostachys_edulis_newGene_110882;Phyllostachys_edulis_newGene_362600;Phyllostachys_edulis_newGene_13906;Phyllostachys_edulis_newGene_312701;Phyllostachys_edulis_newGene_312706;Phyllostachys_edulis_newGene_123794;Phyllostachys_edulis_newGene_70584;Phyllostachys_edulis_newGene_78371;Phyllostachys_edulis_newGene_78373;Phyllostachys_edulis_newGene_335785;PH02Gene50172;Phyllostachys_edulis_newGene_161131;Phyllostachys_edulis_newGene_374614;Phyllostachys_edulis_newGene_333948;Phyllostachys_edulis_newGene_347278;Phyllostachys_edulis_newGene_148494;Phyllostachys_edulis_newGene_181095;Phyllostachys_edulis_newGene_6190;PH02Gene19247;Phyllostachys_edulis_newGene_291347;Phyllostachys_edulis_newGene_89369;Phyllostachys_edulis_newGene_306840;Phyllostachys_edulis_newGene_78132;Phyllostachys_edulis_newGene_348521;Phyllostachys_edulis_newGene_266939;Phyllostachys_edulis_newGene_208199;Phyllostachys_edulis_newGene_48467;Phyllostachys_edulis_newGene_38619;Phyllostachys_edulis_newGene_59869;Phyllostachys_edulis_newGene_255676;Phyllostachys_edulis_newGene_285178;Phyllostachys_edulis_newGene_136358;Phyllostachys_edulis_newGene_367895;Phyllostachys_edulis_newGene_377869;Phyllostachys_edulis_newGene_387849;Phyllostachys_edulis_newGene_93613;Phyllostachys_edulis_newGene_288861;Phyllostachys_edulis_newGene_94393;Phyllostachys_edulis_newGene_29628;Phyllostachys_edulis_newGene_177613;Phyllostachys_edulis_newGene_307754;Phyllostachys_edulis_newGene_344431;Phyllostachys_edulis_newGene_28622;Phyllostachys_edulis_newGene_328413;Phyllostachys_edulis_newGene_20414;Phyllostachys_edulis_newGene_20413;Phyllostachys_edulis_newGene_314974;Phyllostachys_edulis_newGene_103008;Phyllostachys_edulis_newGene_356073;PH02Gene44094;Phyllostachys_edulis_newGene_283414;Phyllostachys_edulis_newGene_286162;Phyllostachys_edulis_newGene_276539;Phyllostachys_edulis_newGene_199382;Phyllostachys_edulis_newGene_279611;Phyllostachys_edulis_newGene_284726;Phyllostachys_edulis_newGene_128263;Phyllostachys_edulis_newGene_65231;Phyllostachys_edulis_newGene_65235;Phyllostachys_edulis_newGene_159098;Phyllostachys_edulis_newGene_399972;PH02Gene17203;Phyllostachys_edulis_newGene_21876;PH02Gene33194;Phyllostachys_edulis_newGene_151154;PH02Gene42789;PH02Gene42783;PH02Gene42780;PH02Gene05764;PH02Gene05766;PH02Gene05767;PH02Gene31133;Phyllostachys_edulis_newGene_234403;Phyllostachys_edulis_newGene_179014;Phyllostachys_edulis_newGene_90636;Phyllostachys_edulis_newGene_50167;Phyllostachys_edulis_newGene_50165;Phyllostachys_edulis_newGene_12582;Phyllostachys_edulis_newGene_97917;Phyllostachys_edulis_newGene_202526;Phyllostachys_edulis_newGene_197859;Phyllostachys_edulis_newGene_238054;Phyllostachys_edulis_newGene_315537;Phyllostachys_edulis_newGene_46213;Phyllostachys_edulis_newGene_75956;Phyllostachys_edulis_newGene_15912;Phyllostachys_edulis_newGene_204976;PH02Gene03074;Phyllostachys_edulis_newGene_354236;Phyllostachys_edulis_newGene_397031;Phyllostachys_edulis_newGene_59726;Phyllostachys_edulis_newGene_359313;Phyllostachys_edulis_newGene_112684;Phyllostachys_edulis_newGene_315885;Phyllostachys_edulis_newGene_193113;Phyllostachys_edulis_newGene_253971;Phyllostachys_edulis_newGene_298140;PH02Gene07654;Phyllostachys_edulis_newGene_275828;Phyllostachys_edulis_newGene_174003;Phyllostachys_edulis_newGene_174000;Phyllostachys_edulis_newGene_103312;Phyllostachys_edulis_newGene_403030;Phyllostachys_edulis_newGene_111416;Phyllostachys_edulis_newGene_250152;Phyllostachys_edulis_newGene_302820;Phyllostachys_edulis_newGene_219623;Phyllostachys_edulis_newGene_238856;PH02Gene49830;PH02Gene49839;Phyllostachys_edulis_newGene_210756;Phyllostachys_edulis_newGene_309163;Phyllostachys_edulis_newGene_246925;Phyllostachys_edulis_newGene_252947;Phyllostachys_edulis_newGene_279106;Phyllostachys_edulis_newGene_42258;Phyllostachys_edulis_newGene_230596;Phyllostachys_edulis_newGene_173672;PH02Gene19393;Phyllostachys_edulis_newGene_370380;Phyllostachys_edulis_newGene_63789;Phyllostachys_edulis_newGene_358077;Phyllostachys_edulis_newGene_117344;PH02Gene05495;PH02Gene40038;PH02Gene35301;Phyllostachys_edulis_newGene_289086;Phyllostachys_edulis_newGene_26917;Phyllostachys_edulis_newGene_306293;Phyllostachys_edulis_newGene_113654;Phyllostachys_edulis_newGene_154401;Phyllostachys_edulis_newGene_290880;Phyllostachys_edulis_newGene_3646;Phyllostachys_edulis_newGene_3645;Phyllostachys_edulis_newGene_402107;Phyllostachys_edulis_newGene_33117;Phyllostachys_edulis_newGene_240570;Phyllostachys_edulis_newGene_248706;Phyllostachys_edulis_newGene_139080;Phyllostachys_edulis_newGene_129409;Phyllostachys_edulis_newGene_129405;PH02Gene07222;Phyllostachys_edulis_newGene_262615;Phyllostachys_edulis_newGene_100405;Phyllostachys_edulis_newGene_214077;Phyllostachys_edulis_newGene_112802;Phyllostachys_edulis_newGene_184323;Phyllostachys_edulis_newGene_184188;Phyllostachys_edulis_newGene_242626;Phyllostachys_edulis_newGene_40329;PH02Gene17655;Phyllostachys_edulis_newGene_379968;Phyllostachys_edulis_newGene_202119;Phyllostachys_edulis_newGene_51286;Phyllostachys_edulis_newGene_122210;Phyllostachys_edulis_newGene_11218;Phyllostachys_edulis_newGene_11211;Phyllostachys_edulis_newGene_149748;PH02Gene10115;Phyllostachys_edulis_newGene_183676;Phyllostachys_edulis_newGene_183675;Phyllostachys_edulis_newGene_131367;Phyllostachys_edulis_newGene_381183;Phyllostachys_edulis_newGene_69877;Phyllostachys_edulis_newGene_69870;Phyllostachys_edulis_newGene_69879;Phyllostachys_edulis_newGene_293909;PH02Gene25954;Phyllostachys_edulis_newGene_104892;Phyllostachys_edulis_newGene_393363;Phyllostachys_edulis_newGene_312480;Phyllostachys_edulis_newGene_303156;Phyllostachys_edulis_newGene_87927;Phyllostachys_edulis_newGene_70037;Phyllostachys_edulis_newGene_76301;PH02Gene28009;PH02Gene28004;Phyllostachys_edulis_newGene_381615;Phyllostachys_edulis_newGene_268888;Phyllostachys_edulis_newGene_268884;PH02Gene33096;Phyllostachys_edulis_newGene_90772;Phyllostachys_edulis_newGene_15788;Phyllostachys_edulis_newGene_163788;Phyllostachys_edulis_newGene_59104;Phyllostachys_edulis_newGene_187865;Phyllostachys_edulis_newGene_319514;Phyllostachys_edulis_newGene_43055;Phyllostachys_edulis_newGene_70244;Phyllostachys_edulis_newGene_316639;Phyllostachys_edulis_newGene_15293;Phyllostachys_edulis_newGene_164662;Phyllostachys_edulis_newGene_206422;Phyllostachys_edulis_newGene_272527;Phyllostachys_edulis_newGene_129879;Phyllostachys_edulis_newGene_179765;Phyllostachys_edulis_newGene_363933;Phyllostachys_edulis_newGene_396198;Phyllostachys_edulis_newGene_68948;PH02Gene36329;Phyllostachys_edulis_newGene_55125;Phyllostachys_edulis_newGene_369748;Phyllostachys_edulis_newGene_401978;Phyllostachys_edulis_newGene_384220;Phyllostachys_edulis_newGene_313269;Phyllostachys_edulis_newGene_186874;Phyllostachys_edulis_newGene_380282;Phyllostachys_edulis_newGene_282143;Phyllostachys_edulis_newGene_130849;Phyllostachys_edulis_newGene_340362;Phyllostachys_edulis_newGene_17463;Phyllostachys_edulis_newGene_50346;Phyllostachys_edulis_newGene_376015;Phyllostachys_edulis_newGene_63061;Phyllostachys_edulis_newGene_213019;Phyllostachys_edulis_newGene_132210;Phyllostachys_edulis_newGene_216534;Phyllostachys_edulis_newGene_286493;Phyllostachys_edulis_newGene_186760;Phyllostachys_edulis_newGene_394087;Phyllostachys_edulis_newGene_388159;Phyllostachys_edulis_newGene_379165;Phyllostachys_edulis_newGene_367023;Phyllostachys_edulis_newGene_32666;Phyllostachys_edulis_newGene_282317;Phyllostachys_edulis_newGene_204566;Phyllostachys_edulis_newGene_376569;Phyllostachys_edulis_newGene_349549;Phyllostachys_edulis_newGene_67944;Phyllostachys_edulis_newGene_384741;Phyllostachys_edulis_newGene_258003;Phyllostachys_edulis_newGene_295679;PH02Gene31427;PH02Gene24532;Phyllostachys_edulis_newGene_9098;Phyllostachys_edulis_newGene_9096;Phyllostachys_edulis_newGene_60961;PH02Gene03385;Phyllostachys_edulis_newGene_345038;Phyllostachys_edulis_newGene_6378;Phyllostachys_edulis_newGene_6379;Phyllostachys_edulis_newGene_251619;Phyllostachys_edulis_newGene_20930;PH02Gene24593;Phyllostachys_edulis_newGene_76298;PH02Gene10055;PH02Gene38266;Phyllostachys_edulis_newGene_120766;Phyllostachys_edulis_newGene_175299;Phyllostachys_edulis_newGene_175292;PH02Gene18635;Phyllostachys_edulis_newGene_170510;Phyllostachys_edulis_newGene_333572;Phyllostachys_edulis_newGene_391683;PH02Gene46017;Phyllostachys_edulis_newGene_25575;Phyllostachys_edulis_newGene_101888;Phyllostachys_edulis_newGene_116408;Phyllostachys_edulis_newGene_322475;Phyllostachys_edulis_newGene_225888;Phyllostachys_edulis_newGene_148140;Phyllostachys_edulis_newGene_56431;Phyllostachys_edulis_newGene_141312;PH02Gene40372;Phyllostachys_edulis_newGene_362661;Phyllostachys_edulis_newGene_13961;Phyllostachys_edulis_newGene_13966;Phyllostachys_edulis_newGene_390029;Phyllostachys_edulis_newGene_78315;Phyllostachys_edulis_newGene_67017;Phyllostachys_edulis_newGene_399367;Phyllostachys_edulis_newGene_335721;PH02Gene50146;PH02Gene21277;PH02Gene19027;Phyllostachys_edulis_newGene_269663;Phyllostachys_edulis_newGene_108635;Phyllostachys_edulis_newGene_133582;Phyllostachys_edulis_newGene_138602;Phyllostachys_edulis_newGene_381919;Phyllostachys_edulis_newGene_153979;Phyllostachys_edulis_newGene_173782;Phyllostachys_edulis_newGene_182945;Phyllostachys_edulis_newGene_142447;Phyllostachys_edulis_newGene_100886;Phyllostachys_edulis_newGene_215601;Phyllostachys_edulis_newGene_344192;Phyllostachys_edulis_newGene_95723;Phyllostachys_edulis_newGene_102233;Phyllostachys_edulis_newGene_143512;Phyllostachys_edulis_newGene_361411;Phyllostachys_edulis_newGene_68500;Phyllostachys_edulis_newGene_38674;Phyllostachys_edulis_newGene_317749;Phyllostachys_edulis_newGene_164383;Phyllostachys_edulis_newGene_255695;Phyllostachys_edulis_newGene_131100;Phyllostachys_edulis_newGene_124361;Phyllostachys_edulis_newGene_66247;Phyllostachys_edulis_newGene_86414;Phyllostachys_edulis_newGene_240382;Phyllostachys_edulis_newGene_270273;Phyllostachys_edulis_newGene_93678;Phyllostachys_edulis_newGene_93679;Phyllostachys_edulis_newGene_94374;Phyllostachys_edulis_newGene_189541;Phyllostachys_edulis_newGene_325153;Phyllostachys_edulis_newGene_307746;Phyllostachys_edulis_newGene_391447;Phyllostachys_edulis_newGene_48135;Phyllostachys_edulis_newGene_319898;PH02Gene44032;Phyllostachys_edulis_newGene_178811;Phyllostachys_edulis_newGene_86165;Phyllostachys_edulis_newGene_334048;Phyllostachys_edulis_newGene_356095;Phyllostachys_edulis_newGene_359516;PH02Gene15450;Phyllostachys_edulis_newGene_345700;Phyllostachys_edulis_newGene_345706;PH02Gene02588;Phyllostachys_edulis_newGene_293817;Phyllostachys_edulis_newGene_308954;PH02Gene33615;PH02Gene33616;Phyllostachys_edulis_newGene_325590;Phyllostachys_edulis_newGene_396587;Phyllostachys_edulis_newGene_322889;PH02Gene32595;Phyllostachys_edulis_newGene_25730;Phyllostachys_edulis_newGene_346707;Phyllostachys_edulis_newGene_22850;Phyllostachys_edulis_newGene_289665;Phyllostachys_edulis_newGene_122678;Phyllostachys_edulis_newGene_381526;Phyllostachys_edulis_newGene_381529;PH02Gene12358;PH02Gene36245;Phyllostachys_edulis_newGene_221326;Phyllostachys_edulis_newGene_369468;Phyllostachys_edulis_newGene_133309;Phyllostachys_edulis_newGene_202732;Phyllostachys_edulis_newGene_99857;Phyllostachys_edulis_newGene_158033;Phyllostachys_edulis_newGene_71156;Phyllostachys_edulis_newGene_179843;Phyllostachys_edulis_newGene_274443;PH02Gene22415;Phyllostachys_edulis_newGene_335010;Phyllostachys_edulis_newGene_335014;Phyllostachys_edulis_newGene_147085;Phyllostachys_edulis_newGene_94720;PH02Gene11507;Phyllostachys_edulis_newGene_108442;PH02Gene34736;PH02Gene04125;Phyllostachys_edulis_newGene_397204;PH02Gene03634;Phyllostachys_edulis_newGene_107804;PH02Gene48895;Phyllostachys_edulis_newGene_402218;PH02Gene41949;Phyllostachys_edulis_newGene_385947;Phyllostachys_edulis_newGene_388018;PH02Gene00656;Phyllostachys_edulis_newGene_400669;Phyllostachys_edulis_newGene_77272;PH02Gene27247;Phyllostachys_edulis_newGene_80984;Phyllostachys_edulis_newGene_177515;Phyllostachys_edulis_newGene_177517;Phyllostachys_edulis_newGene_249351;Phyllostachys_edulis_newGene_201760;Phyllostachys_edulis_newGene_62376;Phyllostachys_edulis_newGene_92286;Phyllostachys_edulis_newGene_98864;Phyllostachys_edulis_newGene_69005;Phyllostachys_edulis_newGene_69002;Phyllostachys_edulis_newGene_216385;PH02Gene08612;Phyllostachys_edulis_newGene_10567;Phyllostachys_edulis_newGene_8557;Phyllostachys_edulis_newGene_92095;PH02Gene27973;Phyllostachys_edulis_newGene_301242;PH02Gene46844;Phyllostachys_edulis_newGene_31700;Phyllostachys_edulis_newGene_343561;Phyllostachys_edulis_newGene_189588;Phyllostachys_edulis_newGene_251560;Phyllostachys_edulis_newGene_320099;Phyllostachys_edulis_newGene_5523;Phyllostachys_edulis_newGene_80743;Phyllostachys_edulis_newGene_333307;PH02Gene24325;PH02Gene24326;Phyllostachys_edulis_newGene_158937;PH02Gene31666;Phyllostachys_edulis_newGene_271893;Phyllostachys_edulis_newGene_175707;Phyllostachys_edulis_newGene_215647;Phyllostachys_edulis_newGene_206912;PH02Gene05383;Phyllostachys_edulis_newGene_115254;Phyllostachys_edulis_newGene_113437;Phyllostachys_edulis_newGene_266125;PH02Gene34827;Phyllostachys_edulis_newGene_292086;Phyllostachys_edulis_newGene_125409;Phyllostachys_edulis_newGene_193667;Phyllostachys_edulis_newGene_387059;Phyllostachys_edulis_newGene_104955;Phyllostachys_edulis_newGene_160982;Phyllostachys_edulis_newGene_194731;Phyllostachys_edulis_newGene_390766;Phyllostachys_edulis_newGene_24899;Phyllostachys_edulis_newGene_181321;Phyllostachys_edulis_newGene_81841;Phyllostachys_edulis_newGene_200645;Phyllostachys_edulis_newGene_256605;Phyllostachys_edulis_newGene_256608;Phyllostachys_edulis_newGene_247072;Phyllostachys_edulis_newGene_124824;Phyllostachys_edulis_newGene_121373;PH02Gene08839;Phyllostachys_edulis_newGene_170070;Phyllostachys_edulis_newGene_48770;PH02Gene06692;Phyllostachys_edulis_newGene_96872;Phyllostachys_edulis_newGene_38638;Phyllostachys_edulis_newGene_38636;Phyllostachys_edulis_newGene_255657;Phyllostachys_edulis_newGene_388922;Phyllostachys_edulis_newGene_325668;Phyllostachys_edulis_newGene_331234;Phyllostachys_edulis_newGene_385525;Phyllostachys_edulis_newGene_175096;Phyllostachys_edulis_newGene_359465;Phyllostachys_edulis_newGene_212908;Phyllostachys_edulis_newGene_259949;Phyllostachys_edulis_newGene_17579;Phyllostachys_edulis_newGene_344761;Phyllostachys_edulis_newGene_20436;Phyllostachys_edulis_newGene_174555;Phyllostachys_edulis_newGene_238390;Phyllostachys_edulis_newGene_7383;Phyllostachys_edulis_newGene_127577;Phyllostachys_edulis_newGene_381316;Phyllostachys_edulis_newGene_32588;Phyllostachys_edulis_newGene_77642;Phyllostachys_edulis_newGene_223214;PH02Gene50737;Phyllostachys_edulis_newGene_168545;Phyllostachys_edulis_newGene_14797;Phyllostachys_edulis_newGene_279632;PH02Gene29426;Phyllostachys_edulis_newGene_72912;Phyllostachys_edulis_newGene_33842;Phyllostachys_edulis_newGene_171917;Phyllostachys_edulis_newGene_238622;Phyllostachys_edulis_newGene_238621;Phyllostachys_edulis_newGene_119489;Phyllostachys_edulis_newGene_79854;Phyllostachys_edulis_newGene_305967;Phyllostachys_edulis_newGene_305966;PH02Gene47200;PH02Gene47207;Phyllostachys_edulis_newGene_298677;Phyllostachys_edulis_newGene_73571;Phyllostachys_edulis_newGene_16345;PH02Gene20872;Phyllostachys_edulis_newGene_244542;Phyllostachys_edulis_newGene_39565;Phyllostachys_edulis_newGene_197645;Phyllostachys_edulis_newGene_147451;Phyllostachys_edulis_newGene_365457;Phyllostachys_edulis_newGene_386974;Phyllostachys_edulis_newGene_342695;Phyllostachys_edulis_newGene_63544;Phyllostachys_edulis_newGene_296925;Phyllostachys_edulis_newGene_299862;Phyllostachys_edulis_newGene_203587;Phyllostachys_edulis_newGene_277639;Phyllostachys_edulis_newGene_277634;Phyllostachys_edulis_newGene_247992;Phyllostachys_edulis_newGene_60399;Phyllostachys_edulis_newGene_202843;PH02Gene04544;Phyllostachys_edulis_newGene_284211;PH02Gene13408;Phyllostachys_edulis_newGene_275660;Phyllostachys_edulis_newGene_146211;Phyllostachys_edulis_newGene_275668;Phyllostachys_edulis_newGene_144260;Phyllostachys_edulis_newGene_371134;Phyllostachys_edulis_newGene_273084;Phyllostachys_edulis_newGene_171568;Phyllostachys_edulis_newGene_171561;Phyllostachys_edulis_newGene_119073;Phyllostachys_edulis_newGene_113664;Phyllostachys_edulis_newGene_113668;Phyllostachys_edulis_newGene_176559;Phyllostachys_edulis_newGene_314055;Phyllostachys_edulis_newGene_211091;Phyllostachys_edulis_newGene_259279;Phyllostachys_edulis_newGene_386116;Phyllostachys_edulis_newGene_86886;PH02Gene26027;Phyllostachys_edulis_newGene_284883;Phyllostachys_edulis_newGene_284886;Phyllostachys_edulis_newGene_129438;PH02Gene36351;Phyllostachys_edulis_newGene_382975;Phyllostachys_edulis_newGene_330783;Phyllostachys_edulis_newGene_330780;Phyllostachys_edulis_newGene_330786;Phyllostachys_edulis_newGene_348625;Phyllostachys_edulis_newGene_262601;Phyllostachys_edulis_newGene_385407;Phyllostachys_edulis_newGene_174926;PH02Gene40846;PH02Gene42273;Phyllostachys_edulis_newGene_222789;Phyllostachys_edulis_newGene_404236;Phyllostachys_edulis_newGene_302156;Phyllostachys_edulis_newGene_220183;PH02Gene16149;PH02Gene46568;Phyllostachys_edulis_newGene_122221;Phyllostachys_edulis_newGene_116174;Phyllostachys_edulis_newGene_122228;Phyllostachys_edulis_newGene_35859;PH02Gene17488;PH02Gene36670;Phyllostachys_edulis_newGene_393788;Phyllostachys_edulis_newGene_163221;Phyllostachys_edulis_newGene_362945;Phyllostachys_edulis_newGene_240840;Phyllostachys_edulis_newGene_43727;Phyllostachys_edulis_newGene_283402;Phyllostachys_edulis_newGene_386522;Phyllostachys_edulis_newGene_4449;Phyllostachys_edulis_newGene_384382;Phyllostachys_edulis_newGene_381602;Phyllostachys_edulis_newGene_335341;Phyllostachys_edulis_newGene_171232;Phyllostachys_edulis_newGene_171235;Phyllostachys_edulis_newGene_156396;Phyllostachys_edulis_newGene_372107;Phyllostachys_edulis_newGene_289713;Phyllostachys_edulis_newGene_219980;Phyllostachys_edulis_newGene_163994;Phyllostachys_edulis_newGene_163993;PH02Gene27447;Phyllostachys_edulis_newGene_15140;Phyllostachys_edulis_newGene_149476;Phyllostachys_edulis_newGene_150463;Phyllostachys_edulis_newGene_400873;Phyllostachys_edulis_newGene_400870;Phyllostachys_edulis_newGene_161161;Phyllostachys_edulis_newGene_44338;Phyllostachys_edulis_newGene_333999;PH02Gene13804;Phyllostachys_edulis_newGene_390045;Phyllostachys_edulis_newGene_240662;Phyllostachys_edulis_newGene_240663;Phyllostachys_edulis_newGene_297595;Phyllostachys_edulis_newGene_64103;PH02Gene19219;PH02Gene47499;Phyllostachys_edulis_newGene_26771;Phyllostachys_edulis_newGene_336578;Phyllostachys_edulis_newGene_93974;Phyllostachys_edulis_newGene_61660;Phyllostachys_edulis_newGene_94477;Phyllostachys_edulis_newGene_57696;Phyllostachys_edulis_newGene_357259;Phyllostachys_edulis_newGene_28499;Phyllostachys_edulis_newGene_255603;Phyllostachys_edulis_newGene_329546;Phyllostachys_edulis_newGene_124396;Phyllostachys_edulis_newGene_285146;PH02Gene26617;Phyllostachys_edulis_newGene_207630;Phyllostachys_edulis_newGene_236149;Phyllostachys_edulis_newGene_287564;Phyllostachys_edulis_newGene_129226;Phyllostachys_edulis_newGene_288371;Phyllostachys_edulis_newGene_243062;Phyllostachys_edulis_newGene_53951;Phyllostachys_edulis_newGene_8074;Phyllostachys_edulis_newGene_226997;PH02Gene32756;Phyllostachys_edulis_newGene_228738;PH02Gene49323;Phyllostachys_edulis_newGene_257951;Phyllostachys_edulis_newGene_356006;Phyllostachys_edulis_newGene_56686;Phyllostachys_edulis_newGene_162244;Phyllostachys_edulis_newGene_193388;Phyllostachys_edulis_newGene_284133;Phyllostachys_edulis_newGene_213051;Phyllostachys_edulis_newGene_206821;Phyllostachys_edulis_newGene_142623;Phyllostachys_edulis_newGene_191529;Phyllostachys_edulis_newGene_402809;Phyllostachys_edulis_newGene_264153;Phyllostachys_edulis_newGene_171947;Phyllostachys_edulis_newGene_154605;Phyllostachys_edulis_newGene_122831;Phyllostachys_edulis_newGene_2343;Phyllostachys_edulis_newGene_2347;Phyllostachys_edulis_newGene_65287;PH02Gene06829;Phyllostachys_edulis_newGene_133778;Phyllostachys_edulis_newGene_133777;Phyllostachys_edulis_newGene_305931;Phyllostachys_edulis_newGene_203132;Phyllostachys_edulis_newGene_188325;Phyllostachys_edulis_newGene_80992;Phyllostachys_edulis_newGene_32170;Phyllostachys_edulis_newGene_32174;Phyllostachys_edulis_newGene_241598;Phyllostachys_edulis_newGene_19936;Phyllostachys_edulis_newGene_19935;Phyllostachys_edulis_newGene_38928;PH02Gene24133;Phyllostachys_edulis_newGene_201797;Phyllostachys_edulis_newGene_67833;Phyllostachys_edulis_newGene_78893;Phyllostachys_edulis_newGene_263433;Phyllostachys_edulis_newGene_222295;Phyllostachys_edulis_newGene_387519;Phyllostachys_edulis_newGene_306285;Phyllostachys_edulis_newGene_153193;Phyllostachys_edulis_newGene_24529;Phyllostachys_edulis_newGene_75529;Phyllostachys_edulis_newGene_278850;Phyllostachys_edulis_newGene_230772;Phyllostachys_edulis_newGene_376167;Phyllostachys_edulis_newGene_193837;Phyllostachys_edulis_newGene_64085;PH02Gene01048;Phyllostachys_edulis_newGene_358214;Phyllostachys_edulis_newGene_121073;Phyllostachys_edulis_newGene_121074;Phyllostachys_edulis_newGene_355793;Phyllostachys_edulis_newGene_88186;Phyllostachys_edulis_newGene_118499;PH02Gene14051;Phyllostachys_edulis_newGene_118200;Phyllostachys_edulis_newGene_182451;Phyllostachys_edulis_newGene_214069;Phyllostachys_edulis_newGene_380146;Phyllostachys_edulis_newGene_154993;Phyllostachys_edulis_newGene_112816;Phyllostachys_edulis_newGene_116225;Phyllostachys_edulis_newGene_404215;Phyllostachys_edulis_newGene_16288;Phyllostachys_edulis_newGene_80988;Phyllostachys_edulis_newGene_130422;Phyllostachys_edulis_newGene_232774;Phyllostachys_edulis_newGene_104533;Phyllostachys_edulis_newGene_243171;Phyllostachys_edulis_newGene_379970;Phyllostachys_edulis_newGene_262083;Phyllostachys_edulis_newGene_27932;Phyllostachys_edulis_newGene_371397;Phyllostachys_edulis_newGene_156436;Phyllostachys_edulis_newGene_305305;Phyllostachys_edulis_newGene_56709;Phyllostachys_edulis_newGene_56708;Phyllostachys_edulis_newGene_329602;Phyllostachys_edulis_newGene_187568;PH02Gene48808;Phyllostachys_edulis_newGene_303148;Phyllostachys_edulis_newGene_199434;Phyllostachys_edulis_newGene_203249;Phyllostachys_edulis_newGene_204149;Phyllostachys_edulis_newGene_327819;Phyllostachys_edulis_newGene_87932;Phyllostachys_edulis_newGene_122998;Phyllostachys_edulis_newGene_70024;Phyllostachys_edulis_newGene_4462;PH02Gene28019;Phyllostachys_edulis_newGene_148302;Phyllostachys_edulis_newGene_236399;Phyllostachys_edulis_newGene_115703;PH02Gene27860;Phyllostachys_edulis_newGene_161795;Phyllostachys_edulis_newGene_64970;Phyllostachys_edulis_newGene_80327;Phyllostachys_edulis_newGene_373161;Phyllostachys_edulis_newGene_175858;Phyllostachys_edulis_newGene_175856;PH02Gene01996;PH02Gene01995;PH02Gene28923;PH02Gene28921;Phyllostachys_edulis_newGene_34132;PH02Gene04017;Phyllostachys_edulis_newGene_239720;Phyllostachys_edulis_newGene_172715;Phyllostachys_edulis_newGene_51217;Phyllostachys_edulis_newGene_48282;Phyllostachys_edulis_newGene_116505;PH02Gene39931;Phyllostachys_edulis_newGene_140159;Phyllostachys_edulis_newGene_140153;Phyllostachys_edulis_newGene_372998;PH02Gene35235;PH02Gene35234;Phyllostachys_edulis_newGene_175653;Phyllostachys_edulis_newGene_137868;Phyllostachys_edulis_newGene_354416;Phyllostachys_edulis_newGene_306386;Phyllostachys_edulis_newGene_15344;Phyllostachys_edulis_newGene_69928;Phyllostachys_edulis_newGene_174781;PH02Gene04306;Phyllostachys_edulis_newGene_91231;Phyllostachys_edulis_newGene_171150;Phyllostachys_edulis_newGene_145737;PH02Gene07377;Phyllostachys_edulis_newGene_358573;Phyllostachys_edulis_newGene_358576;Phyllostachys_edulis_newGene_340573;Phyllostachys_edulis_newGene_340577;Phyllostachys_edulis_newGene_174800;Phyllostachys_edulis_newGene_123574;Phyllostachys_edulis_newGene_311057;Phyllostachys_edulis_newGene_59288;Phyllostachys_edulis_newGene_59759;Phyllostachys_edulis_newGene_309969;Phyllostachys_edulis_newGene_205217;Phyllostachys_edulis_newGene_303045;Phyllostachys_edulis_newGene_157734;Phyllostachys_edulis_newGene_96042;Phyllostachys_edulis_newGene_178316;Phyllostachys_edulis_newGene_328503;Phyllostachys_edulis_newGene_328508;Phyllostachys_edulis_newGene_205754;Phyllostachys_edulis_newGene_380553;PH02Gene12503;PH02Gene09712;Phyllostachys_edulis_newGene_87098;PH02Gene03165;Phyllostachys_edulis_newGene_237709;PH02Gene34636;Phyllostachys_edulis_newGene_395781;Phyllostachys_edulis_newGene_210564;Phyllostachys_edulis_newGene_124108;Phyllostachys_edulis_newGene_280479;Phyllostachys_edulis_newGene_280476;Phyllostachys_edulis_newGene_76278;Phyllostachys_edulis_newGene_76272;Phyllostachys_edulis_newGene_287097;Phyllostachys_edulis_newGene_44717;PH02Gene07841;Phyllostachys_edulis_newGene_194981;Phyllostachys_edulis_newGene_74405;Phyllostachys_edulis_newGene_177452;PH02Gene24605;PH02Gene18490;Phyllostachys_edulis_newGene_95093;Phyllostachys_edulis_newGene_371083;Phyllostachys_edulis_newGene_289745;PH02Gene41331;Phyllostachys_edulis_newGene_233072;Phyllostachys_edulis_newGene_233070;Phyllostachys_edulis_newGene_276731;Phyllostachys_edulis_newGene_13989;Phyllostachys_edulis_newGene_306577;Phyllostachys_edulis_newGene_15114;Phyllostachys_edulis_newGene_15116;Phyllostachys_edulis_newGene_24211;Phyllostachys_edulis_newGene_24219;Phyllostachys_edulis_newGene_44386;Phyllostachys_edulis_newGene_374695;Phyllostachys_edulis_newGene_42566;Phyllostachys_edulis_newGene_247194;Phyllostachys_edulis_newGene_231500;Phyllostachys_edulis_newGene_268785;Phyllostachys_edulis_newGene_94485;Phyllostachys_edulis_newGene_404130;Phyllostachys_edulis_newGene_82633;PH02Gene34564;Phyllostachys_edulis_newGene_328120;Phyllostachys_edulis_newGene_228272;PH02Gene26646;Phyllostachys_edulis_newGene_336214;Phyllostachys_edulis_newGene_265806;Phyllostachys_edulis_newGene_399143;Phyllostachys_edulis_newGene_325460;Phyllostachys_edulis_newGene_306059;Phyllostachys_edulis_newGene_306051;Phyllostachys_edulis_newGene_15238;Phyllostachys_edulis_newGene_27045;Phyllostachys_edulis_newGene_290644;Phyllostachys_edulis_newGene_197846;Phyllostachys_edulis_newGene_57272;Phyllostachys_edulis_newGene_234017;Phyllostachys_edulis_newGene_182353;Phyllostachys_edulis_newGene_223927;Phyllostachys_edulis_newGene_202398;Phyllostachys_edulis_newGene_91564;Phyllostachys_edulis_newGene_179473;Phyllostachys_edulis_newGene_210827;Phyllostachys_edulis_newGene_366592;Phyllostachys_edulis_newGene_78084;Phyllostachys_edulis_newGene_117713;Phyllostachys_edulis_newGene_199862;PH02Gene28286;Phyllostachys_edulis_newGene_304165;Phyllostachys_edulis_newGene_291642;Phyllostachys_edulis_newGene_9321;Phyllostachys_edulis_newGene_290066;Phyllostachys_edulis_newGene_138592;Phyllostachys_edulis_newGene_241172;Phyllostachys_edulis_newGene_75908;Phyllostachys_edulis_newGene_75900;Phyllostachys_edulis_newGene_93458;Phyllostachys_edulis_newGene_93459;Phyllostachys_edulis_newGene_278254;PH02Gene08857;Phyllostachys_edulis_newGene_164017;Phyllostachys_edulis_newGene_270731;PH02Gene13095;PH02Gene13096;Phyllostachys_edulis_newGene_136600;PH02Gene15678;PH02Gene15671;Phyllostachys_edulis_newGene_273418;Phyllostachys_edulis_newGene_265220;Phyllostachys_edulis_newGene_404136;Phyllostachys_edulis_newGene_294210;Phyllostachys_edulis_newGene_157195;Phyllostachys_edulis_newGene_305151;Phyllostachys_edulis_newGene_310828;Phyllostachys_edulis_newGene_353404;Phyllostachys_edulis_newGene_149970;Phyllostachys_edulis_newGene_212703;Phyllostachys_edulis_newGene_203016;Phyllostachys_edulis_newGene_77380;Phyllostachys_edulis_newGene_204797;Phyllostachys_edulis_newGene_316643;Phyllostachys_edulis_newGene_319529;Phyllostachys_edulis_newGene_284442;Phyllostachys_edulis_newGene_59577;Phyllostachys_edulis_newGene_72213;Phyllostachys_edulis_newGene_30279;Phyllostachys_edulis_newGene_135872;PH02Gene33250;Phyllostachys_edulis_newGene_370536;Phyllostachys_edulis_newGene_375856;Phyllostachys_edulis_newGene_385894;PH02Gene45706;Phyllostachys_edulis_newGene_214477;Phyllostachys_edulis_newGene_201929;Phyllostachys_edulis_newGene_26889;Phyllostachys_edulis_newGene_109757;Phyllostachys_edulis_newGene_392121;Phyllostachys_edulis_newGene_315693;Phyllostachys_edulis_newGene_62549;Phyllostachys_edulis_newGene_175332;Phyllostachys_edulis_newGene_178684;Phyllostachys_edulis_newGene_367147;Phyllostachys_edulis_newGene_166881;PH02Gene22957;Phyllostachys_edulis_newGene_346500;Phyllostachys_edulis_newGene_267615;Phyllostachys_edulis_newGene_241562;Phyllostachys_edulis_newGene_249391;Phyllostachys_edulis_newGene_296697;Phyllostachys_edulis_newGene_7249;Phyllostachys_edulis_newGene_17712;Phyllostachys_edulis_newGene_65609;Phyllostachys_edulis_newGene_353873;PH02Gene43218;PH02Gene17632;PH02Gene01762;Phyllostachys_edulis_newGene_56597;Phyllostachys_edulis_newGene_360382;Phyllostachys_edulis_newGene_79459;Phyllostachys_edulis_newGene_254905;Phyllostachys_edulis_newGene_312624;Phyllostachys_edulis_newGene_335869;PH02Gene12964;PH02Gene44355;Phyllostachys_edulis_newGene_4236;Phyllostachys_edulis_newGene_67373;Phyllostachys_edulis_newGene_310554;PH02Gene40184;Phyllostachys_edulis_newGene_6960;Phyllostachys_edulis_newGene_264335;Phyllostachys_edulis_newGene_923;Phyllostachys_edulis_newGene_21369;Phyllostachys_edulis_newGene_94563;Phyllostachys_edulis_newGene_234349;Phyllostachys_edulis_newGene_266877;Phyllostachys_edulis_newGene_68367;Phyllostachys_edulis_newGene_321932;PH02Gene37616;Phyllostachys_edulis_newGene_270318;Phyllostachys_edulis_newGene_331313;PH02Gene14712;PH02Gene40395;Phyllostachys_edulis_newGene_46296;Phyllostachys_edulis_newGene_46293;Phyllostachys_edulis_newGene_259847;PH02Gene34483;Phyllostachys_edulis_newGene_20755;Phyllostachys_edulis_newGene_7484;PH02Gene32427;Phyllostachys_edulis_newGene_47789;Phyllostachys_edulis_newGene_290230;Phyllostachys_edulis_newGene_339890;Phyllostachys_edulis_newGene_54904;Phyllostachys_edulis_newGene_298007;Phyllostachys_edulis_newGene_214978;Phyllostachys_edulis_newGene_81361;Phyllostachys_edulis_newGene_95608;Phyllostachys_edulis_newGene_95606;Phyllostachys_edulis_newGene_342834;Phyllostachys_edulis_newGene_55508;PH02Gene15655;Phyllostachys_edulis_newGene_146814;Phyllostachys_edulis_newGene_73413;Phyllostachys_edulis_newGene_210181;Phyllostachys_edulis_newGene_210183;Phyllostachys_edulis_newGene_353464;Phyllostachys_edulis_newGene_353467;Phyllostachys_edulis_newGene_216551;PH02Gene49007;Phyllostachys_edulis_newGene_257450;Phyllostachys_edulis_newGene_356367;Phyllostachys_edulis_newGene_122763;Phyllostachys_edulis_newGene_159330;Phyllostachys_edulis_newGene_283124;Phyllostachys_edulis_newGene_43597;Phyllostachys_edulis_newGene_43595;Phyllostachys_edulis_newGene_386353;Phyllostachys_edulis_newGene_383452;Phyllostachys_edulis_newGene_329522;PH02Gene33233;PH02Gene50807;PH02Gene22603;PH02Gene45765;Phyllostachys_edulis_newGene_163128;Phyllostachys_edulis_newGene_221094;Phyllostachys_edulis_newGene_201940;Phyllostachys_edulis_newGene_99077;Phyllostachys_edulis_newGene_401965;Phyllostachys_edulis_newGene_76574;Phyllostachys_edulis_newGene_73067;Phyllostachys_edulis_newGene_73061;PH02Gene38922;Phyllostachys_edulis_newGene_126487;Phyllostachys_edulis_newGene_389170;PH02Gene23552;Phyllostachys_edulis_newGene_310119;Phyllostachys_edulis_newGene_16023;Phyllostachys_edulis_newGene_206268;Phyllostachys_edulis_newGene_141995;Phyllostachys_edulis_newGene_80344;Phyllostachys_edulis_newGene_31048;Phyllostachys_edulis_newGene_376009;Phyllostachys_edulis_newGene_373187;PH02Gene34048;PH02Gene46937;Phyllostachys_edulis_newGene_52520;Phyllostachys_edulis_newGene_267026;Phyllostachys_edulis_newGene_183298;Phyllostachys_edulis_newGene_183292;Phyllostachys_edulis_newGene_388145;Phyllostachys_edulis_newGene_388149;Phyllostachys_edulis_newGene_403227;PH02Gene27310;PH02Gene39991;Phyllostachys_edulis_newGene_166917;Phyllostachys_edulis_newGene_327464;Phyllostachys_edulis_newGene_373438;PH02Gene13384;PH02Gene04509;Phyllostachys_edulis_newGene_201010;Phyllostachys_edulis_newGene_232361;Phyllostachys_edulis_newGene_65791;Phyllostachys_edulis_newGene_297065;Phyllostachys_edulis_newGene_153238;Phyllostachys_edulis_newGene_120346;PH02Gene37219;Phyllostachys_edulis_newGene_258848;Phyllostachys_edulis_newGene_49038;Phyllostachys_edulis_newGene_394726;Phyllostachys_edulis_newGene_335182;Phyllostachys_edulis_newGene_254656;Phyllostachys_edulis_newGene_287645;PH02Gene29835;Phyllostachys_edulis_newGene_16410;Phyllostachys_edulis_newGene_190058;Phyllostachys_edulis_newGene_347439;Phyllostachys_edulis_newGene_275016;Phyllostachys_edulis_newGene_86560;PH02Gene02650;Phyllostachys_edulis_newGene_172724;Phyllostachys_edulis_newGene_331165;Phyllostachys_edulis_newGene_101308;Phyllostachys_edulis_newGene_101307;Phyllostachys_edulis_newGene_53850;Phyllostachys_edulis_newGene_217061;Phyllostachys_edulis_newGene_317168;Phyllostachys_edulis_newGene_85190;Phyllostachys_edulis_newGene_113073;Phyllostachys_edulis_newGene_127218;PH02Gene02595;Phyllostachys_edulis_newGene_388309;Phyllostachys_edulis_newGene_297004;Phyllostachys_edulis_newGene_13029;PH02Gene19714;Phyllostachys_edulis_newGene_174183;Phyllostachys_edulis_newGene_32477;Phyllostachys_edulis_newGene_32473;Phyllostachys_edulis_newGene_193268;Phyllostachys_edulis_newGene_62610;Phyllostachys_edulis_newGene_332331;Phyllostachys_edulis_newGene_138918;PH02Gene50685;Phyllostachys_edulis_newGene_213381;PH02Gene49515;Phyllostachys_edulis_newGene_144111;Phyllostachys_edulis_newGene_316152;Phyllostachys_edulis_newGene_323553;Phyllostachys_edulis_newGene_125538;Phyllostachys_edulis_newGene_168250;Phyllostachys_edulis_newGene_10256;Phyllostachys_edulis_newGene_348729;Phyllostachys_edulis_newGene_66942;Phyllostachys_edulis_newGene_131742;Phyllostachys_edulis_newGene_223428;Phyllostachys_edulis_newGene_260163;Phyllostachys_edulis_newGene_395338;Phyllostachys_edulis_newGene_211909;Phyllostachys_edulis_newGene_311028;Phyllostachys_edulis_newGene_386884;Phyllostachys_edulis_newGene_23278;Phyllostachys_edulis_newGene_260991;Phyllostachys_edulis_newGene_260994;Phyllostachys_edulis_newGene_152087;Phyllostachys_edulis_newGene_402625;PH02Gene20250;Phyllostachys_edulis_newGene_26389;Phyllostachys_edulis_newGene_178173;Phyllostachys_edulis_newGene_385252;Phyllostachys_edulis_newGene_95843;PH02Gene16000;Phyllostachys_edulis_newGene_296707;Phyllostachys_edulis_newGene_174589;PH02Gene43380;Phyllostachys_edulis_newGene_353929;PH02Gene30117;Phyllostachys_edulis_newGene_39476;Phyllostachys_edulis_newGene_227098;Phyllostachys_edulis_newGene_163329;Phyllostachys_edulis_newGene_271071;Phyllostachys_edulis_newGene_137190;PH02Gene29491;Phyllostachys_edulis_newGene_220790;Phyllostachys_edulis_newGene_299212;Phyllostachys_edulis_newGene_286551;PH02Gene17948;Phyllostachys_edulis_newGene_8700;Phyllostachys_edulis_newGene_295980;Phyllostachys_edulis_newGene_29640;Phyllostachys_edulis_newGene_352999;Phyllostachys_edulis_newGene_115262;Phyllostachys_edulis_newGene_58320;Phyllostachys_edulis_newGene_50135;Phyllostachys_edulis_newGene_73767;Phyllostachys_edulis_newGene_382748;Phyllostachys_edulis_newGene_256392;Phyllostachys_edulis_newGene_256396;Phyllostachys_edulis_newGene_392415;PH02Gene38619;Phyllostachys_edulis_newGene_99638;Phyllostachys_edulis_newGene_158216;PH02Gene39800;PH02Gene01447;Phyllostachys_edulis_newGene_355385;Phyllostachys_edulis_newGene_355388;Phyllostachys_edulis_newGene_309095;PH02Gene31605;Phyllostachys_edulis_newGene_52224;PH02Gene04349;Phyllostachys_edulis_newGene_334615;Phyllostachys_edulis_newGene_7141;Phyllostachys_edulis_newGene_351599;PH02Gene38187;Phyllostachys_edulis_newGene_127723;Phyllostachys_edulis_newGene_155418;Phyllostachys_edulis_newGene_155419;PH02Gene38387;Phyllostachys_edulis_newGene_207912;PH02Gene38383;Phyllostachys_edulis_newGene_83430;Phyllostachys_edulis_newGene_362217;Phyllostachys_edulis_newGene_146077;PH02Gene39449;PH02Gene35087;Phyllostachys_edulis_newGene_244507;PH02Gene33669;Phyllostachys_edulis_newGene_212664;PH02Gene49747;Phyllostachys_edulis_newGene_122663;Phyllostachys_edulis_newGene_242893;Phyllostachys_edulis_newGene_383574;PH02Gene28321;Phyllostachys_edulis_newGene_265710;PH02Gene16852;Phyllostachys_edulis_newGene_346807;PH02Gene45664;PH02Gene36230;Phyllostachys_edulis_newGene_163667;Phyllostachys_edulis_newGene_58113;Phyllostachys_edulis_newGene_299177;Phyllostachys_edulis_newGene_242561;Phyllostachys_edulis_newGene_369479;Phyllostachys_edulis_newGene_197604;Phyllostachys_edulis_newGene_57237;Phyllostachys_edulis_newGene_57235;Phyllostachys_edulis_newGene_274838;PH02Gene48374;PH02Gene48376;Phyllostachys_edulis_newGene_73163;Phyllostachys_edulis_newGene_360971;Phyllostachys_edulis_newGene_315336;Phyllostachys_edulis_newGene_94734;Phyllostachys_edulis_newGene_234156;PH02Gene34703;Phyllostachys_edulis_newGene_116280;Phyllostachys_edulis_newGene_351388;Phyllostachys_edulis_newGene_220784;Phyllostachys_edulis_newGene_359153;Phyllostachys_edulis_newGene_186673;PH02Gene41953;Phyllostachys_edulis_newGene_403912;Phyllostachys_edulis_newGene_280126;Phyllostachys_edulis_newGene_218269;Phyllostachys_edulis_newGene_403168;Phyllostachys_edulis_newGene_403169;Phyllostachys_edulis_newGene_177521;Phyllostachys_edulis_newGene_235126;Phyllostachys_edulis_newGene_135168;Phyllostachys_edulis_newGene_219824;Phyllostachys_edulis_newGene_347811;Phyllostachys_edulis_newGene_9855;Phyllostachys_edulis_newGene_263419;Phyllostachys_edulis_newGene_384611;PH02Gene17683;PH02Gene19823;Phyllostachys_edulis_newGene_298270;Phyllostachys_edulis_newGene_89905;Phyllostachys_edulis_newGene_113627;Phyllostachys_edulis_newGene_144091;PH02Gene41711;PH02Gene12735;Phyllostachys_edulis_newGene_237914;Phyllostachys_edulis_newGene_373140;Phyllostachys_edulis_newGene_223169;Phyllostachys_edulis_newGene_331287;Phyllostachys_edulis_newGene_62244;PH02Gene43454;PH02Gene03768;Phyllostachys_edulis_newGene_110378;Phyllostachys_edulis_newGene_14799;Phyllostachys_edulis_newGene_162790;Phyllostachys_edulis_newGene_162795;Phyllostachys_edulis_newGene_388109;Phyllostachys_edulis_newGene_16934;PH02Gene39955;Phyllostachys_edulis_newGene_42423;Phyllostachys_edulis_newGene_275521;Phyllostachys_edulis_newGene_333231;Phyllostachys_edulis_newGene_144366;Phyllostachys_edulis_newGene_4828;Phyllostachys_edulis_newGene_934;Phyllostachys_edulis_newGene_119155;Phyllostachys_edulis_newGene_341522;Phyllostachys_edulis_newGene_391224;Phyllostachys_edulis_newGene_322097;Phyllostachys_edulis_newGene_24404;Phyllostachys_edulis_newGene_387431;Phyllostachys_edulis_newGene_128290;Phyllostachys_edulis_newGene_357503;Phyllostachys_edulis_newGene_234374;Phyllostachys_edulis_newGene_61793;Phyllostachys_edulis_newGene_42735;Phyllostachys_edulis_newGene_384287;Phyllostachys_edulis_newGene_387165;Phyllostachys_edulis_newGene_358558;Phyllostachys_edulis_newGene_117601;Phyllostachys_edulis_newGene_340599;Phyllostachys_edulis_newGene_252605;Phyllostachys_edulis_newGene_48145;Phyllostachys_edulis_newGene_307717;Phyllostachys_edulis_newGene_149670;Phyllostachys_edulis_newGene_152006;PH02Gene38530;Phyllostachys_edulis_newGene_194727;Phyllostachys_edulis_newGene_310489;Phyllostachys_edulis_newGene_401280;Phyllostachys_edulis_newGene_54471;Phyllostachys_edulis_newGene_178335;Phyllostachys_edulis_newGene_178336;Phyllostachys_edulis_newGene_182499;Phyllostachys_edulis_newGene_48022;Phyllostachys_edulis_newGene_317365;Phyllostachys_edulis_newGene_82935;Phyllostachys_edulis_newGene_385053;PH02Gene06761;Phyllostachys_edulis_newGene_383841;Phyllostachys_edulis_newGene_296108;PH02Gene01684;Phyllostachys_edulis_newGene_122322;Phyllostachys_edulis_newGene_346234;Phyllostachys_edulis_newGene_533;Phyllostachys_edulis_newGene_137648;Phyllostachys_edulis_newGene_375885;Phyllostachys_edulis_newGene_239065;Phyllostachys_edulis_newGene_2691;Phyllostachys_edulis_newGene_344696;Phyllostachys_edulis_newGene_134258;Phyllostachys_edulis_newGene_102949;Phyllostachys_edulis_newGene_258852;Phyllostachys_edulis_newGene_182849;Phyllostachys_edulis_newGene_182842;Phyllostachys_edulis_newGene_151673;Phyllostachys_edulis_newGene_126454;Phyllostachys_edulis_newGene_194485;Phyllostachys_edulis_newGene_179946;Phyllostachys_edulis_newGene_19700;Phyllostachys_edulis_newGene_141964;Phyllostachys_edulis_newGene_80392;Phyllostachys_edulis_newGene_373909;Phyllostachys_edulis_newGene_124220;Phyllostachys_edulis_newGene_71636;Phyllostachys_edulis_newGene_398432;Phyllostachys_edulis_newGene_69224;Phyllostachys_edulis_newGene_173525;Phyllostachys_edulis_newGene_379582;PH02Gene28996;Phyllostachys_edulis_newGene_268115;PH02Gene28539;Phyllostachys_edulis_newGene_294084;PH02Gene09344;Phyllostachys_edulis_newGene_94210;PH02Gene19028;Phyllostachys_edulis_newGene_102461;Phyllostachys_edulis_newGene_102460;Phyllostachys_edulis_newGene_212991;Phyllostachys_edulis_newGene_104447;Phyllostachys_edulis_newGene_104442;Phyllostachys_edulis_newGene_48210;Phyllostachys_edulis_newGene_317159;Phyllostachys_edulis_newGene_255027;Phyllostachys_edulis_newGene_124259;Phyllostachys_edulis_newGene_388337;Phyllostachys_edulis_newGene_84447;PH02Gene10092;PH02Gene00341;PH02Gene50693;Phyllostachys_edulis_newGene_396732;Phyllostachys_edulis_newGene_212463;PH02Gene40814;Phyllostachys_edulis_newGene_211349;Phyllostachys_edulis_newGene_319606;Phyllostachys_edulis_newGene_319605;Phyllostachys_edulis_newGene_223883;PH02Gene37532;Phyllostachys_edulis_newGene_82943;Phyllostachys_edulis_newGene_82948;Phyllostachys_edulis_newGene_81419;Phyllostachys_edulis_newGene_18473;Phyllostachys_edulis_newGene_18479;Phyllostachys_edulis_newGene_139318;PH02Gene21845;Phyllostachys_edulis_newGene_66953;Phyllostachys_edulis_newGene_174896;Phyllostachys_edulis_newGene_18481;Phyllostachys_edulis_newGene_254435;Phyllostachys_edulis_newGene_254437;Phyllostachys_edulis_newGene_287420;PH02Gene43004;Phyllostachys_edulis_newGene_197173;Phyllostachys_edulis_newGene_89230;Phyllostachys_edulis_newGene_134866;Phyllostachys_edulis_newGene_90913;Phyllostachys_edulis_newGene_356892;PH02Gene19165;Phyllostachys_edulis_newGene_298511;Phyllostachys_edulis_newGene_158357;PH02Gene09530;Phyllostachys_edulis_newGene_156358;Phyllostachys_edulis_newGene_110198;Phyllostachys_edulis_newGene_387211;Phyllostachys_edulis_newGene_355269;Phyllostachys_edulis_newGene_246825;Phyllostachys_edulis_newGene_308008;Phyllostachys_edulis_newGene_308006;Phyllostachys_edulis_newGene_334752;Phyllostachys_edulis_newGene_367437;Phyllostachys_edulis_newGene_171847;Phyllostachys_edulis_newGene_196106;Phyllostachys_edulis_newGene_193085;Phyllostachys_edulis_newGene_193088;Phyllostachys_edulis_newGene_96391;Phyllostachys_edulis_newGene_35782;Phyllostachys_edulis_newGene_373808;Phyllostachys_edulis_newGene_174192;Phyllostachys_edulis_newGene_49096;Phyllostachys_edulis_newGene_62600;PH02Gene04916;PH02Gene04913;Phyllostachys_edulis_newGene_341336;Phyllostachys_edulis_newGene_261783;Phyllostachys_edulis_newGene_27195;Phyllostachys_edulis_newGene_359910;Phyllostachys_edulis_newGene_75226;Phyllostachys_edulis_newGene_194073;Phyllostachys_edulis_newGene_337383;Phyllostachys_edulis_newGene_122710;Phyllostachys_edulis_newGene_4190;Phyllostachys_edulis_newGene_136044;Phyllostachys_edulis_newGene_102883;Phyllostachys_edulis_newGene_119877;Phyllostachys_edulis_newGene_342726;Phyllostachys_edulis_newGene_118580;Phyllostachys_edulis_newGene_251696;Phyllostachys_edulis_newGene_326548;Phyllostachys_edulis_newGene_293182;PH02Gene14508;Phyllostachys_edulis_newGene_317589;Phyllostachys_edulis_newGene_164142;Phyllostachys_edulis_newGene_328301;Phyllostachys_edulis_newGene_311662;Phyllostachys_edulis_newGene_327089;Phyllostachys_edulis_newGene_197284;Phyllostachys_edulis_newGene_235466;Phyllostachys_edulis_newGene_273836;Phyllostachys_edulis_newGene_292220;Phyllostachys_edulis_newGene_334598;Phyllostachys_edulis_newGene_122104;Phyllostachys_edulis_newGene_167155;Phyllostachys_edulis_newGene_6869;Phyllostachys_edulis_newGene_294343;Phyllostachys_edulis_newGene_290851;Phyllostachys_edulis_newGene_361291;Phyllostachys_edulis_newGene_37504;Phyllostachys_edulis_newGene_374581;Phyllostachys_edulis_newGene_75549;Phyllostachys_edulis_newGene_240504;Phyllostachys_edulis_newGene_233474;Phyllostachys_edulis_newGene_291273;Phyllostachys_edulis_newGene_121052;PH02Gene05028;Phyllostachys_edulis_newGene_262647;Phyllostachys_edulis_newGene_380163;Phyllostachys_edulis_newGene_351930;Phyllostachys_edulis_newGene_23158;Phyllostachys_edulis_newGene_180535;Phyllostachys_edulis_newGene_388408;Phyllostachys_edulis_newGene_377958;Phyllostachys_edulis_newGene_401581;Phyllostachys_edulis_newGene_42993;Phyllostachys_edulis_newGene_42994;Phyllostachys_edulis_newGene_76991;Phyllostachys_edulis_newGene_76995;Phyllostachys_edulis_newGene_368665;PH02Gene35069;Phyllostachys_edulis_newGene_345869;Phyllostachys_edulis_newGene_204056;PH02Gene30233;Phyllostachys_edulis_newGene_293956;Phyllostachys_edulis_newGene_360118;Phyllostachys_edulis_newGene_46383;Phyllostachys_edulis_newGene_221428;Phyllostachys_edulis_newGene_211216;Phyllostachys_edulis_newGene_163268;PH02Gene15491;Phyllostachys_edulis_newGene_201488;Phyllostachys_edulis_newGene_132355;Phyllostachys_edulis_newGene_378964;PH02Gene28037;Phyllostachys_edulis_newGene_148325;PH02Gene00578;Phyllostachys_edulis_newGene_222587;Phyllostachys_edulis_newGene_224320;Phyllostachys_edulis_newGene_153280;Phyllostachys_edulis_newGene_190410;Phyllostachys_edulis_newGene_19325;Phyllostachys_edulis_newGene_202439;Phyllostachys_edulis_newGene_289870;Phyllostachys_edulis_newGene_76707;Phyllostachys_edulis_newGene_347079;Phyllostachys_edulis_newGene_347073;Phyllostachys_edulis_newGene_195935;Phyllostachys_edulis_newGene_56080;Phyllostachys_edulis_newGene_34510;Phyllostachys_edulis_newGene_290167;Phyllostachys_edulis_newGene_217597;Phyllostachys_edulis_newGene_295662;Phyllostachys_edulis_newGene_266232;Phyllostachys_edulis_newGene_15328;Phyllostachys_edulis_newGene_114846;Phyllostachys_edulis_newGene_374449;Phyllostachys_edulis_newGene_311290;Phyllostachys_edulis_newGene_207162;Phyllostachys_edulis_newGene_172077;Phyllostachys_edulis_newGene_230070;Phyllostachys_edulis_newGene_230079;Phyllostachys_edulis_newGene_41001;Phyllostachys_edulis_newGene_41005;Phyllostachys_edulis_newGene_240446;Phyllostachys_edulis_newGene_200249;Phyllostachys_edulis_newGene_291515;Phyllostachys_edulis_newGene_291510;Phyllostachys_edulis_newGene_393951;PH02Gene14112;Phyllostachys_edulis_newGene_118165;Phyllostachys_edulis_newGene_203494;Phyllostachys_edulis_newGene_394272;Phyllostachys_edulis_newGene_205279;Phyllostachys_edulis_newGene_179364;Phyllostachys_edulis_newGene_162518;Phyllostachys_edulis_newGene_157798;Phyllostachys_edulis_newGene_198540;Phyllostachys_edulis_newGene_279964;Phyllostachys_edulis_newGene_143421;Phyllostachys_edulis_newGene_28094;Phyllostachys_edulis_newGene_223696;Phyllostachys_edulis_newGene_11588;Phyllostachys_edulis_newGene_109446;Phyllostachys_edulis_newGene_71875;Phyllostachys_edulis_newGene_298194;Phyllostachys_edulis_newGene_83469;Phyllostachys_edulis_newGene_278150;PH02Gene32569;Phyllostachys_edulis_newGene_199536;Phyllostachys_edulis_newGene_30288;Phyllostachys_edulis_newGene_376864;Phyllostachys_edulis_newGene_327795;Phyllostachys_edulis_newGene_159204;Phyllostachys_edulis_newGene_299457;Phyllostachys_edulis_newGene_65068;PH02Gene15079;Phyllostachys_edulis_newGene_302892;Phyllostachys_edulis_newGene_105523;Phyllostachys_edulis_newGene_173317;Phyllostachys_edulis_newGene_222443;Phyllostachys_edulis_newGene_233191;Phyllostachys_edulis_newGene_110904;Phyllostachys_edulis_newGene_358752;Phyllostachys_edulis_newGene_98257;Phyllostachys_edulis_newGene_131547;Phyllostachys_edulis_newGene_259087;Phyllostachys_edulis_newGene_254334;Phyllostachys_edulis_newGene_356941;Phyllostachys_edulis_newGene_356945;Phyllostachys_edulis_newGene_299124;Phyllostachys_edulis_newGene_57287;Phyllostachys_edulis_newGene_289952;Phyllostachys_edulis_newGene_291713;Phyllostachys_edulis_newGene_392257;Phyllostachys_edulis_newGene_24666;Phyllostachys_edulis_newGene_19774;Phyllostachys_edulis_newGene_310951;Phyllostachys_edulis_newGene_69962;Phyllostachys_edulis_newGene_360653;Phyllostachys_edulis_newGene_241998;Phyllostachys_edulis_newGene_15165;Phyllostachys_edulis_newGene_325555;Phyllostachys_edulis_newGene_320454;Phyllostachys_edulis_newGene_212636;Phyllostachys_edulis_newGene_168815;PH02Gene36777;Phyllostachys_edulis_newGene_127185;Phyllostachys_edulis_newGene_211555;Phyllostachys_edulis_newGene_255198;PH02Gene49731;Phyllostachys_edulis_newGene_319411;Phyllostachys_edulis_newGene_133021;Phyllostachys_edulis_newGene_381569;Phyllostachys_edulis_newGene_363587;Phyllostachys_edulis_newGene_86906;PH02Gene05118;Phyllostachys_edulis_newGene_140620;Phyllostachys_edulis_newGene_234691;PH02Gene36205;PH02Gene36201;Phyllostachys_edulis_newGene_292497;Phyllostachys_edulis_newGene_131563;Phyllostachys_edulis_newGene_192977;PH02Gene24875;Phyllostachys_edulis_newGene_299146;Phyllostachys_edulis_newGene_299144;Phyllostachys_edulis_newGene_401830;PH02Gene22456;PH02Gene22459;PH02Gene22458;Phyllostachys_edulis_newGene_315364;Phyllostachys_edulis_newGene_315367;Phyllostachys_edulis_newGene_130968;Phyllostachys_edulis_newGene_388592;Phyllostachys_edulis_newGene_230423;Phyllostachys_edulis_newGene_237667;Phyllostachys_edulis_newGene_376119;Phyllostachys_edulis_newGene_36624;Phyllostachys_edulis_newGene_214298;Phyllostachys_edulis_newGene_7778;Phyllostachys_edulis_newGene_9603;Phyllostachys_edulis_newGene_239873;Phyllostachys_edulis_newGene_239879;Phyllostachys_edulis_newGene_359185;Phyllostachys_edulis_newGene_169763;Phyllostachys_edulis_newGene_169767;Phyllostachys_edulis_newGene_183384;Phyllostachys_edulis_newGene_398235;Phyllostachys_edulis_newGene_263384;Phyllostachys_edulis_newGene_339334;Phyllostachys_edulis_newGene_80944;Phyllostachys_edulis_newGene_354116;Phyllostachys_edulis_newGene_374069;Phyllostachys_edulis_newGene_341055;Phyllostachys_edulis_newGene_69303;Phyllostachys_edulis_newGene_4925;Phyllostachys_edulis_newGene_347843;Phyllostachys_edulis_newGene_67865;Phyllostachys_edulis_newGene_67862;Phyllostachys_edulis_newGene_263469;Phyllostachys_edulis_newGene_248847;PH02Gene02616;Phyllostachys_edulis_newGene_396090;Phyllostachys_edulis_newGene_89932;Phyllostachys_edulis_newGene_38469;Phyllostachys_edulis_newGene_71197;PH02Gene32263;Phyllostachys_edulis_newGene_66420;Phyllostachys_edulis_newGene_270064;PH02Gene01841;Phyllostachys_edulis_newGene_213644;Phyllostachys_edulis_newGene_362390;Phyllostachys_edulis_newGene_115973;Phyllostachys_edulis_newGene_328668;Phyllostachys_edulis_newGene_88124;Phyllostachys_edulis_newGene_203156;Phyllostachys_edulis_newGene_203150;Phyllostachys_edulis_newGene_211700;Phyllostachys_edulis_newGene_225834;Phyllostachys_edulis_newGene_46535;Phyllostachys_edulis_newGene_120243;Phyllostachys_edulis_newGene_313809;Phyllostachys_edulis_newGene_313801;Phyllostachys_edulis_newGene_379680;Phyllostachys_edulis_newGene_18036;PH02Gene12563;Phyllostachys_edulis_newGene_279048;Phyllostachys_edulis_newGene_224415;Phyllostachys_edulis_newGene_331018;Phyllostachys_edulis_newGene_238451;Phyllostachys_edulis_newGene_58714;Phyllostachys_edulis_newGene_50527;Phyllostachys_edulis_newGene_89197;Phyllostachys_edulis_newGene_36168;Phyllostachys_edulis_newGene_138696;PH02Gene06898;Phyllostachys_edulis_newGene_203435;Phyllostachys_edulis_newGene_148463;Phyllostachys_edulis_newGene_148467;Phyllostachys_edulis_newGene_173719;Phyllostachys_edulis_newGene_110505;Phyllostachys_edulis_newGene_290873;PH02Gene19346;Phyllostachys_edulis_newGene_87122;Phyllostachys_edulis_newGene_222340;Phyllostachys_edulis_newGene_254733;PH02Gene27946;Phyllostachys_edulis_newGene_349935;Phyllostachys_edulis_newGene_70835;Phyllostachys_edulis_newGene_134986;PH02Gene34101;Phyllostachys_edulis_newGene_133067;Phyllostachys_edulis_newGene_239601;Phyllostachys_edulis_newGene_97667;Phyllostachys_edulis_newGene_186836;Phyllostachys_edulis_newGene_102536;Phyllostachys_edulis_newGene_83804;Phyllostachys_edulis_newGene_87499;Phyllostachys_edulis_newGene_186061;Phyllostachys_edulis_newGene_186060;Phyllostachys_edulis_newGene_74731;Phyllostachys_edulis_newGene_80772;Phyllostachys_edulis_newGene_80771;Phyllostachys_edulis_newGene_117500;PH02Gene13248;Phyllostachys_edulis_newGene_27904;Phyllostachys_edulis_newGene_183087;Phyllostachys_edulis_newGene_32555;Phyllostachys_edulis_newGene_140524;Phyllostachys_edulis_newGene_132278;Phyllostachys_edulis_newGene_156695;PH02Gene01736;Phyllostachys_edulis_newGene_371521;Phyllostachys_edulis_newGene_322576;PH02Gene12926;Phyllostachys_edulis_newGene_146857;Phyllostachys_edulis_newGene_93149;Phyllostachys_edulis_newGene_46004;Phyllostachys_edulis_newGene_162157;Phyllostachys_edulis_newGene_162154;Phyllostachys_edulis_newGene_396412;Phyllostachys_edulis_newGene_149919;Phyllostachys_edulis_newGene_70269;Phyllostachys_edulis_newGene_203071;Phyllostachys_edulis_newGene_393130;Phyllostachys_edulis_newGene_42241;Phyllostachys_edulis_newGene_42242;Phyllostachys_edulis_newGene_299784;Phyllostachys_edulis_newGene_299783;Phyllostachys_edulis_newGene_70299;PH02Gene02169;Phyllostachys_edulis_newGene_302963;Phyllostachys_edulis_newGene_302960;Phyllostachys_edulis_newGene_329565;Phyllostachys_edulis_newGene_358626;Phyllostachys_edulis_newGene_281030;Phyllostachys_edulis_newGene_84839;Phyllostachys_edulis_newGene_6865;Phyllostachys_edulis_newGene_378785;Phyllostachys_edulis_newGene_260251;Phyllostachys_edulis_newGene_316318;Phyllostachys_edulis_newGene_284903;PH02Gene20707;Phyllostachys_edulis_newGene_166175;Phyllostachys_edulis_newGene_275797;PH02Gene25663;Phyllostachys_edulis_newGene_206229;Phyllostachys_edulis_newGene_375362;Phyllostachys_edulis_newGene_340357;Phyllostachys_edulis_newGene_31084;Phyllostachys_edulis_newGene_31086;Phyllostachys_edulis_newGene_131988;Phyllostachys_edulis_newGene_3541;Phyllostachys_edulis_newGene_63033;Phyllostachys_edulis_newGene_260097;Phyllostachys_edulis_newGene_214349;Phyllostachys_edulis_newGene_222326;Phyllostachys_edulis_newGene_397393;Phyllostachys_edulis_newGene_233091;Phyllostachys_edulis_newGene_392613;PH02Gene20092;Phyllostachys_edulis_newGene_144725;Phyllostachys_edulis_newGene_367011;PH02Gene11966;PH02Gene11965;PH02Gene11969;Phyllostachys_edulis_newGene_373475;PH02Gene46265;Phyllostachys_edulis_newGene_201050;Phyllostachys_edulis_newGene_201051;Phyllostachys_edulis_newGene_11388;Phyllostachys_edulis_newGene_135664;Phyllostachys_edulis_newGene_216816;PH02Gene17500;Phyllostachys_edulis_newGene_150192;Phyllostachys_edulis_newGene_1556;PH02Gene44404;Phyllostachys_edulis_newGene_198087;Phyllostachys_edulis_newGene_149199;Phyllostachys_edulis_newGene_298393;PH02Gene31419;Phyllostachys_edulis_newGene_126953;Phyllostachys_edulis_newGene_51245;Phyllostachys_edulis_newGene_25602;Phyllostachys_edulis_newGene_65358;Phyllostachys_edulis_newGene_386555;Phyllostachys_edulis_newGene_289530;Phyllostachys_edulis_newGene_247498;Phyllostachys_edulis_newGene_193642;PH02Gene00589;Phyllostachys_edulis_newGene_205227;PH02Gene12226;PH02Gene12222;Phyllostachys_edulis_newGene_387096;Phyllostachys_edulis_newGene_16046;PH02Gene11141;Phyllostachys_edulis_newGene_68604;Phyllostachys_edulis_newGene_38156;Phyllostachys_edulis_newGene_213515;Phyllostachys_edulis_newGene_242229;Phyllostachys_edulis_newGene_57311;PH02Gene37053;PH02Gene37050;Phyllostachys_edulis_newGene_254025;Phyllostachys_edulis_newGene_268516;Phyllostachys_edulis_newGene_268518;Phyllostachys_edulis_newGene_315210;Phyllostachys_edulis_newGene_253348;Phyllostachys_edulis_newGene_99199;Phyllostachys_edulis_newGene_287806;Phyllostachys_edulis_newGene_234078;Phyllostachys_edulis_newGene_376684;Phyllostachys_edulis_newGene_237750;Phyllostachys_edulis_newGene_346982;PH02Gene18994;PH02Gene18999;Phyllostachys_edulis_newGene_351243;Phyllostachys_edulis_newGene_121829;Phyllostachys_edulis_newGene_276878;Phyllostachys_edulis_newGene_276879;PH02Gene13505;Phyllostachys_edulis_newGene_95043;Phyllostachys_edulis_newGene_235265;Phyllostachys_edulis_newGene_235260;Phyllostachys_edulis_newGene_146348;Phyllostachys_edulis_newGene_220936;PH02Gene19925;Phyllostachys_edulis_newGene_16280;Phyllostachys_edulis_newGene_218896;Phyllostachys_edulis_newGene_298551;Phyllostachys_edulis_newGene_117577;Phyllostachys_edulis_newGene_319078;Phyllostachys_edulis_newGene_164841;Phyllostachys_edulis_newGene_164840;Phyllostachys_edulis_newGene_182001;Phyllostachys_edulis_newGene_79333;Phyllostachys_edulis_newGene_316396;Phyllostachys_edulis_newGene_50294;Phyllostachys_edulis_newGene_382527;PH02Gene16454;PH02Gene16451;Phyllostachys_edulis_newGene_365328;Phyllostachys_edulis_newGene_76381;Phyllostachys_edulis_newGene_76387;Phyllostachys_edulis_newGene_129386;Phyllostachys_edulis_newGene_178651;Phyllostachys_edulis_newGene_276996;Phyllostachys_edulis_newGene_243315;Phyllostachys_edulis_newGene_385374;Phyllostachys_edulis_newGene_116734;Phyllostachys_edulis_newGene_116733;Phyllostachys_edulis_newGene_133933;Phyllostachys_edulis_newGene_353827;Phyllostachys_edulis_newGene_308662;Phyllostachys_edulis_newGene_308660;Phyllostachys_edulis_newGene_108873;Phyllostachys_edulis_newGene_108876;Phyllostachys_edulis_newGene_105779;Phyllostachys_edulis_newGene_183823;Phyllostachys_edulis_newGene_397286;Phyllostachys_edulis_newGene_313983;Phyllostachys_edulis_newGene_44272;Phyllostachys_edulis_newGene_44271;Phyllostachys_edulis_newGene_349307;PH02Gene23369;Phyllostachys_edulis_newGene_134792;PH02Gene06987;PH02Gene43950;Phyllostachys_edulis_newGene_176590;Phyllostachys_edulis_newGene_375053;Phyllostachys_edulis_newGene_131037;Phyllostachys_edulis_newGene_148524;Phyllostachys_edulis_newGene_302577;Phyllostachys_edulis_newGene_110480;Phyllostachys_edulis_newGene_16679;Phyllostachys_edulis_newGene_208819;Phyllostachys_edulis_newGene_224127;PH02Gene37996;Phyllostachys_edulis_newGene_306974;Phyllostachys_edulis_newGene_102369;Phyllostachys_edulis_newGene_166210;Phyllostachys_edulis_newGene_15597;Phyllostachys_edulis_newGene_142340;Phyllostachys_edulis_newGene_126274;Phyllostachys_edulis_newGene_47041;PH02Gene19978;Phyllostachys_edulis_newGene_256273;Phyllostachys_edulis_newGene_19128;Phyllostachys_edulis_newGene_71441;Phyllostachys_edulis_newGene_86729;Phyllostachys_edulis_newGene_46180;Phyllostachys_edulis_newGene_268303;Phyllostachys_edulis_newGene_214440;Phyllostachys_edulis_newGene_265687;Phyllostachys_edulis_newGene_181032;PH02Gene42969;Phyllostachys_edulis_newGene_94001;Phyllostachys_edulis_newGene_116983;Phyllostachys_edulis_newGene_261847;Phyllostachys_edulis_newGene_142859;Phyllostachys_edulis_newGene_373513;Phyllostachys_edulis_newGene_373515;Phyllostachys_edulis_newGene_226817;Phyllostachys_edulis_newGene_314800;PH02Gene32499;PH02Gene32496;Phyllostachys_edulis_newGene_334735;Phyllostachys_edulis_newGene_334731;Phyllostachys_edulis_newGene_74211;Phyllostachys_edulis_newGene_217130;PH02Gene26815;Phyllostachys_edulis_newGene_207870;PH02Gene28633;Phyllostachys_edulis_newGene_349337;Phyllostachys_edulis_newGene_213025;Phyllostachys_edulis_newGene_92508;Phyllostachys_edulis_newGene_294699;Phyllostachys_edulis_newGene_67356;Phyllostachys_edulis_newGene_268649;Phyllostachys_edulis_newGene_132974;Phyllostachys_edulis_newGene_142524;Phyllostachys_edulis_newGene_208820;PH02Gene00820;Phyllostachys_edulis_newGene_306902;Phyllostachys_edulis_newGene_404672;Phyllostachys_edulis_newGene_357361;Phyllostachys_edulis_newGene_58256;Phyllostachys_edulis_newGene_361718;Phyllostachys_edulis_newGene_186937;Phyllostachys_edulis_newGene_357549;Phyllostachys_edulis_newGene_167382;PH02Gene47298;PH02Gene47299;Phyllostachys_edulis_newGene_235762;Phyllostachys_edulis_newGene_331378;Phyllostachys_edulis_newGene_331375;Phyllostachys_edulis_newGene_175190;Phyllostachys_edulis_newGene_259869;Phyllostachys_edulis_newGene_359819;Phyllostachys_edulis_newGene_28164;Phyllostachys_edulis_newGene_28167;PH02Gene04451;Phyllostachys_edulis_newGene_165487;Phyllostachys_edulis_newGene_223505;Phyllostachys_edulis_newGene_27693;Phyllostachys_edulis_newGene_185658;PH02Gene44731;Phyllostachys_edulis_newGene_247898;Phyllostachys_edulis_newGene_283577;Phyllostachys_edulis_newGene_359210;Phyllostachys_edulis_newGene_359212;Phyllostachys_edulis_newGene_311532;Phyllostachys_edulis_newGene_162335;Phyllostachys_edulis_newGene_71992;Phyllostachys_edulis_newGene_298022;Phyllostachys_edulis_newGene_81340;Phyllostachys_edulis_newGene_403448;Phyllostachys_edulis_newGene_155117;Phyllostachys_edulis_newGene_249086;Phyllostachys_edulis_newGene_339887;Phyllostachys_edulis_newGene_59229;PH02Gene00764;Phyllostachys_edulis_newGene_262163;Phyllostachys_edulis_newGene_307953;Phyllostachys_edulis_newGene_305881;Phyllostachys_edulis_newGene_100394;Phyllostachys_edulis_newGene_62399;Phyllostachys_edulis_newGene_191129;Phyllostachys_edulis_newGene_192641;Phyllostachys_edulis_newGene_259170;Phyllostachys_edulis_newGene_136829;Phyllostachys_edulis_newGene_364689;Phyllostachys_edulis_newGene_197764;Phyllostachys_edulis_newGene_183223;Phyllostachys_edulis_newGene_248251;Phyllostachys_edulis_newGene_248250;Phyllostachys_edulis_newGene_256181;Phyllostachys_edulis_newGene_60423;Phyllostachys_edulis_newGene_377807;Phyllostachys_edulis_newGene_29847;Phyllostachys_edulis_newGene_178149;Phyllostachys_edulis_newGene_79857;Phyllostachys_edulis_newGene_116682;Phyllostachys_edulis_newGene_305969;Phyllostachys_edulis_newGene_156587;Phyllostachys_edulis_newGene_399106;PH02Gene06147;Phyllostachys_edulis_newGene_57400;Phyllostachys_edulis_newGene_271021;Phyllostachys_edulis_newGene_2373;Phyllostachys_edulis_newGene_2376;Phyllostachys_edulis_newGene_159013;Phyllostachys_edulis_newGene_295924;Phyllostachys_edulis_newGene_328961;Phyllostachys_edulis_newGene_222630;Phyllostachys_edulis_newGene_297389;Phyllostachys_edulis_newGene_297380;Phyllostachys_edulis_newGene_30733;Phyllostachys_edulis_newGene_329061;Phyllostachys_edulis_newGene_14397;PH02Gene47280;Phyllostachys_edulis_newGene_8918;Phyllostachys_edulis_newGene_140814;Phyllostachys_edulis_newGene_166367;Phyllostachys_edulis_newGene_361691;Phyllostachys_edulis_newGene_85957;PH02Gene34801;Phyllostachys_edulis_newGene_329659;Phyllostachys_edulis_newGene_353224;Phyllostachys_edulis_newGene_73738;Phyllostachys_edulis_newGene_300866;Phyllostachys_edulis_newGene_382777;Phyllostachys_edulis_newGene_272251;Phyllostachys_edulis_newGene_340845;Phyllostachys_edulis_newGene_99661;Phyllostachys_edulis_newGene_213308;Phyllostachys_edulis_newGene_322839;Phyllostachys_edulis_newGene_57903;Phyllostachys_edulis_newGene_57907;PH02Gene44675;PH02Gene43136;Phyllostachys_edulis_newGene_247915;PH02Gene30382;Phyllostachys_edulis_newGene_195337;Phyllostachys_edulis_newGene_127770;Phyllostachys_edulis_newGene_71819;Phyllostachys_edulis_newGene_196879;Phyllostachys_edulis_newGene_222747;Phyllostachys_edulis_newGene_29776;PH02Gene47594;Phyllostachys_edulis_newGene_315295;Phyllostachys_edulis_newGene_163516;Phyllostachys_edulis_newGene_335305;Phyllostachys_edulis_newGene_185394;Phyllostachys_edulis_newGene_185392;Phyllostachys_edulis_newGene_234079;Phyllostachys_edulis_newGene_55543;Phyllostachys_edulis_newGene_55541;PH02Gene06291;Phyllostachys_edulis_newGene_141308;PH02Gene03524;PH02Gene49642;Phyllostachys_edulis_newGene_186959;Phyllostachys_edulis_newGene_175144;Phyllostachys_edulis_newGene_52724;PH02Gene01381;Phyllostachys_edulis_newGene_25856;Phyllostachys_edulis_newGene_152895;Phyllostachys_edulis_newGene_208516;Phyllostachys_edulis_newGene_299998;Phyllostachys_edulis_newGene_277788;Phyllostachys_edulis_newGene_277782;Phyllostachys_edulis_newGene_155486;Phyllostachys_edulis_newGene_27623;Phyllostachys_edulis_newGene_128968;Phyllostachys_edulis_newGene_43194;Phyllostachys_edulis_newGene_202935;Phyllostachys_edulis_newGene_158824;PH02Gene09028;Phyllostachys_edulis_newGene_171865;Phyllostachys_edulis_newGene_144972;Phyllostachys_edulis_newGene_219805;Phyllostachys_edulis_newGene_366854;Phyllostachys_edulis_newGene_373828;Phyllostachys_edulis_newGene_113520;Phyllostachys_edulis_newGene_187924;Phyllostachys_edulis_newGene_322298;Phyllostachys_edulis_newGene_153451;Phyllostachys_edulis_newGene_111386;Phyllostachys_edulis_newGene_359977;Phyllostachys_edulis_newGene_91410;PH02Gene39213;PH02Gene39210;PH02Gene07114;Phyllostachys_edulis_newGene_134238;Phyllostachys_edulis_newGene_377865;Phyllostachys_edulis_newGene_344556;PH02Gene28598;PH02Gene28594;Phyllostachys_edulis_newGene_363182;Phyllostachys_edulis_newGene_121354;Phyllostachys_edulis_newGene_382442;Phyllostachys_edulis_newGene_10085;Phyllostachys_edulis_newGene_235900;Phyllostachys_edulis_newGene_42159;Phyllostachys_edulis_newGene_79477;Phyllostachys_edulis_newGene_398002;Phyllostachys_edulis_newGene_219006;Phyllostachys_edulis_newGene_323040;Phyllostachys_edulis_newGene_152204;Phyllostachys_edulis_newGene_8213;Phyllostachys_edulis_newGene_152209;Phyllostachys_edulis_newGene_314066;Phyllostachys_edulis_newGene_205471;Phyllostachys_edulis_newGene_326567;Phyllostachys_edulis_newGene_325204;Phyllostachys_edulis_newGene_364826;Phyllostachys_edulis_newGene_104030;Phyllostachys_edulis_newGene_206355;Phyllostachys_edulis_newGene_271694;Phyllostachys_edulis_newGene_236578;Phyllostachys_edulis_newGene_282350;Phyllostachys_edulis_newGene_244694;Phyllostachys_edulis_newGene_361765;Phyllostachys_edulis_newGene_68453;Phyllostachys_edulis_newGene_208146;Phyllostachys_edulis_newGene_287400;Phyllostachys_edulis_newGene_126239;Phyllostachys_edulis_newGene_242036;Phyllostachys_edulis_newGene_80142;Phyllostachys_edulis_newGene_336067;Phyllostachys_edulis_newGene_71480;Phyllostachys_edulis_newGene_333507;Phyllostachys_edulis_newGene_305886;Phyllostachys_edulis_newGene_118285;Phyllostachys_edulis_newGene_251052;Phyllostachys_edulis_newGene_152859;Phyllostachys_edulis_newGene_391511;Phyllostachys_edulis_newGene_48;PH02Gene06654;Phyllostachys_edulis_newGene_7477;Phyllostachys_edulis_newGene_401087;Phyllostachys_edulis_newGene_334779;Phyllostachys_edulis_newGene_127423;Phyllostachys_edulis_newGene_155333;Phyllostachys_edulis_newGene_103058;PH02Gene26854;Phyllostachys_edulis_newGene_207839;Phyllostachys_edulis_newGene_41737;Phyllostachys_edulis_newGene_41739;Phyllostachys_edulis_newGene_400543;Phyllostachys_edulis_newGene_172751;Phyllostachys_edulis_newGene_154325;Phyllostachys_edulis_newGene_249019;Phyllostachys_edulis_newGene_138941;Phyllostachys_edulis_newGene_168064;Phyllostachys_edulis_newGene_168062;Phyllostachys_edulis_newGene_260655;Phyllostachys_edulis_newGene_250028;Phyllostachys_edulis_newGene_9544;Phyllostachys_edulis_newGene_13353;Phyllostachys_edulis_newGene_308393;Phyllostachys_edulis_newGene_324496;Phyllostachys_edulis_newGene_83269;Phyllostachys_edulis_newGene_298723;Phyllostachys_edulis_newGene_194012;PH02Gene15442;Phyllostachys_edulis_newGene_129916;Phyllostachys_edulis_newGene_326231;Phyllostachys_edulis_newGene_154746;Phyllostachys_edulis_newGene_154748;Phyllostachys_edulis_newGene_389569;PH02Gene08275;PH02Gene08276;Phyllostachys_edulis_newGene_291917;Phyllostachys_edulis_newGene_6316;Phyllostachys_edulis_newGene_294435;Phyllostachys_edulis_newGene_313121;PH02Gene20418;Phyllostachys_edulis_newGene_291149;Phyllostachys_edulis_newGene_3239;Phyllostachys_edulis_newGene_332402;Phyllostachys_edulis_newGene_73744;Phyllostachys_edulis_newGene_382686;Phyllostachys_edulis_newGene_82472;Phyllostachys_edulis_newGene_368524;Phyllostachys_edulis_newGene_338753;Phyllostachys_edulis_newGene_122123;Phyllostachys_edulis_newGene_105095;Phyllostachys_edulis_newGene_354521;Phyllostachys_edulis_newGene_329164;Phyllostachys_edulis_newGene_196829;PH02Gene45325;PH02Gene45322;Phyllostachys_edulis_newGene_172155;Phyllostachys_edulis_newGene_402812;Phyllostachys_edulis_newGene_244687;Phyllostachys_edulis_newGene_126244;Phyllostachys_edulis_newGene_382659;Phyllostachys_edulis_newGene_134831;PH02Gene13054;Phyllostachys_edulis_newGene_76135;Phyllostachys_edulis_newGene_272534;Phyllostachys_edulis_newGene_374819;Phyllostachys_edulis_newGene_34301;Phyllostachys_edulis_newGene_25826;Phyllostachys_edulis_newGene_25824;Phyllostachys_edulis_newGene_268356;Phyllostachys_edulis_newGene_278564;Phyllostachys_edulis_newGene_37027;Phyllostachys_edulis_newGene_132416;Phyllostachys_edulis_newGene_132415;Phyllostachys_edulis_newGene_138277;Phyllostachys_edulis_newGene_182319;PH02Gene34404;Phyllostachys_edulis_newGene_314830;Phyllostachys_edulis_newGene_401097;Phyllostachys_edulis_newGene_334700;Phyllostachys_edulis_newGene_403631;Phyllostachys_edulis_newGene_331625;Phyllostachys_edulis_newGene_383080;Phyllostachys_edulis_newGene_207806;PH02Gene09079;Phyllostachys_edulis_newGene_146707;Phyllostachys_edulis_newGene_249023;PH02Gene00786;Phyllostachys_edulis_newGene_204620;Phyllostachys_edulis_newGene_204621;Phyllostachys_edulis_newGene_83276;PH02Gene42607;Phyllostachys_edulis_newGene_81654;Phyllostachys_edulis_newGene_154754;Phyllostachys_edulis_newGene_149212;Phyllostachys_edulis_newGene_389574;Phyllostachys_edulis_newGene_164600;Phyllostachys_edulis_newGene_385917;Phyllostachys_edulis_newGene_336335;Phyllostachys_edulis_newGene_248237;Phyllostachys_edulis_newGene_262997;Phyllostachys_edulis_newGene_313114;Phyllostachys_edulis_newGene_169261;Phyllostachys_edulis_newGene_169266;Phyllostachys_edulis_newGene_401909;Phyllostachys_edulis_newGene_294161;Phyllostachys_edulis_newGene_49093;Phyllostachys_edulis_newGene_49098;Phyllostachys_edulis_newGene_337786;Phyllostachys_edulis_newGene_310133;Phyllostachys_edulis_newGene_206289;Phyllostachys_edulis_newGene_56817;Phyllostachys_edulis_newGene_178965;Phyllostachys_edulis_newGene_80366;Phyllostachys_edulis_newGene_80360;Phyllostachys_edulis_newGene_301353;Phyllostachys_edulis_newGene_118539;PH02Gene34066;PH02Gene34065;PH02Gene46959;Phyllostachys_edulis_newGene_59806;PH02Gene03702;Phyllostachys_edulis_newGene_236101;Phyllostachys_edulis_newGene_318645;Phyllostachys_edulis_newGene_110357;Phyllostachys_edulis_newGene_52507;Phyllostachys_edulis_newGene_343216;Phyllostachys_edulis_newGene_87794;Phyllostachys_edulis_newGene_312007;Phyllostachys_edulis_newGene_403209;PH02Gene27334;Phyllostachys_edulis_newGene_135283;Phyllostachys_edulis_newGene_241674;Phyllostachys_edulis_newGene_53558;Phyllostachys_edulis_newGene_19815;Phyllostachys_edulis_newGene_330259;Phyllostachys_edulis_newGene_120360;PH02Gene02389;Phyllostachys_edulis_newGene_62240;PH02Gene35271;Phyllostachys_edulis_newGene_175617;Phyllostachys_edulis_newGene_22286;Phyllostachys_edulis_newGene_295683;Phyllostachys_edulis_newGene_266210;Phyllostachys_edulis_newGene_50667;Phyllostachys_edulis_newGene_149676;Phyllostachys_edulis_newGene_314354;Phyllostachys_edulis_newGene_226537;Phyllostachys_edulis_newGene_97495;PH02Gene24560;Phyllostachys_edulis_newGene_374463;PH02Gene09992;Phyllostachys_edulis_newGene_268975;Phyllostachys_edulis_newGene_268972;Phyllostachys_edulis_newGene_145771;Phyllostachys_edulis_newGene_245945;Phyllostachys_edulis_newGene_342315;Phyllostachys_edulis_newGene_342317;Phyllostachys_edulis_newGene_387143;Phyllostachys_edulis_newGene_387148;Phyllostachys_edulis_newGene_198819;Phyllostachys_edulis_newGene_211766;PH02Gene14137;Phyllostachys_edulis_newGene_7871;Phyllostachys_edulis_newGene_336931;Phyllostachys_edulis_newGene_182573;Phyllostachys_edulis_newGene_380286;Phyllostachys_edulis_newGene_197371;Phyllostachys_edulis_newGene_309922;Phyllostachys_edulis_newGene_129023;Phyllostachys_edulis_newGene_194701;Phyllostachys_edulis_newGene_162539;PH02Gene14594;Phyllostachys_edulis_newGene_392795;Phyllostachys_edulis_newGene_365306;Phyllostachys_edulis_newGene_116079;Phyllostachys_edulis_newGene_379202;PH02Gene42310;Phyllostachys_edulis_newGene_290079;Phyllostachys_edulis_newGene_261040;Phyllostachys_edulis_newGene_217622;Phyllostachys_edulis_newGene_217624;Phyllostachys_edulis_newGene_281185;Phyllostachys_edulis_newGene_314009;Phyllostachys_edulis_newGene_319186;Phyllostachys_edulis_newGene_389249;Phyllostachys_edulis_newGene_164974;Phyllostachys_edulis_newGene_182136;Phyllostachys_edulis_newGene_330425;PH02Gene26011;Phyllostachys_edulis_newGene_51837;Phyllostachys_edulis_newGene_42404;Phyllostachys_edulis_newGene_372335;Phyllostachys_edulis_newGene_193824;Phyllostachys_edulis_newGene_129468;Phyllostachys_edulis_newGene_342220;Phyllostachys_edulis_newGene_312211;Phyllostachys_edulis_newGene_393806;PH02Gene19595;Phyllostachys_edulis_newGene_82136;Phyllostachys_edulis_newGene_351921;Phyllostachys_edulis_newGene_292959;PH02Gene36244;Phyllostachys_edulis_newGene_23145;Phyllostachys_edulis_newGene_313678;Phyllostachys_edulis_newGene_121245;Phyllostachys_edulis_newGene_162447;Phyllostachys_edulis_newGene_76985;Phyllostachys_edulis_newGene_76984;Phyllostachys_edulis_newGene_76989;Phyllostachys_edulis_newGene_58107;Phyllostachys_edulis_newGene_348169;Phyllostachys_edulis_newGene_40300;Phyllostachys_edulis_newGene_40308;PH02Gene16175;Phyllostachys_edulis_newGene_380429;Phyllostachys_edulis_newGene_307199;Phyllostachys_edulis_newGene_20799;Phyllostachys_edulis_newGene_371364;Phyllostachys_edulis_newGene_100660;PH02Gene43098;PH02Gene30202;Phyllostachys_edulis_newGene_121608;PH02Gene35186;Phyllostachys_edulis_newGene_93347;Phyllostachys_edulis_newGene_56714;Phyllostachys_edulis_newGene_56711;Phyllostachys_edulis_newGene_178576;Phyllostachys_edulis_newGene_339087;Phyllostachys_edulis_newGene_339082;Phyllostachys_edulis_newGene_191651;Phyllostachys_edulis_newGene_256571;Phyllostachys_edulis_newGene_211207;PH02Gene06605;Phyllostachys_edulis_newGene_241297;Phyllostachys_edulis_newGene_285726;Phyllostachys_edulis_newGene_65312;Phyllostachys_edulis_newGene_369062;Phyllostachys_edulis_newGene_316024;Phyllostachys_edulis_newGene_57087;Phyllostachys_edulis_newGene_187091;PH02Gene17141;PH02Gene00548;Phyllostachys_edulis_newGene_222594;Phyllostachys_edulis_newGene_401871;Phyllostachys_edulis_newGene_378123;Phyllostachys_edulis_newGene_378120;Phyllostachys_edulis_newGene_16086;PH02Gene05029;Phyllostachys_edulis_newGene_234543;Phyllostachys_edulis_newGene_153294;Phyllostachys_edulis_newGene_38199;Phyllostachys_edulis_newGene_369518;Phyllostachys_edulis_newGene_222416;Phyllostachys_edulis_newGene_337836;PH02Gene47610;PH02Gene50006;PH02Gene17074;PH02Gene17073;Phyllostachys_edulis_newGene_20495;PH02Gene43399;Phyllostachys_edulis_newGene_379019;Phyllostachys_edulis_newGene_333050;PH02Gene16820;PH02Gene30128;PH02Gene47068;PH02Gene29480;PH02Gene23417;Phyllostachys_edulis_newGene_269406;Phyllostachys_edulis_newGene_188354;Phyllostachys_edulis_newGene_140004;Phyllostachys_edulis_newGene_324742;Phyllostachys_edulis_newGene_240492;PH02Gene33133;Phyllostachys_edulis_newGene_355402;Phyllostachys_edulis_newGene_123244;Phyllostachys_edulis_newGene_123249;Phyllostachys_edulis_newGene_207262;Phyllostachys_edulis_newGene_366793;Phyllostachys_edulis_newGene_4;Phyllostachys_edulis_newGene_47191;Phyllostachys_edulis_newGene_76675;Phyllostachys_edulis_newGene_340861;Phyllostachys_edulis_newGene_165867;Phyllostachys_edulis_newGene_99609;Phyllostachys_edulis_newGene_64487;Phyllostachys_edulis_newGene_278688;PH02Gene42875;Phyllostachys_edulis_newGene_189723;Phyllostachys_edulis_newGene_287130;Phyllostachys_edulis_newGene_68077;Phyllostachys_edulis_newGene_68072;Phyllostachys_edulis_newGene_101420;Phyllostachys_edulis_newGene_395676;Phyllostachys_edulis_newGene_213324;Phyllostachys_edulis_newGene_169147;Phyllostachys_edulis_newGene_7520;Phyllostachys_edulis_newGene_227369;Phyllostachys_edulis_newGene_404452;Phyllostachys_edulis_newGene_318546;Phyllostachys_edulis_newGene_286361;Phyllostachys_edulis_newGene_339915;Phyllostachys_edulis_newGene_339918;Phyllostachys_edulis_newGene_197426;Phyllostachys_edulis_newGene_245798;PH02Gene31774;Phyllostachys_edulis_newGene_77061;Phyllostachys_edulis_newGene_77069;Phyllostachys_edulis_newGene_206278;Phyllostachys_edulis_newGene_138855;Phyllostachys_edulis_newGene_403020;Phyllostachys_edulis_newGene_176737;Phyllostachys_edulis_newGene_20627;PH02Gene02504;Phyllostachys_edulis_newGene_152519;PH02Gene35035;Phyllostachys_edulis_newGene_109467;Phyllostachys_edulis_newGene_109461;Phyllostachys_edulis_newGene_245764;Phyllostachys_edulis_newGene_217331;Phyllostachys_edulis_newGene_328838;Phyllostachys_edulis_newGene_376887;PH02Gene29231;PH02Gene29233;Phyllostachys_edulis_newGene_383509;Phyllostachys_edulis_newGene_146254;Phyllostachys_edulis_newGene_230297;Phyllostachys_edulis_newGene_53095;Phyllostachys_edulis_newGene_145138;Phyllostachys_edulis_newGene_100025;Phyllostachys_edulis_newGene_110925;Phyllostachys_edulis_newGene_212164;Phyllostachys_edulis_newGene_123418;Phyllostachys_edulis_newGene_244312;Phyllostachys_edulis_newGene_131526;Phyllostachys_edulis_newGene_254352;Phyllostachys_edulis_newGene_356962;Phyllostachys_edulis_newGene_356961;Phyllostachys_edulis_newGene_271049;Phyllostachys_edulis_newGene_372291;Phyllostachys_edulis_newGene_147006;PH02Gene36959;Phyllostachys_edulis_newGene_268966;PH02Gene11581;PH02Gene45168;PH02Gene45161;PH02Gene45167;Phyllostachys_edulis_newGene_31198;Phyllostachys_edulis_newGene_301484;Phyllostachys_edulis_newGene_210680;Phyllostachys_edulis_newGene_369915;Phyllostachys_edulis_newGene_77;PH02Gene37490;Phyllostachys_edulis_newGene_11766;Phyllostachys_edulis_newGene_23787;Phyllostachys_edulis_newGene_267718;Phyllostachys_edulis_newGene_158507;Phyllostachys_edulis_newGene_360458;PH02Gene22129;Phyllostachys_edulis_newGene_339371;Phyllostachys_edulis_newGene_241522;PH02Gene40391;PH02Gene04636;Phyllostachys_edulis_newGene_341016;Phyllostachys_edulis_newGene_7209;Phyllostachys_edulis_newGene_289066;Phyllostachys_edulis_newGene_250782;Phyllostachys_edulis_newGene_51435;Phyllostachys_edulis_newGene_24317;Phyllostachys_edulis_newGene_400352;PH02Gene42395;Phyllostachys_edulis_newGene_397563;Phyllostachys_edulis_newGene_306279;Phyllostachys_edulis_newGene_203540;Phyllostachys_edulis_newGene_18898;Phyllostachys_edulis_newGene_166864;Phyllostachys_edulis_newGene_156068;Phyllostachys_edulis_newGene_195639;Phyllostachys_edulis_newGene_234830;Phyllostachys_edulis_newGene_294735;Phyllostachys_edulis_newGene_249339;Phyllostachys_edulis_newGene_249338;Phyllostachys_edulis_newGene_199082;Phyllostachys_edulis_newGene_344671;PH02Gene19102;Phyllostachys_edulis_newGene_38952;Phyllostachys_edulis_newGene_374996;Phyllostachys_edulis_newGene_140580;Phyllostachys_edulis_newGene_302754;Phyllostachys_edulis_newGene_258839;Phyllostachys_edulis_newGene_49068;Phyllostachys_edulis_newGene_182869;PH02Gene35883;Phyllostachys_edulis_newGene_309680;Phyllostachys_edulis_newGene_162872;Phyllostachys_edulis_newGene_378650;Phyllostachys_edulis_newGene_189178;Phyllostachys_edulis_newGene_14382;Phyllostachys_edulis_newGene_253177;Phyllostachys_edulis_newGene_68224;Phyllostachys_edulis_newGene_19769;Phyllostachys_edulis_newGene_254684;Phyllostachys_edulis_newGene_38535;Phyllostachys_edulis_newGene_317623;Phyllostachys_edulis_newGene_164262;Phyllostachys_edulis_newGene_255790;Phyllostachys_edulis_newGene_198254;Phyllostachys_edulis_newGene_190065;Phyllostachys_edulis_newGene_167187;Phyllostachys_edulis_newGene_71616;PH02Gene01907;Phyllostachys_edulis_newGene_264744;Phyllostachys_edulis_newGene_272796;Phyllostachys_edulis_newGene_307509;Phyllostachys_edulis_newGene_371772;Phyllostachys_edulis_newGene_279035;Phyllostachys_edulis_newGene_181608;Phyllostachys_edulis_newGene_94231;Phyllostachys_edulis_newGene_109103;Phyllostachys_edulis_newGene_102489;PH02Gene14974;Phyllostachys_edulis_newGene_16987;Phyllostachys_edulis_newGene_320393;Phyllostachys_edulis_newGene_320395;Phyllostachys_edulis_newGene_48272;Phyllostachys_edulis_newGene_151926;Phyllostachys_edulis_newGene_286612;PH02Gene00240;Phyllostachys_edulis_newGene_54355;Phyllostachys_edulis_newGene_125886;Phyllostachys_edulis_newGene_255854;Phyllostachys_edulis_newGene_13074;Phyllostachys_edulis_newGene_193215;Phyllostachys_edulis_newGene_2574;PH02Gene00976;PH02Gene00977;Phyllostachys_edulis_newGene_300150;PH02Gene44687;Phyllostachys_edulis_newGene_35110;PH02Gene44689;Phyllostachys_edulis_newGene_96900;Phyllostachys_edulis_newGene_212401;Phyllostachys_edulis_newGene_198007;PH02Gene21519;PH02Gene00120;PH02Gene00123;PH02Gene49565;Phyllostachys_edulis_newGene_214374;Phyllostachys_edulis_newGene_192390;Phyllostachys_edulis_newGene_169062;Phyllostachys_edulis_newGene_90817;Phyllostachys_edulis_newGene_231250;Phyllostachys_edulis_newGene_293778;Phyllostachys_edulis_newGene_293779;Phyllostachys_edulis_newGene_392819;Phyllostachys_edulis_newGene_315944;PH02Gene09238;PH02Gene09239;Phyllostachys_edulis_newGene_175209;Phyllostachys_edulis_newGene_346474;Phyllostachys_edulis_newGene_241454;Phyllostachys_edulis_newGene_153578;Phyllostachys_edulis_newGene_62455;Phyllostachys_edulis_newGene_2091;Phyllostachys_edulis_newGene_349712;Phyllostachys_edulis_newGene_341125;PH02Gene17706;Phyllostachys_edulis_newGene_381432;Phyllostachys_edulis_newGene_323962;Phyllostachys_edulis_newGene_323961;Phyllostachys_edulis_newGene_196464;Phyllostachys_edulis_newGene_196469;Phyllostachys_edulis_newGene_144900;Phyllostachys_edulis_newGene_13916;Phyllostachys_edulis_newGene_372046;Phyllostachys_edulis_newGene_2290;Phyllostachys_edulis_newGene_137752;Phyllostachys_edulis_newGene_137751;Phyllostachys_edulis_newGene_137759;Phyllostachys_edulis_newGene_374603;Phyllostachys_edulis_newGene_234908;PH02Gene13869;Phyllostachys_edulis_newGene_9643;Phyllostachys_edulis_newGene_9642;Phyllostachys_edulis_newGene_174757;Phyllostachys_edulis_newGene_64167;Phyllostachys_edulis_newGene_151722;Phyllostachys_edulis_newGene_93997;Phyllostachys_edulis_newGene_210932;Phyllostachys_edulis_newGene_9346;Phyllostachys_edulis_newGene_259489;Phyllostachys_edulis_newGene_352387;Phyllostachys_edulis_newGene_102709;Phyllostachys_edulis_newGene_102702;Phyllostachys_edulis_newGene_285161;Phyllostachys_edulis_newGene_367889;Phyllostachys_edulis_newGene_377877;Phyllostachys_edulis_newGene_156928;Phyllostachys_edulis_newGene_331260;Phyllostachys_edulis_newGene_332909;Phyllostachys_edulis_newGene_332905;Phyllostachys_edulis_newGene_332904;Phyllostachys_edulis_newGene_8093;PH02Gene50095;Phyllostachys_edulis_newGene_108056;Phyllostachys_edulis_newGene_58726;Phyllostachys_edulis_newGene_360183;Phyllostachys_edulis_newGene_174509;Phyllostachys_edulis_newGene_20404;Phyllostachys_edulis_newGene_319805;PH02Gene49308;Phyllostachys_edulis_newGene_256303;PH02Gene26001;Phyllostachys_edulis_newGene_202564;Phyllostachys_edulis_newGene_202568;Phyllostachys_edulis_newGene_77935;Phyllostachys_edulis_newGene_240148;Phyllostachys_edulis_newGene_126140;Phyllostachys_edulis_newGene_42829;Phyllostachys_edulis_newGene_157767;Phyllostachys_edulis_newGene_7177;PH02Gene34580;Phyllostachys_edulis_newGene_396864;Phyllostachys_edulis_newGene_91869;Phyllostachys_edulis_newGene_191679;Phyllostachys_edulis_newGene_111923;Phyllostachys_edulis_newGene_375007;Phyllostachys_edulis_newGene_127416;Phyllostachys_edulis_newGene_101606;Phyllostachys_edulis_newGene_16747;Phyllostachys_edulis_newGene_104951;Phyllostachys_edulis_newGene_217369;Phyllostachys_edulis_newGene_331858;PH02Gene29269;Phyllostachys_edulis_newGene_87965;Phyllostachys_edulis_newGene_95109;Phyllostachys_edulis_newGene_277774;Phyllostachys_edulis_newGene_98424;Phyllostachys_edulis_newGene_173380;Phyllostachys_edulis_newGene_212132;Phyllostachys_edulis_newGene_168310;Phyllostachys_edulis_newGene_358725;Phyllostachys_edulis_newGene_358724;Phyllostachys_edulis_newGene_368930;Phyllostachys_edulis_newGene_140693;Phyllostachys_edulis_newGene_74872;Phyllostachys_edulis_newGene_18318;Phyllostachys_edulis_newGene_332778;Phyllostachys_edulis_newGene_12789;Phyllostachys_edulis_newGene_366931;Phyllostachys_edulis_newGene_366936;Phyllostachys_edulis_newGene_159505;Phyllostachys_edulis_newGene_365652;Phyllostachys_edulis_newGene_110609;Phyllostachys_edulis_newGene_117384;Phyllostachys_edulis_newGene_288483;PH02Gene45132;Phyllostachys_edulis_newGene_19215;Phyllostachys_edulis_newGene_131846;Phyllostachys_edulis_newGene_395453;Phyllostachys_edulis_newGene_214208;Phyllostachys_edulis_newGene_380728;Phyllostachys_edulis_newGene_380724;Phyllostachys_edulis_newGene_197357;Phyllostachys_edulis_newGene_333741;Phyllostachys_edulis_newGene_130244;Phyllostachys_edulis_newGene_401708;PH02Gene03253;Phyllostachys_edulis_newGene_32191;Phyllostachys_edulis_newGene_373796;Phyllostachys_edulis_newGene_39763;Phyllostachys_edulis_newGene_350551;Phyllostachys_edulis_newGene_348899;Phyllostachys_edulis_newGene_348892;Phyllostachys_edulis_newGene_199020;PH02Gene50893;Phyllostachys_edulis_newGene_295458;Phyllostachys_edulis_newGene_234736;Phyllostachys_edulis_newGene_269924;Phyllostachys_edulis_newGene_142109;Phyllostachys_edulis_newGene_89049;Phyllostachys_edulis_newGene_36078;PH02Gene44884;Phyllostachys_edulis_newGene_97662;Phyllostachys_edulis_newGene_91085;Phyllostachys_edulis_newGene_134418;Phyllostachys_edulis_newGene_182887;PH02Gene18726;Phyllostachys_edulis_newGene_215964;PH02Gene33510;Phyllostachys_edulis_newGene_166420;Phyllostachys_edulis_newGene_241906;Phyllostachys_edulis_newGene_121143;Phyllostachys_edulis_newGene_317682;Phyllostachys_edulis_newGene_237968;Phyllostachys_edulis_newGene_190002;Phyllostachys_edulis_newGene_71672;Phyllostachys_edulis_newGene_71671;Phyllostachys_edulis_newGene_144409;Phyllostachys_edulis_newGene_138050;PH02Gene04027;PH02Gene03785;Phyllostachys_edulis_newGene_397349;Phyllostachys_edulis_newGene_302086;Phyllostachys_edulis_newGene_302088;Phyllostachys_edulis_newGene_102426;Phyllostachys_edulis_newGene_312090;Phyllostachys_edulis_newGene_113008;Phyllostachys_edulis_newGene_328797;Phyllostachys_edulis_newGene_314678;Phyllostachys_edulis_newGene_333280;Phyllostachys_edulis_newGene_388371;Phyllostachys_edulis_newGene_388373;Phyllostachys_edulis_newGene_371222;Phyllostachys_edulis_newGene_311759;Phyllostachys_edulis_newGene_25207;Phyllostachys_edulis_newGene_264074;PH02Gene35203;PH02Gene35204;Phyllostachys_edulis_newGene_249631;Phyllostachys_edulis_newGene_249636;Phyllostachys_edulis_newGene_249639;Phyllostachys_edulis_newGene_137813;PH02Gene29061;Phyllostachys_edulis_newGene_145252;Phyllostachys_edulis_newGene_96962;Phyllostachys_edulis_newGene_211744;Phyllostachys_edulis_newGene_343296;Phyllostachys_edulis_newGene_88026;Phyllostachys_edulis_newGene_292771;Phyllostachys_edulis_newGene_168635;Phyllostachys_edulis_newGene_111137;Phyllostachys_edulis_newGene_182218;Phyllostachys_edulis_newGene_402023;Phyllostachys_edulis_newGene_402025;Phyllostachys_edulis_newGene_207193;Phyllostachys_edulis_newGene_404855;Phyllostachys_edulis_newGene_276325;Phyllostachys_edulis_newGene_198863;Phyllostachys_edulis_newGene_358521;Phyllostachys_edulis_newGene_121787;PH02Gene21801;Phyllostachys_edulis_newGene_174857;Phyllostachys_edulis_newGene_131770;Phyllostachys_edulis_newGene_112955;Phyllostachys_edulis_newGene_357408;Phyllostachys_edulis_newGene_147579;Phyllostachys_edulis_newGene_9249;Phyllostachys_edulis_newGene_291763;Phyllostachys_edulis_newGene_133192;Phyllostachys_edulis_newGene_173984;Phyllostachys_edulis_newGene_173980;PH02Gene29745;Phyllostachys_edulis_newGene_270146;Phyllostachys_edulis_newGene_270145;Phyllostachys_edulis_newGene_3613;PH02Gene18781;PH02Gene07950;Phyllostachys_edulis_newGene_35436;PH02Gene50357;Phyllostachys_edulis_newGene_118938;PH02Gene49263;Phyllostachys_edulis_newGene_240984;PH02Gene30094;Phyllostachys_edulis_newGene_257209;Phyllostachys_edulis_newGene_257201;Phyllostachys_edulis_newGene_115322;Phyllostachys_edulis_newGene_199279;Phyllostachys_edulis_newGene_72844;Phyllostachys_edulis_newGene_147867;Phyllostachys_edulis_newGene_33917;Phyllostachys_edulis_newGene_30463;Phyllostachys_edulis_newGene_73043;Phyllostachys_edulis_newGene_133620;Phyllostachys_edulis_newGene_350033;Phyllostachys_edulis_newGene_404495;Phyllostachys_edulis_newGene_6086;Phyllostachys_edulis_newGene_6084;Phyllostachys_edulis_newGene_6085;Phyllostachys_edulis_newGene_73249;PH02Gene47571;Phyllostachys_edulis_newGene_310371;Phyllostachys_edulis_newGene_389785;Phyllostachys_edulis_newGene_389784;Phyllostachys_edulis_newGene_180459;Phyllostachys_edulis_newGene_324685;Phyllostachys_edulis_newGene_248499;PH02Gene51037;Phyllostachys_edulis_newGene_376224;Phyllostachys_edulis_newGene_59547;Phyllostachys_edulis_newGene_24989;Phyllostachys_edulis_newGene_118293;Phyllostachys_edulis_newGene_188970;Phyllostachys_edulis_newGene_141327;Phyllostachys_edulis_newGene_141325;Phyllostachys_edulis_newGene_141323;Phyllostachys_edulis_newGene_69480;Phyllostachys_edulis_newGene_69482;Phyllostachys_edulis_newGene_397538;Phyllostachys_edulis_newGene_63417;Phyllostachys_edulis_newGene_296835;Phyllostachys_edulis_newGene_296830;Phyllostachys_edulis_newGene_296831;Phyllostachys_edulis_newGene_262398;Phyllostachys_edulis_newGene_262390;Phyllostachys_edulis_newGene_132482;Phyllostachys_edulis_newGene_357680;Phyllostachys_edulis_newGene_185612;Phyllostachys_edulis_newGene_155159;Phyllostachys_edulis_newGene_403406;Phyllostachys_edulis_newGene_403405;Phyllostachys_edulis_newGene_74076;Phyllostachys_edulis_newGene_401064;Phyllostachys_edulis_newGene_401061;Phyllostachys_edulis_newGene_184672;PH02Gene24217;Phyllostachys_edulis_newGene_308041;Phyllostachys_edulis_newGene_308048;PH02Gene38022;Phyllostachys_edulis_newGene_158801;Phyllostachys_edulis_newGene_202912;Phyllostachys_edulis_newGene_207897;Phyllostachys_edulis_newGene_160768;Phyllostachys_edulis_newGene_234950;Phyllostachys_edulis_newGene_373238;Phyllostachys_edulis_newGene_293047;Phyllostachys_edulis_newGene_337548;Phyllostachys_edulis_newGene_228192;Phyllostachys_edulis_newGene_111930;Phyllostachys_edulis_newGene_217352;Phyllostachys_edulis_newGene_191785;Phyllostachys_edulis_newGene_285803;Phyllostachys_edulis_newGene_19164;PH02Gene00615;Phyllostachys_edulis_newGene_199310;Phyllostachys_edulis_newGene_159285;Phyllostachys_edulis_newGene_159283;Phyllostachys_edulis_newGene_104574;Phyllostachys_edulis_newGene_6565;Phyllostachys_edulis_newGene_233114;Phyllostachys_edulis_newGene_396273;Phyllostachys_edulis_newGene_368901;PH02Gene47036;Phyllostachys_edulis_newGene_191238;Phyllostachys_edulis_newGene_252912;Phyllostachys_edulis_newGene_164796;Phyllostachys_edulis_newGene_248919;Phyllostachys_edulis_newGene_366116;PH02Gene10822;Phyllostachys_edulis_newGene_342489;Phyllostachys_edulis_newGene_342480;Phyllostachys_edulis_newGene_3391;Phyllostachys_edulis_newGene_117399;Phyllostachys_edulis_newGene_12226;Phyllostachys_edulis_newGene_282932;Phyllostachys_edulis_newGene_367274;Phyllostachys_edulis_newGene_380738;Phyllostachys_edulis_newGene_197365;Phyllostachys_edulis_newGene_228357;Phyllostachys_edulis_newGene_23725;Phyllostachys_edulis_newGene_175356;Phyllostachys_edulis_newGene_45018;Phyllostachys_edulis_newGene_188933;Phyllostachys_edulis_newGene_386025;Phyllostachys_edulis_newGene_11050;PH02Gene43021;PH02Gene30890;Phyllostachys_edulis_newGene_199286;PH02Gene27532;PH02Gene08663;Phyllostachys_edulis_newGene_115968;Phyllostachys_edulis_newGene_325795;Phyllostachys_edulis_newGene_212830;Phyllostachys_edulis_newGene_106123;Phyllostachys_edulis_newGene_2263;PH02Gene35336;Phyllostachys_edulis_newGene_299636;Phyllostachys_edulis_newGene_46549;Phyllostachys_edulis_newGene_112240;Phyllostachys_edulis_newGene_252227;Phyllostachys_edulis_newGene_120255;Phyllostachys_edulis_newGene_284329;Phyllostachys_edulis_newGene_284327;Phyllostachys_edulis_newGene_191338;Phyllostachys_edulis_newGene_243916;Phyllostachys_edulis_newGene_214358;Phyllostachys_edulis_newGene_70568;Phyllostachys_edulis_newGene_274374;Phyllostachys_edulis_newGene_78397;PH02Gene11682;Phyllostachys_edulis_newGene_375904;PH02Gene11267;Phyllostachys_edulis_newGene_147914;Phyllostachys_edulis_newGene_279079;Phyllostachys_edulis_newGene_390881;Phyllostachys_edulis_newGene_118317;Phyllostachys_edulis_newGene_58701;Phyllostachys_edulis_newGene_169807;Phyllostachys_edulis_newGene_69045;Phyllostachys_edulis_newGene_313382;PH02Gene48109;PH02Gene00865;Phyllostachys_edulis_newGene_89133;PH02Gene07938;Phyllostachys_edulis_newGene_215868;Phyllostachys_edulis_newGene_18793;Phyllostachys_edulis_newGene_287737;Phyllostachys_edulis_newGene_254728;PH02Gene27933;Phyllostachys_edulis_newGene_161686;Phyllostachys_edulis_newGene_349901;PH02Gene11705;Phyllostachys_edulis_newGene_277366;Phyllostachys_edulis_newGene_35412;Phyllostachys_edulis_newGene_341898;Phyllostachys_edulis_newGene_232506;Phyllostachys_edulis_newGene_397408;Phyllostachys_edulis_newGene_69574;Phyllostachys_edulis_newGene_113142;PH02Gene40922;Phyllostachys_edulis_newGene_305186;Phyllostachys_edulis_newGene_24327;Phyllostachys_edulis_newGene_196971;PH02Gene26980;Phyllostachys_edulis_newGene_158970;Phyllostachys_edulis_newGene_137932;Phyllostachys_edulis_newGene_384820;Phyllostachys_edulis_newGene_132260;Phyllostachys_edulis_newGene_396653;Phyllostachys_edulis_newGene_399160;PH02Gene49680;Phyllostachys_edulis_newGene_356063;Phyllostachys_edulis_newGene_9936;Phyllostachys_edulis_newGene_9933;Phyllostachys_edulis_newGene_250477;Phyllostachys_edulis_newGene_351754;Phyllostachys_edulis_newGene_53161;Phyllostachys_edulis_newGene_54876;Phyllostachys_edulis_newGene_81211;Phyllostachys_edulis_newGene_169146;Phyllostachys_edulis_newGene_330070;Phyllostachys_edulis_newGene_103587;PH02Gene31848;Phyllostachys_edulis_newGene_295954;Phyllostachys_edulis_newGene_79867;Phyllostachys_edulis_newGene_9483;Phyllostachys_edulis_newGene_133753;Phyllostachys_edulis_newGene_156151;Phyllostachys_edulis_newGene_140091;Phyllostachys_edulis_newGene_236251;Phyllostachys_edulis_newGene_73520;Phyllostachys_edulis_newGene_300967;Phyllostachys_edulis_newGene_160918;Phyllostachys_edulis_newGene_160911;Phyllostachys_edulis_newGene_16601;Phyllostachys_edulis_newGene_18523;Phyllostachys_edulis_newGene_18528;Phyllostachys_edulis_newGene_8877;Phyllostachys_edulis_newGene_402557;Phyllostachys_edulis_newGene_163439;Phyllostachys_edulis_newGene_12555;Phyllostachys_edulis_newGene_363285;Phyllostachys_edulis_newGene_197673;PH02Gene26384;Phyllostachys_edulis_newGene_248383;Phyllostachys_edulis_newGene_31535;Phyllostachys_edulis_newGene_31530;Phyllostachys_edulis_newGene_173429;Phyllostachys_edulis_newGene_100956;Phyllostachys_edulis_newGene_100958;Phyllostachys_edulis_newGene_52066;Phyllostachys_edulis_newGene_267322;Phyllostachys_edulis_newGene_115570;Phyllostachys_edulis_newGene_261983;Phyllostachys_edulis_newGene_127754;Phyllostachys_edulis_newGene_101498;Phyllostachys_edulis_newGene_82372;Phyllostachys_edulis_newGene_46982;Phyllostachys_edulis_newGene_86397;Phyllostachys_edulis_newGene_376853;Phyllostachys_edulis_newGene_333998;Phyllostachys_edulis_newGene_132899;Phyllostachys_edulis_newGene_135529;Phyllostachys_edulis_newGene_285891;Phyllostachys_edulis_newGene_130099;Phyllostachys_edulis_newGene_130091;Phyllostachys_edulis_newGene_231791;Phyllostachys_edulis_newGene_78762;PH02Gene32525;PH02Gene46155;Phyllostachys_edulis_newGene_63891;Phyllostachys_edulis_newGene_137357;Phyllostachys_edulis_newGene_113265;Phyllostachys_edulis_newGene_322374;Phyllostachys_edulis_newGene_344380;Phyllostachys_edulis_newGene_153536;Phyllostachys_edulis_newGene_97156;Phyllostachys_edulis_newGene_324530;Phyllostachys_edulis_newGene_324532;Phyllostachys_edulis_newGene_324535;Phyllostachys_edulis_newGene_318896;Phyllostachys_edulis_newGene_159215;Phyllostachys_edulis_newGene_362503;Phyllostachys_edulis_newGene_339421;Phyllostachys_edulis_newGene_339423;Phyllostachys_edulis_newGene_335688;Phyllostachys_edulis_newGene_78146;PH02Gene08193;Phyllostachys_edulis_newGene_39344;Phyllostachys_edulis_newGene_193058;Phyllostachys_edulis_newGene_282894;PH02Gene25995;Phyllostachys_edulis_newGene_177286;Phyllostachys_edulis_newGene_86898;PH02Gene13762;Phyllostachys_edulis_newGene_2273;Phyllostachys_edulis_newGene_215866;Phyllostachys_edulis_newGene_98707;Phyllostachys_edulis_newGene_254945;Phyllostachys_edulis_newGene_254946;Phyllostachys_edulis_newGene_181993;Phyllostachys_edulis_newGene_123542;Phyllostachys_edulis_newGene_192608;Phyllostachys_edulis_newGene_192600;Phyllostachys_edulis_newGene_185461;Phyllostachys_edulis_newGene_364575;Phyllostachys_edulis_newGene_118559;Phyllostachys_edulis_newGene_355039;Phyllostachys_edulis_newGene_139702;PH02Gene27340;Phyllostachys_edulis_newGene_211844;Phyllostachys_edulis_newGene_277512;Phyllostachys_edulis_newGene_85568;Phyllostachys_edulis_newGene_169048;Phyllostachys_edulis_newGene_277139;Phyllostachys_edulis_newGene_277131;Phyllostachys_edulis_newGene_60449;Phyllostachys_edulis_newGene_12946;Phyllostachys_edulis_newGene_365898;Phyllostachys_edulis_newGene_29933;PH02Gene11706;Phyllostachys_edulis_newGene_362384;Phyllostachys_edulis_newGene_375433;Phyllostachys_edulis_newGene_375431;Phyllostachys_edulis_newGene_277361;Phyllostachys_edulis_newGene_31433;Phyllostachys_edulis_newGene_82423;Phyllostachys_edulis_newGene_377755;Phyllostachys_edulis_newGene_172542;Phyllostachys_edulis_newGene_399404;Phyllostachys_edulis_newGene_346419;Phyllostachys_edulis_newGene_349773;Phyllostachys_edulis_newGene_341140;Phyllostachys_edulis_newGene_4656;Phyllostachys_edulis_newGene_195722;Phyllostachys_edulis_newGene_195727;Phyllostachys_edulis_newGene_323184;Phyllostachys_edulis_newGene_70599;PH02Gene14658;Phyllostachys_edulis_newGene_78344;Phyllostachys_edulis_newGene_346380;Phyllostachys_edulis_newGene_346388;Phyllostachys_edulis_newGene_335796;Phyllostachys_edulis_newGene_69834;Phyllostachys_edulis_newGene_272901;Phyllostachys_edulis_newGene_374622;Phyllostachys_edulis_newGene_134414;Phyllostachys_edulis_newGene_386683;Phyllostachys_edulis_newGene_293532;Phyllostachys_edulis_newGene_181021;Phyllostachys_edulis_newGene_104452;PH02Gene22729;Phyllostachys_edulis_newGene_332872;Phyllostachys_edulis_newGene_31446;Phyllostachys_edulis_newGene_266332;Phyllostachys_edulis_newGene_402942;Phyllostachys_edulis_newGene_174477;Phyllostachys_edulis_newGene_225382;PH02Gene44710;Phyllostachys_edulis_newGene_113055;Phyllostachys_edulis_newGene_359278;Phyllostachys_edulis_newGene_311513;Phyllostachys_edulis_newGene_286006;Phyllostachys_edulis_newGene_155363;Phyllostachys_edulis_newGene_155369;Phyllostachys_edulis_newGene_46688;Phyllostachys_edulis_newGene_193034;PH02Gene39517;Phyllostachys_edulis_newGene_32274;Phyllostachys_edulis_newGene_275969;Phyllostachys_edulis_newGene_344254;Phyllostachys_edulis_newGene_168030;Phyllostachys_edulis_newGene_214866;Phyllostachys_edulis_newGene_219767;Phyllostachys_edulis_newGene_182126;PH02Gene35618;Phyllostachys_edulis_newGene_370155;Phyllostachys_edulis_newGene_1195;Phyllostachys_edulis_newGene_125897;PH02Gene47348;PH02Gene42640;Phyllostachys_edulis_newGene_81613;Phyllostachys_edulis_newGene_276126;Phyllostachys_edulis_newGene_326240;Phyllostachys_edulis_newGene_205977;Phyllostachys_edulis_newGene_252844;PH02Gene39283;Phyllostachys_edulis_newGene_402469;Phyllostachys_edulis_newGene_281679;Phyllostachys_edulis_newGene_244482;Phyllostachys_edulis_newGene_363113;Phyllostachys_edulis_newGene_363118;Phyllostachys_edulis_newGene_235995;Phyllostachys_edulis_newGene_235993;Phyllostachys_edulis_newGene_364669;Phyllostachys_edulis_newGene_248279;Phyllostachys_edulis_newGene_248271;Phyllostachys_edulis_newGene_345001;Phyllostachys_edulis_newGene_110749;Phyllostachys_edulis_newGene_169225;PH02Gene47631;Phyllostachys_edulis_newGene_273329;Phyllostachys_edulis_newGene_150818;PH02Gene45094;Phyllostachys_edulis_newGene_211827;Phyllostachys_edulis_newGene_240567;Phyllostachys_edulis_newGene_277158;Phyllostachys_edulis_newGene_322997;Phyllostachys_edulis_newGene_162945;Phyllostachys_edulis_newGene_327429;Phyllostachys_edulis_newGene_12928;Phyllostachys_edulis_newGene_113049;Phyllostachys_edulis_newGene_160130;Phyllostachys_edulis_newGene_130498;Phyllostachys_edulis_newGene_3023;PH02Gene20462;Phyllostachys_edulis_newGene_89798;Phyllostachys_edulis_newGene_162130;Phyllostachys_edulis_newGene_150204;Phyllostachys_edulis_newGene_111846;PH02Gene42129;Phyllostachys_edulis_newGene_404737;Phyllostachys_edulis_newGene_201805;Phyllostachys_edulis_newGene_46622;Phyllostachys_edulis_newGene_109534;Phyllostachys_edulis_newGene_222041;Phyllostachys_edulis_newGene_222046;Phyllostachys_edulis_newGene_96480;Phyllostachys_edulis_newGene_191639;Phyllostachys_edulis_newGene_191637;Phyllostachys_edulis_newGene_218585;PH02Gene29549;Phyllostachys_edulis_newGene_122909;Phyllostachys_edulis_newGene_350889;Phyllostachys_edulis_newGene_95665;Phyllostachys_edulis_newGene_95664;Phyllostachys_edulis_newGene_2237;PH02Gene23532;Phyllostachys_edulis_newGene_395596;Phyllostachys_edulis_newGene_30071;Phyllostachys_edulis_newGene_368574;Phyllostachys_edulis_newGene_402487;Phyllostachys_edulis_newGene_254244;Phyllostachys_edulis_newGene_13496;Phyllostachys_edulis_newGene_389594;Phyllostachys_edulis_newGene_126029;Phyllostachys_edulis_newGene_5775;Phyllostachys_edulis_newGene_242282;Phyllostachys_edulis_newGene_242283;PH02Gene23048;PH02Gene23040;PH02Gene23044;Phyllostachys_edulis_newGene_272359;Phyllostachys_edulis_newGene_272355;Phyllostachys_edulis_newGene_255404;Phyllostachys_edulis_newGene_34563;PH02Gene23873;Phyllostachys_edulis_newGene_343604;Phyllostachys_edulis_newGene_343607;Phyllostachys_edulis_newGene_102048;Phyllostachys_edulis_newGene_268435;Phyllostachys_edulis_newGene_68357;Phyllostachys_edulis_newGene_101763;PH02Gene34660;Phyllostachys_edulis_newGene_213229;Phyllostachys_edulis_newGene_293715;PH02Gene37585;Phyllostachys_edulis_newGene_76221;PH02Gene48909;PH02Gene48907;Phyllostachys_edulis_newGene_403897;PH02Gene22213;PH02Gene01874;Phyllostachys_edulis_newGene_315969;Phyllostachys_edulis_newGene_69729;PH02Gene09219;Phyllostachys_edulis_newGene_375474;Phyllostachys_edulis_newGene_339226;Phyllostachys_edulis_newGene_172506;Phyllostachys_edulis_newGene_346456;Phyllostachys_edulis_newGene_346452;Phyllostachys_edulis_newGene_391612;Phyllostachys_edulis_newGene_275788;Phyllostachys_edulis_newGene_133878;Phyllostachys_edulis_newGene_297810;Phyllostachys_edulis_newGene_267073;Phyllostachys_edulis_newGene_155754;Phyllostachys_edulis_newGene_14706;Phyllostachys_edulis_newGene_273847;PH02Gene11977;Phyllostachys_edulis_newGene_74662;Phyllostachys_edulis_newGene_74667;PH02Gene27346;Phyllostachys_edulis_newGene_80807;Phyllostachys_edulis_newGene_376549;Phyllostachys_edulis_newGene_361870;Phyllostachys_edulis_newGene_227150;PH02Gene24063;PH02Gene37822;Phyllostachys_edulis_newGene_135675;Phyllostachys_edulis_newGene_4825;Phyllostachys_edulis_newGene_62212;Phyllostachys_edulis_newGene_83604;Phyllostachys_edulis_newGene_258022;Phyllostachys_edulis_newGene_290150;Phyllostachys_edulis_newGene_306316;PH02Gene32675;Phyllostachys_edulis_newGene_230045;Phyllostachys_edulis_newGene_372290;Phyllostachys_edulis_newGene_261030;Phyllostachys_edulis_newGene_219427;Phyllostachys_edulis_newGene_384213;PH02Gene41027;Phyllostachys_edulis_newGene_132837;Phyllostachys_edulis_newGene_265866;Phyllostachys_edulis_newGene_229324;Phyllostachys_edulis_newGene_117698;Phyllostachys_edulis_newGene_229159;PH02Gene14146;Phyllostachys_edulis_newGene_61467;Phyllostachys_edulis_newGene_393986;Phyllostachys_edulis_newGene_15461;PH02Gene34258;Phyllostachys_edulis_newGene_38035;Phyllostachys_edulis_newGene_92016;Phyllostachys_edulis_newGene_47178;Phyllostachys_edulis_newGene_154809;Phyllostachys_edulis_newGene_24932;Phyllostachys_edulis_newGene_152078;Phyllostachys_edulis_newGene_59213;Phyllostachys_edulis_newGene_285557;Phyllostachys_edulis_newGene_3102;Phyllostachys_edulis_newGene_348262;PH02Gene08955;Phyllostachys_edulis_newGene_317311;PH02Gene08950;PH02Gene39910;Phyllostachys_edulis_newGene_35904;PH02Gene16297;Phyllostachys_edulis_newGene_14693;Phyllostachys_edulis_newGene_220545;Phyllostachys_edulis_newGene_359395;Phyllostachys_edulis_newGene_51191;Phyllostachys_edulis_newGene_305291;Phyllostachys_edulis_newGene_245774;Phyllostachys_edulis_newGene_233975;Phyllostachys_edulis_newGene_325501;Phyllostachys_edulis_newGene_389298;Phyllostachys_edulis_newGene_12002;Phyllostachys_edulis_newGene_74154;PH02Gene38125;PH02Gene38123;PH02Gene30330;Phyllostachys_edulis_newGene_53294;Phyllostachys_edulis_newGene_251436;Phyllostachys_edulis_newGene_27232;Phyllostachys_edulis_newGene_114569;Phyllostachys_edulis_newGene_127859;Phyllostachys_edulis_newGene_332185;Phyllostachys_edulis_newGene_399260;Phyllostachys_edulis_newGene_390330;Phyllostachys_edulis_newGene_327274;PH02Gene44803;Phyllostachys_edulis_newGene_32548;Phyllostachys_edulis_newGene_4075;Phyllostachys_edulis_newGene_219365;Phyllostachys_edulis_newGene_91001;PH02Gene16151;Phyllostachys_edulis_newGene_323766;Phyllostachys_edulis_newGene_227896;Phyllostachys_edulis_newGene_142306;Phyllostachys_edulis_newGene_352423;Phyllostachys_edulis_newGene_23585;Phyllostachys_edulis_newGene_357109;Phyllostachys_edulis_newGene_68241;Phyllostachys_edulis_newGene_200273;Phyllostachys_edulis_newGene_65294;Phyllostachys_edulis_newGene_190086;PH02Gene01964;Phyllostachys_edulis_newGene_398474;Phyllostachys_edulis_newGene_334434;Phyllostachys_edulis_newGene_388864;Phyllostachys_edulis_newGene_34184;Phyllostachys_edulis_newGene_379543;Phyllostachys_edulis_newGene_302005;Phyllostachys_edulis_newGene_32934;Phyllostachys_edulis_newGene_32932;Phyllostachys_edulis_newGene_93755;PH02Gene42709;Phyllostachys_edulis_newGene_101353;PH02Gene14913;Phyllostachys_edulis_newGene_23872;Phyllostachys_edulis_newGene_23876;Phyllostachys_edulis_newGene_35443;Phyllostachys_edulis_newGene_35444;Phyllostachys_edulis_newGene_328716;Phyllostachys_edulis_newGene_83979;Phyllostachys_edulis_newGene_334183;Phyllostachys_edulis_newGene_156423;PH02Gene15576;Phyllostachys_edulis_newGene_273319;Phyllostachys_edulis_newGene_165094;Phyllostachys_edulis_newGene_193230;Phyllostachys_edulis_newGene_313979;Phyllostachys_edulis_newGene_216983;Phyllostachys_edulis_newGene_81124;PH02Gene07454;Phyllostachys_edulis_newGene_90391;Phyllostachys_edulis_newGene_90395;PH02Gene00133;PH02Gene08722;Phyllostachys_edulis_newGene_344086;Phyllostachys_edulis_newGene_95411;Phyllostachys_edulis_newGene_238535;Phyllostachys_edulis_newGene_238534;Phyllostachys_edulis_newGene_211333;Phyllostachys_edulis_newGene_131018;Phyllostachys_edulis_newGene_98975;Phyllostachys_edulis_newGene_217553;PH02Gene48091;Phyllostachys_edulis_newGene_396977;Phyllostachys_edulis_newGene_81442;Phyllostachys_edulis_newGene_330608;Phyllostachys_edulis_newGene_349893;Phyllostachys_edulis_newGene_203906;Phyllostachys_edulis_newGene_376240;Phyllostachys_edulis_newGene_173055;Phyllostachys_edulis_newGene_235325;Phyllostachys_edulis_newGene_11873;Phyllostachys_edulis_newGene_313762;Phyllostachys_edulis_newGene_149616;Phyllostachys_edulis_newGene_236806;Phyllostachys_edulis_newGene_299918;Phyllostachys_edulis_newGene_333073;Phyllostachys_edulis_newGene_43118;Phyllostachys_edulis_newGene_130137;Phyllostachys_edulis_newGene_175473;Phyllostachys_edulis_newGene_234931;Phyllostachys_edulis_newGene_300389;Phyllostachys_edulis_newGene_48914;Phyllostachys_edulis_newGene_48913;Phyllostachys_edulis_newGene_132199;Phyllostachys_edulis_newGene_322218;Phyllostachys_edulis_newGene_242863;Phyllostachys_edulis_newGene_369351;Phyllostachys_edulis_newGene_179546;Phyllostachys_edulis_newGene_331987;Phyllostachys_edulis_newGene_41240;Phyllostachys_edulis_newGene_49475;Phyllostachys_edulis_newGene_318935;Phyllostachys_edulis_newGene_70344;Phyllostachys_edulis_newGene_78172;Phyllostachys_edulis_newGene_266500;Phyllostachys_edulis_newGene_346101;Phyllostachys_edulis_newGene_304273;Phyllostachys_edulis_newGene_297724;Phyllostachys_edulis_newGene_372819;Phyllostachys_edulis_newGene_202793;PH02Gene37360;Phyllostachys_edulis_newGene_309781;Phyllostachys_edulis_newGene_309787;Phyllostachys_edulis_newGene_194566;Phyllostachys_edulis_newGene_200531;Phyllostachys_edulis_newGene_200539;Phyllostachys_edulis_newGene_57009;Phyllostachys_edulis_newGene_124930;Phyllostachys_edulis_newGene_357062;Phyllostachys_edulis_newGene_241867;Phyllostachys_edulis_newGene_72197;Phyllostachys_edulis_newGene_223644;Phyllostachys_edulis_newGene_232133;Phyllostachys_edulis_newGene_235673;PH02Gene43190;Phyllostachys_edulis_newGene_397015;Phyllostachys_edulis_newGene_280584;Phyllostachys_edulis_newGene_392991;Phyllostachys_edulis_newGene_114009;Phyllostachys_edulis_newGene_247978;Phyllostachys_edulis_newGene_247970;Phyllostachys_edulis_newGene_59747;Phyllostachys_edulis_newGene_71873;Phyllostachys_edulis_newGene_71877;Phyllostachys_edulis_newGene_400414;Phyllostachys_edulis_newGene_62550;Phyllostachys_edulis_newGene_138892;Phyllostachys_edulis_newGene_341286;Phyllostachys_edulis_newGene_111477;Phyllostachys_edulis_newGene_98485;PH02Gene41246;Phyllostachys_edulis_newGene_112357;Phyllostachys_edulis_newGene_112355;Phyllostachys_edulis_newGene_395893;Phyllostachys_edulis_newGene_298412;Phyllostachys_edulis_newGene_326320;Phyllostachys_edulis_newGene_18371;Phyllostachys_edulis_newGene_192987;PH02Gene23186;Phyllostachys_edulis_newGene_147233;Phyllostachys_edulis_newGene_347388;Phyllostachys_edulis_newGene_372101;PH02Gene07073;Phyllostachys_edulis_newGene_316010;Phyllostachys_edulis_newGene_358011;Phyllostachys_edulis_newGene_358019;Phyllostachys_edulis_newGene_251146;PH02Gene40019;Phyllostachys_edulis_newGene_20805;PH02Gene45198;PH02Gene45194;PH02Gene36981;Phyllostachys_edulis_newGene_131821;Phyllostachys_edulis_newGene_186490;Phyllostachys_edulis_newGene_12296;Phyllostachys_edulis_newGene_164294;Phyllostachys_edulis_newGene_277053;Phyllostachys_edulis_newGene_316924;Phyllostachys_edulis_newGene_316920;Phyllostachys_edulis_newGene_403959;Phyllostachys_edulis_newGene_81159;Phyllostachys_edulis_newGene_173908;Phyllostachys_edulis_newGene_173902;Phyllostachys_edulis_newGene_173903;Phyllostachys_edulis_newGene_288992;Phyllostachys_edulis_newGene_45040;Phyllostachys_edulis_newGene_288995;Phyllostachys_edulis_newGene_178638;Phyllostachys_edulis_newGene_246679;Phyllostachys_edulis_newGene_243337;Phyllostachys_edulis_newGene_399584;PH02Gene46343;PH02Gene46342;Phyllostachys_edulis_newGene_143788;Phyllostachys_edulis_newGene_228497;Phyllostachys_edulis_newGene_261290;Phyllostachys_edulis_newGene_261291;Phyllostachys_edulis_newGene_353808;Phyllostachys_edulis_newGene_353800;Phyllostachys_edulis_newGene_176809;Phyllostachys_edulis_newGene_140112;Phyllostachys_edulis_newGene_108896;Phyllostachys_edulis_newGene_165041;Phyllostachys_edulis_newGene_360378;Phyllostachys_edulis_newGene_18923;PH02Gene34594;Phyllostachys_edulis_newGene_353038;Phyllostachys_edulis_newGene_257289;Phyllostachys_edulis_newGene_163837;PH02Gene30847;Phyllostachys_edulis_newGene_304119;Phyllostachys_edulis_newGene_123600;Phyllostachys_edulis_newGene_243649;Phyllostachys_edulis_newGene_118887;Phyllostachys_edulis_newGene_304938;Phyllostachys_edulis_newGene_349010;Phyllostachys_edulis_newGene_103042;Phyllostachys_edulis_newGene_103046;PH02Gene15017;Phyllostachys_edulis_newGene_250421;Phyllostachys_edulis_newGene_353466;Phyllostachys_edulis_newGene_311417;PH02Gene15431;Phyllostachys_edulis_newGene_100636;Phyllostachys_edulis_newGene_137998;Phyllostachys_edulis_newGene_184535;Phyllostachys_edulis_newGene_293177;Phyllostachys_edulis_newGene_262149;PH02Gene29440;Phyllostachys_edulis_newGene_263849;Phyllostachys_edulis_newGene_95729;Phyllostachys_edulis_newGene_238646;Phyllostachys_edulis_newGene_238641;Phyllostachys_edulis_newGene_140690;Phyllostachys_edulis_newGene_191200;Phyllostachys_edulis_newGene_9471;Phyllostachys_edulis_newGene_292063;PH02Gene35717;Phyllostachys_edulis_newGene_84072;Phyllostachys_edulis_newGene_308219;Phyllostachys_edulis_newGene_205838;Phyllostachys_edulis_newGene_282285;Phyllostachys_edulis_newGene_282281;Phyllostachys_edulis_newGene_310243;PH02Gene36489;Phyllostachys_edulis_newGene_274855;Phyllostachys_edulis_newGene_214638;Phyllostachys_edulis_newGene_133257;PH02Gene03297;PH02Gene03295;Phyllostachys_edulis_newGene_345162;Phyllostachys_edulis_newGene_342677;Phyllostachys_edulis_newGene_236911;Phyllostachys_edulis_newGene_236910;Phyllostachys_edulis_newGene_282733;Phyllostachys_edulis_newGene_251708;Phyllostachys_edulis_newGene_293273;Phyllostachys_edulis_newGene_389459;Phyllostachys_edulis_newGene_82582;Phyllostachys_edulis_newGene_208481;Phyllostachys_edulis_newGene_182740;Phyllostachys_edulis_newGene_322894;Phyllostachys_edulis_newGene_362519;Phyllostachys_edulis_newGene_402353;Phyllostachys_edulis_newGene_160073;PH02Gene12930;PH02Gene12939;Phyllostachys_edulis_newGene_116517;Phyllostachys_edulis_newGene_55692;Phyllostachys_edulis_newGene_27248;Phyllostachys_edulis_newGene_344636;Phyllostachys_edulis_newGene_382508;PH02Gene41500;Phyllostachys_edulis_newGene_34678;Phyllostachys_edulis_newGene_182821;Phyllostachys_edulis_newGene_16424;Phyllostachys_edulis_newGene_151614;Phyllostachys_edulis_newGene_89227;Phyllostachys_edulis_newGene_210802;Phyllostachys_edulis_newGene_162830;Phyllostachys_edulis_newGene_10481;Phyllostachys_edulis_newGene_104155;Phyllostachys_edulis_newGene_48522;Phyllostachys_edulis_newGene_48521;Phyllostachys_edulis_newGene_164223;PH02Gene27530;Phyllostachys_edulis_newGene_47238;PH02Gene32377;Phyllostachys_edulis_newGene_270926;Phyllostachys_edulis_newGene_388805;Phyllostachys_edulis_newGene_265037;Phyllostachys_edulis_newGene_181640;PH02Gene02620;Phyllostachys_edulis_newGene_387943;Phyllostachys_edulis_newGene_3624;Phyllostachys_edulis_newGene_3620;PH02Gene40579;PH02Gene14932;Phyllostachys_edulis_newGene_53200;Phyllostachys_edulis_newGene_325652;Phyllostachys_edulis_newGene_174213;Phyllostachys_edulis_newGene_314699;Phyllostachys_edulis_newGene_106280;Phyllostachys_edulis_newGene_111608;Phyllostachys_edulis_newGene_297976;Phyllostachys_edulis_newGene_125843;Phyllostachys_edulis_newGene_255892;Phyllostachys_edulis_newGene_351626;Phyllostachys_edulis_newGene_46422;Phyllostachys_edulis_newGene_46425;Phyllostachys_edulis_newGene_372965;Phyllostachys_edulis_newGene_307374;Phyllostachys_edulis_newGene_257238;PH02Gene50538;Phyllostachys_edulis_newGene_377440;PH02Gene50535;Phyllostachys_edulis_newGene_147852;Phyllostachys_edulis_newGene_90368;Phyllostachys_edulis_newGene_263781;Phyllostachys_edulis_newGene_21407;Phyllostachys_edulis_newGene_95463;Phyllostachys_edulis_newGene_202072;PH02Gene17069;Phyllostachys_edulis_newGene_73236;Phyllostachys_edulis_newGene_160865;Phyllostachys_edulis_newGene_276380;PH02Gene25412;Phyllostachys_edulis_newGene_389754;Phyllostachys_edulis_newGene_389750;Phyllostachys_edulis_newGene_99504;Phyllostachys_edulis_newGene_203959;Phyllostachys_edulis_newGene_186318;Phyllostachys_edulis_newGene_342189;PH02Gene16333;Phyllostachys_edulis_newGene_397561;PH02Gene48510;Phyllostachys_edulis_newGene_105358;PH02Gene35757;PH02Gene35758;Phyllostachys_edulis_newGene_14983;Phyllostachys_edulis_newGene_73519;Phyllostachys_edulis_newGene_205874;Phyllostachys_edulis_newGene_56913;Phyllostachys_edulis_newGene_115296;Phyllostachys_edulis_newGene_192703;Phyllostachys_edulis_newGene_321809;Phyllostachys_edulis_newGene_40493;Phyllostachys_edulis_newGene_363291;PH02Gene51366;Phyllostachys_edulis_newGene_365437;Phyllostachys_edulis_newGene_401245;Phyllostachys_edulis_newGene_173416;Phyllostachys_edulis_newGene_130739;Phyllostachys_edulis_newGene_355316;Phyllostachys_edulis_newGene_139608;Phyllostachys_edulis_newGene_355318;Phyllostachys_edulis_newGene_8229;Phyllostachys_edulis_newGene_150957;Phyllostachys_edulis_newGene_311390;Phyllostachys_edulis_newGene_192091;Phyllostachys_edulis_newGene_155204;Phyllostachys_edulis_newGene_402517;Phyllostachys_edulis_newGene_365146;Phyllostachys_edulis_newGene_320147;Phyllostachys_edulis_newGene_41889;Phyllostachys_edulis_newGene_243574;PH02Gene46146;Phyllostachys_edulis_newGene_295355;Phyllostachys_edulis_newGene_62594;Phyllostachys_edulis_newGene_153502;Phyllostachys_edulis_newGene_359681;Phyllostachys_edulis_newGene_83339;Phyllostachys_edulis_newGene_42033;Phyllostachys_edulis_newGene_42037;Phyllostachys_edulis_newGene_346286;Phyllostachys_edulis_newGene_344628;PH02Gene19133;PH02Gene19136;Phyllostachys_edulis_newGene_180084;PH02Gene44835;PH02Gene30901;PH02Gene41511;PH02Gene30691;PH02Gene42805;Phyllostachys_edulis_newGene_119900;Phyllostachys_edulis_newGene_16411;Phyllostachys_edulis_newGene_205563;Phyllostachys_edulis_newGene_229202;Phyllostachys_edulis_newGene_189122;Phyllostachys_edulis_newGene_79594;Phyllostachys_edulis_newGene_19759;Phyllostachys_edulis_newGene_298912;Phyllostachys_edulis_newGene_161759;Phyllostachys_edulis_newGene_306770;Phyllostachys_edulis_newGene_180214;Phyllostachys_edulis_newGene_7934;Phyllostachys_edulis_newGene_180218;PH02Gene34301;Phyllostachys_edulis_newGene_108376;Phyllostachys_edulis_newGene_24820;Phyllostachys_edulis_newGene_76785;Phyllostachys_edulis_newGene_220388;Phyllostachys_edulis_newGene_394552;Phyllostachys_edulis_newGene_198442;Phyllostachys_edulis_newGene_390303;Phyllostachys_edulis_newGene_253374;Phyllostachys_edulis_newGene_19561;Phyllostachys_edulis_newGene_272104;PH02Gene07794;PH02Gene31663;Phyllostachys_edulis_newGene_177922;Phyllostachys_edulis_newGene_115730;Phyllostachys_edulis_newGene_20145;Phyllostachys_edulis_newGene_307340;Phyllostachys_edulis_newGene_228079;Phyllostachys_edulis_newGene_404185;Phyllostachys_edulis_newGene_351273;Phyllostachys_edulis_newGene_391918;Phyllostachys_edulis_newGene_132033;Phyllostachys_edulis_newGene_54714;Phyllostachys_edulis_newGene_185286;Phyllostachys_edulis_newGene_218574;Phyllostachys_edulis_newGene_217230;Phyllostachys_edulis_newGene_403093;Phyllostachys_edulis_newGene_74481;Phyllostachys_edulis_newGene_285907;Phyllostachys_edulis_newGene_249295;Phyllostachys_edulis_newGene_371002;Phyllostachys_edulis_newGene_146310;Phyllostachys_edulis_newGene_143841;PH02Gene35423;Phyllostachys_edulis_newGene_30284;Phyllostachys_edulis_newGene_209124;Phyllostachys_edulis_newGene_77808;Phyllostachys_edulis_newGene_187551;Phyllostachys_edulis_newGene_314162;Phyllostachys_edulis_newGene_244252;Phyllostachys_edulis_newGene_319020;Phyllostachys_edulis_newGene_131240;PH02Gene23256;Phyllostachys_edulis_newGene_228966;Phyllostachys_edulis_newGene_364498;Phyllostachys_edulis_newGene_84311;Phyllostachys_edulis_newGene_176604;Phyllostachys_edulis_newGene_366231;Phyllostachys_edulis_newGene_299138;Phyllostachys_edulis_newGene_197444;Phyllostachys_edulis_newGene_73128;Phyllostachys_edulis_newGene_268477;PH02Gene25121;PH02Gene25129;PH02Gene05451;Phyllostachys_edulis_newGene_375265;PH02Gene36960;PH02Gene36961;Phyllostachys_edulis_newGene_363083;Phyllostachys_edulis_newGene_237674;PH02Gene19611;Phyllostachys_edulis_newGene_232757;Phyllostachys_edulis_newGene_184097;Phyllostachys_edulis_newGene_280322;Phyllostachys_edulis_newGene_392732;PH02Gene48824;Phyllostachys_edulis_newGene_359197;Phyllostachys_edulis_newGene_169753;Phyllostachys_edulis_newGene_186635;Phyllostachys_edulis_newGene_374146;Phyllostachys_edulis_newGene_286582;Phyllostachys_edulis_newGene_155629;Phyllostachys_edulis_newGene_347508;Phyllostachys_edulis_newGene_360489;Phyllostachys_edulis_newGene_63732;Phyllostachys_edulis_newGene_312122;Phyllostachys_edulis_newGene_312126;Phyllostachys_edulis_newGene_74538;Phyllostachys_edulis_newGene_80975;Phyllostachys_edulis_newGene_177564;Phyllostachys_edulis_newGene_78952;Phyllostachys_edulis_newGene_60798;Phyllostachys_edulis_newGene_264403;Phyllostachys_edulis_newGene_341024;PH02Gene37918;PH02Gene37915;Phyllostachys_edulis_newGene_4686;Phyllostachys_edulis_newGene_289012;Phyllostachys_edulis_newGene_67857;Phyllostachys_edulis_newGene_359421;Phyllostachys_edulis_newGene_215458;PH02Gene19867;Phyllostachys_edulis_newGene_26968;Phyllostachys_edulis_newGene_218938;Phyllostachys_edulis_newGene_229511;Phyllostachys_edulis_newGene_15029;PH02Gene12480;Phyllostachys_edulis_newGene_139855;Phyllostachys_edulis_newGene_221176;Phyllostachys_edulis_newGene_79926;PH02Gene36347;Phyllostachys_edulis_newGene_167;PH02Gene41773;Phyllostachys_edulis_newGene_233433;Phyllostachys_edulis_newGene_214257;PH02Gene19543;Phyllostachys_edulis_newGene_151220;Phyllostachys_edulis_newGene_311805;Phyllostachys_edulis_newGene_292925;PH02Gene26517;Phyllostachys_edulis_newGene_152149;Phyllostachys_edulis_newGene_59366;Phyllostachys_edulis_newGene_225088;Phyllostachys_edulis_newGene_377911;Phyllostachys_edulis_newGene_7603;Phyllostachys_edulis_newGene_396693;Phyllostachys_edulis_newGene_51806;Phyllostachys_edulis_newGene_295213;PH02Gene46028;PH02Gene46026;Phyllostachys_edulis_newGene_101899;Phyllostachys_edulis_newGene_395877;Phyllostachys_edulis_newGene_97069;Phyllostachys_edulis_newGene_41492;PH02Gene33457;Phyllostachys_edulis_newGene_153200;PH02Gene28725;Phyllostachys_edulis_newGene_180123;Phyllostachys_edulis_newGene_180125;PH02Gene43348;Phyllostachys_edulis_newGene_108620;Phyllostachys_edulis_newGene_34747;Phyllostachys_edulis_newGene_381813;Phyllostachys_edulis_newGene_102222;Phyllostachys_edulis_newGene_198950;Phyllostachys_edulis_newGene_67979;Phyllostachys_edulis_newGene_263579;Phyllostachys_edulis_newGene_352306;Phyllostachys_edulis_newGene_80284;Phyllostachys_edulis_newGene_382108;Phyllostachys_edulis_newGene_198102;Phyllostachys_edulis_newGene_190738;Phyllostachys_edulis_newGene_267956;Phyllostachys_edulis_newGene_148526;Phyllostachys_edulis_newGene_86428;Phyllostachys_edulis_newGene_86420;Phyllostachys_edulis_newGene_62084;Phyllostachys_edulis_newGene_268009;Phyllostachys_edulis_newGene_268007;PH02Gene01205;Phyllostachys_edulis_newGene_17508;Phyllostachys_edulis_newGene_186830;Phyllostachys_edulis_newGene_394353;Phyllostachys_edulis_newGene_319889;PH02Gene44006;Phyllostachys_edulis_newGene_86155;Phyllostachys_edulis_newGene_86151;Phyllostachys_edulis_newGene_311429;Phyllostachys_edulis_newGene_13729;Phyllostachys_edulis_newGene_388435;Phyllostachys_edulis_newGene_400205;Phyllostachys_edulis_newGene_249728;Phyllostachys_edulis_newGene_77612;Phyllostachys_edulis_newGene_77613;Phyllostachys_edulis_newGene_77618;PH02Gene07500;Phyllostachys_edulis_newGene_177179;Phyllostachys_edulis_newGene_47897;Phyllostachys_edulis_newGene_131027;Phyllostachys_edulis_newGene_238690;Phyllostachys_edulis_newGene_304648;Phyllostachys_edulis_newGene_119436;Phyllostachys_edulis_newGene_98695;Phyllostachys_edulis_newGene_223999;Phyllostachys_edulis_newGene_366506;Phyllostachys_edulis_newGene_366507;Phyllostachys_edulis_newGene_160999;PH02Gene38803;Phyllostachys_edulis_newGene_155596;PH02Gene41801;PH02Gene41808;Phyllostachys_edulis_newGene_101154;Phyllostachys_edulis_newGene_109769;Phyllostachys_edulis_newGene_122417;Phyllostachys_edulis_newGene_185265;Phyllostachys_edulis_newGene_194929;Phyllostachys_edulis_newGene_339292;Phyllostachys_edulis_newGene_177431;Phyllostachys_edulis_newGene_364975;Phyllostachys_edulis_newGene_364976;Phyllostachys_edulis_newGene_339514;Phyllostachys_edulis_newGene_270584;Phyllostachys_edulis_newGene_275731;PH02Gene29351;Phyllostachys_edulis_newGene_28440;Phyllostachys_edulis_newGene_122794;Phyllostachys_edulis_newGene_95038;Phyllostachys_edulis_newGene_79245;Phyllostachys_edulis_newGene_230339;PH02Gene41391;PH02Gene41396;Phyllostachys_edulis_newGene_238922;Phyllostachys_edulis_newGene_209147;Phyllostachys_edulis_newGene_290391;PH02Gene02926;Phyllostachys_edulis_newGene_212265;Phyllostachys_edulis_newGene_387244;Phyllostachys_edulis_newGene_117567;Phyllostachys_edulis_newGene_229480;Phyllostachys_edulis_newGene_24272;Phyllostachys_edulis_newGene_291957;Phyllostachys_edulis_newGene_164852;Phyllostachys_edulis_newGene_182018;Phyllostachys_edulis_newGene_159651;Phyllostachys_edulis_newGene_402260;Phyllostachys_edulis_newGene_228945;Phyllostachys_edulis_newGene_75672;Phyllostachys_edulis_newGene_230688;Phyllostachys_edulis_newGene_366253;Phyllostachys_edulis_newGene_136021;Phyllostachys_edulis_newGene_134661;Phyllostachys_edulis_newGene_251013;Phyllostachys_edulis_newGene_385519;PH02Gene16520;Phyllostachys_edulis_newGene_373945;PH02Gene09616;Phyllostachys_edulis_newGene_2991;Phyllostachys_edulis_newGene_184160;Phyllostachys_edulis_newGene_23002;Phyllostachys_edulis_newGene_313513;PH02Gene20001;Phyllostachys_edulis_newGene_377884;Phyllostachys_edulis_newGene_360575;PH02Gene25171;Phyllostachys_edulis_newGene_66083;Phyllostachys_edulis_newGene_45111;Phyllostachys_edulis_newGene_375626;Phyllostachys_edulis_newGene_375620;Phyllostachys_edulis_newGene_138825;Phyllostachys_edulis_newGene_243004;Phyllostachys_edulis_newGene_385288;Phyllostachys_edulis_newGene_60663;Phyllostachys_edulis_newGene_269114;Phyllostachys_edulis_newGene_386145;PH02Gene43331;Phyllostachys_edulis_newGene_62293;Phyllostachys_edulis_newGene_150162;PH02Gene30995;Phyllostachys_edulis_newGene_22251;Phyllostachys_edulis_newGene_123933;Phyllostachys_edulis_newGene_78516;Phyllostachys_edulis_newGene_78517;Phyllostachys_edulis_newGene_327968;Phyllostachys_edulis_newGene_87844;Phyllostachys_edulis_newGene_156693;Phyllostachys_edulis_newGene_17886;Phyllostachys_edulis_newGene_255142;Phyllostachys_edulis_newGene_91577;Phyllostachys_edulis_newGene_42616;Phyllostachys_edulis_newGene_323478;Phyllostachys_edulis_newGene_360286;Phyllostachys_edulis_newGene_326158;Phyllostachys_edulis_newGene_336374;Phyllostachys_edulis_newGene_117707;PH02Gene21955;PH02Gene21951;Phyllostachys_edulis_newGene_297095;Phyllostachys_edulis_newGene_304154;Phyllostachys_edulis_newGene_92186;Phyllostachys_edulis_newGene_260020;Phyllostachys_edulis_newGene_332081;Phyllostachys_edulis_newGene_61378;Phyllostachys_edulis_newGene_181318;Phyllostachys_edulis_newGene_23359;Phyllostachys_edulis_newGene_181310;Phyllostachys_edulis_newGene_302714;Phyllostachys_edulis_newGene_309804;Phyllostachys_edulis_newGene_309803;Phyllostachys_edulis_newGene_81877;Phyllostachys_edulis_newGene_205313;Phyllostachys_edulis_newGene_205312;Phyllostachys_edulis_newGene_53954;Phyllostachys_edulis_newGene_119181;Phyllostachys_edulis_newGene_206030;Phyllostachys_edulis_newGene_40132;Phyllostachys_edulis_newGene_328267;Phyllostachys_edulis_newGene_379329;Phyllostachys_edulis_newGene_265236;PH02Gene15236;Phyllostachys_edulis_newGene_302269;Phyllostachys_edulis_newGene_302263;Phyllostachys_edulis_newGene_383336;Phyllostachys_edulis_newGene_273055;Phyllostachys_edulis_newGene_294906;Phyllostachys_edulis_newGene_8763;Phyllostachys_edulis_newGene_8764;Phyllostachys_edulis_newGene_287619;Phyllostachys_edulis_newGene_320515;Phyllostachys_edulis_newGene_166809;Phyllostachys_edulis_newGene_351074;Phyllostachys_edulis_newGene_150603;Phyllostachys_edulis_newGene_150604;Phyllostachys_edulis_newGene_327634;PH02Gene32846;PH02Gene32845;Phyllostachys_edulis_newGene_167898;Phyllostachys_edulis_newGene_257461;Phyllostachys_edulis_newGene_22798;PH02Gene23724;Phyllostachys_edulis_newGene_199897;Phyllostachys_edulis_newGene_386320;Phyllostachys_edulis_newGene_345311;Phyllostachys_edulis_newGene_81742;Phyllostachys_edulis_newGene_30245;PH02Gene10237;Phyllostachys_edulis_newGene_300757;PH02Gene33246;Phyllostachys_edulis_newGene_370509;Phyllostachys_edulis_newGene_21777;PH02Gene00368;Phyllostachys_edulis_newGene_385881;Phyllostachys_edulis_newGene_385883;PH02Gene45730;Phyllostachys_edulis_newGene_58665;Phyllostachys_edulis_newGene_352647;Phyllostachys_edulis_newGene_55163;Phyllostachys_edulis_newGene_214447;Phyllostachys_edulis_newGene_201910;Phyllostachys_edulis_newGene_369703;Phyllostachys_edulis_newGene_369705;Phyllostachys_edulis_newGene_8364;Phyllostachys_edulis_newGene_227730;Phyllostachys_edulis_newGene_208546;Phyllostachys_edulis_newGene_186172;Phyllostachys_edulis_newGene_97792;Phyllostachys_edulis_newGene_401036;Phyllostachys_edulis_newGene_321456;Phyllostachys_edulis_newGene_321452;Phyllostachys_edulis_newGene_400128;Phyllostachys_edulis_newGene_43126;Phyllostachys_edulis_newGene_158879;Phyllostachys_edulis_newGene_289304;Phyllostachys_edulis_newGene_153789;Phyllostachys_edulis_newGene_400145;Phyllostachys_edulis_newGene_130162;Phyllostachys_edulis_newGene_144908;Phyllostachys_edulis_newGene_175423;Phyllostachys_edulis_newGene_215120;Phyllostachys_edulis_newGene_132147;Phyllostachys_edulis_newGene_51921;Phyllostachys_edulis_newGene_399604;Phyllostachys_edulis_newGene_53382;Phyllostachys_edulis_newGene_92744;Phyllostachys_edulis_newGene_380251;Phyllostachys_edulis_newGene_321126;PH02Gene34908;Phyllostachys_edulis_newGene_402683;Phyllostachys_edulis_newGene_331954;Phyllostachys_edulis_newGene_331956;Phyllostachys_edulis_newGene_49422;Phyllostachys_edulis_newGene_44775;Phyllostachys_edulis_newGene_344523;Phyllostachys_edulis_newGene_382431;Phyllostachys_edulis_newGene_400952;Phyllostachys_edulis_newGene_9060;Phyllostachys_edulis_newGene_398056;Phyllostachys_edulis_newGene_6381;Phyllostachys_edulis_newGene_181246;Phyllostachys_edulis_newGene_129612;Phyllostachys_edulis_newGene_40870;Phyllostachys_edulis_newGene_10796;Phyllostachys_edulis_newGene_23493;Phyllostachys_edulis_newGene_298830;Phyllostachys_edulis_newGene_298835;Phyllostachys_edulis_newGene_122197;Phyllostachys_edulis_newGene_164134;Phyllostachys_edulis_newGene_385620;Phyllostachys_edulis_newGene_334567;Phyllostachys_edulis_newGene_166871;Phyllostachys_edulis_newGene_265329;Phyllostachys_edulis_newGene_148244;Phyllostachys_edulis_newGene_275151;Phyllostachys_edulis_newGene_147271;Phyllostachys_edulis_newGene_149850;Phyllostachys_edulis_newGene_56241;Phyllostachys_edulis_newGene_393231;Phyllostachys_edulis_newGene_393237;Phyllostachys_edulis_newGene_106190;Phyllostachys_edulis_newGene_197980;Phyllostachys_edulis_newGene_75802;PH02Gene32917;PH02Gene13944;Phyllostachys_edulis_newGene_87073;Phyllostachys_edulis_newGene_166460;Phyllostachys_edulis_newGene_115715;Phyllostachys_edulis_newGene_175760;Phyllostachys_edulis_newGene_253194;Phyllostachys_edulis_newGene_19786;Phyllostachys_edulis_newGene_375390;Phyllostachys_edulis_newGene_350169;Phyllostachys_edulis_newGene_276257;Phyllostachys_edulis_newGene_232403;Phyllostachys_edulis_newGene_59052;Phyllostachys_edulis_newGene_215237;Phyllostachys_edulis_newGene_162783;Phyllostachys_edulis_newGene_162780;Phyllostachys_edulis_newGene_258512;Phyllostachys_edulis_newGene_111297;Phyllostachys_edulis_newGene_176469;PH02Gene39923;Phyllostachys_edulis_newGene_345818;Phyllostachys_edulis_newGene_133743;Phyllostachys_edulis_newGene_16703;Phyllostachys_edulis_newGene_204402;Phyllostachys_edulis_newGene_295196;Phyllostachys_edulis_newGene_137859;Phyllostachys_edulis_newGene_215783;Phyllostachys_edulis_newGene_145299;PH02Gene11629;Phyllostachys_edulis_newGene_172968;Phyllostachys_edulis_newGene_112179;Phyllostachys_edulis_newGene_62015;PH02Gene49583;Phyllostachys_edulis_newGene_17993;Phyllostachys_edulis_newGene_154312;Phyllostachys_edulis_newGene_154317;Phyllostachys_edulis_newGene_171127;Phyllostachys_edulis_newGene_240432;Phyllostachys_edulis_newGene_245914;Phyllostachys_edulis_newGene_198829;Phyllostachys_edulis_newGene_288113;Phyllostachys_edulis_newGene_139394;Phyllostachys_edulis_newGene_131739;Phyllostachys_edulis_newGene_63289;Phyllostachys_edulis_newGene_304040;Phyllostachys_edulis_newGene_123908;Phyllostachys_edulis_newGene_26318;Phyllostachys_edulis_newGene_401293;Phyllostachys_edulis_newGene_178306;Phyllostachys_edulis_newGene_104205;Phyllostachys_edulis_newGene_246349;Phyllostachys_edulis_newGene_246348;Phyllostachys_edulis_newGene_54194;Phyllostachys_edulis_newGene_86044;Phyllostachys_edulis_newGene_86042;PH02Gene06771;Phyllostachys_edulis_newGene_255505;Phyllostachys_edulis_newGene_11554;Phyllostachys_edulis_newGene_305216;Phyllostachys_edulis_newGene_166722;Phyllostachys_edulis_newGene_241803;Phyllostachys_edulis_newGene_146332;Phyllostachys_edulis_newGene_161841;PH02Gene34779;Phyllostachys_edulis_newGene_144709;Phyllostachys_edulis_newGene_223071;PH02Gene04162;Phyllostachys_edulis_newGene_342305;Phyllostachys_edulis_newGene_59171;Phyllostachys_edulis_newGene_359102;Phyllostachys_edulis_newGene_351337;Phyllostachys_edulis_newGene_351335;Phyllostachys_edulis_newGene_38871;Phyllostachys_edulis_newGene_52476;Phyllostachys_edulis_newGene_186682;Phyllostachys_edulis_newGene_394129;Phyllostachys_edulis_newGene_162643;Phyllostachys_edulis_newGene_258472;Phyllostachys_edulis_newGene_54450;Phyllostachys_edulis_newGene_77232;Phyllostachys_edulis_newGene_365570;Phyllostachys_edulis_newGene_85047;Phyllostachys_edulis_newGene_188947;Phyllostachys_edulis_newGene_334202;PH02Gene02013;Phyllostachys_edulis_newGene_222264;Phyllostachys_edulis_newGene_233331;Phyllostachys_edulis_newGene_396010;Phyllostachys_edulis_newGene_140048;Phyllostachys_edulis_newGene_154420;Phyllostachys_edulis_newGene_344737;Phyllostachys_edulis_newGene_281144;Phyllostachys_edulis_newGene_389208;Phyllostachys_edulis_newGene_14923;Phyllostachys_edulis_newGene_324727;Phyllostachys_edulis_newGene_377210;PH02Gene07243;Phyllostachys_edulis_newGene_340448;Phyllostachys_edulis_newGene_348636;Phyllostachys_edulis_newGene_385435;Phyllostachys_edulis_newGene_228254;Phyllostachys_edulis_newGene_103534;Phyllostachys_edulis_newGene_118254;Phyllostachys_edulis_newGene_380119;Phyllostachys_edulis_newGene_404226;Phyllostachys_edulis_newGene_111234;PH02Gene48698;Phyllostachys_edulis_newGene_225014;Phyllostachys_edulis_newGene_169565;Phyllostachys_edulis_newGene_169569;Phyllostachys_edulis_newGene_14488;Phyllostachys_edulis_newGene_191917;Phyllostachys_edulis_newGene_10815;Phyllostachys_edulis_newGene_53523;Phyllostachys_edulis_newGene_45230;Phyllostachys_edulis_newGene_170636;Phyllostachys_edulis_newGene_170633;Phyllostachys_edulis_newGene_40344;Phyllostachys_edulis_newGene_17819;Phyllostachys_edulis_newGene_237590;PH02Gene06413;Phyllostachys_edulis_newGene_122239;Phyllostachys_edulis_newGene_292022;Phyllostachys_edulis_newGene_341696;Phyllostachys_edulis_newGene_224602;Phyllostachys_edulis_newGene_404778;Phyllostachys_edulis_newGene_5812;Phyllostachys_edulis_newGene_303133;Phyllostachys_edulis_newGene_216962;Phyllostachys_edulis_newGene_216963;Phyllostachys_edulis_newGene_305337;Phyllostachys_edulis_newGene_305334;Phyllostachys_edulis_newGene_105945;Phyllostachys_edulis_newGene_215680;Phyllostachys_edulis_newGene_360148;Phyllostachys_edulis_newGene_300215;PH02Gene18329;PH02Gene25975;Phyllostachys_edulis_newGene_62045;Phyllostachys_edulis_newGene_62046;Phyllostachys_edulis_newGene_229014;Phyllostachys_edulis_newGene_319655;Phyllostachys_edulis_newGene_168607;Phyllostachys_edulis_newGene_111124;Phyllostachys_edulis_newGene_250207;Phyllostachys_edulis_newGene_250204;Phyllostachys_edulis_newGene_151810;Phyllostachys_edulis_newGene_187377;Phyllostachys_edulis_newGene_187370;Phyllostachys_edulis_newGene_91278;Phyllostachys_edulis_newGene_366460;Phyllostachys_edulis_newGene_276318;Phyllostachys_edulis_newGene_140365;PH02Gene25483;Phyllostachys_edulis_newGene_63251;Phyllostachys_edulis_newGene_184871;PH02Gene16717;Phyllostachys_edulis_newGene_9258;Phyllostachys_edulis_newGene_380201;Phyllostachys_edulis_newGene_291772;Phyllostachys_edulis_newGene_56635;Phyllostachys_edulis_newGene_313704;Phyllostachys_edulis_newGene_260975;Phyllostachys_edulis_newGene_118743;PH02Gene25318;Phyllostachys_edulis_newGene_96000;Phyllostachys_edulis_newGene_178352;Phyllostachys_edulis_newGene_376757;Phyllostachys_edulis_newGene_135482;Phyllostachys_edulis_newGene_320602;Phyllostachys_edulis_newGene_289397;Phyllostachys_edulis_newGene_296368;Phyllostachys_edulis_newGene_296360;Phyllostachys_edulis_newGene_308916;Phyllostachys_edulis_newGene_22049;Phyllostachys_edulis_newGene_22043;Phyllostachys_edulis_newGene_295045;PH02Gene27044;PH02Gene27041;Phyllostachys_edulis_newGene_322270;Phyllostachys_edulis_newGene_238756;Phyllostachys_edulis_newGene_238755;Phyllostachys_edulis_newGene_79608;Phyllostachys_edulis_newGene_97252;Phyllostachys_edulis_newGene_165335;Phyllostachys_edulis_newGene_252024;Phyllostachys_edulis_newGene_402895;Phyllostachys_edulis_newGene_378053;PH02Gene17844;Phyllostachys_edulis_newGene_175914;Phyllostachys_edulis_newGene_94873;Phyllostachys_edulis_newGene_94874;Phyllostachys_edulis_newGene_303570;Phyllostachys_edulis_newGene_330465;Phyllostachys_edulis_newGene_306438;PH02Gene11035;PH02Gene11036;Phyllostachys_edulis_newGene_287495;Phyllostachys_edulis_newGene_221362;Phyllostachys_edulis_newGene_163332;Phyllostachys_edulis_newGene_256532;Phyllostachys_edulis_newGene_324320;Phyllostachys_edulis_newGene_394456;Phyllostachys_edulis_newGene_232175;Phyllostachys_edulis_newGene_22170;Phyllostachys_edulis_newGene_366378;Phyllostachys_edulis_newGene_59703;Phyllostachys_edulis_newGene_138914;Phyllostachys_edulis_newGene_181293;Phyllostachys_edulis_newGene_183247;Phyllostachys_edulis_newGene_298160;Phyllostachys_edulis_newGene_249185;PH02Gene29240;Phyllostachys_edulis_newGene_72045;Phyllostachys_edulis_newGene_235340;Phyllostachys_edulis_newGene_124308;Phyllostachys_edulis_newGene_250175;PH02Gene41289;Phyllostachys_edulis_newGene_53000;Phyllostachys_edulis_newGene_329284;Phyllostachys_edulis_newGene_329288;Phyllostachys_edulis_newGene_6510;Phyllostachys_edulis_newGene_18715;Phyllostachys_edulis_newGene_168379;Phyllostachys_edulis_newGene_198959;Phyllostachys_edulis_newGene_10101;Phyllostachys_edulis_newGene_163689;Phyllostachys_edulis_newGene_259013;Phyllostachys_edulis_newGene_82234;Phyllostachys_edulis_newGene_274644;Phyllostachys_edulis_newGene_368156;Phyllostachys_edulis_newGene_402332;Phyllostachys_edulis_newGene_75726;Phyllostachys_edulis_newGene_372149;PH02Gene10850;Phyllostachys_edulis_newGene_348403;PH02Gene14292;Phyllostachys_edulis_newGene_12253;Phyllostachys_edulis_newGene_12251;PH02Gene32383;PH02Gene32384;Phyllostachys_edulis_newGene_293672;Phyllostachys_edulis_newGene_360423;PH02Gene29856;Phyllostachys_edulis_newGene_159321;Phyllostachys_edulis_newGene_60730;Phyllostachys_edulis_newGene_399549;Phyllostachys_edulis_newGene_343329;Phyllostachys_edulis_newGene_156279;Phyllostachys_edulis_newGene_232283;Phyllostachys_edulis_newGene_156235;Phyllostachys_edulis_newGene_11061;Phyllostachys_edulis_newGene_254078;Phyllostachys_edulis_newGene_108855;Phyllostachys_edulis_newGene_24366;Phyllostachys_edulis_newGene_395226;Phyllostachys_edulis_newGene_258391;Phyllostachys_edulis_newGene_284189;Phyllostachys_edulis_newGene_49765;Phyllostachys_edulis_newGene_41557;Phyllostachys_edulis_newGene_41552;PH02Gene30887;Phyllostachys_edulis_newGene_339656;Phyllostachys_edulis_newGene_21382;Phyllostachys_edulis_newGene_388206;Phyllostachys_edulis_newGene_334258;Phyllostachys_edulis_newGene_102133;Phyllostachys_edulis_newGene_372612;Phyllostachys_edulis_newGene_171528;Phyllostachys_edulis_newGene_21739;PH02Gene35339;Phyllostachys_edulis_newGene_200973;Phyllostachys_edulis_newGene_55881;Phyllostachys_edulis_newGene_393500;Phyllostachys_edulis_newGene_163069;PH02Gene26073;Phyllostachys_edulis_newGene_319118;Phyllostachys_edulis_newGene_105487;PH02Gene26074;Phyllostachys_edulis_newGene_84269;Phyllostachys_edulis_newGene_84268;Phyllostachys_edulis_newGene_252587;Phyllostachys_edulis_newGene_366309;Phyllostachys_edulis_newGene_332560;Phyllostachys_edulis_newGene_389054;Phyllostachys_edulis_newGene_337425;Phyllostachys_edulis_newGene_270390;Phyllostachys_edulis_newGene_200386;PH02Gene25760;Phyllostachys_edulis_newGene_134198;Phyllostachys_edulis_newGene_27419;Phyllostachys_edulis_newGene_355735;Phyllostachys_edulis_newGene_348664;Phyllostachys_edulis_newGene_33327;Phyllostachys_edulis_newGene_131647;Phyllostachys_edulis_newGene_233018;Phyllostachys_edulis_newGene_262448;Phyllostachys_edulis_newGene_69728;Phyllostachys_edulis_newGene_294156;Phyllostachys_edulis_newGene_294155;Phyllostachys_edulis_newGene_152184;PH02Gene30708;PH02Gene30705;Phyllostachys_edulis_newGene_183137;Phyllostachys_edulis_newGene_191969;Phyllostachys_edulis_newGene_148989;Phyllostachys_edulis_newGene_148980;PH02Gene14831;Phyllostachys_edulis_newGene_184640;Phyllostachys_edulis_newGene_76915;Phyllostachys_edulis_newGene_229782;Phyllostachys_edulis_newGene_375736;Phyllostachys_edulis_newGene_126868;PH02Gene11864;PH02Gene11868;Phyllostachys_edulis_newGene_43882;Phyllostachys_edulis_newGene_327366;Phyllostachys_edulis_newGene_237546;Phyllostachys_edulis_newGene_20855;PH02Gene46525;Phyllostachys_edulis_newGene_20851;Phyllostachys_edulis_newGene_229485;Phyllostachys_edulis_newGene_251469;Phyllostachys_edulis_newGene_232069;Phyllostachys_edulis_newGene_35898;Phyllostachys_edulis_newGene_289297;Phyllostachys_edulis_newGene_305362;Phyllostachys_edulis_newGene_305365;PH02Gene33754;Phyllostachys_edulis_newGene_281044;Phyllostachys_edulis_newGene_241845;Phyllostachys_edulis_newGene_5806;Phyllostachys_edulis_newGene_5808;Phyllostachys_edulis_newGene_153773;Phyllostachys_edulis_newGene_386568;Phyllostachys_edulis_newGene_202328;Phyllostachys_edulis_newGene_289507;Phyllostachys_edulis_newGene_4400;Phyllostachys_edulis_newGene_275199;Phyllostachys_edulis_newGene_176896;Phyllostachys_edulis_newGene_381647;Phyllostachys_edulis_newGene_79175;Phyllostachys_edulis_newGene_28220;Phyllostachys_edulis_newGene_397290;Phyllostachys_edulis_newGene_331043;Phyllostachys_edulis_newGene_152725;Phyllostachys_edulis_newGene_303891;Phyllostachys_edulis_newGene_143202;Phyllostachys_edulis_newGene_218287;Phyllostachys_edulis_newGene_48308;Phyllostachys_edulis_newGene_56283;Phyllostachys_edulis_newGene_124462;PH02Gene49160;PH02Gene32959;Phyllostachys_edulis_newGene_169400;Phyllostachys_edulis_newGene_255924;Phyllostachys_edulis_newGene_255921;PH02Gene02041;PH02Gene39813;Phyllostachys_edulis_newGene_193503;Phyllostachys_edulis_newGene_989;Phyllostachys_edulis_newGene_146456;Phyllostachys_edulis_newGene_396049;Phyllostachys_edulis_newGene_326088;PH02Gene49417;PH02Gene49413;Phyllostachys_edulis_newGene_319132;Phyllostachys_edulis_newGene_168543;Phyllostachys_edulis_newGene_299358;Phyllostachys_edulis_newGene_337408;Phyllostachys_edulis_newGene_377268;Phyllostachys_edulis_newGene_393864;Phyllostachys_edulis_newGene_139202;Phyllostachys_edulis_newGene_303818;Phyllostachys_edulis_newGene_303817;Phyllostachys_edulis_newGene_174986;Phyllostachys_edulis_newGene_248539;Phyllostachys_edulis_newGene_120758;Phyllostachys_edulis_newGene_50033;Phyllostachys_edulis_newGene_36477;PH02Gene16674;Phyllostachys_edulis_newGene_25997;Phyllostachys_edulis_newGene_174672;Phyllostachys_edulis_newGene_294172;PH02Gene30720;Phyllostachys_edulis_newGene_267142;Phyllostachys_edulis_newGene_401527;Phyllostachys_edulis_newGene_76938;Phyllostachys_edulis_newGene_76934;Phyllostachys_edulis_newGene_162969;Phyllostachys_edulis_newGene_45248;Phyllostachys_edulis_newGene_74794;Phyllostachys_edulis_newGene_83641;Phyllostachys_edulis_newGene_204478;PH02Gene06444;Phyllostachys_edulis_newGene_228743;PH02Gene32701;Phyllostachys_edulis_newGene_201155;Phyllostachys_edulis_newGene_122286;Phyllostachys_edulis_newGene_128884;Phyllostachys_edulis_newGene_235035;Phyllostachys_edulis_newGene_65415;Phyllostachys_edulis_newGene_232041;Phyllostachys_edulis_newGene_341644;Phyllostachys_edulis_newGene_279433;Phyllostachys_edulis_newGene_167901;Phyllostachys_edulis_newGene_146243;Phyllostachys_edulis_newGene_230280;Phyllostachys_edulis_newGene_173348;Phyllostachys_edulis_newGene_300648;Phyllostachys_edulis_newGene_236022;Phyllostachys_edulis_newGene_100052;Phyllostachys_edulis_newGene_368979;PH02Gene05164;Phyllostachys_edulis_newGene_139153;Phyllostachys_edulis_newGene_45102;Phyllostachys_edulis_newGene_365612;Phyllostachys_edulis_newGene_333898;Phyllostachys_edulis_newGene_76497;Phyllostachys_edulis_newGene_219517;Phyllostachys_edulis_newGene_63700;PH02Gene05414;Phyllostachys_edulis_newGene_26681;Phyllostachys_edulis_newGene_376149;Phyllostachys_edulis_newGene_186437;Phyllostachys_edulis_newGene_214245;Phyllostachys_edulis_newGene_380766;Phyllostachys_edulis_newGene_213140;Phyllostachys_edulis_newGene_357965;Phyllostachys_edulis_newGene_150754;PH02Gene20175;Phyllostachys_edulis_newGene_158533;Phyllostachys_edulis_newGene_360443;Phyllostachys_edulis_newGene_401747;Phyllostachys_edulis_newGene_227466;Phyllostachys_edulis_newGene_87611;Phyllostachys_edulis_newGene_170480;Phyllostachys_edulis_newGene_249628;Phyllostachys_edulis_newGene_36432;Phyllostachys_edulis_newGene_78912;PH02Gene18528;Phyllostachys_edulis_newGene_7235;PH02Gene44141;PH02Gene37954;PH02Gene37952;Phyllostachys_edulis_newGene_11080;Phyllostachys_edulis_newGene_359461;Phyllostachys_edulis_newGene_263490;Phyllostachys_edulis_newGene_142594;Phyllostachys_edulis_newGene_332944;Phyllostachys_edulis_newGene_77772;PH02Gene31536;Phyllostachys_edulis_newGene_155948;Phyllostachys_edulis_newGene_229553;Phyllostachys_edulis_newGene_396765;Phyllostachys_edulis_newGene_261198;Phyllostachys_edulis_newGene_137031;Phyllostachys_edulis_newGene_241041;PH02Gene43322;Phyllostachys_edulis_newGene_188228;Phyllostachys_edulis_newGene_4241;PH02Gene41739;PH02Gene09811;Phyllostachys_edulis_newGene_128;Phyllostachys_edulis_newGene_381885;Phyllostachys_edulis_newGene_381888;PH02Gene27597;Phyllostachys_edulis_newGene_187451;Phyllostachys_edulis_newGene_266366;Phyllostachys_edulis_newGene_24558;Phyllostachys_edulis_newGene_94245;Phyllostachys_edulis_newGene_230709;PH02Gene41761;Phyllostachys_edulis_newGene_377295;Phyllostachys_edulis_newGene_233427;Phyllostachys_edulis_newGene_291229;Phyllostachys_edulis_newGene_149050;Phyllostachys_edulis_newGene_223274;PH02Gene32112;PH02Gene50509;Phyllostachys_edulis_newGene_308646;Phyllostachys_edulis_newGene_59377;Phyllostachys_edulis_newGene_225098;Phyllostachys_edulis_newGene_69641;Phyllostachys_edulis_newGene_129113;Phyllostachys_edulis_newGene_42969;Phyllostachys_edulis_newGene_81351;PH02Gene16132;Phyllostachys_edulis_newGene_143570;Phyllostachys_edulis_newGene_51846;Phyllostachys_edulis_newGene_379114;PH02Gene30240;PH02Gene30249;Phyllostachys_edulis_newGene_351482;Phyllostachys_edulis_newGene_39323;Phyllostachys_edulis_newGene_93309;Phyllostachys_edulis_newGene_46643;Phyllostachys_edulis_newGene_109554;Phyllostachys_edulis_newGene_162399;Phyllostachys_edulis_newGene_353228;Phyllostachys_edulis_newGene_243438;PH02Gene29561;Phyllostachys_edulis_newGene_297288;PH02Gene00509;Phyllostachys_edulis_newGene_370759;Phyllostachys_edulis_newGene_350943;PH02Gene05068;PH02Gene17974;PH02Gene28029;Phyllostachys_edulis_newGene_106902;Phyllostachys_edulis_newGene_68689;Phyllostachys_edulis_newGene_68688;Phyllostachys_edulis_newGene_221299;Phyllostachys_edulis_newGene_19372;Phyllostachys_edulis_newGene_93331;Phyllostachys_edulis_newGene_207177;Phyllostachys_edulis_newGene_107015;Phyllostachys_edulis_newGene_169356;Phyllostachys_edulis_newGene_268947;Phyllostachys_edulis_newGene_265847;Phyllostachys_edulis_newGene_145787;Phyllostachys_edulis_newGene_16763;Phyllostachys_edulis_newGene_266730;Phyllostachys_edulis_newGene_266731;Phyllostachys_edulis_newGene_266737;Phyllostachys_edulis_newGene_7841;Phyllostachys_edulis_newGene_131797;Phyllostachys_edulis_newGene_131792;PH02Gene11669;PH02Gene11663;Phyllostachys_edulis_newGene_118196;Phyllostachys_edulis_newGene_260190;Phyllostachys_edulis_newGene_108288;Phyllostachys_edulis_newGene_154826;Phyllostachys_edulis_newGene_338319;Phyllostachys_edulis_newGene_223337;Phyllostachys_edulis_newGene_24959;Phyllostachys_edulis_newGene_24952;Phyllostachys_edulis_newGene_256366;Phyllostachys_edulis_newGene_179266;Phyllostachys_edulis_newGene_220011;Phyllostachys_edulis_newGene_394243;Phyllostachys_edulis_newGene_200724;Phyllostachys_edulis_newGene_19277;Phyllostachys_edulis_newGene_246329;Phyllostachys_edulis_newGene_368771;Phyllostachys_edulis_newGene_379257;Phyllostachys_edulis_newGene_345790;Phyllostachys_edulis_newGene_91888;PH02Gene02517;PH02Gene02514;PH02Gene02519;PH02Gene35024;Phyllostachys_edulis_newGene_93227;Phyllostachys_edulis_newGene_112626;Phyllostachys_edulis_newGene_112627;Phyllostachys_edulis_newGene_329991;Phyllostachys_edulis_newGene_54661;Phyllostachys_edulis_newGene_396515;Phyllostachys_edulis_newGene_159239;Phyllostachys_edulis_newGene_316743;PH02Gene15000;Phyllostachys_edulis_newGene_207815;Phyllostachys_edulis_newGene_126174;Phyllostachys_edulis_newGene_331639;Phyllostachys_edulis_newGene_222456;Phyllostachys_edulis_newGene_394215;Phyllostachys_edulis_newGene_236001;Phyllostachys_edulis_newGene_396285;Phyllostachys_edulis_newGene_55663;Phyllostachys_edulis_newGene_123401;Phyllostachys_edulis_newGene_192941;Phyllostachys_edulis_newGene_254346;Phyllostachys_edulis_newGene_12768;PH02Gene23149;Phyllostachys_edulis_newGene_197463;Phyllostachys_edulis_newGene_289962;Phyllostachys_edulis_newGene_333876;Phyllostachys_edulis_newGene_73108;Phyllostachys_edulis_newGene_360916;PH02Gene25106;PH02Gene12673;Phyllostachys_edulis_newGene_147035;Phyllostachys_edulis_newGene_70601;Phyllostachys_edulis_newGene_161097;Phyllostachys_edulis_newGene_277911;Phyllostachys_edulis_newGene_336729;Phyllostachys_edulis_newGene_176580;Phyllostachys_edulis_newGene_188272;Phyllostachys_edulis_newGene_250111;Phyllostachys_edulis_newGene_324606;Phyllostachys_edulis_newGene_239009;Phyllostachys_edulis_newGene_378300;Phyllostachys_edulis_newGene_123380;Phyllostachys_edulis_newGene_59622;Phyllostachys_edulis_newGene_361752;Phyllostachys_edulis_newGene_68429;Phyllostachys_edulis_newGene_163587;Phyllostachys_edulis_newGene_59624;Phyllostachys_edulis_newGene_312960;Phyllostachys_edulis_newGene_312968;Phyllostachys_edulis_newGene_150694;Phyllostachys_edulis_newGene_277286;Phyllostachys_edulis_newGene_71458;Phyllostachys_edulis_newGene_374830;Phyllostachys_edulis_newGene_34322;Phyllostachys_edulis_newGene_21117;Phyllostachys_edulis_newGene_311848;Phyllostachys_edulis_newGene_132431;Phyllostachys_edulis_newGene_152823;PH02Gene47082;Phyllostachys_edulis_newGene_148280;Phyllostachys_edulis_newGene_54198;Phyllostachys_edulis_newGene_334721;Phyllostachys_edulis_newGene_311578;Phyllostachys_edulis_newGene_339830;Phyllostachys_edulis_newGene_331609;Phyllostachys_edulis_newGene_258104;Phyllostachys_edulis_newGene_383060;Phyllostachys_edulis_newGene_400573;Phyllostachys_edulis_newGene_246595;Phyllostachys_edulis_newGene_326305;Phyllostachys_edulis_newGene_253898;PH02Gene39530;Phyllostachys_edulis_newGene_32259;PH02Gene29586;Phyllostachys_edulis_newGene_275908;Phyllostachys_edulis_newGene_263904;Phyllostachys_edulis_newGene_138976;Phyllostachys_edulis_newGene_178777;Phyllostachys_edulis_newGene_283002;Phyllostachys_edulis_newGene_263152;Phyllostachys_edulis_newGene_83299;Phyllostachys_edulis_newGene_193740;Phyllostachys_edulis_newGene_316946;Phyllostachys_edulis_newGene_352886;Phyllostachys_edulis_newGene_276101;Phyllostachys_edulis_newGene_154771;Phyllostachys_edulis_newGene_154776;Phyllostachys_edulis_newGene_154777;Phyllostachys_edulis_newGene_75059;Phyllostachys_edulis_newGene_35280;PH02Gene37115;Phyllostachys_edulis_newGene_179225;Phyllostachys_edulis_newGene_64442;Phyllostachys_edulis_newGene_270419;Phyllostachys_edulis_newGene_177811;Phyllostachys_edulis_newGene_296193;Phyllostachys_edulis_newGene_66633;Phyllostachys_edulis_newGene_275317;Phyllostachys_edulis_newGene_174732;Phyllostachys_edulis_newGene_144173;PH02Gene01632;Phyllostachys_edulis_newGene_371446;Phyllostachys_edulis_newGene_111905;PH02Gene35067;Phyllostachys_edulis_newGene_46164;Phyllostachys_edulis_newGene_253992;PH02Gene39491;PH02Gene29209;PH02Gene29207;Phyllostachys_edulis_newGene_95120;Phyllostachys_edulis_newGene_342934;Phyllostachys_edulis_newGene_12987;PH02Gene33374;Phyllostachys_edulis_newGene_110976;PH02Gene45681;Phyllostachys_edulis_newGene_319379;Phyllostachys_edulis_newGene_84887;Phyllostachys_edulis_newGene_389478;Phyllostachys_edulis_newGene_389476;Phyllostachys_edulis_newGene_356939;Phyllostachys_edulis_newGene_338193;Phyllostachys_edulis_newGene_210216;Phyllostachys_edulis_newGene_372189;Phyllostachys_edulis_newGene_366166;PH02Gene10817;Phyllostachys_edulis_newGene_63769;Phyllostachys_edulis_newGene_139401;Phyllostachys_edulis_newGene_231030;Phyllostachys_edulis_newGene_334265;Phyllostachys_edulis_newGene_262061;PH02Gene36906;Phyllostachys_edulis_newGene_102187;Phyllostachys_edulis_newGene_38869;Phyllostachys_edulis_newGene_235786;Phyllostachys_edulis_newGene_12215;Phyllostachys_edulis_newGene_12214;Phyllostachys_edulis_newGene_213168;Phyllostachys_edulis_newGene_17193;Phyllostachys_edulis_newGene_305033;PH02Gene20152;Phyllostachys_edulis_newGene_155680;Phyllostachys_edulis_newGene_370513;Phyllostachys_edulis_newGene_39085;Phyllostachys_edulis_newGene_39081;Phyllostachys_edulis_newGene_30446;Phyllostachys_edulis_newGene_30442;Phyllostachys_edulis_newGene_103687;Phyllostachys_edulis_newGene_103684;Phyllostachys_edulis_newGene_51346;Phyllostachys_edulis_newGene_213990;Phyllostachys_edulis_newGene_140379;Phyllostachys_edulis_newGene_202060;Phyllostachys_edulis_newGene_69112;Phyllostachys_edulis_newGene_222706;Phyllostachys_edulis_newGene_110440;Phyllostachys_edulis_newGene_73224;Phyllostachys_edulis_newGene_160879;Phyllostachys_edulis_newGene_180489;Phyllostachys_edulis_newGene_115169;PH02Gene25465;Phyllostachys_edulis_newGene_330649;Phyllostachys_edulis_newGene_330645;Phyllostachys_edulis_newGene_389769;Phyllostachys_edulis_newGene_363389;Phyllostachys_edulis_newGene_277273;Phyllostachys_edulis_newGene_197112;Phyllostachys_edulis_newGene_376206;Phyllostachys_edulis_newGene_162661;Phyllostachys_edulis_newGene_213605;Phyllostachys_edulis_newGene_260280;Phyllostachys_edulis_newGene_133166;Phyllostachys_edulis_newGene_188955;PH02Gene42015;Phyllostachys_edulis_newGene_169478;Phyllostachys_edulis_newGene_63471;Phyllostachys_edulis_newGene_108198;Phyllostachys_edulis_newGene_282447;Phyllostachys_edulis_newGene_282443;Phyllostachys_edulis_newGene_115410;Phyllostachys_edulis_newGene_97056;Phyllostachys_edulis_newGene_299955;Phyllostachys_edulis_newGene_43909;Phyllostachys_edulis_newGene_316366;Phyllostachys_edulis_newGene_401000;Phyllostachys_edulis_newGene_157557;Phyllostachys_edulis_newGene_280634;PH02Gene38004;Phyllostachys_edulis_newGene_158864;Phyllostachys_edulis_newGene_308385;Phyllostachys_edulis_newGene_175433;Phyllostachys_edulis_newGene_160741;Phyllostachys_edulis_newGene_51934;Phyllostachys_edulis_newGene_399619;PH02Gene12829;Phyllostachys_edulis_newGene_190874;Phyllostachys_edulis_newGene_24643;Phyllostachys_edulis_newGene_27176;Phyllostachys_edulis_newGene_92775;Phyllostachys_edulis_newGene_331947;Phyllostachys_edulis_newGene_161765;Phyllostachys_edulis_newGene_362401;Phyllostachys_edulis_newGene_362400;Phyllostachys_edulis_newGene_284362;Phyllostachys_edulis_newGene_70380;PH02Gene20535;Phyllostachys_edulis_newGene_344519;Phyllostachys_edulis_newGene_235947;Phyllostachys_edulis_newGene_336264;Phyllostachys_edulis_newGene_336260;PH02Gene41401;Phyllostachys_edulis_newGene_107376;Phyllostachys_edulis_newGene_152241;Phyllostachys_edulis_newGene_152244;Phyllostachys_edulis_newGene_47506;Phyllostachys_edulis_newGene_10788;Phyllostachys_edulis_newGene_357025;Phyllostachys_edulis_newGene_325246;Phyllostachys_edulis_newGene_38415;Phyllostachys_edulis_newGene_60837;Phyllostachys_edulis_newGene_316347;Phyllostachys_edulis_newGene_206927;PH02Gene18860;Phyllostachys_edulis_newGene_60001;Phyllostachys_edulis_newGene_345727;Phyllostachys_edulis_newGene_313419;Phyllostachys_edulis_newGene_267539;Phyllostachys_edulis_newGene_267538;Phyllostachys_edulis_newGene_329925;Phyllostachys_edulis_newGene_25710;PH02Gene36714;PH02Gene49795;Phyllostachys_edulis_newGene_211534;Phyllostachys_edulis_newGene_221491;PH02Gene48263;Phyllostachys_edulis_newGene_128498;Phyllostachys_edulis_newGene_128497;Phyllostachys_edulis_newGene_128491;Phyllostachys_edulis_newGene_386229;Phyllostachys_edulis_newGene_252009;Phyllostachys_edulis_newGene_73079;PH02Gene28312;Phyllostachys_edulis_newGene_30185;Phyllostachys_edulis_newGene_255830;Phyllostachys_edulis_newGene_361024;Phyllostachys_edulis_newGene_242512;Phyllostachys_edulis_newGene_133325;Phyllostachys_edulis_newGene_256557;Phyllostachys_edulis_newGene_114784;Phyllostachys_edulis_newGene_243937;Phyllostachys_edulis_newGene_282643;Phyllostachys_edulis_newGene_179822;Phyllostachys_edulis_newGene_335033;Phyllostachys_edulis_newGene_253254;Phyllostachys_edulis_newGene_94704;Phyllostachys_edulis_newGene_141605;Phyllostachys_edulis_newGene_28252;PH02Gene37472;Phyllostachys_edulis_newGene_216453;PH02Gene10228;Phyllostachys_edulis_newGene_359162;Phyllostachys_edulis_newGene_220771;Phyllostachys_edulis_newGene_403964;Phyllostachys_edulis_newGene_403969;Phyllostachys_edulis_newGene_101054;Phyllostachys_edulis_newGene_236892;Phyllostachys_edulis_newGene_279092;Phyllostachys_edulis_newGene_48394;Phyllostachys_edulis_newGene_77218;PH02Gene40547;PH02Gene44548;Phyllostachys_edulis_newGene_334226;Phyllostachys_edulis_newGene_394865;PH02Gene39480;Phyllostachys_edulis_newGene_84634;Phyllostachys_edulis_newGene_84635;Phyllostachys_edulis_newGene_1619;Phyllostachys_edulis_newGene_217856;Phyllostachys_edulis_newGene_339494;Phyllostachys_edulis_newGene_166188;Phyllostachys_edulis_newGene_166189;Phyllostachys_edulis_newGene_366163;Phyllostachys_edulis_newGene_149550;Phyllostachys_edulis_newGene_149552;Phyllostachys_edulis_newGene_147277;Phyllostachys_edulis_newGene_382303;Phyllostachys_edulis_newGene_69370;Phyllostachys_edulis_newGene_265510;PH02Gene19370;Phyllostachys_edulis_newGene_3368;Phyllostachys_edulis_newGene_229289;Phyllostachys_edulis_newGene_10432;Phyllostachys_edulis_newGene_20847;PH02Gene13549;Phyllostachys_edulis_newGene_104126;Phyllostachys_edulis_newGene_45602;PH02Gene44852;PH02Gene15870;PH02Gene15876;Phyllostachys_edulis_newGene_270184;Phyllostachys_edulis_newGene_270188;Phyllostachys_edulis_newGene_270189;Phyllostachys_edulis_newGene_35384;Phyllostachys_edulis_newGene_276931;Phyllostachys_edulis_newGene_246639;PH02Gene07998;PH02Gene50316;Phyllostachys_edulis_newGene_238207;Phyllostachys_edulis_newGene_36899;Phyllostachys_edulis_newGene_247208;Phyllostachys_edulis_newGene_404528;Phyllostachys_edulis_newGene_56543;Phyllostachys_edulis_newGene_56546;PH02Gene50239;Phyllostachys_edulis_newGene_281928;Phyllostachys_edulis_newGene_257245;Phyllostachys_edulis_newGene_375857;Phyllostachys_edulis_newGene_163871;Phyllostachys_edulis_newGene_160525;PH02Gene50663;Phyllostachys_edulis_newGene_399072;Phyllostachys_edulis_newGene_72888;Phyllostachys_edulis_newGene_159724;Phyllostachys_edulis_newGene_180647;PH02Gene23309;Phyllostachys_edulis_newGene_399824;Phyllostachys_edulis_newGene_312770;Phyllostachys_edulis_newGene_62898;Phyllostachys_edulis_newGene_103902;PH02Gene46674;Phyllostachys_edulis_newGene_73329;Phyllostachys_edulis_newGene_173019;Phyllostachys_edulis_newGene_239051;Phyllostachys_edulis_newGene_239057;Phyllostachys_edulis_newGene_302548;Phyllostachys_edulis_newGene_49250;Phyllostachys_edulis_newGene_82994;Phyllostachys_edulis_newGene_212203;Phyllostachys_edulis_newGene_131207;PH02Gene11271;Phyllostachys_edulis_newGene_50495;Phyllostachys_edulis_newGene_168452;Phyllostachys_edulis_newGene_26830;PH02Gene15023;Phyllostachys_edulis_newGene_284932;PH02Gene20738;PH02Gene20739;Phyllostachys_edulis_newGene_129582;Phyllostachys_edulis_newGene_230289;PH02Gene12781;Phyllostachys_edulis_newGene_355604;Phyllostachys_edulis_newGene_340328;Phyllostachys_edulis_newGene_99348;PH02Gene45200;PH02Gene03398;Phyllostachys_edulis_newGene_172924;Phyllostachys_edulis_newGene_2937;Phyllostachys_edulis_newGene_112983;Phyllostachys_edulis_newGene_262535;Phyllostachys_edulis_newGene_305137;Phyllostachys_edulis_newGene_305725;PH02Gene38400;PH02Gene30670;PH02Gene30671;Phyllostachys_edulis_newGene_180346;Phyllostachys_edulis_newGene_87706;Phyllostachys_edulis_newGene_87701;Phyllostachys_edulis_newGene_291190;PH02Gene11956;Phyllostachys_edulis_newGene_204528;PH02Gene06558;Phyllostachys_edulis_newGene_169229;PH02Gene46274;PH02Gene04573;Phyllostachys_edulis_newGene_345996;Phyllostachys_edulis_newGene_51776;Phyllostachys_edulis_newGene_310805;Phyllostachys_edulis_newGene_14250;Phyllostachys_edulis_newGene_258048;Phyllostachys_edulis_newGene_312507;PH02Gene14592;Phyllostachys_edulis_newGene_306334;PH02Gene31469;Phyllostachys_edulis_newGene_55648;Phyllostachys_edulis_newGene_322003;PH02Gene42543;Phyllostachys_edulis_newGene_15398;Phyllostachys_edulis_newGene_241154;Phyllostachys_edulis_newGene_362837;Phyllostachys_edulis_newGene_44105;Phyllostachys_edulis_newGene_242636;Phyllostachys_edulis_newGene_382805;PH02Gene35366;Phyllostachys_edulis_newGene_386492;Phyllostachys_edulis_newGene_171184;Phyllostachys_edulis_newGene_171188;Phyllostachys_edulis_newGene_179759;Phyllostachys_edulis_newGene_21819;Phyllostachys_edulis_newGene_44976;Phyllostachys_edulis_newGene_265885;Phyllostachys_edulis_newGene_148640;Phyllostachys_edulis_newGene_342387;PH02Gene48984;Phyllostachys_edulis_newGene_67420;Phyllostachys_edulis_newGene_61485;PH02Gene11625;Phyllostachys_edulis_newGene_149352;Phyllostachys_edulis_newGene_82075;Phyllostachys_edulis_newGene_153798;Phyllostachys_edulis_newGene_319779;Phyllostachys_edulis_newGene_119450;Phyllostachys_edulis_newGene_27078;Phyllostachys_edulis_newGene_114728;Phyllostachys_edulis_newGene_62556;Phyllostachys_edulis_newGene_352079;Phyllostachys_edulis_newGene_182364;Phyllostachys_edulis_newGene_187255;Phyllostachys_edulis_newGene_402773;Phyllostachys_edulis_newGene_112184;Phyllostachys_edulis_newGene_42637;Phyllostachys_edulis_newGene_359593;Phyllostachys_edulis_newGene_359597;Phyllostachys_edulis_newGene_68428;Phyllostachys_edulis_newGene_137483;PH02Gene21978;Phyllostachys_edulis_newGene_398126;Phyllostachys_edulis_newGene_398129;Phyllostachys_edulis_newGene_61352;PH02Gene20553;Phyllostachys_edulis_newGene_93463;Phyllostachys_edulis_newGene_310761;Phyllostachys_edulis_newGene_283455;Phyllostachys_edulis_newGene_357789;Phyllostachys_edulis_newGene_47075;Phyllostachys_edulis_newGene_96146;Phyllostachys_edulis_newGene_375156;Phyllostachys_edulis_newGene_164047;Phyllostachys_edulis_newGene_203575;Phyllostachys_edulis_newGene_255538;Phyllostachys_edulis_newGene_66587;Phyllostachys_edulis_newGene_90490;Phyllostachys_edulis_newGene_379348;PH02Gene15600;Phyllostachys_edulis_newGene_265258;Phyllostachys_edulis_newGene_185078;PH02Gene02488;Phyllostachys_edulis_newGene_76988;Phyllostachys_edulis_newGene_8744;PH02Gene40716;Phyllostachys_edulis_newGene_295387;Phyllostachys_edulis_newGene_295389;Phyllostachys_edulis_newGene_56152;Phyllostachys_edulis_newGene_150669;Phyllostachys_edulis_newGene_351059;Phyllostachys_edulis_newGene_328998;PH02Gene26339;Phyllostachys_edulis_newGene_214910;Phyllostachys_edulis_newGene_283194;Phyllostachys_edulis_newGene_11269;Phyllostachys_edulis_newGene_370562;Phyllostachys_edulis_newGene_158919;Phyllostachys_edulis_newGene_21752;Phyllostachys_edulis_newGene_55950;Phyllostachys_edulis_newGene_295412;Phyllostachys_edulis_newGene_289215;Phyllostachys_edulis_newGene_2616;Phyllostachys_edulis_newGene_180076;PH02Gene03894;Phyllostachys_edulis_newGene_99745;Phyllostachys_edulis_newGene_57120;Phyllostachys_edulis_newGene_202613;Phyllostachys_edulis_newGene_397899;Phyllostachys_edulis_newGene_202615;PH02Gene08697;Phyllostachys_edulis_newGene_347836;Phyllostachys_edulis_newGene_67875;Phyllostachys_edulis_newGene_359400;Phyllostachys_edulis_newGene_379097;PH02Gene19849;PH02Gene27580;Phyllostachys_edulis_newGene_233060;PH02Gene31553;Phyllostachys_edulis_newGene_402982;Phyllostachys_edulis_newGene_154457;Phyllostachys_edulis_newGene_221191;Phyllostachys_edulis_newGene_213904;Phyllostachys_edulis_newGene_75563;PH02Gene09878;PH02Gene09876;Phyllostachys_edulis_newGene_4880;Phyllostachys_edulis_newGene_396906;Phyllostachys_edulis_newGene_268697;Phyllostachys_edulis_newGene_129451;Phyllostachys_edulis_newGene_59630;Phyllostachys_edulis_newGene_348687;Phyllostachys_edulis_newGene_192459;PH02Gene19568;PH02Gene19562;Phyllostachys_edulis_newGene_182416;PH02Gene40857;Phyllostachys_edulis_newGene_351910;Phyllostachys_edulis_newGene_344010;Phyllostachys_edulis_newGene_23179;Phyllostachys_edulis_newGene_152164;Phyllostachys_edulis_newGene_404250;Phyllostachys_edulis_newGene_226351;PH02Gene18209;Phyllostachys_edulis_newGene_174553;Phyllostachys_edulis_newGene_177782;PH02Gene50113;Phyllostachys_edulis_newGene_122243;Phyllostachys_edulis_newGene_122242;Phyllostachys_edulis_newGene_371358;Phyllostachys_edulis_newGene_371355;Phyllostachys_edulis_newGene_156475;Phyllostachys_edulis_newGene_351491;Phyllostachys_edulis_newGene_222015;Phyllostachys_edulis_newGene_329643;Phyllostachys_edulis_newGene_339320;Phyllostachys_edulis_newGene_176472;Phyllostachys_edulis_newGene_178542;Phyllostachys_edulis_newGene_203200;Phyllostachys_edulis_newGene_87972;Phyllostachys_edulis_newGene_393721;Phyllostachys_edulis_newGene_376948;Phyllostachys_edulis_newGene_183706;Phyllostachys_edulis_newGene_284654;Phyllostachys_edulis_newGene_2206;Phyllostachys_edulis_newGene_316013;Phyllostachys_edulis_newGene_316014;PH02Gene00516;PH02Gene00511;Phyllostachys_edulis_newGene_145692;Phyllostachys_edulis_newGene_30021;Phyllostachys_edulis_newGene_173217;Phyllostachys_edulis_newGene_212063;Phyllostachys_edulis_newGene_55719;PH02Gene05076;PH02Gene05072;Phyllostachys_edulis_newGene_282821;Phyllostachys_edulis_newGene_338580;PH02Gene32046;PH02Gene32045;PH02Gene32042;Phyllostachys_edulis_newGene_112080;Phyllostachys_edulis_newGene_184156;Phyllostachys_edulis_newGene_225328;Phyllostachys_edulis_newGene_225321;Phyllostachys_edulis_newGene_157972;Phyllostachys_edulis_newGene_285342;Phyllostachys_edulis_newGene_60654;Phyllostachys_edulis_newGene_143688;Phyllostachys_edulis_newGene_151052;Phyllostachys_edulis_newGene_353908;PH02Gene16851;Phyllostachys_edulis_newGene_264862;PH02Gene42251;Phyllostachys_edulis_newGene_244028;Phyllostachys_edulis_newGene_284770;Phyllostachys_edulis_newGene_404473;Phyllostachys_edulis_newGene_399928;Phyllostachys_edulis_newGene_140073;Phyllostachys_edulis_newGene_370023;PH02Gene33165;PH02Gene33164;Phyllostachys_edulis_newGene_378219;PH02Gene33160;Phyllostachys_edulis_newGene_151184;Phyllostachys_edulis_newGene_226967;Phyllostachys_edulis_newGene_57508;PH02Gene05755;Phyllostachys_edulis_newGene_224004;PH02Gene31147;Phyllostachys_edulis_newGene_88728;Phyllostachys_edulis_newGene_88729;Phyllostachys_edulis_newGene_163497;Phyllostachys_edulis_newGene_312832;Phyllostachys_edulis_newGene_97929;Phyllostachys_edulis_newGene_73743;Phyllostachys_edulis_newGene_266241;Phyllostachys_edulis_newGene_197699;Phyllostachys_edulis_newGene_120948;Phyllostachys_edulis_newGene_179296;PH02Gene48089;Phyllostachys_edulis_newGene_287362;Phyllostachys_edulis_newGene_73211;Phyllostachys_edulis_newGene_15965;Phyllostachys_edulis_newGene_172108;PH02Gene45708;Phyllostachys_edulis_newGene_52208;Phyllostachys_edulis_newGene_337553;Phyllostachys_edulis_newGene_223677;Phyllostachys_edulis_newGene_232104;Phyllostachys_edulis_newGene_111991;Phyllostachys_edulis_newGene_114016;Phyllostachys_edulis_newGene_359341;Phyllostachys_edulis_newGene_51169;Phyllostachys_edulis_newGene_13507;Phyllostachys_edulis_newGene_127709;Phyllostachys_edulis_newGene_403708;Phyllostachys_edulis_newGene_123360;Phyllostachys_edulis_newGene_193144;Phyllostachys_edulis_newGene_41833;Phyllostachys_edulis_newGene_41831;Phyllostachys_edulis_newGene_214988;Phyllostachys_edulis_newGene_97108;Phyllostachys_edulis_newGene_195629;Phyllostachys_edulis_newGene_43575;Phyllostachys_edulis_newGene_56348;Phyllostachys_edulis_newGene_384513;Phyllostachys_edulis_newGene_505;Phyllostachys_edulis_newGene_145892;Phyllostachys_edulis_newGene_382558;Phyllostachys_edulis_newGene_21548;Phyllostachys_edulis_newGene_297676;Phyllostachys_edulis_newGene_49059;Phyllostachys_edulis_newGene_352410;Phyllostachys_edulis_newGene_49885;Phyllostachys_edulis_newGene_361508;Phyllostachys_edulis_newGene_298956;Phyllostachys_edulis_newGene_253167;Phyllostachys_edulis_newGene_253163;Phyllostachys_edulis_newGene_19718;PH02Gene34089;Phyllostachys_edulis_newGene_66354;Phyllostachys_edulis_newGene_398429;Phyllostachys_edulis_newGene_375869;Phyllostachys_edulis_newGene_371743;PH02Gene18663;PH02Gene18662;PH02Gene18669;Phyllostachys_edulis_newGene_92354;Phyllostachys_edulis_newGene_147051;Phyllostachys_edulis_newGene_102479;Phyllostachys_edulis_newGene_357448;Phyllostachys_edulis_newGene_172444;Phyllostachys_edulis_newGene_113052;Phyllostachys_edulis_newGene_314626;Phyllostachys_edulis_newGene_125895;PH02Gene44260;Phyllostachys_edulis_newGene_262049;Phyllostachys_edulis_newGene_283745;Phyllostachys_edulis_newGene_84471;Phyllostachys_edulis_newGene_347954;Phyllostachys_edulis_newGene_331438;Phyllostachys_edulis_newGene_372916;PH02Gene10067;PH02Gene10066;PH02Gene10069;Phyllostachys_edulis_newGene_249648;Phyllostachys_edulis_newGene_6898;PH02Gene40808;PH02Gene40804;Phyllostachys_edulis_newGene_211353;Phyllostachys_edulis_newGene_319618;Phyllostachys_edulis_newGene_283235;Phyllostachys_edulis_newGene_246395;Phyllostachys_edulis_newGene_98953;Phyllostachys_edulis_newGene_6002;Phyllostachys_edulis_newGene_18448;Phyllostachys_edulis_newGene_10270;PH02Gene12196;Phyllostachys_edulis_newGene_327323;Phyllostachys_edulis_newGene_383985;Phyllostachys_edulis_newGene_251743;Phyllostachys_edulis_newGene_144060;Phyllostachys_edulis_newGene_349433;Phyllostachys_edulis_newGene_65478;Phyllostachys_edulis_newGene_60186;PH02Gene01509;Phyllostachys_edulis_newGene_215616;PH02Gene45837;Phyllostachys_edulis_newGene_218736;PH02Gene27727;Phyllostachys_edulis_newGene_15105;Phyllostachys_edulis_newGene_185859;PH02Gene34858;PH02Gene34855;Phyllostachys_edulis_newGene_395048;PH02Gene18264;Phyllostachys_edulis_newGene_154286;Phyllostachys_edulis_newGene_202369;Phyllostachys_edulis_newGene_331881;Phyllostachys_edulis_newGene_271597;Phyllostachys_edulis_newGene_382543;Phyllostachys_edulis_newGene_378198;Phyllostachys_edulis_newGene_29782;Phyllostachys_edulis_newGene_288085;Phyllostachys_edulis_newGene_234594;Phyllostachys_edulis_newGene_266601;Phyllostachys_edulis_newGene_180254;PH02Gene19700;Phyllostachys_edulis_newGene_138529;Phyllostachys_edulis_newGene_138528;Phyllostachys_edulis_newGene_24867;Phyllostachys_edulis_newGene_256436;PH02Gene26351;Phyllostachys_edulis_newGene_202401;Phyllostachys_edulis_newGene_324243;Phyllostachys_edulis_newGene_323147;Phyllostachys_edulis_newGene_191773;Phyllostachys_edulis_newGene_287043;Phyllostachys_edulis_newGene_205398;Phyllostachys_edulis_newGene_129747;Phyllostachys_edulis_newGene_166644;Phyllostachys_edulis_newGene_253337;Phyllostachys_edulis_newGene_247325;Phyllostachys_edulis_newGene_178299;Phyllostachys_edulis_newGene_317467;PH02Gene21649;Phyllostachys_edulis_newGene_177966;Phyllostachys_edulis_newGene_382234;Phyllostachys_edulis_newGene_66524;PH02Gene01705;Phyllostachys_edulis_newGene_20101;Phyllostachys_edulis_newGene_228036;PH02Gene04289;Phyllostachys_edulis_newGene_6940;Phyllostachys_edulis_newGene_152415;Phyllostachys_edulis_newGene_310894;Phyllostachys_edulis_newGene_168956;Phyllostachys_edulis_newGene_368333;Phyllostachys_edulis_newGene_203065;Phyllostachys_edulis_newGene_393149;Phyllostachys_edulis_newGene_380903;Phyllostachys_edulis_newGene_70281;PH02Gene15354;PH02Gene15357;PH02Gene02159;PH02Gene02150;PH02Gene02151;Phyllostachys_edulis_newGene_372761;Phyllostachys_edulis_newGene_129836;Phyllostachys_edulis_newGene_355517;Phyllostachys_edulis_newGene_140920;Phyllostachys_edulis_newGene_106978;Phyllostachys_edulis_newGene_244478;Phyllostachys_edulis_newGene_225093;Phyllostachys_edulis_newGene_254273;Phyllostachys_edulis_newGene_126017;Phyllostachys_edulis_newGene_73608;PH02Gene23071;Phyllostachys_edulis_newGene_19341;Phyllostachys_edulis_newGene_289859;Phyllostachys_edulis_newGene_365743;Phyllostachys_edulis_newGene_80720;Phyllostachys_edulis_newGene_347090;Phyllostachys_edulis_newGene_347092;Phyllostachys_edulis_newGene_272322;Phyllostachys_edulis_newGene_34539;PH02Gene38714;PH02Gene12524;PH02Gene12521;PH02Gene09771;Phyllostachys_edulis_newGene_231186;Phyllostachys_edulis_newGene_102079;Phyllostachys_edulis_newGene_99122;Phyllostachys_edulis_newGene_118716;PH02Gene34650;Phyllostachys_edulis_newGene_101750;PH02Gene46747;Phyllostachys_edulis_newGene_213277;Phyllostachys_edulis_newGene_357872;Phyllostachys_edulis_newGene_76254;Phyllostachys_edulis_newGene_359084;Phyllostachys_edulis_newGene_285475;Phyllostachys_edulis_newGene_369104;PH02Gene22267;Phyllostachys_edulis_newGene_315936;Phyllostachys_edulis_newGene_227352;Phyllostachys_edulis_newGene_32008;PH02Gene10294;Phyllostachys_edulis_newGene_241429;Phyllostachys_edulis_newGene_174399;Phyllostachys_edulis_newGene_65189;PH02Gene28529;Phyllostachys_edulis_newGene_1701;PH02Gene42039;Phyllostachys_edulis_newGene_16216;Phyllostachys_edulis_newGene_177795;Phyllostachys_edulis_newGene_312767;Phyllostachys_edulis_newGene_276758;Phyllostachys_edulis_newGene_22496;Phyllostachys_edulis_newGene_149448;Phyllostachys_edulis_newGene_389381;Phyllostachys_edulis_newGene_389380;Phyllostachys_edulis_newGene_161157;Phyllostachys_edulis_newGene_390012;Phyllostachys_edulis_newGene_1274;Phyllostachys_edulis_newGene_16586;Phyllostachys_edulis_newGene_251091;Phyllostachys_edulis_newGene_23601;Phyllostachys_edulis_newGene_149130;PH02Gene13788;Phyllostachys_edulis_newGene_351826;Phyllostachys_edulis_newGene_17042;Phyllostachys_edulis_newGene_363312;Phyllostachys_edulis_newGene_88491;Phyllostachys_edulis_newGene_69432;Phyllostachys_edulis_newGene_386892;Phyllostachys_edulis_newGene_23240;Phyllostachys_edulis_newGene_196577;Phyllostachys_edulis_newGene_100842;PH02Gene20241;Phyllostachys_edulis_newGene_204769;Phyllostachys_edulis_newGene_186980;Phyllostachys_edulis_newGene_6585;Phyllostachys_edulis_newGene_227750;Phyllostachys_edulis_newGene_192116;PH02Gene18793;Phyllostachys_edulis_newGene_125274;Phyllostachys_edulis_newGene_367648;Phyllostachys_edulis_newGene_363887;Phyllostachys_edulis_newGene_203440;Phyllostachys_edulis_newGene_203443;Phyllostachys_edulis_newGene_376703;Phyllostachys_edulis_newGene_194557;Phyllostachys_edulis_newGene_383589;Phyllostachys_edulis_newGene_185355;Phyllostachys_edulis_newGene_321098;Phyllostachys_edulis_newGene_306154;Phyllostachys_edulis_newGene_211589;Phyllostachys_edulis_newGene_46382;Phyllostachys_edulis_newGene_221423;Phyllostachys_edulis_newGene_357009;Phyllostachys_edulis_newGene_108556;Phyllostachys_edulis_newGene_201573;Phyllostachys_edulis_newGene_165363;Phyllostachys_edulis_newGene_10190;Phyllostachys_edulis_newGene_202214;Phyllostachys_edulis_newGene_120046;Phyllostachys_edulis_newGene_120048;Phyllostachys_edulis_newGene_104099;Phyllostachys_edulis_newGene_67605;PH02Gene12326;Phyllostachys_edulis_newGene_229718;Phyllostachys_edulis_newGene_94820;Phyllostachys_edulis_newGene_344583;Phyllostachys_edulis_newGene_142030;Phyllostachys_edulis_newGene_142035;PH02Gene44973;PH02Gene26267;Phyllostachys_edulis_newGene_397701;Phyllostachys_edulis_newGene_148624;PH02Gene38839;Phyllostachys_edulis_newGene_287138;Phyllostachys_edulis_newGene_254128;Phyllostachys_edulis_newGene_394425;Phyllostachys_edulis_newGene_70522;PH02Gene08137;Phyllostachys_edulis_newGene_124967;Phyllostachys_edulis_newGene_176141;Phyllostachys_edulis_newGene_382309;Phyllostachys_edulis_newGene_198300;Phyllostachys_edulis_newGene_28205;Phyllostachys_edulis_newGene_28209;PH02Gene04150;Phyllostachys_edulis_newGene_239889;Phyllostachys_edulis_newGene_294390;Phyllostachys_edulis_newGene_341902;Phyllostachys_edulis_newGene_351303;Phyllostachys_edulis_newGene_351300;Phyllostachys_edulis_newGene_215386;Phyllostachys_edulis_newGene_326866;Phyllostachys_edulis_newGene_325742;Phyllostachys_edulis_newGene_317021;Phyllostachys_edulis_newGene_124449;PH02Gene13441;Phyllostachys_edulis_newGene_52737;PH02Gene01391;PH02Gene01392;Phyllostachys_edulis_newGene_25849;Phyllostachys_edulis_newGene_116976;Phyllostachys_edulis_newGene_403416;Phyllostachys_edulis_newGene_155144;Phyllostachys_edulis_newGene_322733;Phyllostachys_edulis_newGene_401078;Phyllostachys_edulis_newGene_401074;Phyllostachys_edulis_newGene_280609;PH02Gene38032;Phyllostachys_edulis_newGene_201245;PH02Gene35427;Phyllostachys_edulis_newGene_202927;Phyllostachys_edulis_newGene_196155;Phyllostachys_edulis_newGene_41746;Phyllostachys_edulis_newGene_144949;Phyllostachys_edulis_newGene_378016;Phyllostachys_edulis_newGene_172706;Phyllostachys_edulis_newGene_172704;Phyllostachys_edulis_newGene_137220;Phyllostachys_edulis_newGene_137228;Phyllostachys_edulis_newGene_113537;Phyllostachys_edulis_newGene_62632;Phyllostachys_edulis_newGene_24619;Phyllostachys_edulis_newGene_402646;Phyllostachys_edulis_newGene_171708;Phyllostachys_edulis_newGene_171702;Phyllostachys_edulis_newGene_352801;Phyllostachys_edulis_newGene_276186;Phyllostachys_edulis_newGene_129946;PH02Gene39226;Phyllostachys_edulis_newGene_134204;Phyllostachys_edulis_newGene_35378;Phyllostachys_edulis_newGene_214794;Phyllostachys_edulis_newGene_9024;Phyllostachys_edulis_newGene_219014;Phyllostachys_edulis_newGene_200161;Phyllostachys_edulis_newGene_119843;Phyllostachys_edulis_newGene_181205;Phyllostachys_edulis_newGene_181200;Phyllostachys_edulis_newGene_194516;Phyllostachys_edulis_newGene_194511;Phyllostachys_edulis_newGene_327448;Phyllostachys_edulis_newGene_368579;Phyllostachys_edulis_newGene_328332;PH02Gene06194;Phyllostachys_edulis_newGene_270812;Phyllostachys_edulis_newGene_86289;Phyllostachys_edulis_newGene_122179;Phyllostachys_edulis_newGene_379416;Phyllostachys_edulis_newGene_345559;Phyllostachys_edulis_newGene_348174;Phyllostachys_edulis_newGene_230990;Phyllostachys_edulis_newGene_96503;Phyllostachys_edulis_newGene_96502;Phyllostachys_edulis_newGene_5797;Phyllostachys_edulis_newGene_5792;Phyllostachys_edulis_newGene_255174;Phyllostachys_edulis_newGene_120509;Phyllostachys_edulis_newGene_209962;Phyllostachys_edulis_newGene_136999;Phyllostachys_edulis_newGene_311685;Phyllostachys_edulis_newGene_199989;Phyllostachys_edulis_newGene_120267;Phyllostachys_edulis_newGene_309869;Phyllostachys_edulis_newGene_194606;Phyllostachys_edulis_newGene_157493;Phyllostachys_edulis_newGene_184463;Phyllostachys_edulis_newGene_124835;Phyllostachys_edulis_newGene_357749;Phyllostachys_edulis_newGene_170068;Phyllostachys_edulis_newGene_170066;Phyllostachys_edulis_newGene_40156;Phyllostachys_edulis_newGene_382293;Phyllostachys_edulis_newGene_60368;Phyllostachys_edulis_newGene_404127;Phyllostachys_edulis_newGene_302248;Phyllostachys_edulis_newGene_305141;Phyllostachys_edulis_newGene_93116;Phyllostachys_edulis_newGene_212882;Phyllostachys_edulis_newGene_104649;Phyllostachys_edulis_newGene_56113;Phyllostachys_edulis_newGene_74966;Phyllostachys_edulis_newGene_351017;Phyllostachys_edulis_newGene_211433;PH02Gene49011;Phyllostachys_edulis_newGene_311193;Phyllostachys_edulis_newGene_252169;Phyllostachys_edulis_newGene_383443;Phyllostachys_edulis_newGene_383440;Phyllostachys_edulis_newGene_145099;Phyllostachys_edulis_newGene_53836;Phyllostachys_edulis_newGene_370522;PH02Gene05234;Phyllostachys_edulis_newGene_140760;Phyllostachys_edulis_newGene_211140;Phyllostachys_edulis_newGene_55144;Phyllostachys_edulis_newGene_55141;Phyllostachys_edulis_newGene_73806;Phyllostachys_edulis_newGene_73805;Phyllostachys_edulis_newGene_228987;Phyllostachys_edulis_newGene_287834;Phyllostachys_edulis_newGene_216288;PH02Gene15601;Phyllostachys_edulis_newGene_366290;Phyllostachys_edulis_newGene_140432;Phyllostachys_edulis_newGene_274502;Phyllostachys_edulis_newGene_335130;Phyllostachys_edulis_newGene_80358;Phyllostachys_edulis_newGene_31070;Phyllostachys_edulis_newGene_147774;Phyllostachys_edulis_newGene_110010;PH02Gene34058;PH02Gene46947;Phyllostachys_edulis_newGene_266501;Phyllostachys_edulis_newGene_144489;PH02Gene03711;Phyllostachys_edulis_newGene_57883;PH02Gene19609;Phyllostachys_edulis_newGene_148813;Phyllostachys_edulis_newGene_388132;Phyllostachys_edulis_newGene_76885;Phyllostachys_edulis_newGene_185421;Phyllostachys_edulis_newGene_280051;Phyllostachys_edulis_newGene_192027;Phyllostachys_edulis_newGene_237277;Phyllostachys_edulis_newGene_377121;Phyllostachys_edulis_newGene_370660;Phyllostachys_edulis_newGene_249470;PH02Gene24021;Phyllostachys_edulis_newGene_50074;Phyllostachys_edulis_newGene_342038;Phyllostachys_edulis_newGene_111971;Phyllostachys_edulis_newGene_112855;PH02Gene44686;Phyllostachys_edulis_newGene_5927;Phyllostachys_edulis_newGene_169575;Phyllostachys_edulis_newGene_169576;PH02Gene20317;PH02Gene30765;Phyllostachys_edulis_newGene_56943;PH02Gene27008;Phyllostachys_edulis_newGene_165098;Phyllostachys_edulis_newGene_241794;Phyllostachys_edulis_newGene_23358;Phyllostachys_edulis_newGene_383922;Phyllostachys_edulis_newGene_88552;Phyllostachys_edulis_newGene_232080;Phyllostachys_edulis_newGene_14308;Phyllostachys_edulis_newGene_151457;PH02Gene25967;Phyllostachys_edulis_newGene_21616;Phyllostachys_edulis_newGene_308877;Phyllostachys_edulis_newGene_218794;Phyllostachys_edulis_newGene_303107;Phyllostachys_edulis_newGene_339051;Phyllostachys_edulis_newGene_25619;Phyllostachys_edulis_newGene_203282;Phyllostachys_edulis_newGene_26436;Phyllostachys_edulis_newGene_362922;Phyllostachys_edulis_newGene_65342;Phyllostachys_edulis_newGene_298764;PH02Gene00590;Phyllostachys_edulis_newGene_157476;Phyllostachys_edulis_newGene_64282;Phyllostachys_edulis_newGene_280538;Phyllostachys_edulis_newGene_387085;Phyllostachys_edulis_newGene_19872;PH02Gene11155;PH02Gene11150;Phyllostachys_edulis_newGene_357761;Phyllostachys_edulis_newGene_352026;PH02Gene24917;PH02Gene34361;Phyllostachys_edulis_newGene_100123;Phyllostachys_edulis_newGene_97821;Phyllostachys_edulis_newGene_369567;Phyllostachys_edulis_newGene_57324;PH02Gene48447;Phyllostachys_edulis_newGene_99972;Phyllostachys_edulis_newGene_287025;Phyllostachys_edulis_newGene_268527;Phyllostachys_edulis_newGene_158159;Phyllostachys_edulis_newGene_247335;Phyllostachys_edulis_newGene_272161;Phyllostachys_edulis_newGene_17289;Phyllostachys_edulis_newGene_144603;Phyllostachys_edulis_newGene_164679;Phyllostachys_edulis_newGene_138207;PH02Gene37104;Phyllostachys_edulis_newGene_202574;Phyllostachys_edulis_newGene_348543;Phyllostachys_edulis_newGene_192009;Phyllostachys_edulis_newGene_268261;PH02Gene40263;Phyllostachys_edulis_newGene_246396;Phyllostachys_edulis_newGene_35958;Phyllostachys_edulis_newGene_177802;Phyllostachys_edulis_newGene_320819;Phyllostachys_edulis_newGene_192631;Phyllostachys_edulis_newGene_17347;Phyllostachys_edulis_newGene_174722;Phyllostachys_edulis_newGene_37575;Phyllostachys_edulis_newGene_235600;PH02Gene02547;Phyllostachys_edulis_newGene_351534;Phyllostachys_edulis_newGene_88579;Phyllostachys_edulis_newGene_403782;Phyllostachys_edulis_newGene_109423;Phyllostachys_edulis_newGene_127107;Phyllostachys_edulis_newGene_364812;Phyllostachys_edulis_newGene_326485;Phyllostachys_edulis_newGene_275892;Phyllostachys_edulis_newGene_146210;Phyllostachys_edulis_newGene_342907;Phyllostachys_edulis_newGene_322539;Phyllostachys_edulis_newGene_105541;Phyllostachys_edulis_newGene_233133;PH02Gene33364;Phyllostachys_edulis_newGene_298488;Phyllostachys_edulis_newGene_110962;Phyllostachys_edulis_newGene_123459;Phyllostachys_edulis_newGene_191219;Phyllostachys_edulis_newGene_73982;Phyllostachys_edulis_newGene_176723;Phyllostachys_edulis_newGene_365641;Phyllostachys_edulis_newGene_365643;Phyllostachys_edulis_newGene_365647;Phyllostachys_edulis_newGene_141463;Phyllostachys_edulis_newGene_141467;PH02Gene10802;Phyllostachys_edulis_newGene_32343;Phyllostachys_edulis_newGene_236764;Phyllostachys_edulis_newGene_251136;Phyllostachys_edulis_newGene_340203;Phyllostachys_edulis_newGene_273484;Phyllostachys_edulis_newGene_28594;Phyllostachys_edulis_newGene_264827;Phyllostachys_edulis_newGene_380756;Phyllostachys_edulis_newGene_369959;Phyllostachys_edulis_newGene_90967;Phyllostachys_edulis_newGene_90965;Phyllostachys_edulis_newGene_340915;Phyllostachys_edulis_newGene_98919;Phyllostachys_edulis_newGene_360418;PH02Gene29556;Phyllostachys_edulis_newGene_2246;PH02Gene23546;Phyllostachys_edulis_newGene_295812;Phyllostachys_edulis_newGene_188028;Phyllostachys_edulis_newGene_148385;Phyllostachys_edulis_newGene_30061;Phyllostachys_edulis_newGene_194038;PH02Gene45559;PH02Gene45555;Phyllostachys_edulis_newGene_198649;Phyllostachys_edulis_newGene_366824;Phyllostachys_edulis_newGene_159452;Phyllostachys_edulis_newGene_73649;Phyllostachys_edulis_newGene_176069;Phyllostachys_edulis_newGene_176062;Phyllostachys_edulis_newGene_365706;Phyllostachys_edulis_newGene_272368;Phyllostachys_edulis_newGene_272364;Phyllostachys_edulis_newGene_366058;Phyllostachys_edulis_newGene_141563;PH02Gene38758;Phyllostachys_edulis_newGene_173548;Phyllostachys_edulis_newGene_130621;Phyllostachys_edulis_newGene_139751;Phyllostachys_edulis_newGene_5077;Phyllostachys_edulis_newGene_208376;PH02Gene16362;Phyllostachys_edulis_newGene_186349;PH02Gene10696;Phyllostachys_edulis_newGene_90861;Phyllostachys_edulis_newGene_333614;Phyllostachys_edulis_newGene_333615;Phyllostachys_edulis_newGene_32892;PH02Gene09203;Phyllostachys_edulis_newGene_135270;Phyllostachys_edulis_newGene_32049;Phyllostachys_edulis_newGene_346445;Phyllostachys_edulis_newGene_237078;Phyllostachys_edulis_newGene_391609;Phyllostachys_edulis_newGene_249276;Phyllostachys_edulis_newGene_113308;Phyllostachys_edulis_newGene_34604;Phyllostachys_edulis_newGene_65140;Phyllostachys_edulis_newGene_269394;Phyllostachys_edulis_newGene_313014;Phyllostachys_edulis_newGene_196458;Phyllostachys_edulis_newGene_196455;Phyllostachys_edulis_newGene_196456;Phyllostachys_edulis_newGene_1744;Phyllostachys_edulis_newGene_290357;Phyllostachys_edulis_newGene_290350;Phyllostachys_edulis_newGene_29232;PH02Gene42074;Phyllostachys_edulis_newGene_22459;Phyllostachys_edulis_newGene_235377;Phyllostachys_edulis_newGene_155856;PH02Gene27438;Phyllostachys_edulis_newGene_33414;Phyllostachys_edulis_newGene_128021;Phyllostachys_edulis_newGene_336488;Phyllostachys_edulis_newGene_364474;Phyllostachys_edulis_newGene_264561;Phyllostachys_edulis_newGene_378494;PH02Gene13814;Phyllostachys_edulis_newGene_240677;Phyllostachys_edulis_newGene_213;Phyllostachys_edulis_newGene_384011;Phyllostachys_edulis_newGene_268761;Phyllostachys_edulis_newGene_258971;PH02Gene17382;Phyllostachys_edulis_newGene_117960;Phyllostachys_edulis_newGene_140321;Phyllostachys_edulis_newGene_173001;Phyllostachys_edulis_newGene_115633;Phyllostachys_edulis_newGene_222756;Phyllostachys_edulis_newGene_163987;Phyllostachys_edulis_newGene_110435;Phyllostachys_edulis_newGene_281477;Phyllostachys_edulis_newGene_335335;Phyllostachys_edulis_newGene_254422;Phyllostachys_edulis_newGene_85891;Phyllostachys_edulis_newGene_85899;Phyllostachys_edulis_newGene_366659;Phyllostachys_edulis_newGene_336012;PH02Gene45637;Phyllostachys_edulis_newGene_190647;Phyllostachys_edulis_newGene_333570;Phyllostachys_edulis_newGene_397506;Phyllostachys_edulis_newGene_236890;Phyllostachys_edulis_newGene_175174;Phyllostachys_edulis_newGene_172255;Phyllostachys_edulis_newGene_185625;Phyllostachys_edulis_newGene_172258;Phyllostachys_edulis_newGene_283900;Phyllostachys_edulis_newGene_190331;Phyllostachys_edulis_newGene_54712;PH02Gene24225;Phyllostachys_edulis_newGene_339851;Phyllostachys_edulis_newGene_324915;Phyllostachys_edulis_newGene_71931;Phyllostachys_edulis_newGene_196176;PH02Gene09032;Phyllostachys_edulis_newGene_384966;Phyllostachys_edulis_newGene_184585;Phyllostachys_edulis_newGene_78678;Phyllostachys_edulis_newGene_387602;Phyllostachys_edulis_newGene_113553;Phyllostachys_edulis_newGene_62619;Phyllostachys_edulis_newGene_266025;Phyllostachys_edulis_newGene_266023;Phyllostachys_edulis_newGene_127924;Phyllostachys_edulis_newGene_75237;Phyllostachys_edulis_newGene_296417;Phyllostachys_edulis_newGene_15895;Phyllostachys_edulis_newGene_200037;Phyllostachys_edulis_newGene_48625;Phyllostachys_edulis_newGene_30949;Phyllostachys_edulis_newGene_344541;Phyllostachys_edulis_newGene_145912;Phyllostachys_edulis_newGene_382453;Phyllostachys_edulis_newGene_226000;Phyllostachys_edulis_newGene_364912;PH02Gene41451;PH02Gene41454;Phyllostachys_edulis_newGene_309711;Phyllostachys_edulis_newGene_382394;Phyllostachys_edulis_newGene_159598;Phyllostachys_edulis_newGene_40000;Phyllostachys_edulis_newGene_283600;Phyllostachys_edulis_newGene_255968;Phyllostachys_edulis_newGene_307844;PH02Gene39857;Phyllostachys_edulis_newGene_264453;Phyllostachys_edulis_newGene_383712;Phyllostachys_edulis_newGene_317768;Phyllostachys_edulis_newGene_125120;PH02Gene10321;Phyllostachys_edulis_newGene_348925;Phyllostachys_edulis_newGene_81073;Phyllostachys_edulis_newGene_146494;PH02Gene50961;Phyllostachys_edulis_newGene_399428;Phyllostachys_edulis_newGene_330253;Phyllostachys_edulis_newGene_55827;Phyllostachys_edulis_newGene_211073;Phyllostachys_edulis_newGene_365330;Phyllostachys_edulis_newGene_58773;Phyllostachys_edulis_newGene_105471;Phyllostachys_edulis_newGene_214517;Phyllostachys_edulis_newGene_299316;Phyllostachys_edulis_newGene_299310;PH02Gene20625;PH02Gene11792;Phyllostachys_edulis_newGene_141891;Phyllostachys_edulis_newGene_301278;PH02Gene34160;PH02Gene46875;Phyllostachys_edulis_newGene_395239;Phyllostachys_edulis_newGene_395233;Phyllostachys_edulis_newGene_397491;Phyllostachys_edulis_newGene_117320;Phyllostachys_edulis_newGene_313689;PH02Gene18423;Phyllostachys_edulis_newGene_267101;Phyllostachys_edulis_newGene_183157;Phyllostachys_edulis_newGene_209982;PH02Gene47168;Phyllostachys_edulis_newGene_32735;Phyllostachys_edulis_newGene_32738;Phyllostachys_edulis_newGene_32739;Phyllostachys_edulis_newGene_144041;Phyllostachys_edulis_newGene_91099;Phyllostachys_edulis_newGene_114623;Phyllostachys_edulis_newGene_207368;PH02Gene36699;PH02Gene34874;Phyllostachys_edulis_newGene_226450;Phyllostachys_edulis_newGene_77907;Phyllostachys_edulis_newGene_128359;Phyllostachys_edulis_newGene_259333;Phyllostachys_edulis_newGene_202347;Phyllostachys_edulis_newGene_107762;Phyllostachys_edulis_newGene_387002;Phyllostachys_edulis_newGene_95148;Phyllostachys_edulis_newGene_378007;Phyllostachys_edulis_newGene_372664;PH02Gene01593;Phyllostachys_edulis_newGene_67889;PH02Gene35322;Phyllostachys_edulis_newGene_210566;Phyllostachys_edulis_newGene_35230;PH02Gene02842;PH02Gene02843;Phyllostachys_edulis_newGene_292900;Phyllostachys_edulis_newGene_281123;Phyllostachys_edulis_newGene_9002;Phyllostachys_edulis_newGene_259202;Phyllostachys_edulis_newGene_366310;Phyllostachys_edulis_newGene_276206;Phyllostachys_edulis_newGene_276204;Phyllostachys_edulis_newGene_377230;PH02Gene02414;Phyllostachys_edulis_newGene_134187;Phyllostachys_edulis_newGene_139255;Phyllostachys_edulis_newGene_303841;Phyllostachys_edulis_newGene_99282;Phyllostachys_edulis_newGene_174953;Phyllostachys_edulis_newGene_63121;Phyllostachys_edulis_newGene_395244;Phyllostachys_edulis_newGene_119868;Phyllostachys_edulis_newGene_133092;Phyllostachys_edulis_newGene_112333;Phyllostachys_edulis_newGene_88969;Phyllostachys_edulis_newGene_302165;Phyllostachys_edulis_newGene_305621;PH02Gene30715;Phyllostachys_edulis_newGene_267171;Phyllostachys_edulis_newGene_148999;Phyllostachys_edulis_newGene_170650;Phyllostachys_edulis_newGene_60900;Phyllostachys_edulis_newGene_241782;PH02Gene46516;Phyllostachys_edulis_newGene_349440;PH02Gene43032;Phyllostachys_edulis_newGene_42417;Phyllostachys_edulis_newGene_62196;Phyllostachys_edulis_newGene_62198;PH02Gene10153;Phyllostachys_edulis_newGene_54747;Phyllostachys_edulis_newGene_8513;PH02Gene18305;Phyllostachys_edulis_newGene_83761;PH02Gene33740;Phyllostachys_edulis_newGene_224666;Phyllostachys_edulis_newGene_128508;Phyllostachys_edulis_newGene_203292;Phyllostachys_edulis_newGene_246927;Phyllostachys_edulis_newGene_190946;Phyllostachys_edulis_newGene_44045;Phyllostachys_edulis_newGene_70076;Phyllostachys_edulis_newGene_4411;Phyllostachys_edulis_newGene_187081;Phyllostachys_edulis_newGene_139091;Phyllostachys_edulis_newGene_350525;PH02Gene45589;Phyllostachys_edulis_newGene_301063;Phyllostachys_edulis_newGene_249829;Phyllostachys_edulis_newGene_400506;PH02Gene21345;Phyllostachys_edulis_newGene_344242;Phyllostachys_edulis_newGene_111300;Phyllostachys_edulis_newGene_9506;Phyllostachys_edulis_newGene_9503;Phyllostachys_edulis_newGene_112022;Phyllostachys_edulis_newGene_6624;Phyllostachys_edulis_newGene_332661;PH02Gene39290;PH02Gene39297;Phyllostachys_edulis_newGene_154704;Phyllostachys_edulis_newGene_206668;Phyllostachys_edulis_newGene_164675;Phyllostachys_edulis_newGene_363102;Phyllostachys_edulis_newGene_147362;Phyllostachys_edulis_newGene_167512;Phyllostachys_edulis_newGene_219082;Phyllostachys_edulis_newGene_219081;Phyllostachys_edulis_newGene_390675;Phyllostachys_edulis_newGene_240058;Phyllostachys_edulis_newGene_136023;Phyllostachys_edulis_newGene_340994;Phyllostachys_edulis_newGene_69269;Phyllostachys_edulis_newGene_6358;Phyllostachys_edulis_newGene_117234;Phyllostachys_edulis_newGene_358102;Phyllostachys_edulis_newGene_262132;Phyllostachys_edulis_newGene_222827;Phyllostachys_edulis_newGene_222823;PH02Gene45084;Phyllostachys_edulis_newGene_90886;Phyllostachys_edulis_newGene_176667;Phyllostachys_edulis_newGene_204974;Phyllostachys_edulis_newGene_277143;Phyllostachys_edulis_newGene_277144;Phyllostachys_edulis_newGene_162959;Phyllostachys_edulis_newGene_162950;Phyllostachys_edulis_newGene_42502;Phyllostachys_edulis_newGene_157358;Phyllostachys_edulis_newGene_239260;PH02Gene15961;Phyllostachys_edulis_newGene_243266;Phyllostachys_edulis_newGene_115905;Phyllostachys_edulis_newGene_115903;Phyllostachys_edulis_newGene_2060;Phyllostachys_edulis_newGene_197976;Phyllostachys_edulis_newGene_269337;Phyllostachys_edulis_newGene_228588;Phyllostachys_edulis_newGene_321374;Phyllostachys_edulis_newGene_43227;Phyllostachys_edulis_newGene_56417;Phyllostachys_edulis_newGene_56413;Phyllostachys_edulis_newGene_360220;Phyllostachys_edulis_newGene_360228;Phyllostachys_edulis_newGene_281832;Phyllostachys_edulis_newGene_281838;Phyllostachys_edulis_newGene_67074;Phyllostachys_edulis_newGene_346372;Phyllostachys_edulis_newGene_330288;PH02Gene34070;PH02Gene11215;Phyllostachys_edulis_newGene_180130;Phyllostachys_edulis_newGene_378472;Phyllostachys_edulis_newGene_8183;Phyllostachys_edulis_newGene_297526;Phyllostachys_edulis_newGene_148411;Phyllostachys_edulis_newGene_350162;Phyllostachys_edulis_newGene_324105;Phyllostachys_edulis_newGene_173761;Phyllostachys_edulis_newGene_323687;Phyllostachys_edulis_newGene_107130;PH02Gene14402;PH02Gene44495;PH02Gene43711;Phyllostachys_edulis_newGene_280305;Phyllostachys_edulis_newGene_318703;PH02Gene38354;PH02Gene22139;Phyllostachys_edulis_newGene_367117;Phyllostachys_edulis_newGene_80910;Phyllostachys_edulis_newGene_275687;Phyllostachys_edulis_newGene_28797;Phyllostachys_edulis_newGene_116798;Phyllostachys_edulis_newGene_374053;PH02Gene37973;PH02Gene44128;Phyllostachys_edulis_newGene_51427;Phyllostachys_edulis_newGene_130708;PH02Gene27545;PH02Gene31517;Phyllostachys_edulis_newGene_153115;Phyllostachys_edulis_newGene_221157;Phyllostachys_edulis_newGene_86820;PH02Gene34795;Phyllostachys_edulis_newGene_167688;Phyllostachys_edulis_newGene_79949;Phyllostachys_edulis_newGene_33188;PH02Gene34791;PH02Gene09837;Phyllostachys_edulis_newGene_182612;PH02Gene41756;Phyllostachys_edulis_newGene_142794;Phyllostachys_edulis_newGene_291654;Phyllostachys_edulis_newGene_978;Phyllostachys_edulis_newGene_358291;Phyllostachys_edulis_newGene_288260;Phyllostachys_edulis_newGene_235603;Phyllostachys_edulis_newGene_118281;Phyllostachys_edulis_newGene_226326;Phyllostachys_edulis_newGene_404564;Phyllostachys_edulis_newGene_223208;PH02Gene37646;Phyllostachys_edulis_newGene_207754;Phyllostachys_edulis_newGene_136202;Phyllostachys_edulis_newGene_129124;Phyllostachys_edulis_newGene_278599;Phyllostachys_edulis_newGene_330829;Phyllostachys_edulis_newGene_288710;Phyllostachys_edulis_newGene_288712;Phyllostachys_edulis_newGene_385154;PH02Gene50159;Phyllostachys_edulis_newGene_17404;Phyllostachys_edulis_newGene_111831;Phyllostachys_edulis_newGene_54127;Phyllostachys_edulis_newGene_46156;Phyllostachys_edulis_newGene_109529;Phyllostachys_edulis_newGene_327754;Phyllostachys_edulis_newGene_222057;Phyllostachys_edulis_newGene_257009;Phyllostachys_edulis_newGene_353278;Phyllostachys_edulis_newGene_251871;Phyllostachys_edulis_newGene_251874;PH02Gene13797;Phyllostachys_edulis_newGene_19279;Phyllostachys_edulis_newGene_297046;PH02Gene39783;Phyllostachys_edulis_newGene_89638;Phyllostachys_edulis_newGene_92137;PH02Gene31860;Phyllostachys_edulis_newGene_213554;Phyllostachys_edulis_newGene_138573;Phyllostachys_edulis_newGene_52808;Phyllostachys_edulis_newGene_52806;Phyllostachys_edulis_newGene_57358;PH02Gene17788;Phyllostachys_edulis_newGene_244777;PH02Gene37015;PH02Gene37014;PH02Gene26393;Phyllostachys_edulis_newGene_198473;Phyllostachys_edulis_newGene_161933;PH02Gene03198;PH02Gene03195;Phyllostachys_edulis_newGene_177913;Phyllostachys_edulis_newGene_382207;Phyllostachys_edulis_newGene_31284;Phyllostachys_edulis_newGene_37426;Phyllostachys_edulis_newGene_248737;Phyllostachys_edulis_newGene_181431;Phyllostachys_edulis_newGene_404197;Phyllostachys_edulis_newGene_351209;Phyllostachys_edulis_newGene_101102;Phyllostachys_edulis_newGene_396455;Phyllostachys_edulis_newGene_178775;Phyllostachys_edulis_newGene_77346;Phyllostachys_edulis_newGene_229940;Phyllostachys_edulis_newGene_194913;Phyllostachys_edulis_newGene_194916;PH02Gene28623;Phyllostachys_edulis_newGene_187810;Phyllostachys_edulis_newGene_72439;PH02Gene21131;Phyllostachys_edulis_newGene_334339;Phyllostachys_edulis_newGene_380931;PH02Gene13386;PH02Gene15368;PH02Gene35451;PH02Gene35455;Phyllostachys_edulis_newGene_222352;Phyllostachys_edulis_newGene_217751;Phyllostachys_edulis_newGene_82249;Phyllostachys_edulis_newGene_53750;Phyllostachys_edulis_newGene_154554;PH02Gene00652;PH02Gene23220;Phyllostachys_edulis_newGene_338093;Phyllostachys_edulis_newGene_139244;Phyllostachys_edulis_newGene_252484;Phyllostachys_edulis_newGene_284949;Phyllostachys_edulis_newGene_361151;Phyllostachys_edulis_newGene_361157;Phyllostachys_edulis_newGene_352014;PH02Gene31804;Phyllostachys_edulis_newGene_207588;Phyllostachys_edulis_newGene_216051;Phyllostachys_edulis_newGene_170885;Phyllostachys_edulis_newGene_170883;Phyllostachys_edulis_newGene_268576;Phyllostachys_edulis_newGene_278749;Phyllostachys_edulis_newGene_204314;Phyllostachys_edulis_newGene_398824;Phyllostachys_edulis_newGene_84405;Phyllostachys_edulis_newGene_29268;Phyllostachys_edulis_newGene_29263;PH02Gene29009;Phyllostachys_edulis_newGene_225376;Phyllostachys_edulis_newGene_141736;Phyllostachys_edulis_newGene_141738;PH02Gene03139;PH02Gene46791;Phyllostachys_edulis_newGene_166968;Phyllostachys_edulis_newGene_107918;PH02Gene48989;PH02Gene41856;Phyllostachys_edulis_newGene_258705;Phyllostachys_edulis_newGene_388729;Phyllostachys_edulis_newGene_218504;Phyllostachys_edulis_newGene_168098;Phyllostachys_edulis_newGene_403044;Phyllostachys_edulis_newGene_70869;Phyllostachys_edulis_newGene_38860;Phyllostachys_edulis_newGene_380999;Phyllostachys_edulis_newGene_174321;Phyllostachys_edulis_newGene_238955;Phyllostachys_edulis_newGene_83092;Phyllostachys_edulis_newGene_229451;Phyllostachys_edulis_newGene_154533;Phyllostachys_edulis_newGene_314114;Phyllostachys_edulis_newGene_226731;Phyllostachys_edulis_newGene_86964;Phyllostachys_edulis_newGene_358227;Phyllostachys_edulis_newGene_182063;PH02Gene16724;PH02Gene26106;Phyllostachys_edulis_newGene_33600;Phyllostachys_edulis_newGene_191;Phyllostachys_edulis_newGene_64186;Phyllostachys_edulis_newGene_62809;Phyllostachys_edulis_newGene_145167;Phyllostachys_edulis_newGene_134656;Phyllostachys_edulis_newGene_139583;Phyllostachys_edulis_newGene_251047;PH02Gene05592;Phyllostachys_edulis_newGene_259469;Phyllostachys_edulis_newGene_369577;Phyllostachys_edulis_newGene_24832;Phyllostachys_edulis_newGene_57336;Phyllostachys_edulis_newGene_202447;Phyllostachys_edulis_newGene_76793;Phyllostachys_edulis_newGene_318354;Phyllostachys_edulis_newGene_268532;Phyllostachys_edulis_newGene_268533;Phyllostachys_edulis_newGene_64706;PH02Gene12590;Phyllostachys_edulis_newGene_32861;Phyllostachys_edulis_newGene_275238;Phyllostachys_edulis_newGene_17270;Phyllostachys_edulis_newGene_17276;PH02Gene02478;Phyllostachys_edulis_newGene_59606;Phyllostachys_edulis_newGene_270834;Phyllostachys_edulis_newGene_403855;PH02Gene41813;Phyllostachys_edulis_newGene_101168;Phyllostachys_edulis_newGene_46067;Phyllostachys_edulis_newGene_132002;Phyllostachys_edulis_newGene_132005;Phyllostachys_edulis_newGene_239097;Phyllostachys_edulis_newGene_185299;Phyllostachys_edulis_newGene_178799;Phyllostachys_edulis_newGene_403084;Phyllostachys_edulis_newGene_74479;Phyllostachys_edulis_newGene_75981;Phyllostachys_edulis_newGene_370229;Phyllostachys_edulis_newGene_249287;Phyllostachys_edulis_newGene_166142;PH02Gene24690;Phyllostachys_edulis_newGene_146366;PH02Gene35436;PH02Gene35438;PH02Gene41387;PH02Gene41385;Phyllostachys_edulis_newGene_396104;Phyllostachys_edulis_newGene_396106;PH02Gene02938;Phyllostachys_edulis_newGene_212272;Phyllostachys_edulis_newGene_3910;Phyllostachys_edulis_newGene_140796;Phyllostachys_edulis_newGene_266490;Phyllostachys_edulis_newGene_314151;Phyllostachys_edulis_newGene_319051;Phyllostachys_edulis_newGene_304326;Phyllostachys_edulis_newGene_168401;PH02Gene23242;Phyllostachys_edulis_newGene_75667;Phyllostachys_edulis_newGene_84303;Phyllostachys_edulis_newGene_33640;Phyllostachys_edulis_newGene_230696;Phyllostachys_edulis_newGene_230694;Phyllostachys_edulis_newGene_233578;Phyllostachys_edulis_newGene_348507;Phyllostachys_edulis_newGene_192169;Phyllostachys_edulis_newGene_383462;Phyllostachys_edulis_newGene_118345;Phyllostachys_edulis_newGene_197015;Phyllostachys_edulis_newGene_197012;Phyllostachys_edulis_newGene_297817;Phyllostachys_edulis_newGene_76069;Phyllostachys_edulis_newGene_318687;PH02Gene20071;Phyllostachys_edulis_newGene_310423;Phyllostachys_edulis_newGene_14779;Phyllostachys_edulis_newGene_138103;Phyllostachys_edulis_newGene_312334;Phyllostachys_edulis_newGene_303086;Phyllostachys_edulis_newGene_303081;Phyllostachys_edulis_newGene_190852;Phyllostachys_edulis_newGene_314599;Phyllostachys_edulis_newGene_180408;Phyllostachys_edulis_newGene_128431;PH02Gene34911;Phyllostachys_edulis_newGene_43488;Phyllostachys_edulis_newGene_372485;Phyllostachys_edulis_newGene_193793;Phyllostachys_edulis_newGene_198681;Phyllostachys_edulis_newGene_166036;Phyllostachys_edulis_newGene_344533;Phyllostachys_edulis_newGene_336249;Phyllostachys_edulis_newGene_288519;PH02Gene37347;PH02Gene37345;PH02Gene39424;Phyllostachys_edulis_newGene_302495;Phyllostachys_edulis_newGene_81970;Phyllostachys_edulis_newGene_254198;Phyllostachys_edulis_newGene_194544;Phyllostachys_edulis_newGene_179889;Phyllostachys_edulis_newGene_179880;Phyllostachys_edulis_newGene_357008;Phyllostachys_edulis_newGene_241881;Phyllostachys_edulis_newGene_368582;Phyllostachys_edulis_newGene_275145;Phyllostachys_edulis_newGene_344569;Phyllostachys_edulis_newGene_144784;Phyllostachys_edulis_newGene_136573;Phyllostachys_edulis_newGene_370885;Phyllostachys_edulis_newGene_345589;Phyllostachys_edulis_newGene_265335;Phyllostachys_edulis_newGene_331074;PH02Gene01056;Phyllostachys_edulis_newGene_109627;PH02Gene33899;PH02Gene33897;PH02Gene33895;Phyllostachys_edulis_newGene_325718;Phyllostachys_edulis_newGene_104707;Phyllostachys_edulis_newGene_127345;Phyllostachys_edulis_newGene_286713;Phyllostachys_edulis_newGene_197996;Phyllostachys_edulis_newGene_334282;Phyllostachys_edulis_newGene_311635;PH02Gene10785;Phyllostachys_edulis_newGene_273079;Phyllostachys_edulis_newGene_383708;Phyllostachys_edulis_newGene_193554;Phyllostachys_edulis_newGene_300056;Phyllostachys_edulis_newGene_260303;Phyllostachys_edulis_newGene_273843;Phyllostachys_edulis_newGene_235335;Phyllostachys_edulis_newGene_62367;Phyllostachys_edulis_newGene_330260;Phyllostachys_edulis_newGene_55835;Phyllostachys_edulis_newGene_140428;PH02Gene40973;PH02Gene50587;Phyllostachys_edulis_newGene_75590;PH02Gene50581;Phyllostachys_edulis_newGene_71222;Phyllostachys_edulis_newGene_276267;Phyllostachys_edulis_newGene_18716;Phyllostachys_edulis_newGene_10523;Phyllostachys_edulis_newGene_10520;Phyllostachys_edulis_newGene_330714;Phyllostachys_edulis_newGene_330716;Phyllostachys_edulis_newGene_330717;PH02Gene25711;Phyllostachys_edulis_newGene_404162;Phyllostachys_edulis_newGene_80272;Phyllostachys_edulis_newGene_301287;Phyllostachys_edulis_newGene_346919;Phyllostachys_edulis_newGene_63144;Phyllostachys_edulis_newGene_147656;Phyllostachys_edulis_newGene_208314;Phyllostachys_edulis_newGene_329548;Phyllostachys_edulis_newGene_2831;Phyllostachys_edulis_newGene_329139;PH02Gene43565;PH02Gene43561;Phyllostachys_edulis_newGene_293402;Phyllostachys_edulis_newGene_392504;Phyllostachys_edulis_newGene_294182;PH02Gene48611;Phyllostachys_edulis_newGene_318769;Phyllostachys_edulis_newGene_184693;Phyllostachys_edulis_newGene_76948;Phyllostachys_edulis_newGene_320051;Phyllostachys_edulis_newGene_367703;Phyllostachys_edulis_newGene_80701;Phyllostachys_edulis_newGene_310878;Phyllostachys_edulis_newGene_349424;Phyllostachys_edulis_newGene_267466;Phyllostachys_edulis_newGene_83708;Phyllostachys_edulis_newGene_119243;Phyllostachys_edulis_newGene_322168;Phyllostachys_edulis_newGene_322167;Phyllostachys_edulis_newGene_364351;Phyllostachys_edulis_newGene_230140;Phyllostachys_edulis_newGene_234588;Phyllostachys_edulis_newGene_266675;Phyllostachys_edulis_newGene_82208;Phyllostachys_edulis_newGene_213592;Phyllostachys_edulis_newGene_323151;Phyllostachys_edulis_newGene_126689;Phyllostachys_edulis_newGene_81887;Phyllostachys_edulis_newGene_112370;Phyllostachys_edulis_newGene_279895;Phyllostachys_edulis_newGene_19538;Phyllostachys_edulis_newGene_227335;Phyllostachys_edulis_newGene_385746;Phyllostachys_edulis_newGene_380319;Phyllostachys_edulis_newGene_210360;Phyllostachys_edulis_newGene_74343;PH02Gene45863;Phyllostachys_edulis_newGene_391339;Phyllostachys_edulis_newGene_399104;Phyllostachys_edulis_newGene_399105;Phyllostachys_edulis_newGene_113457;Phyllostachys_edulis_newGene_204197;Phyllostachys_edulis_newGene_126539;Phyllostachys_edulis_newGene_324241;Phyllostachys_edulis_newGene_213848;Phyllostachys_edulis_newGene_311382;Phyllostachys_edulis_newGene_199681;Phyllostachys_edulis_newGene_202351;Phyllostachys_edulis_newGene_179432;Phyllostachys_edulis_newGene_41115;Phyllostachys_edulis_newGene_193683;Phyllostachys_edulis_newGene_193682;Phyllostachys_edulis_newGene_193687;Phyllostachys_edulis_newGene_193688;Phyllostachys_edulis_newGene_299366;Phyllostachys_edulis_newGene_268840;PH02Gene07064;PH02Gene12282;Phyllostachys_edulis_newGene_388395;Phyllostachys_edulis_newGene_78049;Phyllostachys_edulis_newGene_78043;Phyllostachys_edulis_newGene_100095;Phyllostachys_edulis_newGene_304121;Phyllostachys_edulis_newGene_92157;Phyllostachys_edulis_newGene_182626;Phyllostachys_edulis_newGene_182622;Phyllostachys_edulis_newGene_307648;Phyllostachys_edulis_newGene_307649;Phyllostachys_edulis_newGene_323139;Phyllostachys_edulis_newGene_309859;Phyllostachys_edulis_newGene_194633;Phyllostachys_edulis_newGene_47433;Phyllostachys_edulis_newGene_256622;Phyllostachys_edulis_newGene_256620;PH02Gene15016;Phyllostachys_edulis_newGene_357733;Phyllostachys_edulis_newGene_368492;Phyllostachys_edulis_newGene_79215;Phyllostachys_edulis_newGene_144697;Phyllostachys_edulis_newGene_331709;Phyllostachys_edulis_newGene_146872;Phyllostachys_edulis_newGene_302211;Phyllostachys_edulis_newGene_327498;Phyllostachys_edulis_newGene_143342;Phyllostachys_edulis_newGene_88405;Phyllostachys_edulis_newGene_162179;Phyllostachys_edulis_newGene_310869;Phyllostachys_edulis_newGene_360768;Phyllostachys_edulis_newGene_110414;PH02Gene33988;Phyllostachys_edulis_newGene_241660;Phyllostachys_edulis_newGene_178713;Phyllostachys_edulis_newGene_212743;Phyllostachys_edulis_newGene_160870;Phyllostachys_edulis_newGene_187873;Phyllostachys_edulis_newGene_328902;Phyllostachys_edulis_newGene_393113;Phyllostachys_edulis_newGene_393112;Phyllostachys_edulis_newGene_285999;PH02Gene49065;Phyllostachys_edulis_newGene_319569;Phyllostachys_edulis_newGene_319566;Phyllostachys_edulis_newGene_159315;Phyllostachys_edulis_newGene_283105;Phyllostachys_edulis_newGene_70274;Phyllostachys_edulis_newGene_198151;Phyllostachys_edulis_newGene_198156;Phyllostachys_edulis_newGene_316640;Phyllostachys_edulis_newGene_316645;Phyllostachys_edulis_newGene_176903;Phyllostachys_edulis_newGene_171487;Phyllostachys_edulis_newGene_129845;Phyllostachys_edulis_newGene_222336;Phyllostachys_edulis_newGene_222334;Phyllostachys_edulis_newGene_236103;Phyllostachys_edulis_newGene_396180;Phyllostachys_edulis_newGene_295482;Phyllostachys_edulis_newGene_117593;Phyllostachys_edulis_newGene_3990;Phyllostachys_edulis_newGene_140717;PH02Gene00312;PH02Gene45749;Phyllostachys_edulis_newGene_58690;Phyllostachys_edulis_newGene_55115;PH02Gene51422;PH02Gene16913;Phyllostachys_edulis_newGene_76559;Phyllostachys_edulis_newGene_351733;PH02Gene26919;PH02Gene34537;Phyllostachys_edulis_newGene_377514;PH02Gene29474;Phyllostachys_edulis_newGene_263836;Phyllostachys_edulis_newGene_62781;Phyllostachys_edulis_newGene_354591;Phyllostachys_edulis_newGene_100124;Phyllostachys_edulis_newGene_362239;Phyllostachys_edulis_newGene_283885;Phyllostachys_edulis_newGene_292053;Phyllostachys_edulis_newGene_156140;Phyllostachys_edulis_newGene_116739;Phyllostachys_edulis_newGene_112105;Phyllostachys_edulis_newGene_194094;Phyllostachys_edulis_newGene_293046;PH02Gene07094;Phyllostachys_edulis_newGene_47991;Phyllostachys_edulis_newGene_310254;Phyllostachys_edulis_newGene_206705;Phyllostachys_edulis_newGene_206707;Phyllostachys_edulis_newGene_123366;Phyllostachys_edulis_newGene_147404;Phyllostachys_edulis_newGene_33539;Phyllostachys_edulis_newGene_167250;Phyllostachys_edulis_newGene_69509;Phyllostachys_edulis_newGene_267343;Phyllostachys_edulis_newGene_324430;Phyllostachys_edulis_newGene_296957;Phyllostachys_edulis_newGene_208493;Phyllostachys_edulis_newGene_299810;Phyllostachys_edulis_newGene_279251;Phyllostachys_edulis_newGene_279253;Phyllostachys_edulis_newGene_190283;Phyllostachys_edulis_newGene_327797;Phyllostachys_edulis_newGene_120623;Phyllostachys_edulis_newGene_189880;Phyllostachys_edulis_newGene_106576;Phyllostachys_edulis_newGene_303348;PH02Gene27107;PH02Gene36459;Phyllostachys_edulis_newGene_214998;Phyllostachys_edulis_newGene_13294;Phyllostachys_edulis_newGene_127893;Phyllostachys_edulis_newGene_165299;Phyllostachys_edulis_newGene_56357;Phyllostachys_edulis_newGene_49533;Phyllostachys_edulis_newGene_36336;Phyllostachys_edulis_newGene_44660;Phyllostachys_edulis_newGene_44663;Phyllostachys_edulis_newGene_166153;Phyllostachys_edulis_newGene_166158;Phyllostachys_edulis_newGene_78405;PH02Gene28603;PH02Gene28606;Phyllostachys_edulis_newGene_349321;PH02Gene14024;Phyllostachys_edulis_newGene_293400;Phyllostachys_edulis_newGene_291294;Phyllostachys_edulis_newGene_208836;Phyllostachys_edulis_newGene_94550;Phyllostachys_edulis_newGene_263672;PH02Gene45393;Phyllostachys_edulis_newGene_57534;Phyllostachys_edulis_newGene_58246;Phyllostachys_edulis_newGene_53505;Phyllostachys_edulis_newGene_161515;Phyllostachys_edulis_newGene_382621;Phyllostachys_edulis_newGene_19141;Phyllostachys_edulis_newGene_347612;Phyllostachys_edulis_newGene_136286;Phyllostachys_edulis_newGene_278515;Phyllostachys_edulis_newGene_278519;Phyllostachys_edulis_newGene_332869;Phyllostachys_edulis_newGene_301747;Phyllostachys_edulis_newGene_142873;Phyllostachys_edulis_newGene_208880;Phyllostachys_edulis_newGene_174460;Phyllostachys_edulis_newGene_20768;Phyllostachys_edulis_newGene_286829;Phyllostachys_edulis_newGene_27686;Phyllostachys_edulis_newGene_336277;Phyllostachys_edulis_newGene_59417;Phyllostachys_edulis_newGene_283541;Phyllostachys_edulis_newGene_311501;Phyllostachys_edulis_newGene_383034;Phyllostachys_edulis_newGene_41798;Phyllostachys_edulis_newGene_32286;Phyllostachys_edulis_newGene_249072;Phyllostachys_edulis_newGene_249073;PH02Gene00756;PH02Gene00755;Phyllostachys_edulis_newGene_30624;Phyllostachys_edulis_newGene_214873;Phyllostachys_edulis_newGene_305895;Phyllostachys_edulis_newGene_359993;PH02Gene35600;Phyllostachys_edulis_newGene_84152;Phyllostachys_edulis_newGene_265915;Phyllostachys_edulis_newGene_222562;Phyllostachys_edulis_newGene_222560;Phyllostachys_edulis_newGene_222567;Phyllostachys_edulis_newGene_222566;PH02Gene42677;Phyllostachys_edulis_newGene_70723;Phyllostachys_edulis_newGene_326256;Phyllostachys_edulis_newGene_326251;Phyllostachys_edulis_newGene_317860;Phyllostachys_edulis_newGene_252850;Phyllostachys_edulis_newGene_10035;Phyllostachys_edulis_newGene_281645;Phyllostachys_edulis_newGene_154727;Phyllostachys_edulis_newGene_82300;Phyllostachys_edulis_newGene_164657;Phyllostachys_edulis_newGene_164652;Phyllostachys_edulis_newGene_164659;Phyllostachys_edulis_newGene_363169;Phyllostachys_edulis_newGene_36359;Phyllostachys_edulis_newGene_147302;Phyllostachys_edulis_newGene_317267;Phyllostachys_edulis_newGene_280930;Phyllostachys_edulis_newGene_99479;Phyllostachys_edulis_newGene_99477;Phyllostachys_edulis_newGene_79558;Phyllostachys_edulis_newGene_219189;Phyllostachys_edulis_newGene_136169;Phyllostachys_edulis_newGene_136164;Phyllostachys_edulis_newGene_345138;Phyllostachys_edulis_newGene_345137;Phyllostachys_edulis_newGene_43840;Phyllostachys_edulis_newGene_181392;Phyllostachys_edulis_newGene_26280;Phyllostachys_edulis_newGene_282746;Phyllostachys_edulis_newGene_401307;Phyllostachys_edulis_newGene_124640;Phyllostachys_edulis_newGene_5374;Phyllostachys_edulis_newGene_186266;Phyllostachys_edulis_newGene_80575;Phyllostachys_edulis_newGene_327123;Phyllostachys_edulis_newGene_45453;Phyllostachys_edulis_newGene_187431;Phyllostachys_edulis_newGene_333195;Phyllostachys_edulis_newGene_245989;Phyllostachys_edulis_newGene_215054;Phyllostachys_edulis_newGene_215056;Phyllostachys_edulis_newGene_215053;Phyllostachys_edulis_newGene_215052;Phyllostachys_edulis_newGene_160041;Phyllostachys_edulis_newGene_160044;PH02Gene18138;Phyllostachys_edulis_newGene_5606;Phyllostachys_edulis_newGene_399774;PH02Gene27128;Phyllostachys_edulis_newGene_150682;Phyllostachys_edulis_newGene_364042;Phyllostachys_edulis_newGene_348150;Phyllostachys_edulis_newGene_39782;Phyllostachys_edulis_newGene_56333;Phyllostachys_edulis_newGene_107589;Phyllostachys_edulis_newGene_362588;Phyllostachys_edulis_newGene_346214;Phyllostachys_edulis_newGene_274278;Phyllostachys_edulis_newGene_330380;Phyllostachys_edulis_newGene_142167;Phyllostachys_edulis_newGene_142162;Phyllostachys_edulis_newGene_134587;Phyllostachys_edulis_newGene_207335;Phyllostachys_edulis_newGene_107219;Phyllostachys_edulis_newGene_282183;Phyllostachys_edulis_newGene_282189;Phyllostachys_edulis_newGene_57743;Phyllostachys_edulis_newGene_57747;Phyllostachys_edulis_newGene_253133;Phyllostachys_edulis_newGene_121126;Phyllostachys_edulis_newGene_19726;Phyllostachys_edulis_newGene_287634;Phyllostachys_edulis_newGene_377008;Phyllostachys_edulis_newGene_79087;Phyllostachys_edulis_newGene_86553;Phyllostachys_edulis_newGene_144462;Phyllostachys_edulis_newGene_141175;Phyllostachys_edulis_newGene_141178;Phyllostachys_edulis_newGene_331174;Phyllostachys_edulis_newGene_122205;Phyllostachys_edulis_newGene_394048;Phyllostachys_edulis_newGene_101332;PH02Gene01223;Phyllostachys_edulis_newGene_52684;PH02Gene14684;Phyllostachys_edulis_newGene_396993;Phyllostachys_edulis_newGene_172306;Phyllostachys_edulis_newGene_396999;Phyllostachys_edulis_newGene_208694;PH02Gene14233;Phyllostachys_edulis_newGene_328481;Phyllostachys_edulis_newGene_114213;Phyllostachys_edulis_newGene_27977;Phyllostachys_edulis_newGene_334037;Phyllostachys_edulis_newGene_397251;Phyllostachys_edulis_newGene_127501;PH02Gene15484;Phyllostachys_edulis_newGene_383192;Phyllostachys_edulis_newGene_196648;Phyllostachys_edulis_newGene_41674;Phyllostachys_edulis_newGene_384878;Phyllostachys_edulis_newGene_384873;Phyllostachys_edulis_newGene_332278;Phyllostachys_edulis_newGene_146611;Phyllostachys_edulis_newGene_177118;Phyllostachys_edulis_newGene_172894;Phyllostachys_edulis_newGene_396602;Phyllostachys_edulis_newGene_24024;Phyllostachys_edulis_newGene_168704;Phyllostachys_edulis_newGene_250305;Phyllostachys_edulis_newGene_130096;Phyllostachys_edulis_newGene_187291;Phyllostachys_edulis_newGene_53340;Phyllostachys_edulis_newGene_366524;PH02Gene41978;Phyllostachys_edulis_newGene_82876;Phyllostachys_edulis_newGene_393217;PH02Gene39356;PH02Gene39355;Phyllostachys_edulis_newGene_109900;Phyllostachys_edulis_newGene_47951;Phyllostachys_edulis_newGene_30810;PH02Gene08339;Phyllostachys_edulis_newGene_316940;Phyllostachys_edulis_newGene_79574;Phyllostachys_edulis_newGene_133282;Phyllostachys_edulis_newGene_61314;Phyllostachys_edulis_newGene_240855;Phyllostachys_edulis_newGene_288335;Phyllostachys_edulis_newGene_267388;Phyllostachys_edulis_newGene_25993;Phyllostachys_edulis_newGene_24634;Phyllostachys_edulis_newGene_10625;PH02Gene32557;PH02Gene40750;Phyllostachys_edulis_newGene_329842;PH02Gene50527;PH02Gene50529;Phyllostachys_edulis_newGene_320579;PH02Gene27140;Phyllostachys_edulis_newGene_296418;Phyllostachys_edulis_newGene_204705;Phyllostachys_edulis_newGene_327659;Phyllostachys_edulis_newGene_316692;Phyllostachys_edulis_newGene_126587;Phyllostachys_edulis_newGene_344897;Phyllostachys_edulis_newGene_276292;Phyllostachys_edulis_newGene_282032;Phyllostachys_edulis_newGene_404262;PH02Gene12052;Phyllostachys_edulis_newGene_287782;PH02Gene06379;Phyllostachys_edulis_newGene_237837;Phyllostachys_edulis_newGene_36412;PH02Gene46856;Phyllostachys_edulis_newGene_176349;Phyllostachys_edulis_newGene_176340;Phyllostachys_edulis_newGene_213706;Phyllostachys_edulis_newGene_133024;Phyllostachys_edulis_newGene_259703;Phyllostachys_edulis_newGene_216625;Phyllostachys_edulis_newGene_143625;Phyllostachys_edulis_newGene_305693;Phyllostachys_edulis_newGene_118068;Phyllostachys_edulis_newGene_63319;Phyllostachys_edulis_newGene_52625;Phyllostachys_edulis_newGene_394399;Phyllostachys_edulis_newGene_253578;Phyllostachys_edulis_newGene_155010;Phyllostachys_edulis_newGene_367733;Phyllostachys_edulis_newGene_269883;Phyllostachys_edulis_newGene_334091;Phyllostachys_edulis_newGene_235910;Phyllostachys_edulis_newGene_296288;Phyllostachys_edulis_newGene_132231;Phyllostachys_edulis_newGene_113425;Phyllostachys_edulis_newGene_108466;Phyllostachys_edulis_newGene_128374;PH02Gene24445;Phyllostachys_edulis_newGene_213874;Phyllostachys_edulis_newGene_213879;Phyllostachys_edulis_newGene_402796;PH02Gene23202;Phyllostachys_edulis_newGene_247445;Phyllostachys_edulis_newGene_44885;Phyllostachys_edulis_newGene_359568;PH02Gene27601;PH02Gene12294;Phyllostachys_edulis_newGene_137426;Phyllostachys_edulis_newGene_137422;Phyllostachys_edulis_newGene_266648;Phyllostachys_edulis_newGene_180297;Phyllostachys_edulis_newGene_304116;PH02Gene34387;Phyllostachys_edulis_newGene_323103;Phyllostachys_edulis_newGene_220302;Phyllostachys_edulis_newGene_254094;Phyllostachys_edulis_newGene_109275;Phyllostachys_edulis_newGene_166687;Phyllostachys_edulis_newGene_121364;Phyllostachys_edulis_newGene_121366;Phyllostachys_edulis_newGene_178258;Phyllostachys_edulis_newGene_255554;Phyllostachys_edulis_newGene_382273;Phyllostachys_edulis_newGene_71058;Phyllostachys_edulis_newGene_380659;Phyllostachys_edulis_newGene_276524;Phyllostachys_edulis_newGene_162168;Phyllostachys_edulis_newGene_162162;Phyllostachys_edulis_newGene_310850;Phyllostachys_edulis_newGene_321562;Phyllostachys_edulis_newGene_238367;Phyllostachys_edulis_newGene_235063;Phyllostachys_edulis_newGene_16654;Phyllostachys_edulis_newGene_404403;Phyllostachys_edulis_newGene_356029;Phyllostachys_edulis_newGene_9979;Phyllostachys_edulis_newGene_160645;Phyllostachys_edulis_newGene_397057;PH02Gene50746;Phyllostachys_edulis_newGene_264179;Phyllostachys_edulis_newGene_227483;Phyllostachys_edulis_newGene_387325;Phyllostachys_edulis_newGene_171965;Phyllostachys_edulis_newGene_269452;Phyllostachys_edulis_newGene_386461;Phyllostachys_edulis_newGene_350339;Phyllostachys_edulis_newGene_222641;Phyllostachys_edulis_newGene_329076;Phyllostachys_edulis_newGene_194302;Phyllostachys_edulis_newGene_100201;PH02Gene33108;PH02Gene33106;Phyllostachys_edulis_newGene_402592;Phyllostachys_edulis_newGene_402591;Phyllostachys_edulis_newGene_280893;Phyllostachys_edulis_newGene_80006;Phyllostachys_edulis_newGene_170915;Phyllostachys_edulis_newGene_173461;Phyllostachys_edulis_newGene_52026;Phyllostachys_edulis_newGene_139651;Phyllostachys_edulis_newGene_94189;Phyllostachys_edulis_newGene_8291;Phyllostachys_edulis_newGene_15985;Phyllostachys_edulis_newGene_282586;Phyllostachys_edulis_newGene_261948;Phyllostachys_edulis_newGene_211995;Phyllostachys_edulis_newGene_85471;Phyllostachys_edulis_newGene_322825;Phyllostachys_edulis_newGene_293021;Phyllostachys_edulis_newGene_207953;Phyllostachys_edulis_newGene_315831;Phyllostachys_edulis_newGene_120881;Phyllostachys_edulis_newGene_341273;Phyllostachys_edulis_newGene_111485;Phyllostachys_edulis_newGene_92818;PH02Gene17055;Phyllostachys_edulis_newGene_394817;Phyllostachys_edulis_newGene_49592;Phyllostachys_edulis_newGene_49596;Phyllostachys_edulis_newGene_290255;Phyllostachys_edulis_newGene_372284;Phyllostachys_edulis_newGene_400925;PH02Gene08150;Phyllostachys_edulis_newGene_145803;Phyllostachys_edulis_newGene_86092;Phyllostachys_edulis_newGene_257876;Phyllostachys_edulis_newGene_96251;Phyllostachys_edulis_newGene_82481;Phyllostachys_edulis_newGene_82485;Phyllostachys_edulis_newGene_82484;Phyllostachys_edulis_newGene_208388;Phyllostachys_edulis_newGene_327039;Phyllostachys_edulis_newGene_204927;Phyllostachys_edulis_newGene_204926;PH02Gene32283;Phyllostachys_edulis_newGene_6622;Phyllostachys_edulis_newGene_172583;Phyllostachys_edulis_newGene_25566;Phyllostachys_edulis_newGene_25564;Phyllostachys_edulis_newGene_25560;Phyllostachys_edulis_newGene_113374;Phyllostachys_edulis_newGene_88189;Phyllostachys_edulis_newGene_301851;Phyllostachys_edulis_newGene_11123;Phyllostachys_edulis_newGene_22646;Phyllostachys_edulis_newGene_395853;Phyllostachys_edulis_newGene_321323;Phyllostachys_edulis_newGene_264790;PH02Gene50579;Phyllostachys_edulis_newGene_2583;PH02Gene11226;PH02Gene03928;Phyllostachys_edulis_newGene_271104;Phyllostachys_edulis_newGene_4327;Phyllostachys_edulis_newGene_283057;Phyllostachys_edulis_newGene_103440;Phyllostachys_edulis_newGene_323653;Phyllostachys_edulis_newGene_239178;Phyllostachys_edulis_newGene_142452;Phyllostachys_edulis_newGene_16537;Phyllostachys_edulis_newGene_394688;Phyllostachys_edulis_newGene_149181;Phyllostachys_edulis_newGene_57610;Phyllostachys_edulis_newGene_361409;Phyllostachys_edulis_newGene_361400;Phyllostachys_edulis_newGene_175836;Phyllostachys_edulis_newGene_19631;Phyllostachys_edulis_newGene_342824;Phyllostachys_edulis_newGene_255684;Phyllostachys_edulis_newGene_347734;Phyllostachys_edulis_newGene_136382;Phyllostachys_edulis_newGene_374949;Phyllostachys_edulis_newGene_1953;Phyllostachys_edulis_newGene_224959;Phyllostachys_edulis_newGene_343954;Phyllostachys_edulis_newGene_68004;Phyllostachys_edulis_newGene_152912;Phyllostachys_edulis_newGene_103883;Phyllostachys_edulis_newGene_118893;Phyllostachys_edulis_newGene_368530;Phyllostachys_edulis_newGene_203779;Phyllostachys_edulis_newGene_194986;Phyllostachys_edulis_newGene_178802;Phyllostachys_edulis_newGene_308780;Phyllostachys_edulis_newGene_240805;Phyllostachys_edulis_newGene_177436;Phyllostachys_edulis_newGene_177015;Phyllostachys_edulis_newGene_117685;Phyllostachys_edulis_newGene_113067;Phyllostachys_edulis_newGene_127264;Phyllostachys_edulis_newGene_393387;Phyllostachys_edulis_newGene_124552;Phyllostachys_edulis_newGene_283770;Phyllostachys_edulis_newGene_255810;Phyllostachys_edulis_newGene_255813;Phyllostachys_edulis_newGene_311733;Phyllostachys_edulis_newGene_193259;Phyllostachys_edulis_newGene_384786;PH02Gene35781;Phyllostachys_edulis_newGene_325049;Phyllostachys_edulis_newGene_35151;PH02Gene33487;Phyllostachys_edulis_newGene_172987;PH02Gene08758;Phyllostachys_edulis_newGene_266286;Phyllostachys_edulis_newGene_266281;Phyllostachys_edulis_newGene_168613;Phyllostachys_edulis_newGene_17938;Phyllostachys_edulis_newGene_93350;Phyllostachys_edulis_newGene_169419;Phyllostachys_edulis_newGene_372276;Phyllostachys_edulis_newGene_309406;Phyllostachys_edulis_newGene_200290;Phyllostachys_edulis_newGene_326027;Phyllostachys_edulis_newGene_310381;Phyllostachys_edulis_newGene_139334;Phyllostachys_edulis_newGene_206435;Phyllostachys_edulis_newGene_33271;Phyllostachys_edulis_newGene_141917;Phyllostachys_edulis_newGene_99585;Phyllostachys_edulis_newGene_376292;Phyllostachys_edulis_newGene_376290;Phyllostachys_edulis_newGene_63222;Phyllostachys_edulis_newGene_380212;Phyllostachys_edulis_newGene_380218;Phyllostachys_edulis_newGene_82868;Phyllostachys_edulis_newGene_23263;Phyllostachys_edulis_newGene_260988;Phyllostachys_edulis_newGene_118756;PH02Gene47817;Phyllostachys_edulis_newGene_223365;Phyllostachys_edulis_newGene_110168;Phyllostachys_edulis_newGene_267291;Phyllostachys_edulis_newGene_310414;Phyllostachys_edulis_newGene_115483;Phyllostachys_edulis_newGene_396866;Phyllostachys_edulis_newGene_396862;Phyllostachys_edulis_newGene_367669;Phyllostachys_edulis_newGene_203460;Phyllostachys_edulis_newGene_328579;PH02Gene06713;Phyllostachys_edulis_newGene_270691;Phyllostachys_edulis_newGene_270698;Phyllostachys_edulis_newGene_18544;Phyllostachys_edulis_newGene_136788;Phyllostachys_edulis_newGene_379291;Phyllostachys_edulis_newGene_250554;Phyllostachys_edulis_newGene_120550;Phyllostachys_edulis_newGene_144986;Phyllostachys_edulis_newGene_127464;Phyllostachys_edulis_newGene_218482;Phyllostachys_edulis_newGene_221093;Phyllostachys_edulis_newGene_214207;Phyllostachys_edulis_newGene_33209;Phyllostachys_edulis_newGene_152177;Phyllostachys_edulis_newGene_174887;Phyllostachys_edulis_newGene_55133;Phyllostachys_edulis_newGene_318040;Phyllostachys_edulis_newGene_326655;Phyllostachys_edulis_newGene_282420;Phyllostachys_edulis_newGene_293302;Phyllostachys_edulis_newGene_312773;PH02Gene25354;PH02Gene25352;Phyllostachys_edulis_newGene_375030;Phyllostachys_edulis_newGene_376717;Phyllostachys_edulis_newGene_106479;PH02Gene24295;Phyllostachys_edulis_newGene_128989;Phyllostachys_edulis_newGene_128982;Phyllostachys_edulis_newGene_368727;Phyllostachys_edulis_newGene_289356;Phyllostachys_edulis_newGene_313426;Phyllostachys_edulis_newGene_215150;Phyllostachys_edulis_newGene_189986;Phyllostachys_edulis_newGene_22004;Phyllostachys_edulis_newGene_295005;Phyllostachys_edulis_newGene_312370;PH02Gene27007;Phyllostachys_edulis_newGene_113580;Phyllostachys_edulis_newGene_204048;Phyllostachys_edulis_newGene_327774;Phyllostachys_edulis_newGene_221436;Phyllostachys_edulis_newGene_38502;Phyllostachys_edulis_newGene_156106;Phyllostachys_edulis_newGene_257588;Phyllostachys_edulis_newGene_281804;Phyllostachys_edulis_newGene_120058;Phyllostachys_edulis_newGene_124424;Phyllostachys_edulis_newGene_107668;Phyllostachys_edulis_newGene_70328;Phyllostachys_edulis_newGene_42188;Phyllostachys_edulis_newGene_78110;Phyllostachys_edulis_newGene_134292;Phyllostachys_edulis_newGene_264580;Phyllostachys_edulis_newGene_121592;Phyllostachys_edulis_newGene_94835;PH02Gene28573;Phyllostachys_edulis_newGene_180355;Phyllostachys_edulis_newGene_304297;Phyllostachys_edulis_newGene_89709;Phyllostachys_edulis_newGene_138404;PH02Gene26256;Phyllostachys_edulis_newGene_324368;Phyllostachys_edulis_newGene_324361;Phyllostachys_edulis_newGene_324363;Phyllostachys_edulis_newGene_397730;Phyllostachys_edulis_newGene_397733;Phyllostachys_edulis_newGene_128685;Phyllostachys_edulis_newGene_128687;Phyllostachys_edulis_newGene_326585;Phyllostachys_edulis_newGene_121201;Phyllostachys_edulis_newGene_19407;Phyllostachys_edulis_newGene_382373;Phyllostachys_edulis_newGene_275105;Phyllostachys_edulis_newGene_20026;Phyllostachys_edulis_newGene_37737;Phyllostachys_edulis_newGene_232780;Phyllostachys_edulis_newGene_379483;Phyllostachys_edulis_newGene_9627;Phyllostachys_edulis_newGene_397283;Phyllostachys_edulis_newGene_36914;PH02Gene01011;Phyllostachys_edulis_newGene_132739;Phyllostachys_edulis_newGene_121729;Phyllostachys_edulis_newGene_149821;Phyllostachys_edulis_newGene_73844;Phyllostachys_edulis_newGene_288732;Phyllostachys_edulis_newGene_288735;Phyllostachys_edulis_newGene_3034;Phyllostachys_edulis_newGene_178055;Phyllostachys_edulis_newGene_246017;Phyllostachys_edulis_newGene_246019;Phyllostachys_edulis_newGene_296049;Phyllostachys_edulis_newGene_275460;Phyllostachys_edulis_newGene_307143;Phyllostachys_edulis_newGene_379126;Phyllostachys_edulis_newGene_156495;Phyllostachys_edulis_newGene_256830;PH02Gene02223;Phyllostachys_edulis_newGene_404703;PH02Gene16914;Phyllostachys_edulis_newGene_104721;Phyllostachys_edulis_newGene_104725;Phyllostachys_edulis_newGene_109546;Phyllostachys_edulis_newGene_292553;Phyllostachys_edulis_newGene_104867;Phyllostachys_edulis_newGene_243428;Phyllostachys_edulis_newGene_72663;Phyllostachys_edulis_newGene_159104;Phyllostachys_edulis_newGene_159105;Phyllostachys_edulis_newGene_349181;Phyllostachys_edulis_newGene_257996;Phyllostachys_edulis_newGene_297294;Phyllostachys_edulis_newGene_148361;Phyllostachys_edulis_newGene_173237;PH02Gene00536;PH02Gene00530;Phyllostachys_edulis_newGene_329313;PH02Gene33007;Phyllostachys_edulis_newGene_368889;Phyllostachys_edulis_newGene_355570;PH02Gene17967;Phyllostachys_edulis_newGene_123519;Phyllostachys_edulis_newGene_140903;Phyllostachys_edulis_newGene_292390;PH02Gene32940;Phyllostachys_edulis_newGene_320857;Phyllostachys_edulis_newGene_126032;Phyllostachys_edulis_newGene_159473;Phyllostachys_edulis_newGene_19361;Phyllostachys_edulis_newGene_272342;PH02Gene38777;PH02Gene38775;PH02Gene23886;Phyllostachys_edulis_newGene_343638;Phyllostachys_edulis_newGene_99108;Phyllostachys_edulis_newGene_15889;Phyllostachys_edulis_newGene_346918;PH02Gene34677;PH02Gene34674;Phyllostachys_edulis_newGene_124140;Phyllostachys_edulis_newGene_124141;Phyllostachys_edulis_newGene_367109;Phyllostachys_edulis_newGene_293725;Phyllostachys_edulis_newGene_76230;Phyllostachys_edulis_newGene_183461;Phyllostachys_edulis_newGene_183468;Phyllostachys_edulis_newGene_158665;Phyllostachys_edulis_newGene_158663;PH02Gene22206;Phyllostachys_edulis_newGene_227330;Phyllostachys_edulis_newGene_315914;Phyllostachys_edulis_newGene_29961;Phyllostachys_edulis_newGene_177590;Phyllostachys_edulis_newGene_177498;Phyllostachys_edulis_newGene_334422;Phyllostachys_edulis_newGene_371703;Phyllostachys_edulis_newGene_117764;Phyllostachys_edulis_newGene_181653;Phyllostachys_edulis_newGene_93767;PH02Gene10591;PH02Gene14908;Phyllostachys_edulis_newGene_35470;Phyllostachys_edulis_newGene_172481;Phyllostachys_edulis_newGene_325629;Phyllostachys_edulis_newGene_48246;Phyllostachys_edulis_newGene_113098;Phyllostachys_edulis_newGene_393316;Phyllostachys_edulis_newGene_103135;Phyllostachys_edulis_newGene_111636;Phyllostachys_edulis_newGene_54328;Phyllostachys_edulis_newGene_148363;Phyllostachys_edulis_newGene_153261;Phyllostachys_edulis_newGene_252399;Phyllostachys_edulis_newGene_383636;Phyllostachys_edulis_newGene_138922;Phyllostachys_edulis_newGene_276408;Phyllostachys_edulis_newGene_383511;PH02Gene21528;Phyllostachys_edulis_newGene_263795;Phyllostachys_edulis_newGene_329926;Phyllostachys_edulis_newGene_151895;Phyllostachys_edulis_newGene_184808;Phyllostachys_edulis_newGene_184807;PH02Gene47535;Phyllostachys_edulis_newGene_160858;Phyllostachys_edulis_newGene_160859;Phyllostachys_edulis_newGene_123378;Phyllostachys_edulis_newGene_10235;Phyllostachys_edulis_newGene_364089;Phyllostachys_edulis_newGene_224361;PH02Gene06230;Phyllostachys_edulis_newGene_214162;Phyllostachys_edulis_newGene_31632;Phyllostachys_edulis_newGene_263128;Phyllostachys_edulis_newGene_141369;Phyllostachys_edulis_newGene_312398;Phyllostachys_edulis_newGene_318006;Phyllostachys_edulis_newGene_305555;Phyllostachys_edulis_newGene_63455;Phyllostachys_edulis_newGene_239460;Phyllostachys_edulis_newGene_358568;Phyllostachys_edulis_newGene_185654;Phyllostachys_edulis_newGene_322746;Phyllostachys_edulis_newGene_401028;PH02Gene24255;Phyllostachys_edulis_newGene_299878;Phyllostachys_edulis_newGene_215118;Phyllostachys_edulis_newGene_189942;Phyllostachys_edulis_newGene_224955;Phyllostachys_edulis_newGene_394879;Phyllostachys_edulis_newGene_83347;Phyllostachys_edulis_newGene_6586;Phyllostachys_edulis_newGene_41365;Phyllostachys_edulis_newGene_125273;Phyllostachys_edulis_newGene_159267;Phyllostachys_edulis_newGene_298445;PH02Gene39116;Phyllostachys_edulis_newGene_15619;Phyllostachys_edulis_newGene_284960;Phyllostachys_edulis_newGene_149547;Phyllostachys_edulis_newGene_149549;Phyllostachys_edulis_newGene_164771;Phyllostachys_edulis_newGene_2560;Phyllostachys_edulis_newGene_44460;Phyllostachys_edulis_newGene_374751;PH02Gene13978;Phyllostachys_edulis_newGene_291817;Phyllostachys_edulis_newGene_60536;Phyllostachys_edulis_newGene_333;PH02Gene19363;Phyllostachys_edulis_newGene_26020;Phyllostachys_edulis_newGene_3370;Phyllostachys_edulis_newGene_194448;Phyllostachys_edulis_newGene_23505;Phyllostachys_edulis_newGene_82731;Phyllostachys_edulis_newGene_38304;Phyllostachys_edulis_newGene_363510;Phyllostachys_edulis_newGene_328006;Phyllostachys_edulis_newGene_197383;PH02Gene06049;PH02Gene26728;Phyllostachys_edulis_newGene_45638;Phyllostachys_edulis_newGene_79066;Phyllostachys_edulis_newGene_136451;PH02Gene19649;PH02Gene19642;PH02Gene50325;PH02Gene50328;Phyllostachys_edulis_newGene_17652;Phyllostachys_edulis_newGene_17653;Phyllostachys_edulis_newGene_88018;Phyllostachys_edulis_newGene_322597;PH02Gene13041;Phyllostachys_edulis_newGene_349081;Phyllostachys_edulis_newGene_283798;Phyllostachys_edulis_newGene_29295;Phyllostachys_edulis_newGene_46444;Phyllostachys_edulis_newGene_284264;Phyllostachys_edulis_newGene_183963;Phyllostachys_edulis_newGene_160536;Phyllostachys_edulis_newGene_9071;PH02Gene42021;Phyllostachys_edulis_newGene_123656;Phyllostachys_edulis_newGene_123655;PH02Gene50653;PH02Gene50657;PH02Gene00181;Phyllostachys_edulis_newGene_159736;Phyllostachys_edulis_newGene_52991;Phyllostachys_edulis_newGene_367581;Phyllostachys_edulis_newGene_383143;Phyllostachys_edulis_newGene_383141;Phyllostachys_edulis_newGene_72181;PH02Gene35719;Phyllostachys_edulis_newGene_57468;Phyllostachys_edulis_newGene_68707;PH02Gene35167;Phyllostachys_edulis_newGene_354589;Phyllostachys_edulis_newGene_131167;Phyllostachys_edulis_newGene_168753;Phyllostachys_edulis_newGene_17832;Phyllostachys_edulis_newGene_283360;Phyllostachys_edulis_newGene_250356;Phyllostachys_edulis_newGene_263054;Phyllostachys_edulis_newGene_184951;Phyllostachys_edulis_newGene_6775;Phyllostachys_edulis_newGene_254567;PH02Gene20836;Phyllostachys_edulis_newGene_26565;Phyllostachys_edulis_newGene_314284;Phyllostachys_edulis_newGene_298637;Phyllostachys_edulis_newGene_81573;PH02Gene07089;PH02Gene39383;Phyllostachys_edulis_newGene_330550;Phyllostachys_edulis_newGene_81559;Phyllostachys_edulis_newGene_214611;Phyllostachys_edulis_newGene_332795;Phyllostachys_edulis_newGene_398196;Phyllostachys_edulis_newGene_133271;Phyllostachys_edulis_newGene_136170;Phyllostachys_edulis_newGene_340889;Phyllostachys_edulis_newGene_342652;Phyllostachys_edulis_newGene_150937;Phyllostachys_edulis_newGene_310718;Phyllostachys_edulis_newGene_10651;Phyllostachys_edulis_newGene_10650;Phyllostachys_edulis_newGene_10653;Phyllostachys_edulis_newGene_82569;Phyllostachys_edulis_newGene_104384;Phyllostachys_edulis_newGene_186279;Phyllostachys_edulis_newGene_299829;Phyllostachys_edulis_newGene_334743;Phyllostachys_edulis_newGene_106522;Phyllostachys_edulis_newGene_46916;Phyllostachys_edulis_newGene_383385;Phyllostachys_edulis_newGene_173318;Phyllostachys_edulis_newGene_175583;Phyllostachys_edulis_newGene_175588;Phyllostachys_edulis_newGene_20390;Phyllostachys_edulis_newGene_243516;Phyllostachys_edulis_newGene_295331;Phyllostachys_edulis_newGene_264304;Phyllostachys_edulis_newGene_312224;Phyllostachys_edulis_newGene_106053;Phyllostachys_edulis_newGene_211485;Phyllostachys_edulis_newGene_41137;Phyllostachys_edulis_newGene_27268;Phyllostachys_edulis_newGene_353667;Phyllostachys_edulis_newGene_22721;Phyllostachys_edulis_newGene_257493;Phyllostachys_edulis_newGene_195643;Phyllostachys_edulis_newGene_369226;Phyllostachys_edulis_newGene_257629;Phyllostachys_edulis_newGene_369221;Phyllostachys_edulis_newGene_199826;Phyllostachys_edulis_newGene_318804;Phyllostachys_edulis_newGene_44670;Phyllostachys_edulis_newGene_67704;Phyllostachys_edulis_newGene_344683;PH02Gene28421;PH02Gene11304;Phyllostachys_edulis_newGene_79371;Phyllostachys_edulis_newGene_270656;Phyllostachys_edulis_newGene_89073;Phyllostachys_edulis_newGene_380546;Phyllostachys_edulis_newGene_212420;PH02Gene08737;Phyllostachys_edulis_newGene_344094;PH02Gene49542;Phyllostachys_edulis_newGene_211307;Phyllostachys_edulis_newGene_119382;Phyllostachys_edulis_newGene_133680;Phyllostachys_edulis_newGene_239710;Phyllostachys_edulis_newGene_82907;Phyllostachys_edulis_newGene_123361;Phyllostachys_edulis_newGene_28149;PH02Gene12169;PH02Gene25433;PH02Gene28339;PH02Gene06203;PH02Gene06208;Phyllostachys_edulis_newGene_27060;Phyllostachys_edulis_newGene_176273;Phyllostachys_edulis_newGene_293318;Phyllostachys_edulis_newGene_239596;Phyllostachys_edulis_newGene_63877;Phyllostachys_edulis_newGene_110100;Phyllostachys_edulis_newGene_63448;Phyllostachys_edulis_newGene_282479;Phyllostachys_edulis_newGene_227719;Phyllostachys_edulis_newGene_5269;Phyllostachys_edulis_newGene_277714;Phyllostachys_edulis_newGene_277712;Phyllostachys_edulis_newGene_106422;Phyllostachys_edulis_newGene_402762;Phyllostachys_edulis_newGene_333044;Phyllostachys_edulis_newGene_333046;Phyllostachys_edulis_newGene_333048;Phyllostachys_edulis_newGene_289366;Phyllostachys_edulis_newGene_343110;Phyllostachys_edulis_newGene_343115;Phyllostachys_edulis_newGene_381021;PH02Gene45946;Phyllostachys_edulis_newGene_156905;Phyllostachys_edulis_newGene_312329;Phyllostachys_edulis_newGene_229849;Phyllostachys_edulis_newGene_306110;Phyllostachys_edulis_newGene_286005;Phyllostachys_edulis_newGene_261719;Phyllostachys_edulis_newGene_27128;Phyllostachys_edulis_newGene_221467;Phyllostachys_edulis_newGene_221463;Phyllostachys_edulis_newGene_195506;PH02Gene26803;Phyllostachys_edulis_newGene_277736;Phyllostachys_edulis_newGene_331972;Phyllostachys_edulis_newGene_101270;Phyllostachys_edulis_newGene_240847;Phyllostachys_edulis_newGene_145996;PH02Gene19632;PH02Gene19631;Phyllostachys_edulis_newGene_142070;PH02Gene44934;Phyllostachys_edulis_newGene_336351;Phyllostachys_edulis_newGene_299520;Phyllostachys_edulis_newGene_102871;PH02Gene37377;Phyllostachys_edulis_newGene_220275;Phyllostachys_edulis_newGene_220274;PH02Gene04518;Phyllostachys_edulis_newGene_144318;Phyllostachys_edulis_newGene_314416;Phyllostachys_edulis_newGene_67928;Phyllostachys_edulis_newGene_67922;Phyllostachys_edulis_newGene_119105;Phyllostachys_edulis_newGene_68860;Phyllostachys_edulis_newGene_68863;Phyllostachys_edulis_newGene_218623;Phyllostachys_edulis_newGene_156746;Phyllostachys_edulis_newGene_149612;Phyllostachys_edulis_newGene_224781;Phyllostachys_edulis_newGene_266227;Phyllostachys_edulis_newGene_314348;Phyllostachys_edulis_newGene_58480;Phyllostachys_edulis_newGene_139148;PH02Gene24555;Phyllostachys_edulis_newGene_41013;Phyllostachys_edulis_newGene_187037;Phyllostachys_edulis_newGene_145765;Phyllostachys_edulis_newGene_145764;Phyllostachys_edulis_newGene_61424;Phyllostachys_edulis_newGene_61420;Phyllostachys_edulis_newGene_61421;Phyllostachys_edulis_newGene_89596;Phyllostachys_edulis_newGene_151312;Phyllostachys_edulis_newGene_154843;Phyllostachys_edulis_newGene_13421;Phyllostachys_edulis_newGene_23283;Phyllostachys_edulis_newGene_82280;Phyllostachys_edulis_newGene_302640;PH02Gene41862;Phyllostachys_edulis_newGene_403823;Phyllostachys_edulis_newGene_394261;Phyllostachys_edulis_newGene_109323;Phyllostachys_edulis_newGene_129038;Phyllostachys_edulis_newGene_157781;Phyllostachys_edulis_newGene_253488;Phyllostachys_edulis_newGene_288648;Phyllostachys_edulis_newGene_288644;Phyllostachys_edulis_newGene_125296;Phyllostachys_edulis_newGene_48014;Phyllostachys_edulis_newGene_48019;Phyllostachys_edulis_newGene_272096;Phyllostachys_edulis_newGene_177873;Phyllostachys_edulis_newGene_379905;Phyllostachys_edulis_newGene_28087;Phyllostachys_edulis_newGene_380528;Phyllostachys_edulis_newGene_181557;Phyllostachys_edulis_newGene_210081;Phyllostachys_edulis_newGene_101689;Phyllostachys_edulis_newGene_101684;Phyllostachys_edulis_newGene_257737;Phyllostachys_edulis_newGene_212623;Phyllostachys_edulis_newGene_168808;Phyllostachys_edulis_newGene_204096;Phyllostachys_edulis_newGene_211540;Phyllostachys_edulis_newGene_285899;Phyllostachys_edulis_newGene_353841;Phyllostachys_edulis_newGene_65071;Phyllostachys_edulis_newGene_403057;Phyllostachys_edulis_newGene_129431;Phyllostachys_edulis_newGene_72511;Phyllostachys_edulis_newGene_165845;PH02Gene28361;Phyllostachys_edulis_newGene_377170;Phyllostachys_edulis_newGene_377173;PH02Gene33319;Phyllostachys_edulis_newGene_139115;PH02Gene45624;Phyllostachys_edulis_newGene_50725;Phyllostachys_edulis_newGene_352796;Phyllostachys_edulis_newGene_135511;Phyllostachys_edulis_newGene_363617;Phyllostachys_edulis_newGene_338715;PH02Gene32256;Phyllostachys_edulis_newGene_136510;Phyllostachys_edulis_newGene_2447;Phyllostachys_edulis_newGene_20206;PH02Gene40617;Phyllostachys_edulis_newGene_381514;PH02Gene33834;PH02Gene33839;Phyllostachys_edulis_newGene_203125;Phyllostachys_edulis_newGene_393243;Phyllostachys_edulis_newGene_228502;Phyllostachys_edulis_newGene_209954;Phyllostachys_edulis_newGene_209952;Phyllostachys_edulis_newGene_54236;Phyllostachys_edulis_newGene_112904;Phyllostachys_edulis_newGene_112228;PH02Gene39885;Phyllostachys_edulis_newGene_108411;Phyllostachys_edulis_newGene_63646;Phyllostachys_edulis_newGene_380646;PH02Gene09747;Phyllostachys_edulis_newGene_257311;Phyllostachys_edulis_newGene_313879;Phyllostachys_edulis_newGene_396132;Phyllostachys_edulis_newGene_79406;Phyllostachys_edulis_newGene_300039;Phyllostachys_edulis_newGene_18021;Phyllostachys_edulis_newGene_18026;Phyllostachys_edulis_newGene_274352;PH02Gene29642;Phyllostachys_edulis_newGene_355819;Phyllostachys_edulis_newGene_266735;PH02Gene11293;PH02Gene11292;Phyllostachys_edulis_newGene_29411;Phyllostachys_edulis_newGene_95562;Phyllostachys_edulis_newGene_58728;Phyllostachys_edulis_newGene_78750;Phyllostachys_edulis_newGene_99119;Phyllostachys_edulis_newGene_140240;Phyllostachys_edulis_newGene_397996;Phyllostachys_edulis_newGene_314714;Phyllostachys_edulis_newGene_196983;Phyllostachys_edulis_newGene_350912;Phyllostachys_edulis_newGene_253090;Phyllostachys_edulis_newGene_330770;PH02Gene14410;PH02Gene27953;PH02Gene35514;PH02Gene34113;Phyllostachys_edulis_newGene_138351;Phyllostachys_edulis_newGene_141974;Phyllostachys_edulis_newGene_232562;Phyllostachys_edulis_newGene_31722;Phyllostachys_edulis_newGene_394345;Phyllostachys_edulis_newGene_83837;Phyllostachys_edulis_newGene_83830;Phyllostachys_edulis_newGene_145146;Phyllostachys_edulis_newGene_87483;Phyllostachys_edulis_newGene_213202;Phyllostachys_edulis_newGene_186059;Phyllostachys_edulis_newGene_43877;Phyllostachys_edulis_newGene_124673;Phyllostachys_edulis_newGene_333365;Phyllostachys_edulis_newGene_27223;Phyllostachys_edulis_newGene_175763;Phyllostachys_edulis_newGene_94103;Phyllostachys_edulis_newGene_94107;Phyllostachys_edulis_newGene_216033;Phyllostachys_edulis_newGene_15902;PH02Gene00554;PH02Gene03067;PH02Gene03066;Phyllostachys_edulis_newGene_172168;Phyllostachys_edulis_newGene_164097;Phyllostachys_edulis_newGene_213371;Phyllostachys_edulis_newGene_52267;Phyllostachys_edulis_newGene_280590;Phyllostachys_edulis_newGene_359320;Phyllostachys_edulis_newGene_71869;Phyllostachys_edulis_newGene_193164;Phyllostachys_edulis_newGene_400404;Phyllostachys_edulis_newGene_249961;Phyllostachys_edulis_newGene_278171;Phyllostachys_edulis_newGene_362252;Phyllostachys_edulis_newGene_35628;Phyllostachys_edulis_newGene_177339;PH02Gene39402;Phyllostachys_edulis_newGene_138882;Phyllostachys_edulis_newGene_138886;PH02Gene47085;Phyllostachys_edulis_newGene_219639;PH02Gene41251;Phyllostachys_edulis_newGene_210762;PH02Gene49822;Phyllostachys_edulis_newGene_6527;Phyllostachys_edulis_newGene_309117;Phyllostachys_edulis_newGene_309118;Phyllostachys_edulis_newGene_259046;Phyllostachys_edulis_newGene_366987;PH02Gene15043;Phyllostachys_edulis_newGene_402304;Phyllostachys_edulis_newGene_338165;Phyllostachys_edulis_newGene_33712;Phyllostachys_edulis_newGene_33711;Phyllostachys_edulis_newGene_372112;Phyllostachys_edulis_newGene_248101;Phyllostachys_edulis_newGene_173662;Phyllostachys_edulis_newGene_173660;Phyllostachys_edulis_newGene_381701;PH02Gene47768;Phyllostachys_edulis_newGene_76354;Phyllostachys_edulis_newGene_261560;PH02Gene16443;Phyllostachys_edulis_newGene_12260;Phyllostachys_edulis_newGene_72791;Phyllostachys_edulis_newGene_76390;PH02Gene29860;Phyllostachys_edulis_newGene_170419;Phyllostachys_edulis_newGene_178625;Phyllostachys_edulis_newGene_274797;Phyllostachys_edulis_newGene_246669;Phyllostachys_edulis_newGene_276960;PH02Gene46356;PH02Gene46359;PH02Gene13071;Phyllostachys_edulis_newGene_108865;Phyllostachys_edulis_newGene_350737;Phyllostachys_edulis_newGene_353048;PH02Gene29885;Phyllostachys_edulis_newGene_208925;Phyllostachys_edulis_newGene_350998;Phyllostachys_edulis_newGene_208118;Phyllostachys_edulis_newGene_287758;Phyllostachys_edulis_newGene_80298;PH02Gene51166;Phyllostachys_edulis_newGene_333473;Phyllostachys_edulis_newGene_79782;Phyllostachys_edulis_newGene_86439;Phyllostachys_edulis_newGene_307441;Phyllostachys_edulis_newGene_144523;Phyllostachys_edulis_newGene_141095;Phyllostachys_edulis_newGene_181140;Phyllostachys_edulis_newGene_93694;Phyllostachys_edulis_newGene_93697;PH02Gene09429;PH02Gene14696;Phyllostachys_edulis_newGene_350168;Phyllostachys_edulis_newGene_152963;Phyllostachys_edulis_newGene_357575;Phyllostachys_edulis_newGene_323686;Phyllostachys_edulis_newGene_178833;Phyllostachys_edulis_newGene_108968;Phyllostachys_edulis_newGene_158996;Phyllostachys_edulis_newGene_196670;Phyllostachys_edulis_newGene_196676;Phyllostachys_edulis_newGene_331503;Phyllostachys_edulis_newGene_372826;Phyllostachys_edulis_newGene_32528;Phyllostachys_edulis_newGene_41644;Phyllostachys_edulis_newGene_174231;PH02Gene07514;PH02Gene07517;Phyllostachys_edulis_newGene_117802;PH02Gene08636;Phyllostachys_edulis_newGene_319720;Phyllostachys_edulis_newGene_119424;Phyllostachys_edulis_newGene_250375;Phyllostachys_edulis_newGene_9430;Phyllostachys_edulis_newGene_9437;Phyllostachys_edulis_newGene_16262;Phyllostachys_edulis_newGene_82869;Phyllostachys_edulis_newGene_276006;PH02Gene39369;PH02Gene39365;Phyllostachys_edulis_newGene_40415;Phyllostachys_edulis_newGene_79541;Phyllostachys_edulis_newGene_219170;Phyllostachys_edulis_newGene_94986;Phyllostachys_edulis_newGene_61303;Phyllostachys_edulis_newGene_23320;Phyllostachys_edulis_newGene_109286;Phyllostachys_edulis_newGene_300946;Phyllostachys_edulis_newGene_10630;Phyllostachys_edulis_newGene_82549;Phyllostachys_edulis_newGene_305537;Phyllostachys_edulis_newGene_157753;Phyllostachys_edulis_newGene_320109;Phyllostachys_edulis_newGene_367651;Phyllostachys_edulis_newGene_60870;Phyllostachys_edulis_newGene_346834;Phyllostachys_edulis_newGene_346830;Phyllostachys_edulis_newGene_13571;Phyllostachys_edulis_newGene_108462;Phyllostachys_edulis_newGene_201299;Phyllostachys_edulis_newGene_82391;Phyllostachys_edulis_newGene_82390;Phyllostachys_edulis_newGene_43158;Phyllostachys_edulis_newGene_267577;Phyllostachys_edulis_newGene_212695;Phyllostachys_edulis_newGene_212699;Phyllostachys_edulis_newGene_312359;Phyllostachys_edulis_newGene_295020;Phyllostachys_edulis_newGene_339113;Phyllostachys_edulis_newGene_25755;Phyllostachys_edulis_newGene_322258;Phyllostachys_edulis_newGene_322253;PH02Gene26170;Phyllostachys_edulis_newGene_242824;Phyllostachys_edulis_newGene_242827;Phyllostachys_edulis_newGene_253978;Phyllostachys_edulis_newGene_253976;Phyllostachys_edulis_newGene_350213;Phyllostachys_edulis_newGene_120036;Phyllostachys_edulis_newGene_309264;Phyllostachys_edulis_newGene_44702;Phyllostachys_edulis_newGene_29449;Phyllostachys_edulis_newGene_19392;Phyllostachys_edulis_newGene_266547;PH02Gene28554;PH02Gene28553;PH02Gene11011;Phyllostachys_edulis_newGene_221346;Phyllostachys_edulis_newGene_58161;Phyllostachys_edulis_newGene_108013;PH02Gene26275;Phyllostachys_edulis_newGene_324301;Phyllostachys_edulis_newGene_239305;Phyllostachys_edulis_newGene_220285;Phyllostachys_edulis_newGene_282688;Phyllostachys_edulis_newGene_129684;Phyllostachys_edulis_newGene_124977;Phyllostachys_edulis_newGene_279287;Phyllostachys_edulis_newGene_335076;Phyllostachys_edulis_newGene_19423;Phyllostachys_edulis_newGene_121228;Phyllostachys_edulis_newGene_298887;Phyllostachys_edulis_newGene_298888;Phyllostachys_edulis_newGene_121227;Phyllostachys_edulis_newGene_350847;Phyllostachys_edulis_newGene_161868;Phyllostachys_edulis_newGene_373079;PH02Gene04140;Phyllostachys_edulis_newGene_274830;Phyllostachys_edulis_newGene_312463;Phyllostachys_edulis_newGene_373994;Phyllostachys_edulis_newGene_239891;Phyllostachys_edulis_newGene_181745;Phyllostachys_edulis_newGene_181748;Phyllostachys_edulis_newGene_230940;Phyllostachys_edulis_newGene_270754;Phyllostachys_edulis_newGene_45889;Phyllostachys_edulis_newGene_354780;Phyllostachys_edulis_newGene_374087;Phyllostachys_edulis_newGene_17215;Phyllostachys_edulis_newGene_128692;Phyllostachys_edulis_newGene_128694;Phyllostachys_edulis_newGene_331806;Phyllostachys_edulis_newGene_248038;Phyllostachys_edulis_newGene_366248;Phyllostachys_edulis_newGene_200442;Phyllostachys_edulis_newGene_233556;Phyllostachys_edulis_newGene_122330;Phyllostachys_edulis_newGene_134670;Phyllostachys_edulis_newGene_348528;PH02Gene14392;Phyllostachys_edulis_newGene_118323;Phyllostachys_edulis_newGene_143766;Phyllostachys_edulis_newGene_197033;Phyllostachys_edulis_newGene_292862;Phyllostachys_edulis_newGene_228223;Phyllostachys_edulis_newGene_226047;Phyllostachys_edulis_newGene_112911;Phyllostachys_edulis_newGene_23077;Phyllostachys_edulis_newGene_23075;Phyllostachys_edulis_newGene_141988;Phyllostachys_edulis_newGene_76083;Phyllostachys_edulis_newGene_152645;Phyllostachys_edulis_newGene_205038;Phyllostachys_edulis_newGene_360549;Phyllostachys_edulis_newGene_401441;Phyllostachys_edulis_newGene_295099;Phyllostachys_edulis_newGene_45124;Phyllostachys_edulis_newGene_337843;Phyllostachys_edulis_newGene_349595;Phyllostachys_edulis_newGene_95288;Phyllostachys_edulis_newGene_353961;Phyllostachys_edulis_newGene_156571;Phyllostachys_edulis_newGene_404484;Phyllostachys_edulis_newGene_308681;Phyllostachys_edulis_newGene_150118;Phyllostachys_edulis_newGene_350608;Phyllostachys_edulis_newGene_329765;Phyllostachys_edulis_newGene_346122;Phyllostachys_edulis_newGene_346126;Phyllostachys_edulis_newGene_87874;Phyllostachys_edulis_newGene_129626;Phyllostachys_edulis_newGene_299254;Phyllostachys_edulis_newGene_374480;Phyllostachys_edulis_newGene_4540;Phyllostachys_edulis_newGene_140059;Phyllostachys_edulis_newGene_132880;PH02Gene33181;Phyllostachys_edulis_newGene_378276;Phyllostachys_edulis_newGene_29602;Phyllostachys_edulis_newGene_29601;PH02Gene05779;Phyllostachys_edulis_newGene_57476;Phyllostachys_edulis_newGene_254570;Phyllostachys_edulis_newGene_85909;Phyllostachys_edulis_newGene_154894;Phyllostachys_edulis_newGene_198700;Phyllostachys_edulis_newGene_281611;Phyllostachys_edulis_newGene_347155;Phyllostachys_edulis_newGene_195811;Phyllostachys_edulis_newGene_170993;PH02Gene38651;Phyllostachys_edulis_newGene_287344;Phyllostachys_edulis_newGene_318562;Phyllostachys_edulis_newGene_318567;Phyllostachys_edulis_newGene_3191;Phyllostachys_edulis_newGene_343079;PH02Gene18169;Phyllostachys_edulis_newGene_389075;PH02Gene46128;Phyllostachys_edulis_newGene_25487;Phyllostachys_edulis_newGene_297996;Phyllostachys_edulis_newGene_261431;Phyllostachys_edulis_newGene_27221;Phyllostachys_edulis_newGene_156059;PH02Gene03200;Phyllostachys_edulis_newGene_148032;Phyllostachys_edulis_newGene_56364;Phyllostachys_edulis_newGene_362535;PH02Gene13835;PH02Gene11349;Phyllostachys_edulis_newGene_336538;PH02Gene03842;Phyllostachys_edulis_newGene_139204;Phyllostachys_edulis_newGene_4005;Phyllostachys_edulis_newGene_21565;Phyllostachys_edulis_newGene_397843;Phyllostachys_edulis_newGene_119927;Phyllostachys_edulis_newGene_102918;Phyllostachys_edulis_newGene_107242;Phyllostachys_edulis_newGene_302587;Phyllostachys_edulis_newGene_352436;Phyllostachys_edulis_newGene_57710;Phyllostachys_edulis_newGene_298973;Phyllostachys_edulis_newGene_161735;Phyllostachys_edulis_newGene_147486;PH02Gene01971;Phyllostachys_edulis_newGene_371762;Phyllostachys_edulis_newGene_379553;Phyllostachys_edulis_newGene_331128;Phyllostachys_edulis_newGene_181636;Phyllostachys_edulis_newGene_302033;Phyllostachys_edulis_newGene_270127;PH02Gene01149;Phyllostachys_edulis_newGene_387918;Phyllostachys_edulis_newGene_3673;Phyllostachys_edulis_newGene_53815;Phyllostachys_edulis_newGene_102493;Phyllostachys_edulis_newGene_23864;Phyllostachys_edulis_newGene_172463;Phyllostachys_edulis_newGene_320385;PH02Gene09434;Phyllostachys_edulis_newGene_147607;Phyllostachys_edulis_newGene_54346;Phyllostachys_edulis_newGene_13066;Phyllostachys_edulis_newGene_84418;Phyllostachys_edulis_newGene_323825;Phyllostachys_edulis_newGene_331451;Phyllostachys_edulis_newGene_146593;Phyllostachys_edulis_newGene_212418;Phyllostachys_edulis_newGene_264691;Phyllostachys_edulis_newGene_330190;PH02Gene29736;PH02Gene43201;Phyllostachys_edulis_newGene_176869;Phyllostachys_edulis_newGene_308623;PH02Gene17642;Phyllostachys_edulis_newGene_360395;Phyllostachys_edulis_newGene_360390;Phyllostachys_edulis_newGene_360392;Phyllostachys_edulis_newGene_281987;Phyllostachys_edulis_newGene_49702;Phyllostachys_edulis_newGene_138951;Phyllostachys_edulis_newGene_204327;Phyllostachys_edulis_newGene_381042;PH02Gene28620;Phyllostachys_edulis_newGene_44233;Phyllostachys_edulis_newGene_44230;Phyllostachys_edulis_newGene_232937;Phyllostachys_edulis_newGene_374540;Phyllostachys_edulis_newGene_374549;Phyllostachys_edulis_newGene_336779;Phyllostachys_edulis_newGene_349347;Phyllostachys_edulis_newGene_378149;Phyllostachys_edulis_newGene_399882;Phyllostachys_edulis_newGene_399884;Phyllostachys_edulis_newGene_304732;PH02Gene17330;Phyllostachys_edulis_newGene_34802;Phyllostachys_edulis_newGene_14893;Phyllostachys_edulis_newGene_148562;Phyllostachys_edulis_newGene_1324;PH02Gene31268;PH02Gene31263;Phyllostachys_edulis_newGene_94573;Phyllostachys_edulis_newGene_306932;Phyllostachys_edulis_newGene_306939;Phyllostachys_edulis_newGene_234350;PH02Gene05003;Phyllostachys_edulis_newGene_260641;Phyllostachys_edulis_newGene_352245;Phyllostachys_edulis_newGene_321929;Phyllostachys_edulis_newGene_190690;Phyllostachys_edulis_newGene_71405;Phyllostachys_edulis_newGene_79637;Phyllostachys_edulis_newGene_313815;Phyllostachys_edulis_newGene_332845;Phyllostachys_edulis_newGene_394949;Phyllostachys_edulis_newGene_394946;Phyllostachys_edulis_newGene_325006;Phyllostachys_edulis_newGene_391593;Phyllostachys_edulis_newGene_101574;Phyllostachys_edulis_newGene_91912;Phyllostachys_edulis_newGene_48872;Phyllostachys_edulis_newGene_283560;Phyllostachys_edulis_newGene_39396;Phyllostachys_edulis_newGene_245602;Phyllostachys_edulis_newGene_245606;Phyllostachys_edulis_newGene_245609;Phyllostachys_edulis_newGene_74253;Phyllostachys_edulis_newGene_151429;Phyllostachys_edulis_newGene_71166;Phyllostachys_edulis_newGene_271797;Phyllostachys_edulis_newGene_26463;Phyllostachys_edulis_newGene_30600;Phyllostachys_edulis_newGene_103448;Phyllostachys_edulis_newGene_342826;Phyllostachys_edulis_newGene_309228;Phyllostachys_edulis_newGene_217941;Phyllostachys_edulis_newGene_191119;Phyllostachys_edulis_newGene_157223;Phyllostachys_edulis_newGene_18267;PH02Gene21673;Phyllostachys_edulis_newGene_206620;PH02Gene19260;Phyllostachys_edulis_newGene_16542;PH02Gene42509;Phyllostachys_edulis_newGene_234674;Phyllostachys_edulis_newGene_256976;Phyllostachys_edulis_newGene_352392;Phyllostachys_edulis_newGene_40636;Phyllostachys_edulis_newGene_159980;Phyllostachys_edulis_newGene_203898;Phyllostachys_edulis_newGene_256145;Phyllostachys_edulis_newGene_285151;Phyllostachys_edulis_newGene_101964;Phyllostachys_edulis_newGene_221957;Phyllostachys_edulis_newGene_377844;Phyllostachys_edulis_newGene_288807;Phyllostachys_edulis_newGene_3704;Phyllostachys_edulis_newGene_66048;Phyllostachys_edulis_newGene_332910;PH02Gene16098;PH02Gene16090;Phyllostachys_edulis_newGene_143617;PH02Gene32765;Phyllostachys_edulis_newGene_360734;Phyllostachys_edulis_newGene_235059;Phyllostachys_edulis_newGene_103027;Phyllostachys_edulis_newGene_111725;PH02Gene42190;Phyllostachys_edulis_newGene_283470;Phyllostachys_edulis_newGene_209340;Phyllostachys_edulis_newGene_150847;Phyllostachys_edulis_newGene_358738;Phyllostachys_edulis_newGene_52918;Phyllostachys_edulis_newGene_61864;Phyllostachys_edulis_newGene_87880;Phyllostachys_edulis_newGene_87889;Phyllostachys_edulis_newGene_117460;PH02Gene08698;PH02Gene06836;Phyllostachys_edulis_newGene_111299;Phyllostachys_edulis_newGene_55247;Phyllostachys_edulis_newGene_79891;Phyllostachys_edulis_newGene_188330;Phyllostachys_edulis_newGene_127834;Phyllostachys_edulis_newGene_369144;Phyllostachys_edulis_newGene_160901;Phyllostachys_edulis_newGene_281559;Phyllostachys_edulis_newGene_244503;Phyllostachys_edulis_newGene_335453;Phyllostachys_edulis_newGene_19096;Phyllostachys_edulis_newGene_170966;Phyllostachys_edulis_newGene_31502;Phyllostachys_edulis_newGene_31505;Phyllostachys_edulis_newGene_173437;Phyllostachys_edulis_newGene_14164;Phyllostachys_edulis_newGene_130712;Phyllostachys_edulis_newGene_130716;Phyllostachys_edulis_newGene_63502;PH02Gene32861;PH02Gene09182;Phyllostachys_edulis_newGene_340037;Phyllostachys_edulis_newGene_101486;Phyllostachys_edulis_newGene_85443;Phyllostachys_edulis_newGene_74124;Phyllostachys_edulis_newGene_277672;Phyllostachys_edulis_newGene_333106;Phyllostachys_edulis_newGene_12868;PH02Gene30346;Phyllostachys_edulis_newGene_383221;Phyllostachys_edulis_newGene_120798;PH02Gene18646;Phyllostachys_edulis_newGene_35559;PH02Gene33808;PH02Gene33804;PH02Gene01294;Phyllostachys_edulis_newGene_322480;Phyllostachys_edulis_newGene_197907;Phyllostachys_edulis_newGene_58865;Phyllostachys_edulis_newGene_43259;Phyllostachys_edulis_newGene_43251;Phyllostachys_edulis_newGene_165108;Phyllostachys_edulis_newGene_120225;Phyllostachys_edulis_newGene_383797;Phyllostachys_edulis_newGene_257349;Phyllostachys_edulis_newGene_284333;Phyllostachys_edulis_newGene_18014;Phyllostachys_edulis_newGene_78384;Phyllostachys_edulis_newGene_335751;Phyllostachys_edulis_newGene_147964;Phyllostachys_edulis_newGene_147968;Phyllostachys_edulis_newGene_248840;Phyllostachys_edulis_newGene_100437;Phyllostachys_edulis_newGene_165819;Phyllostachys_edulis_newGene_187113;PH02Gene48119;Phyllostachys_edulis_newGene_103811;Phyllostachys_edulis_newGene_350947;Phyllostachys_edulis_newGene_350942;PH02Gene31384;Phyllostachys_edulis_newGene_18789;Phyllostachys_edulis_newGene_115005;Phyllostachys_edulis_newGene_49904;PH02Gene25783;Phyllostachys_edulis_newGene_244750;Phyllostachys_edulis_newGene_237859;Phyllostachys_edulis_newGene_237852;Phyllostachys_edulis_newGene_216616;Phyllostachys_edulis_newGene_34250;Phyllostachys_edulis_newGene_397411;Phyllostachys_edulis_newGene_239668;PH02Gene09455;Phyllostachys_edulis_newGene_394334;Phyllostachys_edulis_newGene_267186;Phyllostachys_edulis_newGene_152997;Phyllostachys_edulis_newGene_218000;Phyllostachys_edulis_newGene_172342;Phyllostachys_edulis_newGene_186088;Phyllostachys_edulis_newGene_126882;Phyllostachys_edulis_newGene_186085;Phyllostachys_edulis_newGene_322647;PH02Gene13224;Phyllostachys_edulis_newGene_308702;Phyllostachys_edulis_newGene_308707;PH02Gene26991;Phyllostachys_edulis_newGene_32578;Phyllostachys_edulis_newGene_249747;Phyllostachys_edulis_newGene_137922;Phyllostachys_edulis_newGene_132256;PH02Gene42295;PH02Gene42297;Phyllostachys_edulis_newGene_62707;Phyllostachys_edulis_newGene_344129;Phyllostachys_edulis_newGene_341639;Phyllostachys_edulis_newGene_92988;Phyllostachys_edulis_newGene_223998;PH02Gene10788;Phyllostachys_edulis_newGene_120473;Phyllostachys_edulis_newGene_267442;PH02Gene17418;Phyllostachys_edulis_newGene_8556;Phyllostachys_edulis_newGene_150080;PH02Gene45822;PH02Gene45827;Phyllostachys_edulis_newGene_185011;Phyllostachys_edulis_newGene_5873;Phyllostachys_edulis_newGene_224620;Phyllostachys_edulis_newGene_38811;Phyllostachys_edulis_newGene_374377;Phyllostachys_edulis_newGene_242911;Phyllostachys_edulis_newGene_289552;Phyllostachys_edulis_newGene_247437;PH02Gene41100;PH02Gene41103;PH02Gene12246;Phyllostachys_edulis_newGene_291449;PH02Gene17990;Phyllostachys_edulis_newGene_121662;Phyllostachys_edulis_newGene_119217;Phyllostachys_edulis_newGene_15702;PH02Gene19734;Phyllostachys_edulis_newGene_58090;Phyllostachys_edulis_newGene_226138;Phyllostachys_edulis_newGene_182669;Phyllostachys_edulis_newGene_57372;Phyllostachys_edulis_newGene_287072;Phyllostachys_edulis_newGene_177978;Phyllostachys_edulis_newGene_380684;Phyllostachys_edulis_newGene_223740;Phyllostachys_edulis_newGene_232691;PH02Gene02433;Phyllostachys_edulis_newGene_143305;Phyllostachys_edulis_newGene_359051;Phyllostachys_edulis_newGene_351220;Phyllostachys_edulis_newGene_391929;Phyllostachys_edulis_newGene_391920;Phyllostachys_edulis_newGene_177296;Phyllostachys_edulis_newGene_353481;Phyllostachys_edulis_newGene_34410;Phyllostachys_edulis_newGene_393153;Phyllostachys_edulis_newGene_364924;Phyllostachys_edulis_newGene_223249;Phyllostachys_edulis_newGene_159355;Phyllostachys_edulis_newGene_383434;Phyllostachys_edulis_newGene_372713;Phyllostachys_edulis_newGene_383439;PH02Gene35471;Phyllostachys_edulis_newGene_129800;Phyllostachys_edulis_newGene_314944;Phyllostachys_edulis_newGene_260072;Phyllostachys_edulis_newGene_345243;Phyllostachys_edulis_newGene_294607;Phyllostachys_edulis_newGene_260967;Phyllostachys_edulis_newGene_225138;PH02Gene20206;Phyllostachys_edulis_newGene_312080;Phyllostachys_edulis_newGene_401256;Phyllostachys_edulis_newGene_310433;Phyllostachys_edulis_newGene_227795;Phyllostachys_edulis_newGene_227793;PH02Gene08992;Phyllostachys_edulis_newGene_126995;Phyllostachys_edulis_newGene_79391;PH02Gene46411;Phyllostachys_edulis_newGene_116005;Phyllostachys_edulis_newGene_116002;PH02Gene15771;Phyllostachys_edulis_newGene_18900;Phyllostachys_edulis_newGene_93284;Phyllostachys_edulis_newGene_296375;Phyllostachys_edulis_newGene_8415;Phyllostachys_edulis_newGene_300335;Phyllostachys_edulis_newGene_300339;Phyllostachys_edulis_newGene_227229;Phyllostachys_edulis_newGene_51980;Phyllostachys_edulis_newGene_114926;Phyllostachys_edulis_newGene_56060;Phyllostachys_edulis_newGene_150753;Phyllostachys_edulis_newGene_327722;PH02Gene49789;Phyllostachys_edulis_newGene_201533;Phyllostachys_edulis_newGene_321180;Phyllostachys_edulis_newGene_369323;Phyllostachys_edulis_newGene_165320;PH02Gene33399;Phyllostachys_edulis_newGene_364502;PH02Gene12369;Phyllostachys_edulis_newGene_59670;Phyllostachys_edulis_newGene_55684;Phyllostachys_edulis_newGene_287940;Phyllostachys_edulis_newGene_303560;Phyllostachys_edulis_newGene_224257;PH02Gene11043;Phyllostachys_edulis_newGene_58157;Phyllostachys_edulis_newGene_352713;Phyllostachys_edulis_newGene_47736;Phyllostachys_edulis_newGene_371237;Phyllostachys_edulis_newGene_138454;Phyllostachys_edulis_newGene_57276;Phyllostachys_edulis_newGene_256549;Phyllostachys_edulis_newGene_324334;Phyllostachys_edulis_newGene_126707;Phyllostachys_edulis_newGene_136344;Phyllostachys_edulis_newGene_274476;PH02Gene22426;Phyllostachys_edulis_newGene_335041;Phyllostachys_edulis_newGene_376182;Phyllostachys_edulis_newGene_376188;Phyllostachys_edulis_newGene_144715;Phyllostachys_edulis_newGene_272605;Phyllostachys_edulis_newGene_286509;Phyllostachys_edulis_newGene_132760
[truncated: 15,491,195 more chars]
